# Supplementary material for: Identification and Validation of a Prognostic Immune-Related Gene Signature in Esophageal Squamous Cell Carcinoma
Source: Front Bioeng Biotechnol. 2022 Apr 13;10:850669. doi: 10.3389/fbioe.2022.850669 (PMC9043362; doi:10.3389/fbioe.2022.850669)
Supplement: Supplementary file 1 [file Table2.XLSX]

## Sheet: Sheet1
geneNames	GTEX-13X6K-2126-SM-5O9D4	GTEX-X4XY-1726-SM-46MVO	GTEX-WQUQ-1626-SM-4OOSH	GTEX-QV44-1126-SM-4R1KO	GTEX-OOBK-0625-SM-3LK5P	GTEX-11TT1-0526-SM-5P9JO	GTEX-14C38-2126-SM-5RQJO	GTEX-S33H-0826-SM-4AD5Y	GTEX-145ME-0526-SM-5QGQV	GTEX-147F3-0826-SM-5NQA7	GTEX-11P7K-1326-SM-5BC5G	GTEX-13FHP-1526-SM-5IJGE	GTEX-11VI4-0526-SM-5EQ48	GTEX-12WSA-1426-SM-5EGJU	GTEX-ZQUD-0426-SM-57WFR	GTEX-ZY6K-0626-SM-59HJL	GTEX-11ZTS-2626-SM-5EGIC	GTEX-11NSD-1126-SM-5N9BQ	GTEX-14BIN-2726-SM-5RQIE	GTEX-ZGAY-1126-SM-4WWBS	GTEX-YJ89-1526-SM-5P9IR	GTEX-U3ZH-1026-SM-4DXUZ	GTEX-YEC4-1026-SM-5P9FW	GTEX-S341-0526-SM-4AD5U	GTEX-XQ3S-1126-SM-4BOPK	GTEX-OXRN-1726-SM-3NM9B	GTEX-PLZ6-0526-SM-3P61C	GTEX-12WS9-1526-SM-5FQT4	GTEX-V955-1126-SM-4JBH3	GTEX-YEC3-2526-SM-5CVLS	GTEX-13FTW-1626-SM-5KM4N	GTEX-OXRK-1326-SM-3NB1A	GTEX-TKQ1-0326-SM-4DXSM	GTEX-132Q8-1826-SM-5EGIY	GTEX-12KS4-0926-SM-5BC5S	GTEX-ZT9X-0526-SM-5GCOP	GTEX-12WSD-1826-SM-5GCOA	GTEX-117YW-1926-SM-5H121	GTEX-RNOR-1226-SM-48FDQ	GTEX-R55G-1026-SM-48FDI	GTEX-ZEX8-1426-SM-4WKHQ	GTEX-14H4A-1626-SM-5SI69	GTEX-131XE-1426-SM-5HL7V	GTEX-PWN1-0626-SM-48TDT	GTEX-11NUK-1326-SM-5P9GN	GTEX-YEC3-2526-SM-4YCDN	GTEX-11DYG-1326-SM-5N9DO	GTEX-TSE9-1226-SM-4DXTM	GTEX-QLQW-0526-SM-4R1KS
LINC02082	0.0575649	0.0020702	0.112178	0.134274	0.00180558	0.00184958	0.00202601	0.0017046	0.00178311	0.0474911	0.00184547	0.0019989	0.00167039	0.00169955	0.00144393	0.110714	0.00193961	0.00183431	0.00190119	0.0017083	0.00170693	0.00183151	0.0391946	0.00169286	0.00192907	0.285282	0.0765338	0.00181031	0.00175571	0.001803	0.123433	0.00170286	0.00194873	0.00169833	0.00171732	0.0644869	0.00172759	0.0019994	0.0017437	0.00191825	0.00154127	0.00171288	0.0986889	0.00195688	0.00174304	0.00174015	0.0450683	0.112063	0.361143
AC015722.1	0.00162802	0.0020702	0.00183918	0.00188547	0.00180558	0.00184958	0.00202601	0.0017046	0.00178311	0.00153394	0.00184547	0.0019989	0.00167039	0.00169955	0.00144393	0.0018053	0.00193961	0.00183431	0.00190119	0.0017083	0.00170693	0.00183151	0.0015114	0.00169286	0.00192907	0.0018355	0.00171446	0.00181031	0.00175571	0.001803	0.00182276	0.00170286	0.00194873	0.00169833	0.00171732	0.00162255	0.00172759	0.0019994	0.0017437	0.00191825	0.00154127	0.00171288	0.00174304	0.00195688	0.00174304	0.00174015	0.00151856	0.0018523	0.00181477
AC090241.2	0.0239247	0.192579	0.00183918	0.00188547	0.00180558	0.0516464	0.00202601	0.0017046	0.00178311	0.00153394	0.00184547	0.0019989	0.00167039	0.00169955	0.00144393	0.0420749	0.00193961	0.00183431	0.00190119	0.0017083	0.0868133	0.0456102	0.0234426	0.00169286	0.00192907	0.186208	0.00171446	0.00181031	0.00175571	0.0431194	0.0443166	0.00170286	0.162591	0.00169833	0.00171732	0.00162255	0.00172759	0.0019994	0.0017437	0.00191825	0.00154127	0.00171288	0.00174304	0.00195688	0.0480535	0.00174015	0.00151856	0.0018523	0.130864
RAB4B	6.86304	9.46185	6.94697	5.85012	7.10858	6.14228	6.30643	7.31537	5.87528	5.99802	6.24129	9.10434	6.43729	6.70987	5.78544	5.67528	7.30139	5.77201	8.91175	6.20071	7.90159	6.07562	7.33557	6.76876	7.22513	8.00077	6.84216	6.15483	5.56078	6.49993	5.58132	5.80019	6.1111	6.79195	6.33568	6.71389	7.44082	8.13276	7.32259	6.60567	5.71248	6.12367	6.09607	5.73779	7.51572	6.01157	6.77087	6.59499	6.40284
TIGAR	1.7081	1.85945	1.79066	1.87551	2.12098	3.71822	1.97172	1.94665	2.72677	1.68744	1.88298	1.53175	1.65728	1.58403	0.911866	2.94429	1.37426	2.85608	1.31789	2.28206	1.08668	1.34235	1.66706	2.46022	2.09246	1.51406	1.83119	2.31712	2.38569	1.94592	2.21715	1.62276	1.72696	1.55817	1.37385	4.11482	1.55763	1.59813	1.57251	1.82929	2.05529	2.34848	1.36753	1.78686	1.1588	2.08007	1.38541	1.74609	1.31836
LINC01224	0.179671	0.209354	0.299771	0.434303	0.196775	0.102823	0.154681	0.134249	0.0762824	0.2926	0.188831	0.0019989	0.190897	0.322409	0.100364	0.154491	0.300162	0.0750426	0.120688	0.281818	0.354665	0.306342	0.125366	0.13044	0.308252	0.0654787	0.562708	0.0734711	0.28506	0.150591	0.0550223	0.101016	0.695336	0.0672893	0.278838	0.0998975	0.187023	0.105824	0.447911	0.133073	0.410814	0.32973	0.0749867	0.600078	0.223677	0.160142	0.085295	0.128785	0.215918
MIR4802	0.00162802	0.0020702	0.00183918	0.00188547	0.00180558	0.00184958	0.00202601	0.0017046	0.00178311	0.00153394	0.00184547	0.0019989	0.00167039	0.00169955	0.00144393	0.0018053	0.00193961	0.00183431	0.00190119	0.0017083	0.00170693	0.00183151	0.0015114	0.00169286	0.00192907	0.0018355	0.00171446	0.00181031	0.00175571	0.001803	0.00182276	0.00170286	0.00194873	0.00169833	0.00171732	0.00162255	0.00172759	0.0019994	0.0017437	0.00191825	0.00154127	0.00171288	0.00174304	0.00195688	0.00174304	0.00174015	0.00151856	0.0018523	0.00181477
RNF44	6.16756	5.71184	5.81805	6.35606	5.93833	4.00745	5.56222	7.54916	7.76395	5.94862	6.38248	5.85248	6.01679	7.55453	6.49543	5.28741	7.43345	5.9932	6.71203	6.50733	7.0594	6.66645	6.74794	6.51109	4.73393	5.75747	6.70568	5.08093	7.47138	5.4731	6.48285	5.99232	5.7173	8.54677	7.81501	8.13895	7.76854	5.3	7.8695	6.54578	8.2599	4.8601	7.46371	6.23974	6.78282	5.85591	7.47861	7.40672	7.00825
DNAH3	0.188325	0.13138	0.251213	0.239097	0.393369	0.119262	0.206985	0.241306	0.295193	0.46793	0.742791	0.297596	0.304771	0.102355	0.0618673	0.0420749	0.00193961	0.148017	0.0873778	0.563172	0.245894	0.317478	0.590561	0.161258	0.148797	0.170155	0.625977	0.13666	0.508903	0.286224	0.594417	0.22582	0.138151	0.196824	0.103288	0.311576	0.219342	0.150152	0.202933	0.14747	0.620314	0.264795	0.351336	0.494622	0.258181	0.331425	0.111712	0.176315	0.173549
AL512310.11	0.00162802	0.0020702	0.00183918	0.00188547	0.00180558	0.00184958	0.00202601	0.0017046	0.00178311	0.00153394	0.00184547	0.0019989	0.00167039	0.00169955	0.00144393	0.0018053	0.00193961	0.00183431	0.00190119	0.0017083	0.00170693	0.00183151	0.0015114	0.00169286	0.00192907	0.0018355	0.00171446	0.00181031	0.00175571	0.001803	0.00182276	0.00170286	0.00194873	0.00169833	0.00171732	0.00162255	0.00172759	0.0019994	0.0017437	0.00191825	0.00154127	0.00171288	0.00174304	0.00195688	0.00174304	0.00174015	0.00151856	0.0018523	0.00181477
RPL23A	58.5422	39.1829	56.6562	56.6562	55.2019	53.7927	58.8249	52.8882	61.4461	60.752	51.7311	33.9703	57.7969	74.2523	54.7105	55.6571	49.8136	50.1589	47.0905	58.2594	49.8136	69.3626	51.0338	52.4685	42.7881	43.935	58.2594	86.4671	58.8249	62.6604	55.2019	63.2876	59.3996	70.9689	63.2876	69.3626	53.7927	36.5987	58.8249	56.1758	58.8249	54.288	55.6571	55.2019	46.5047	58.8249	64.0426	66.2229	58.8249
RPL7L1P12	0.337634	0.380702	0.112178	0.308779	0.00180558	0.00184958	0.00202601	0.100665	0.0975423	0.00153394	0.206839	0.0019989	0.00167039	0.00169955	0.00144393	0.0018053	0.00193961	0.00183431	0.131345	0.0017083	0.00170693	0.00183151	0.0391946	0.0995489	0.00192907	0.170155	0.0765338	0.165332	0.00175571	0.001803	0.00182276	0.00170286	0.00194873	0.0791813	0.0847886	0.0644869	0.163148	0.0019994	0.15462	0.00191825	0.104831	0.086686	0.171017	0.144536	0.0871338	0.00174015	0.145236	0.112063	0.00181477
AC244102.2	0.0468369	0.0020702	0.00183918	0.00188547	0.00180558	0.00184958	0.00202601	0.0017046	0.00178311	0.00153394	0.00184547	0.0019989	0.00167039	0.00169955	0.0201441	0.0018053	0.00193961	0.00183431	0.00190119	0.0017083	0.100433	0.00183151	0.0015114	0.067919	0.00192907	0.0018355	0.00171446	0.0847658	0.00175571	0.197775	0.0950694	0.00170286	0.187754	0.00169833	0.250678	0.00162255	0.0638253	0.0019994	0.0017437	0.00191825	0.00154127	0.00171288	0.00174304	0.00195688	0.00174304	0.123026	0.00151856	0.0018523	0.00181477
ARL8B	9.50465	13.0245	8.62991	11.2471	10.0712	9.60171	10.2062	10.9862	9.61025	9.20968	11.0821	12.7199	8.51763	8.95562	9.61294	9.63934	10.9538	10.5326	9.23855	9.59612	10.6434	9.99451	8.64479	8.71454	10.4259	11.7927	9.71036	6.25715	8.44306	8.72706	9.39469	10.2714	9.90758	8.87585	11.3765	8.50789	10.669	12.2724	9.20542	10.9642	9.69969	11.001	10.4165	10.279	9.84862	9.76288	7.37844	8.71075	8.74313
AC079171.1	0.00162802	0.0020702	0.00183918	0.00188547	0.00180558	0.00184958	0.00202601	0.0017046	0.00178311	0.00153394	0.00184547	0.0019989	0.00167039	0.00169955	0.00144393	0.0018053	0.00193961	0.00183431	0.00190119	0.0017083	0.00170693	0.00183151	0.029773	0.00169286	0.00192907	0.0018355	0.00171446	0.00181031	0.00175571	0.0894597	0.00182276	0.00170286	0.00194873	0.00169833	0.00171732	0.0432345	0.00172759	0.0019994	0.0017437	0.00191825	0.0356406	0.00171288	0.00174304	0.00195688	0.00174304	0.00174015	0.00151856	0.0018523	0.00181477
CALB2	2.30253	4.79474	2.70979	1.53375	2.77968	1.64321	2.30697	1.61655	0.245742	1.74018	3.74894	4.61676	1.24043	1.1563	3.00495	1.76638	2.36667	1.72046	3.29737	1.00277	3.0279	1.69558	3.45689	2.69839	1.81757	3.02078	3.3949	0.550865	0.946148	2.40277	2.11566	1.51406	2.94731	0.355653	1.15542	0.451491	2.26291	3.31541	1.29195	5.4314	0.832568	2.75493	1.93001	2.65923	5.64945	2.36189	0.907123	1.79232	1.37698
DACH1	0.545735	0.506141	0.407754	0.478151	0.247626	0.354013	0.236382	0.395183	0.151851	0.316939	0.2549	0.945906	0.356504	0.402887	0.321776	0.371289	0.529607	0.390026	0.619167	0.184515	0.799114	0.501924	0.30022	0.24554	0.335395	0.442594	0.201859	0.45909	0.329884	0.241912	0.535886	0.512174	0.400229	0.261884	0.366745	0.405354	0.422001	0.753709	0.345787	0.449868	0.300162	0.377189	0.26832	0.333304	0.598991	0.206985	0.300849	0.479825	0.395227
LINC00636	0.00162802	0.0020702	0.0726834	0.00188547	0.0877163	0.00184958	0.00202601	0.0017046	0.00178311	0.0258893	0.00184547	0.0019989	0.00167039	0.00169955	0.00144393	0.0018053	0.0988806	0.00183431	0.0873778	0.0017083	0.0392164	0.00183151	0.0015114	0.146398	0.00192907	0.0018355	0.00171446	0.0619331	0.00175571	0.001803	0.109477	0.00170286	0.00194873	0.0791813	0.0462388	0.00162255	0.124531	0.287008	0.0017437	0.00191825	0.0263443	0.00171288	0.00174304	0.00195688	0.00174304	0.0525721	0.0688246	0.0018523	0.0680315
AC055876.5	0.00162802	0.0020702	0.00183918	0.00188547	0.00180558	0.00184958	0.00202601	0.0017046	0.00178311	0.00153394	0.00184547	0.0019989	0.00167039	0.00169955	0.00144393	0.0018053	0.00193961	0.00183431	0.00190119	0.0017083	0.00170693	0.00183151	0.0015114	0.00169286	0.00192907	0.0018355	0.00171446	0.00181031	0.00175571	0.001803	0.00182276	0.00170286	0.00194873	0.00169833	0.00171732	0.00162255	0.00172759	0.0019994	0.0017437	0.00191825	0.00154127	0.00171288	0.00174304	0.00195688	0.00174304	0.00174015	0.00151856	0.0018523	0.00181477
PIGFP2	0.00162802	0.0020702	0.00183918	0.00188547	0.00180558	0.00184958	0.00202601	0.0017046	0.00178311	0.00153394	0.00184547	0.0019989	0.00167039	0.00169955	0.0348718	0.0018053	0.00193961	0.00183431	0.00190119	0.0017083	0.0868133	0.00183151	0.0015114	0.00169286	0.00192907	0.0018355	0.00171446	0.00181031	0.00175571	0.001803	0.00182276	0.00170286	0.00194873	0.00169833	0.00171732	0.00162255	0.00172759	0.0019994	0.0017437	0.00191825	0.00154127	0.00171288	0.00174304	0.00195688	0.100407	0.00174015	0.00151856	0.0018523	0.00181477
CHIAP1	0.00162802	0.0020702	0.00183918	0.00188547	0.00180558	0.00184958	0.00202601	0.0017046	0.00178311	0.00153394	0.00184547	0.0019989	0.00167039	0.00169955	0.00144393	0.0018053	0.00193961	0.00183431	0.00190119	0.0017083	0.00170693	0.00183151	0.0015114	0.00169286	0.00192907	0.0018355	0.00171446	0.00181031	0.00175571	0.001803	0.00182276	0.00170286	0.00194873	0.00169833	0.00171732	0.00162255	0.00172759	0.0019994	0.0017437	0.00191825	0.00154127	0.00171288	0.00174304	0.00195688	0.00174304	0.00174015	0.00151856	0.0018523	0.00181477
FMO2	4.63294	11.2711	5.44341	16.526	7.77558	6.97893	6.73233	24.3025	12.1833	5.54894	7.69759	3.98646	8.71075	10.1762	8.85663	10.1186	6.91359	13.3463	4.63955	7.21945	5.70776	6.89469	4.00307	7.38106	5.27293	7.11219	7.33292	4.43293	8.33363	6.20255	11.1438	12.1225	3.07316	24.3702	10.2995	12.81	7.51442	8.70122	5.07241	6.31584	13.4096	8.32321	15.2677	5.90645	5.38407	7.94776	7.15079	8.40182	7.82126
ZNF708	1.31043	0.899313	1.05533	1.50744	1.26088	1.08305	1.05344	1.05846	1.5349	1.64574	1.78882	0.849409	1.35002	1.4543	1.69685	1.2742	0.789535	1.28603	1.18127	1.21788	1.19495	2.17823	1.14639	1.11365	1.41146	1.19999	1.4669	1.2444	1.12932	1.00607	1.26983	1.61098	1.43453	1.5873	1.2742	1.43241	0.960091	0.794198	1.34273	1.20076	1.60061	1.58381	1.12955	1.38094	1.02955	1.34294	1.63353	1.15426	1.17791
AP000892.3	4.80584	2.18578	2.70979	1.97403	3.94576	6.02436	2.41198	2.27933	3.79085	3.15829	1.76905	4.21873	7.21123	4.71195	2.47586	4.82541	3.64309	2.40677	3.93085	2.9989	3.12057	3.37963	2.96197	3.58156	4.59667	4.19151	3.40424	4.81555	3.80991	4.02234	3.92005	4.08089	4.28056	2.9016	4.20731	2.91756	4.21917	3.4642	3.86445	5.16412	4.68576	3.40576	1.65573	3.83345	4.10953	3.56256	4.97917	4.37655	3.4631
AC020593.1	0.299529	0.0020702	0.00183918	0.00188547	0.00180558	0.00184958	0.00202601	0.0017046	0.00178311	0.00153394	0.00184547	0.0019989	0.00167039	0.00169955	0.00144393	0.0018053	0.00193961	0.00183431	0.00190119	0.0017083	0.00170693	0.00183151	0.0015114	0.00169286	0.00192907	0.0018355	0.00171446	0.00181031	0.00175571	0.001803	0.00182276	0.00170286	0.00194873	0.00169833	0.00171732	0.00162255	0.00172759	0.0019994	0.0017437	0.00191825	0.00154127	0.00171288	0.00174304	0.00195688	0.00174304	0.00174015	0.00151856	0.0018523	0.00181477
MTHFD2P3	0.00162802	0.0020702	0.00183918	0.00188547	0.00180558	0.00184958	0.00202601	0.0017046	0.00178311	0.00153394	0.00184547	0.0019989	0.00167039	0.00169955	0.00144393	0.0018053	0.00193961	0.00183431	0.00190119	0.0017083	0.00170693	0.00183151	0.0015114	0.00169286	0.00192907	0.0018355	0.00171446	0.00181031	0.00175571	0.001803	0.00182276	0.00170286	0.00194873	0.00169833	0.00171732	0.00162255	0.00172759	0.0019994	0.0017437	0.00191825	0.00154127	0.00171288	0.00174304	0.00195688	0.00174304	0.00174015	0.00151856	0.0018523	0.00181477
AF111169.1	1.35124	2.93422	1.5413	1.18957	1.83195	1.3495	1.22301	1.53673	1.82148	1.29098	0.730829	2.60392	1.72497	1.89535	0.516228	1.47943	1.42609	0.808853	2.20774	1.41043	3.06754	1.81353	0.519905	1.99386	1.62383	2.78065	0.758625	2.26553	1.41841	1.94592	1.10708	1.11591	1.51711	1.96599	1.65675	1.27575	1.10504	2.76216	1.25364	0.00191825	1.49523	0.741631	1.71606	1.68445	2.71517	1.27366	2.03493	2.38796	1.98681
AC015818.5	0.00162802	0.0020702	0.00183918	0.00188547	0.00180558	0.00184958	0.00202601	0.0017046	0.00178311	0.00153394	0.00184547	0.0019989	0.00167039	0.00169955	0.00144393	0.0018053	0.00193961	0.00183431	0.00190119	0.0017083	0.00170693	0.00183151	0.0015114	0.00169286	0.00192907	0.0018355	0.00171446	0.00181031	0.00175571	0.001803	0.00182276	0.00170286	0.00194873	0.00169833	0.00171732	0.00162255	0.00172759	0.0019994	0.0017437	0.00191825	0.00154127	0.00171288	0.00174304	0.00195688	0.00174304	0.00174015	0.00151856	0.0018523	0.00181477
AC127002.1	0.131788	0.0020702	0.202899	0.239097	0.00180558	0.00184958	0.00202601	0.0017046	0.00178311	0.00153394	0.363974	0.0019989	0.00167039	0.146517	0.075774	0.0018053	0.00193961	0.00183431	0.240259	0.0017083	0.00170693	0.00183151	0.0907892	0.192723	0.00192907	0.0018355	0.00171446	0.00181031	0.00175571	0.001803	0.00182276	0.144926	0.00194873	0.00169833	0.00171732	0.121801	0.163148	0.0019994	0.15462	0.00191825	0.198595	0.164167	0.308539	0.00195688	0.00174304	0.160142	0.00151856	0.196726	0.00181477
MYADML2	0.0687328	0.192579	0.112178	0.106321	0.196775	0.0857336	0.167806	0.147196	0.0443764	0.0766163	0.171324	0.0782491	0.112926	0.0369168	0.112891	0.110714	0.122057	0.0750426	0.0873778	0.0439816	0.0742565	0.0656321	0.125366	0.0995489	0.0928598	0.0018355	0.0614672	0.00181031	0.0926451	0.150591	0.136926	0.058164	0.0757604	0.0361153	0.0648597	0.0644869	0.0407493	0.0019994	0.0389201	0.16059	0.0209517	0.0684158	0.0524328	0.11944	0.114158	0.0688246	0.0231029	0.0637557	0.252936
DNM3-IT1	0.00162802	0.0020702	0.00183918	0.00188547	0.00180558	0.00184958	0.34503	0.0017046	0.00178311	0.00153394	0.00184547	0.0019989	0.00167039	0.00169955	0.00144393	0.0018053	0.00193961	0.00183431	0.00190119	0.0017083	0.00170693	0.432684	0.0015114	0.00169286	0.00192907	0.0018355	0.00171446	0.00181031	0.00175571	0.001803	0.00182276	0.00170286	0.00194873	0.00169833	0.00171732	0.151851	0.00172759	0.0019994	0.0017437	0.288951	0.00154127	0.197524	0.00174304	0.00195688	0.00174304	0.00174015	0.00151856	0.0018523	0.00181477
PHEX	0.151616	0.0878901	0.0994412	0.0654787	0.271734	0.29614	0.128415	0.075226	0.224293	0.117477	0.206839	0.131368	0.212984	0.178799	0.0881686	0.197259	0.195048	0.0750426	0.120688	0.198601	0.27702	0.0776656	0.0787055	0.27101	0.0641542	0.10222	0.125056	0.125642	0.318904	0.25633	0.310728	0.058164	0.138151	0.0900303	0.0648597	0.121801	0.111993	0.165071	0.0643082	0.133073	0.117682	0.125891	0.0637625	0.25645	0.0609587	0.176657	0.026694	0.0917397	0.109551
MOGAT2	0.029249	0.192579	0.00183918	0.160011	0.0877163	0.102823	0.102596	0.168746	0.0443764	0.0766163	0.0663902	0.095867	0.0427451	0.00169955	0.449179	0.330842	0.0860247	0.00183431	0.120688	0.105542	0.223677	0.0541258	0.418788	0.27101	0.00192907	0.0018355	0.0614672	0.0619331	0.26513	0.001803	0.0550223	0.173509	0.00194873	0.159807	0.664513	0.180571	0.00172759	0.0019994	0.136494	0.0740359	0.300162	0.10638	0.0637625	0.00195688	0.0609587	0.00174015	0.544191	0.0833601	0.236372
AC108868.2	0.00162802	0.0020702	0.00183918	0.00188547	0.00180558	0.00184958	0.00202601	0.0017046	0.00178311	0.0766163	0.00184547	0.0019989	0.00167039	0.00169955	0.0618673	0.0018053	0.00193961	0.00183431	0.00190119	0.0017083	0.00170693	0.00183151	0.157789	0.00169286	0.00192907	0.0018355	0.00171446	0.00181031	0.00175571	0.001803	0.00182276	0.00170286	0.00194873	0.00169833	0.00171732	0.00162255	0.00172759	0.0019994	0.0017437	0.00191825	0.091144	0.00171288	0.00174304	0.00195688	0.00174304	0.00174015	0.00151856	0.0018523	0.00181477
AC006557.5	0.142068	0.637082	0.398012	0.755496	0.00180558	0.29614	0.154681	0.405291	0.00178311	0.130451	0.00184547	0.148692	0.0645462	0.236947	0.0618673	0.236313	0.00193961	0.235665	0.522479	0.0017083	0.0623343	0.29503	0.186438	0.0838623	0.00192907	0.299014	0.125056	0.00181031	0.25494	0.001803	0.177982	0.22582	0.214272	0.0672893	0.135825	0.343375	0.00172759	0.135401	0.0728575	0.00191825	0.12868	0.0684158	0.439881	0.132206	0.0736545	0.254185	0.00151856	0.101546	0.0988567
NUP210P2	0.00162802	0.0020702	0.00183918	0.00188547	0.00180558	0.00184958	0.00202601	0.0017046	0.00178311	0.00153394	0.00184547	0.0019989	0.00167039	0.00169955	0.00144393	0.0018053	0.00193961	0.00183431	0.00190119	0.0017083	0.00170693	0.00183151	0.0015114	0.00169286	0.00192907	0.0018355	0.00171446	0.00181031	0.00175571	0.001803	0.00182276	0.00170286	0.00194873	0.00169833	0.00171732	0.00162255	0.00172759	0.0019994	0.0017437	0.00191825	0.00154127	0.00171288	0.00174304	0.00195688	0.00174304	0.00174015	0.00151856	0.0018523	0.00181477
RPL7P13	0.00162802	0.0020702	0.00183918	0.00188547	0.00180558	0.00184958	0.00202601	0.0017046	0.00178311	0.00153394	0.00184547	0.0019989	0.00167039	0.00169955	0.00144393	0.0018053	0.00193961	0.00183431	0.00190119	0.0017083	0.00170693	0.00183151	0.0015114	0.00169286	0.00192907	0.0018355	0.00171446	0.00181031	0.00175571	0.001803	0.00182276	0.00170286	0.00194873	0.00169833	0.00171732	0.00162255	0.00172759	0.0019994	0.0017437	0.00191825	0.00154127	0.00171288	0.00174304	0.00195688	0.00174304	0.00174015	0.00151856	0.0018523	0.00181477
PFN2	5.879	4.53773	3.78354	4.84459	5.50841	7.23158	6.51109	3.26456	4.75582	4.52483	4.05534	3.04978	6.69127	4.69006	5.45962	3.44963	4.12672	3.95826	3.45144	3.86918	3.83	5.14154	4.54535	4.72569	4.83595	4.1665	5.04859	7.14856	4.31442	3.38451	6.75715	4.35659	4.74101	3.61998	3.50443	5.36153	3.90253	4.51752	4.78149	5.00347	4.435	5.73102	3.8157	6.04768	4.32012	3.23477	4.70175	5.64694	4.67359
AC007861.1	0.00162802	0.0020702	0.00183918	0.00188547	0.00180558	0.00184958	0.00202601	0.0017046	0.00178311	0.00153394	0.00184547	0.0019989	0.00167039	0.00169955	0.00144393	0.0018053	0.00193961	0.00183431	0.00190119	0.0017083	0.00170693	0.00183151	0.0015114	0.00169286	0.00192907	0.0018355	0.00171446	0.00181031	0.0926451	0.001803	0.00182276	0.00170286	0.162591	0.00169833	0.00171732	0.00162255	0.00172759	0.0019994	0.0017437	0.00191825	0.00154127	0.00171288	0.00174304	0.00195688	0.00174304	0.00174015	0.00151856	0.0018523	0.00181477
CASC23	0.00162802	0.0020702	0.00183918	0.00188547	0.00180558	0.00184958	0.00202601	0.0017046	0.00178311	0.00153394	0.00184547	0.0019989	0.00167039	0.00169955	0.00144393	0.0018053	0.00193961	0.00183431	0.00190119	0.0017083	0.00170693	0.00183151	0.0015114	0.00169286	0.00192907	0.0018355	0.00171446	0.00181031	0.00175571	0.001803	0.0684788	0.00170286	0.00194873	0.00169833	0.00171732	0.00162255	0.00172759	0.0019994	0.0017437	0.00191825	0.00154127	0.00171288	0.00174304	0.00195688	0.0480535	0.00174015	0.00151856	0.0018523	0.00181477
DNM1P41	0.366138	0.408418	0.368724	0.321687	0.196775	0.310926	0.586981	0.376121	0.215357	0.511762	0.622114	0.594362	0.757978	0.322409	0.371363	0.168855	0.799114	0.413656	0.350378	0.641913	0.583983	0.338263	0.307888	0.23273	0.252838	0.343793	0.658781	0.445829	0.339955	0.766628	0.525545	0.159172	0.400229	0.322628	0.38673	0.293	0.294522	0.430547	0.507555	0.276537	0.428963	0.467588	0.410939	0.404808	0.77474	0.697128	0.363447	0.604196	0.595745
RMND5A	5.58914	9.48168	6.49333	10.4943	5.77036	6.86725	5.33588	5.25239	3.01538	5.58775	11.7927	9.04671	4.62986	5.07413	5.98662	5.66249	5.4977	6.27178	4.91064	4.33383	5.3802	5.42564	6.80016	4.2762	4.92131	9.32138	10.1398	2.54001	3.96001	5.83473	5.03774	6.14154	5.66733	3.7106	5.82037	3.3867	5.02763	6.89672	4.37702	9.26358	3.68908	8.99672	7.78692	7.38867	5.51312	6.46608	2.679	3.61612	4.34944
LINC02201	0.00162802	0.0020702	0.00183918	0.00188547	0.00180558	0.00184958	0.00202601	0.0017046	0.00178311	0.00153394	0.00184547	0.0019989	0.00167039	0.00169955	0.00144393	0.0018053	0.00193961	0.00183431	0.00190119	0.0017083	0.00170693	0.00183151	0.0015114	0.00169286	0.00192907	0.0018355	0.00171446	0.00181031	0.00175571	0.001803	0.00182276	0.00170286	0.00194873	0.00169833	0.00171732	0.00162255	0.00172759	0.0019994	0.0017437	0.00191825	0.00154127	0.00171288	0.00174304	0.00195688	0.00174304	0.00174015	0.00151856	0.0018523	0.00181477
AC092301.1	0.525269	0.447069	0.238589	0.643421	0.308683	0.652529	0.817087	0.974212	0.477632	0.637726	0.719017	0.488931	0.543409	0.542891	0.525777	0.819475	0.134249	0.64841	0.360231	0.609633	0.453581	0.380387	0.4024	0.436794	0.44475	0.690067	0.447835	0.850216	0.484898	0.682907	0.715832	0.576865	0.80073	0.75074	0.584691	0.529927	0.655626	0.470796	0.455444	0.693708	0.711859	0.796967	0.469571	0.946391	0.431708	0.424161	0.602663	0.886222	0.617911
PCAT1	0.0575649	0.192579	0.112178	0.214633	0.0433493	0.152835	0.250008	0.112817	0.0650288	0.0612237	0.0663902	0.167273	0.178886	0.208604	0.075774	0.0818921	0.110369	0.0599086	0.120688	0.281818	0.178204	0.0541258	0.0787055	0.0838623	0.148797	0.120977	0.201859	0.115272	0.0804674	0.105453	0.109477	0.159172	0.138151	0.0791813	0.135825	0.0280392	0.149494	0.165071	0.0999426	0.0740359	0.18738	0.10638	0.109937	0.132206	0.0609587	0.0525721	0.174884	0.0833601	0.0483177
RAD23A	10.5036	8.80594	10.1824	9.34524	10.5135	11.2638	11.7578	9.57899	10.9574	9.63665	8.19841	7.50183	10.1186	11.6562	8.64883	10.0274	10.074	9.18982	9.29843	9.57161	8.89201	11.1133	8.00206	9.4143	9.50238	8.1583	9.55762	10.0168	10.6623	10.3118	9.87001	9.59612	10.5379	11.1211	10.0168	9.74102	9.74592	8.07825	11.0315	9.27521	10.6366	8.52464	8.74941	9.88945	10.2419	10.033	11.5798	11.6053	10.1306
TUBB4A	0.359216	0.766914	0.42796	0.487748	0.308683	0.685882	0.358331	0.613051	0.295193	0.2926	0.730829	0.661131	0.488871	0.637271	0.3801	0.383243	0.436325	0.304524	0.251538	0.553525	1.11828	0.17823	0.235071	0.483554	0.108335	0.629969	0.437347	0.388411	0.25494	0.473762	0.659663	0.576865	0.432684	0.594306	0.472519	0.580162	0.327397	0.588992	0.366628	0.302416	0.420091	0.584475	0.4857	0.0785778	0.630661	0.560462	0.307603	0.239316	0.226353
OR2D2	0.161128	0.0020702	0.00183918	0.00188547	0.00180558	0.00184958	0.00202601	0.0017046	0.00178311	0.0258893	0.00184547	0.0019989	0.00167039	0.00169955	0.00144393	0.0018053	0.00193961	0.0750426	0.00190119	0.0017083	0.00170693	0.00183151	0.0015114	0.00169286	0.148797	0.0018355	0.00171446	0.0734711	0.00175571	0.001803	0.00182276	0.00170286	0.00194873	0.00169833	0.00171732	0.00162255	0.00172759	0.0019994	0.0017437	0.00191825	0.00154127	0.00171288	0.00174304	0.00195688	0.00174304	0.00174015	0.00151856	0.0018523	0.00181477
SERPINB11	2.13326	3.4619	4.79087	5.78005	4.35911	0.685882	4.5565	3.02221	2.93858	2.90496	7.14377	6.36449	5.47372	3.2164	6.25868	5.27418	4.34512	6.44964	5.86303	2.29628	3.90676	11.7235	2.80985	6.3027	5.62151	7.47508	3.44477	0.424308	1.33432	3.61273	5.30861	6.41258	8.93898	2.25795	7.99481	1.58357	8.3474	3.34169	2.11865	7.13686	2.21539	7.6298	6.36269	6.61443	4.1167	4.0607	2.22184	6.45946	4.37299
COX10	3.15829	2.96061	3.41657	3.1716	3.05877	3.58572	3.61998	3.3774	2.96808	2.92226	3.02386	3.1998	2.64475	2.48183	2.41078	3.58973	3.3916	3.29977	3.58536	3.33104	3.27842	3.26135	2.52847	3.34135	4.26367	2.72735	3.1181	2.40477	3.38344	3.42433	3.19868	3.39235	3.34604	3.25543	3.41098	2.83134	3.16571	2.85375	3.27098	2.98656	3.20613	3.01062	3.06394	3.31358	3.68825	3.39124	3.08679	2.47144	2.90764
LINC02292	0.029249	0.0020702	0.00183918	0.00188547	0.00180558	0.00184958	0.00202601	0.0017046	0.00178311	0.00153394	0.00184547	0.0019989	0.00167039	0.00169955	0.0201441	0.0018053	0.00193961	0.00183431	0.00190119	0.0017083	0.00170693	0.00183151	0.0194952	0.00169286	0.00192907	0.0018355	0.00171446	0.00181031	0.00175571	0.001803	0.00182276	0.00170286	0.00194873	0.00169833	0.00171732	0.00162255	0.00172759	0.0019994	0.0017437	0.00191825	0.00154127	0.00171288	0.00174304	0.00195688	0.00174304	0.00174015	0.00151856	0.0018523	0.00181477
GJA4	1.93721	1.97532	2.91219	2.24846	2.9107	3.1273	2.05297	1.87991	3.18362	2.75067	1.78882	2.14648	3.26096	2.7691	2.30038	3.05453	1.72794	2.09157	2.69059	1.67125	1.98037	2.60486	1.86848	2.00076	2.91597	4.65399	1.95937	4.80865	2.49131	2.36639	2.74645	2.46483	2.3774	2.60423	1.55384	2.66581	2.22216	3.24047	1.71775	2.51428	2.91816	2.0382	1.84874	2.48705	2.19132	2.22482	1.88298	2.92988	2.08261
LINC00705	0.029249	0.209354	0.368724	0.147427	0.222462	0.00184958	0.236382	0.179935	0.0762824	0.0352	0.0840758	0.148692	0.00167039	0.168318	0.0201441	0.110714	0.00193961	0.163657	0.0986889	0.0439816	0.178204	0.0884825	0.0234426	0.00169286	0.0775292	0.0835893	0.00171446	0.165332	0.166277	0.0565032	0.00182276	0.144926	0.113163	0.196824	0.0847886	0.11097	0.00172759	0.0019994	0.0017437	0.0740359	0.283468	0.0684158	0.171017	0.0785778	0.154056	0.104831	0.0450683	0.0018523	0.0781783
RPL7P17	0.170672	0.0020702	0.00183918	0.227755	0.00180558	0.00184958	0.167806	0.25297	0.0975423	0.0474911	0.00184547	0.0019989	0.00167039	0.0796591	0.0258636	0.110714	0.146898	0.103147	0.131345	0.0017083	0.00170693	0.190026	0.0907892	0.00169286	0.00192907	0.0018355	0.0765338	0.00181031	0.0926451	0.001803	0.00182276	0.144926	0.00194873	0.00169833	0.0847886	0.0644869	0.00172759	0.0019994	0.0017437	0.00191825	0.00154127	0.00171288	0.0865348	0.144536	0.00174304	0.0866256	0.0450683	0.0018523	0.109551
TLL2	0.142068	0.160172	0.0994412	0.160011	0.120928	0.0857336	0.192936	0.147196	0.315299	0.189054	0.0663902	0.239215	0.223382	0.157301	0.255855	0.0818921	0.134249	0.0750426	0.0656208	0.0017083	0.266246	0.242224	0.235071	0.0838623	0.108335	0.120977	0.0614672	0.451973	0.679142	0.134839	0.0550223	0.101016	0.0757604	0.0791813	0.0942469	0.132403	0.219342	0.121258	0.163304	0.10461	0.332208	0.0340962	0.109937	0.00195688	0.246396	0.0525721	0.289576	0.623327	0.0988567
MFSD3	3.4631	4.4983	4.84225	3.12695	4.39152	2.92088	3.61998	4.96811	4.06253	3.70548	3.71625	4.48708	3.40018	4.18107	3.63015	3.9161	5.47702	4.25301	5.06953	4.49693	5.09095	4.17885	4.47101	4.19199	5.59349	3.62939	4.13052	4.51353	3.88943	4.47841	3.58384	3.42433	3.93767	4.43238	4.10779	3.66114	3.86696	4.20541	4.52273	4.07666	3.948	2.78096	4.13509	3.92818	5.52944	4.39892	4.22894	5.0075	4.16788
AC025588.4	0.00162802	0.0020702	0.00183918	0.00188547	0.00180558	0.00184958	0.00202601	0.0017046	0.00178311	0.00153394	0.00184547	0.0019989	0.00167039	0.00169955	0.00144393	0.0018053	0.00193961	0.00183431	0.00190119	0.0017083	0.00170693	0.00183151	0.0015114	0.00169286	0.00192907	0.0018355	0.00171446	0.00181031	0.00175571	0.001803	0.00182276	0.00170286	0.00194873	0.00169833	0.00171732	0.00162255	0.00172759	0.0019994	0.0017437	0.00191825	0.00154127	0.00171288	0.00174304	0.00195688	0.00174304	0.00174015	0.00151856	0.0018523	0.00181477
AC090136.3	0.131788	0.192579	0.112178	0.106321	0.120928	0.152835	0.128415	0.0376437	0.0975423	0.00153394	0.0505786	0.203191	0.112926	0.227867	0.123956	0.0420749	0.146898	0.0750426	0.131345	0.0585503	0.166848	0.0541258	0.0234426	0.13044	0.163804	0.0018355	0.0765338	0.13666	0.131067	0.12051	0.0684788	0.131017	0.0886101	0.148017	0.0745181	0.0644869	0.0638253	0.165071	0.0818413	0.0899146	0.0765616	0.0494176	0.0419173	0.11944	0.166616	0.0866256	0.0599058	0.0833601	0.130864
C1QTNF1-AS1	0.00162802	0.0020702	0.00183918	0.00188547	0.271734	0.00184958	0.00202601	0.0017046	0.234298	0.0612237	0.00184547	0.329262	0.0876228	0.00169955	0.075774	0.139025	0.00193961	0.132183	0.00190119	0.0742105	0.00170693	0.145418	0.0643309	0.24554	0.00192907	0.0018355	0.00171446	0.337702	0.00175571	0.001803	0.256192	0.00170286	0.00194873	0.00169833	0.114169	0.00162255	0.111993	0.0019994	0.0017437	0.00191825	0.00154127	0.00171288	0.122882	0.00195688	0.00174304	0.104831	0.0599058	0.500495	0.00181477
CTSA	9.06621	10.1529	9.56293	9.63396	11.0861	9.4693	9.19198	10.074	13.3585	10.1943	10.1643	9.14352	12.0349	9.54747	9.96447	9.07447	9.94673	9.95237	10.5905	11.7882	8.90951	10.6312	11.408	9.78909	9.82571	8.21354	9.78146	11.2558	11.0781	9.77347	12.3355	10.0909	9.12922	9.52159	9.04479	14.1677	9.85412	9.83164	10.4364	11.0622	12.6166	9.07673	12.0147	10.2227	10.5905	9.67693	9.83683	10.7484	11.074
AL671277.1	1.23543	0.542966	0.560619	0.56892	1.88883	1.63725	0.700886	0.799662	1.369	0.904684	0.610837	0.50487	0.519409	0.854302	1.46909	1.40164	1.93407	1.02201	2.07249	2.8605	0.686091	1.57438	1.3881	1.51595	2.42947	0.285282	0.352066	0.862164	1.97325	1.09921	1.64726	0.173509	1.91676	2.14621	1.19791	2.26553	1.67182	1.2383	0.665202	0.780827	1.36997	0.741631	0.824312	1.7298	2.03886	0.81344	1.42507	0.591686	1.35671
IL32	4.01925	4.01495	4.11967	4.8243	5.11644	5.11346	3.54553	5.42564	14.1264	4.30667	3.86656	5.16553	3.64821	3.55967	3.97843	4.62986	4.41851	7.19411	5.73256	7.41795	4.07486	4.25202	6.45855	4.70021	4.66922	4.30142	3.21846	8.00077	5.8129	4.3394	4.39687	3.81486	4.11522	4.16788	4.2762	18.3435	5.78085	5.48722	5.32345	3.00114	12.81	3.5736	7.06891	3.16718	5.10098	3.76791	8.01421	4.88316	7.431
LINC02190	0.00162802	0.0020702	0.00183918	0.00188547	0.00180558	0.00184958	0.00202601	0.0017046	0.00178311	0.00153394	0.00184547	0.0019989	0.00167039	0.00169955	0.00144393	0.0018053	0.00193961	0.00183431	0.00190119	0.0017083	0.00170693	0.00183151	0.0015114	0.00169286	0.00192907	0.0018355	0.00171446	0.00181031	0.00175571	0.001803	0.00182276	0.00170286	0.00194873	0.00169833	0.00171732	0.00162255	0.00172759	0.0019994	0.0017437	0.00191825	0.00154127	0.00171288	0.00174304	0.00195688	0.00174304	0.00174015	0.00151856	0.0018523	0.00181477
PRAC2	0.00162802	0.0020702	0.00183918	0.00188547	0.00180558	0.00184958	0.00202601	0.157869	0.00178311	0.00153394	0.00184547	0.0019989	0.00167039	0.00169955	0.206808	0.0018053	0.00193961	0.00183431	0.00190119	0.0017083	0.100433	0.00183151	0.0015114	0.161258	0.00192907	0.0018355	0.00171446	0.00181031	0.00175571	0.001803	0.00182276	0.00170286	0.320032	0.00169833	0.00171732	0.00162255	0.00172759	0.0019994	0.0017437	0.00191825	0.1766	0.00171288	0.00174304	0.00195688	0.00174304	0.281507	0.00151856	0.0018523	0.252936
AC103810.5	0.170672	0.475322	0.38979	0.713573	0.120928	0.152835	0.628984	0.0017046	0.00178311	0.271055	0.101359	0.0019989	0.535695	0.712107	0.0618673	0.0818921	0.122057	0.00183431	0.173971	0.383113	0.647354	0.00183151	0.196907	0.447759	0.308252	0.299014	0.229617	0.0847658	0.307603	0.001803	0.501588	0.300694	0.00194873	0.515173	0.221616	0.121801	0.00172759	0.197397	0.299041	0.00191825	0.0356406	0.681514	0.330084	0.11944	0.202043	0.00174015	0.00151856	0.148332	0.00181477
AL731569.1	0.330752	0.475322	0.517274	0.409828	0.439125	0.205695	0.306029	0.553945	0.565887	0.449617	0.49502	0.53444	0.481241	0.794692	0.442536	0.449742	0.562623	0.525678	0.268694	0.467436	0.67828	0.528909	0.519905	0.393369	0.433113	0.285282	0.494427	0.784374	0.46778	0.540913	0.283879	0.542061	0.493373	0.44594	0.376836	0.419403	0.30492	0.327813	0.402105	0.509007	0.354454	0.314213	0.667397	0.580162	0.606546	0.461511	0.218522	1.07342	0.446118
RPS4XP3	0.26584	0.0020702	0.227663	0.00188547	0.00180558	0.00184958	0.319618	0.0017046	0.00178311	0.71078	0.859613	0.0019989	0.00167039	0.00169955	0.177434	0.533888	0.855654	0.00183431	0.00190119	0.884458	0.00170693	0.222806	0.0015114	0.381075	0.00192907	0.328217	0.298281	0.204163	0.190128	0.67162	0.00182276	0.173509	0.289063	0.553525	0.00171732	0.274608	0.00172759	0.0019994	0.0017437	0.00191825	0.12868	0.467588	0.00174304	0.00195688	0.00174304	0.176657	0.00151856	0.222579	0.236372
NUCB2	12.3965	16.1459	19.2162	19.4848	20.0075	6.64761	11.038	21.3763	8.50789	17.4979	18.1668	13.012	11.7836	10.266	18.3435	15.7726	13.5243	21.4123	13.7402	12.094	15.0392	20.4197	14.4082	14.3175	10.8431	12.9509	15.8439	6.86304	10.9402	11.0315	10.011	20.0075	19.322	8.89926	15.4544	8.35739	16.6333	11.1824	8.77114	13.3338	10.9329	22.1469	13.012	15.7533	10.6434	12.1942	14.2004	11.3448	14.4684
SERPINB12	0.111663	0.879386	1.62597	0.913802	0.833573	0.170672	0.732308	0.725553	0.675507	1.1698	2.71229	0.81284	1.05533	1.06695	0.807145	2.18237	1.67738	1.71003	0.489344	2.82996	2.25633	0.876565	1.08173	2.22989	0.627742	1.02433	1.56813	0.00181031	0.679142	1.51519	0.553636	1.82774	0.792824	0.886829	1.93052	0.804806	1.57829	1.98136	0.818024	1.55926	1.27744	2.08167	2.44993	2.92194	1.01541	2.2085	0.313881	0.247385	0.980025
AC087741.2	0.00162802	5.41206	2.64132	3.02758	1.20364	0.00184958	2.08895	2.61724	0.00178311	1.25524	2.65923	2.17615	1.0292	1.28847	1.63195	0.0018053	1.75665	1.37088	3.65547	1.82902	2.15255	2.52816	0.955483	0.00169286	0.00192907	3.23413	1.04135	2.39804	0.00175571	0.001803	2.06491	0.00170286	0.00194873	1.79384	0.00171732	1.35963	0.00172759	0.0019994	0.0017437	1.76411	0.89383	0.00171288	2.47363	0.00195688	0.00174304	2.06895	1.14169	2.46051	0.00181477
B3GAT2	1.44189	0.672864	0.865557	0.812398	0.672084	0.266534	0.9633	0.8846	0.586981	0.47635	0.49502	0.784776	0.253734	0.827096	0.507208	0.480315	0.899313	0.711227	1.12153	0.455724	0.870918	0.806077	0.56466	0.50123	0.823714	1.00768	0.517531	0.840841	0.657565	0.495586	0.323472	0.757075	0.463889	1.03065	1.49523	0.435446	1.737	0.667589	0.813591	0.561964	0.686368	0.421326	0.853314	0.630105	0.942032	0.486097	1.31002	1.19933	0.575369
RNU6-428P	0.00162802	0.0020702	0.00183918	0.00188547	0.00180558	0.00184958	0.00202601	0.0017046	0.00178311	0.00153394	0.00184547	0.0019989	0.00167039	0.00169955	0.00144393	0.0018053	0.00193961	0.00183431	0.00190119	0.0017083	0.00170693	0.00183151	0.0015114	0.00169286	0.00192907	0.0018355	0.00171446	0.00181031	0.00175571	0.001803	0.00182276	0.00170286	0.00194873	0.00169833	0.00171732	0.00162255	0.00172759	0.0019994	0.0017437	0.00191825	0.00154127	0.00171288	0.00174304	0.00195688	0.00174304	0.00174015	0.00151856	0.0018523	0.00181477
AC023830.2	0.00162802	0.0020702	0.00183918	0.00188547	0.00180558	0.00184958	0.00202601	0.0017046	0.00178311	0.00153394	0.00184547	0.0019989	0.00167039	0.00169955	0.0258636	0.0018053	0.00193961	0.00183431	0.00190119	0.0017083	0.00170693	0.00183151	0.0015114	0.00169286	0.00192907	0.0018355	0.00171446	0.00181031	0.00175571	0.001803	0.00182276	0.00170286	0.00194873	0.00169833	0.00171732	0.00162255	0.00172759	0.0019994	0.0017437	0.00191825	0.00154127	0.00171288	0.00174304	0.00195688	0.00174304	0.00174015	0.00151856	0.0018523	0.00181477
AC015468.3	0.00162802	0.0020702	0.00183918	0.00188547	0.00180558	0.00184958	0.00202601	0.0017046	0.00178311	0.00153394	0.00184547	0.0019989	0.00167039	0.00169955	0.00144393	0.0018053	0.00193961	0.00183431	0.00190119	0.0017083	0.00170693	0.00183151	0.0015114	0.00169286	0.00192907	0.0018355	0.00171446	0.00181031	0.00175571	0.001803	0.00182276	0.00170286	0.00194873	0.00169833	0.00171732	0.00162255	0.00172759	0.0019994	0.0017437	0.00191825	0.00154127	0.00171288	0.00174304	0.00195688	0.00174304	0.00174015	0.00151856	0.0018523	0.00181477
SPATA2	1.57408	2.63498	2.24172	2.28206	2.08261	2.29349	2.60423	2.44647	1.90201	1.85432	2.23196	3.10796	1.69235	2.09323	1.66986	2.56162	2.31181	2.26007	2.01727	2.03308	2.16346	2.06661	2.10214	2.18084	2.53301	2.77742	2.08192	1.90031	2.24079	2.2405	2.11566	2.25344	2.13935	1.8212	1.82091	2.0129	1.99354	2.12098	1.86967	2.0108	1.80234	2.36858	2.1365	2.21767	2.43243	2.13472	1.62276	2.28854	2.23288
GGT3P	0.0239247	0.192579	0.607728	0.00188547	0.0724682	0.0857336	0.396301	0.0492802	0.0650288	0.249889	0.0663902	0.0019989	0.00167039	0.00169955	0.00144393	0.0532742	0.134249	0.489198	0.185595	0.0017083	0.0500951	0.00183151	0.0391946	0.447759	0.210365	0.0494998	0.0335776	0.115272	0.00175571	0.0726798	0.00182276	0.00170286	0.00194873	0.0791813	0.00171732	0.19081	0.075679	0.0019994	0.0389201	0.00191825	0.0478999	0.00171288	0.0637625	0.00195688	0.0871338	0.0378559	0.00151856	0.0018523	0.387854
AC010329.5	0.00162802	0.0020702	0.00183918	0.00188547	0.00180558	0.00184958	0.0889488	0.0017046	0.00178311	0.0207144	0.00184547	0.0019989	0.00167039	0.00169955	0.0170334	0.0018053	0.00193961	0.00183431	0.0656208	0.0325004	0.0310885	0.00183151	0.0015114	0.00169286	0.0775292	0.0018355	0.00171446	0.00181031	0.044353	0.001803	0.00182276	0.00170286	0.00194873	0.00169833	0.0366201	0.00162255	0.0407493	0.0019994	0.0017437	0.00191825	0.00154127	0.0340962	0.00174304	0.00195688	0.00174304	0.00174015	0.0205054	0.0018523	0.0483177
AC145350.3	0.00162802	0.0020702	0.00183918	0.00188547	0.00180558	0.00184958	0.00202601	0.0017046	0.00178311	0.00153394	0.00184547	0.0019989	0.00167039	0.00169955	0.00144393	0.0018053	0.00193961	0.00183431	0.00190119	0.0017083	2.58101	0.00183151	0.0015114	0.00169286	0.00192907	0.0018355	0.00171446	0.00181031	0.00175571	0.001803	0.00182276	0.00170286	0.00194873	0.00169833	0.00171732	0.00162255	0.00172759	0.0019994	0.0017437	0.00191825	0.00154127	1.04802	0.00174304	0.00195688	0.00174304	0.00174015	0.00151856	0.0018523	0.00181477
FO680682.1	0.00162802	0.0020702	0.00183918	0.00188547	0.00180558	0.00184958	0.00202601	0.0017046	0.00178311	0.00153394	0.00184547	0.0019989	0.00167039	0.00169955	0.00144393	0.0018053	0.00193961	0.00183431	0.00190119	0.0017083	0.00170693	0.00183151	0.0015114	0.00169286	0.00192907	0.0018355	0.00171446	0.00181031	0.00175571	0.001803	0.00182276	0.00170286	0.00194873	0.423772	0.278838	0.00162255	0.00172759	0.0019994	0.0017437	0.00191825	0.1766	0.00171288	0.258181	0.00195688	0.00174304	0.00174015	0.00151856	0.0018523	0.00181477
COLCA1	1.11064	2.93422	1.77066	2.23642	1.41861	0.855654	2.69776	4.31305	3.83677	0.95979	2.66837	2.61534	2.29172	0.854302	0.997512	0.675907	3.01841	1.85527	2.72126	3.78121	3.40944	1.72759	4.19609	1.15771	3.42702	2.04598	1.99677	1.09076	2.64627	2.13188	1.74252	1.50866	1.60144	2.4182	3.13374	1.89605	3.29906	3.77292	1.85645	1.37322	3.66197	1.50744	3.98182	2.1063	2.50428	1.65333	1.61408	1.55986	2.25795
RN7SL560P	0.00162802	0.0020702	0.00183918	0.00188547	0.00180558	0.00184958	0.00202601	0.0017046	0.00178311	0.00153394	0.00184547	0.0019989	0.00167039	0.00169955	0.00144393	0.0018053	0.00193961	0.00183431	0.00190119	0.0017083	0.00170693	0.00183151	0.0015114	0.00169286	0.618943	0.0018355	0.00171446	0.00181031	0.00175571	0.001803	0.00182276	0.00170286	0.00194873	0.00169833	0.00171732	0.00162255	0.00172759	0.0019994	0.0017437	0.00191825	0.00154127	0.00171288	0.00174304	0.00195688	0.00174304	0.00174015	0.00151856	0.0018523	0.00181477
RNU6-820P	0.00162802	0.0020702	0.00183918	0.00188547	0.00180558	0.00184958	0.00202601	0.0017046	0.00178311	0.00153394	0.00184547	0.0019989	0.00167039	0.00169955	0.00144393	0.0018053	0.00193961	0.00183431	0.00190119	0.0017083	0.00170693	0.00183151	0.0015114	0.00169286	0.00192907	0.0018355	0.00171446	0.00181031	0.00175571	0.001803	0.00182276	0.00170286	0.00194873	0.00169833	0.00171732	0.00162255	0.00172759	0.0019994	0.0017437	0.00191825	0.00154127	0.00171288	0.00174304	0.00195688	0.00174304	0.00174015	0.00151856	0.0018523	0.00181477
AC093367.1	0.151616	0.0020702	0.00183918	0.00188547	0.00180558	0.370528	0.556781	0.384832	0.204684	0.00153394	0.00184547	0.0019989	0.00167039	0.00169955	0.0881686	0.212388	0.00193961	0.514415	0.00190119	0.0017083	0.00170693	0.00183151	0.207389	0.206942	0.00192907	0.0018355	0.157458	0.00181031	0.00175571	0.001803	0.00182276	0.00170286	0.00194873	0.17	0.185761	0.00162255	0.00172759	0.0019994	0.0017437	0.00191825	0.410814	0.00171288	0.19199	0.00195688	0.00174304	0.176657	0.226173	0.0018523	0.4024
FGF23	0.00162802	0.0020702	0.00183918	0.00188547	0.00180558	0.00184958	0.00202601	0.0017046	0.0378282	0.00153394	0.00184547	0.0019989	0.00167039	0.00169955	0.00144393	0.0018053	0.00193961	0.00183431	0.00190119	0.0017083	0.00170693	0.00183151	0.0015114	0.00169286	0.00192907	0.0018355	0.00171446	0.00181031	0.00175571	0.001803	0.00182276	0.0320606	0.00194873	0.00169833	0.00171732	0.00162255	0.00172759	0.0760246	0.0017437	0.00191825	0.00154127	0.00171288	0.00174304	0.00195688	0.00174304	0.00174015	0.00151856	0.0018523	0.00181477
AC114689.1	0.00162802	0.0020702	0.00183918	0.00188547	0.00180558	0.00184958	0.00202601	0.0017046	0.00178311	0.00153394	0.0663902	0.0019989	0.00167039	0.00169955	0.00144393	0.0018053	0.00193961	0.00183431	0.00190119	0.0017083	0.00170693	0.00183151	0.0015114	0.00169286	0.00192907	0.0018355	0.00171446	0.00181031	0.00175571	0.001803	0.00182276	0.00170286	0.00194873	0.00169833	0.00171732	0.00162255	0.00172759	0.0019994	0.0017437	0.00191825	0.00154127	0.00171288	0.00174304	0.00195688	0.00174304	0.00174015	0.00151856	0.0018523	0.00181477
SERTAD2	5.19036	9.44409	4.84576	8.0924	4.22894	5.28428	4.94268	5.82633	4.05012	3.8524	6.46139	6.94697	3.91656	4.43293	4.37299	4.33432	5.57119	5.78463	5.2574	4.19054	4.98404	3.90253	4.24101	5.20276	5.20447	8.48048	4.73667	3.61534	4.23818	3.62742	3.21391	5.09039	3.64309	4.26503	5.07354	4.52862	5.65514	8.68703	4.57824	6.14569	4.08292	5.63604	7.54276	4.57871	6.03651	4.76879	4.19774	3.74475	4.65453
OTUD1	2.37179	4.48573	2.4812	2.97863	2.69671	2.03886	2.4574	2.85678	1.6966	2.48828	2.93282	3.78308	2.33019	2.68758	2.36366	1.76242	3.3015	2.09529	3.07942	1.7998	2.94731	1.94123	2.7323	1.9302	2.25226	3.78696	2.82051	1.95556	2.08776	2.8928	2.31118	2.78388	2.15417	2.49162	2.44296	2.03058	2.558	3.77496	2.35207	3.2332	1.95627	2.82693	3.22643	2.5573	3.21777	2.7612	2.15335	2.14621	2.22353
ADGRG5	0.525269	0.460115	0.660868	1.03323	0.894151	0.383903	0.473394	0.996118	0.763221	0.249889	0.565428	0.203191	0.330463	0.584691	0.534597	0.643421	0.382757	0.886222	0.625167	0.874911	0.326376	0.451752	1.33411	0.886541	1.12539	0.465757	0.447835	0.491116	0.562538	0.695155	0.432684	0.322628	0.726106	0.44594	0.396561	1.15843	0.53109	0.31408	0.842629	0.316304	0.68047	0.377189	0.960091	0.482974	0.866917	0.644924	0.272209	0.479825	0.751106
ST3GAL6	1.64187	2.01167	1.48017	1.5277	1.36109	1.67859	1.87771	1.48129	1.74403	1.54381	2.02663	2.36888	1.27956	2.229	2.46758	1.0231	1.72794	2.02547	1.57159	1.76821	1.90287	1.36226	2.20595	1.83338	1.38486	1.55071	1.42139	1.9215	1.40473	1.36639	1.64216	1.47184	1.53221	1.8212	1.34893	1.69848	1.6611	1.7891	1.33623	1.66361	1.82929	1.21676	1.55212	1.61564	1.81757	1.49962	2.79895	1.36248	1.28074
GLI4	5.40809	5.9151	5.16735	3.45037	3.99891	2.93788	5.35651	6.13398	4.13145	4.40919	3.62076	6.44964	4.72952	5.63184	4.45667	3.96496	7.00386	4.1296	6.80885	4.63549	7.93518	5.41269	4.96286	5.06953	5.76201	4.29476	5.30129	5.8092	4.79366	4.68634	4.23499	3.79085	4.76607	5.7173	5.53094	3.9493	5.52381	5.03488	6.7241	4.43544	4.49872	3.22426	3.91175	4.72626	7.48098	4.03036	5.67376	5.73627	4.9557
PKP2	3.06361	2.98026	2.45437	2.02253	2.18029	3.66239	4.10435	2.80237	3.11358	2.26131	1.07538	0.724115	1.23624	2.16313	2.38228	4.16693	0.899313	2.47644	2.01727	1.81779	1.0423	1.24182	2.14674	2.68829	3.41904	1.72349	1.31114	3.34604	1.73032	1.91806	2.14674	1.45925	1.74277	4.01717	1.73282	2.16938	2.12043	1.20993	1.43757	2.64599	2.43624	3.03194	2.20446	1.68445	1.1986	2.04804	4.0276	3.75266	2.63191
AL158055.1	0.219296	0.0020702	0.00183918	0.00188547	0.00180558	0.135644	0.00202601	0.134249	0.00178311	0.00153394	0.271781	0.185805	0.0876228	0.00169955	0.100364	0.0018053	0.00193961	0.00183431	0.00190119	0.0017083	0.245894	0.00183151	0.0015114	0.00169286	0.00192907	0.0018355	0.00171446	0.00181031	0.00175571	0.001803	0.243108	0.186958	0.00194873	0.00169833	0.00171732	0.0878901	0.00172759	0.0019994	0.0017437	0.174964	0.198595	0.00171288	0.122882	0.00195688	0.114158	0.00174015	0.0599058	0.138275	0.00181477
RNU6-453P	0.00162802	0.0020702	0.00183918	0.00188547	0.00180558	0.00184958	0.00202601	0.0017046	0.00178311	0.00153394	0.00184547	0.0019989	0.00167039	0.00169955	0.00144393	0.0018053	0.00193961	0.00183431	0.00190119	0.0017083	0.00170693	0.00183151	0.0015114	0.00169286	0.00192907	0.0018355	0.00171446	0.00181031	0.00175571	0.001803	0.00182276	0.00170286	0.00194873	0.00169833	0.00171732	0.00162255	0.00172759	0.0019994	0.0017437	0.00191825	0.00154127	0.00171288	0.00174304	0.00195688	0.00174304	0.00174015	0.00151856	0.0018523	0.00181477
HOOK1	3.88044	3.18221	4.07062	4.69207	3.08807	3.45258	4.17132	3.50627	2.80758	4.20631	5.96045	4.45161	3.23413	3.68866	4.50264	4.6646	3.85151	4.81611	3.66197	4.33616	3.42098	4.28659	4.30377	4.30327	3.31213	4.33232	3.95651	2.3698	4.42533	4.10867	4.62445	4.94211	4.43348	3.60324	5.15502	3.02149	4.53626	3.96848	3.81833	4.78706	3.64065	5.24424	4.77441	5.85248	3.42252	5.3353	3.53528	3.17005	3.34203
TRIM51HP	0.00162802	0.0020702	0.00183918	0.00188547	0.00180558	0.00184958	0.00202601	0.0017046	0.00178311	0.00153394	0.00184547	0.0019989	0.00167039	0.00169955	0.00144393	0.0018053	0.00193961	0.00183431	0.00190119	0.0017083	0.00170693	0.00183151	0.0015114	0.0385897	0.0775292	0.0018355	0.00171446	0.00181031	0.00175571	0.001803	0.00182276	0.00170286	0.00194873	0.00169833	0.00171732	0.00162255	0.00172759	0.0019994	0.0017437	0.00191825	0.00154127	0.00171288	0.00174304	0.00195688	0.00174304	0.00174015	0.00151856	0.0018523	0.00181477
MRM3	2.95869	3.27217	3.6478	3.29446	3.58075	4.12631	3.69853	3.32126	3.21245	3.04517	3.39449	4.08385	3.22538	3.35511	2.92586	3.94319	3.89743	3.47823	3.7343	3.49354	3.34799	3.22458	3.40868	3.77496	4.53577	3.42929	3.42623	3.28677	3.6583	3.8565	3.76791	3.42433	3.5566	3.53708	4.23453	3.06896	3.84585	3.36152	3.59856	3.18052	3.46346	3.45801	3.65178	3.55361	3.89035	3.35734	3.0211	3.20151	3.74177
AP005242.3	0.00162802	0.0020702	0.00183918	0.00188547	0.00180558	0.00184958	0.00202601	0.0017046	0.00178311	0.00153394	0.00184547	0.0019989	0.00167039	0.00169955	0.00144393	0.0018053	0.00193961	0.00183431	0.00190119	0.0017083	0.00170693	0.00183151	0.0015114	0.00169286	0.00192907	0.0018355	0.00171446	0.00181031	0.00175571	0.001803	0.00182276	0.00170286	0.00194873	0.00169833	0.00171732	0.00162255	0.00172759	0.0019994	0.0017437	0.00191825	0.00154127	0.00171288	0.00174304	0.00195688	0.00174304	0.00174015	0.00151856	0.0018523	0.00181477
KRT1	1.08906	4.89537	2.54311	0.908008	5.18319	0.883683	3.71452	1.82774	2.4688	4.42151	13.1499	4.77896	4.14116	2.28619	2.95697	1.99033	11.8407	1.93454	5.79227	15.9457	1.74582	2.04804	38.5501	1.55311	2.39274	2.87699	6.36269	1.5885	3.63537	2.24788	6.98752	2.6086	2.74462	1.08128	2.18878	1.71992	11.4326	19.6349	6.91667	1.32982	3.08453	2.53943	4.29574	9.31642	5.25804	3.17873	1.55542	0.526428	5.12618
AL139260.2	0.00162802	0.0020702	0.0726834	0.00188547	0.00180558	0.00184958	0.11549	0.0017046	0.00178311	0.00153394	0.00184547	0.131368	0.135644	0.00169955	0.0618673	0.182393	0.0988806	0.17794	0.00190119	0.121166	0.00170693	0.00183151	0.0015114	0.00169286	0.00192907	0.0018355	0.00171446	0.0619331	0.00175571	0.001803	0.00182276	0.101016	0.00194873	0.00169833	0.00171732	0.00162255	0.00172759	0.0019994	0.0017437	0.00191825	0.061717	0.00171288	0.122882	0.00195688	0.00174304	0.142043	0.00151856	0.0734481	0.00181477
AC016583.1	0.0794602	0.0020702	0.0481582	0.0800317	0.0724682	0.00184958	0.00202601	0.0376437	0.0443764	0.0258893	0.00184547	0.0019989	0.135644	0.135465	0.00144393	0.0018053	0.00193961	0.0477074	0.0986889	0.0585503	0.0742565	0.0884825	0.029773	0.0294932	0.00192907	0.120977	0.0335776	0.125642	0.0360366	0.001803	0.177982	0.0722983	0.113163	0.100896	0.0648597	0.0432345	0.0517578	0.0019994	0.0643082	0.0616714	0.0263443	0.0340962	0.0749867	0.0785778	0.0480535	0.0378559	0.0599058	0.157436	0.0988567
IGHV3-43	0.976696	0.0020702	0.00183918	0.755496	0.295648	1.22377	0.00202601	0.0017046	0.913504	1.16394	0.394922	0.0019989	1.70426	0.00169955	5.33222	1.38463	0.00193961	1.31483	0.00190119	0.0017083	0.27702	0.00183151	7.53755	2.33075	0.00192907	0.0018355	0.404185	0.00181031	1.26394	1.01369	1.71992	0.512174	1.9232	0.291298	0.00171732	1.737	0.582867	0.0019994	0.0017437	0.00191825	1.4465	0.164167	1.63147	0.448849	0.00174304	0.715687	0.307603	0.0018523	1.26962
PDLIM1P3	0.00162802	0.0020702	0.00183918	0.00188547	0.00180558	0.00184958	0.00202601	0.0017046	0.00178311	0.00153394	0.00184547	0.0019989	0.0876228	0.00169955	0.00144393	0.0018053	0.00193961	0.00183431	0.00190119	0.0017083	0.00170693	0.00183151	0.0015114	0.00169286	0.00192907	0.0018355	0.00171446	0.00181031	0.00175571	0.001803	0.00182276	0.00170286	0.00194873	0.00169833	0.00171732	0.00162255	0.00172759	0.0019994	0.0017437	0.00191825	0.00154127	0.00171288	0.00174304	0.00195688	0.00174304	0.00174015	0.00151856	0.0018523	0.00181477
RNU6-1273P	0.00162802	0.0020702	0.00183918	0.00188547	0.00180558	0.00184958	0.00202601	0.0017046	0.00178311	0.00153394	0.00184547	0.0019989	0.00167039	0.00169955	0.00144393	0.0018053	0.00193961	0.00183431	0.00190119	0.0017083	0.00170693	0.00183151	0.0015114	0.00169286	0.00192907	0.0018355	0.00171446	0.00181031	0.00175571	0.001803	0.00182276	0.00170286	0.00194873	0.00169833	0.00171732	0.00162255	0.00172759	0.0019994	0.0017437	0.00191825	0.00154127	0.00171288	0.00174304	0.00195688	0.00174304	0.00174015	0.00151856	0.0018523	0.00181477
RNA5SP218	0.00162802	0.0020702	0.00183918	0.00188547	0.00180558	0.00184958	0.00202601	0.0017046	0.00178311	0.00153394	0.00184547	0.0019989	0.00167039	0.00169955	0.00144393	0.0018053	0.00193961	0.00183431	0.00190119	0.0017083	0.00170693	0.00183151	0.0015114	0.00169286	0.00192907	0.0018355	0.00171446	0.00181031	0.00175571	0.001803	0.00182276	0.00170286	0.00194873	0.00169833	0.00171732	0.00162255	0.00172759	0.0019994	0.0017437	0.00191825	0.00154127	0.00171288	0.00174304	0.00195688	0.00174304	0.00174015	0.00151856	0.0018523	0.00181477
ASB8	3.51344	4.13145	4.35911	4.52862	4.37299	3.78121	4.01154	4.42936	4.01455	4.32877	4.55404	3.74637	4.55705	3.70585	4.65719	4.00134	4.18371	4.38374	3.85031	4.70175	3.70228	5.01394	3.99936	3.99498	4.03574	3.49962	4.38189	2.96601	4.22188	4.76134	4.61878	4.92977	4.59554	3.55209	4.1583	4.02844	4.1697	3.63302	3.98329	4.45386	4.45205	4.29997	4.13145	4.31575	3.91917	4.94049	3.0341	3.37303	4.2029
AL080312.2	0.00162802	0.0020702	0.00183918	0.00188547	0.00180558	0.00184958	0.00202601	0.0017046	0.00178311	0.00153394	0.135889	0.0019989	0.00167039	0.00169955	0.00144393	0.0018053	0.00193961	0.00183431	0.00190119	0.0017083	0.00170693	0.00183151	0.113456	0.114158	0.00192907	0.0018355	0.00171446	0.00181031	0.00175571	0.001803	0.00182276	0.00170286	0.00194873	0.00169833	0.00171732	0.00162255	0.00172759	0.0019994	0.0017437	0.00191825	0.00154127	0.10638	0.00174304	0.00195688	0.100407	0.104831	0.00151856	0.0018523	0.00181477
RAET1K	0.0374374	0.0020702	0.00183918	0.0654787	0.0433493	0.0674283	0.00202601	0.061694	0.00178311	0.0207144	0.00184547	0.0019989	0.0338562	0.0796591	0.0258636	0.0018053	0.0729798	0.0750426	0.00190119	0.0017083	0.00170693	0.110529	0.029773	0.00169286	0.00192907	0.0018355	0.0335776	0.0956334	0.044353	0.0565032	0.081722	0.0320606	0.00194873	0.00169833	0.00171732	0.0644869	0.0407493	0.0019994	0.0818413	0.00191825	0.0478999	0.00171288	0.00174304	0.00195688	0.0480535	0.0866256	0.0205054	0.101546	0.00181477
AC092111.1	0.818358	0.226328	0.202899	0.173656	0.23596	0.29614	0.332468	0.157869	0.315299	0.226913	0.319188	0.472437	0.424308	0.198264	0.177434	0.236313	0.323093	0.163657	0.417295	0.15276	0.600846	0.357594	0.30022	0.206942	0.252838	0.186208	0.298281	0.13666	0.118107	0.0726798	0.165348	0.0860746	0.162591	0.206572	0.335395	0.170711	0.251613	0.393621	0.461937	0.118996	0.0765616	0.57081	0.159824	0.292229	0.360485	0.0525721	0.330354	0.186958	0.109551
AC022150.3	0.0794602	0.0020702	0.0858851	0.00188547	0.00180558	0.102823	0.00202601	0.147196	0.0378282	0.00153394	0.00184547	0.131368	0.00167039	0.00169955	0.00144393	0.0018053	0.00193961	0.0890589	0.109688	0.0017083	0.00170693	0.00183151	0.0015114	0.0385897	0.00192907	0.0018355	0.00171446	0.00181031	0.00175571	0.001803	0.0950694	0.101016	0.00194873	0.00169833	0.00171732	0.19081	0.00172759	0.0019994	0.0017437	0.118996	0.0356406	0.00171288	0.00174304	0.201993	0.166616	0.176657	0.0316912	0.0018523	0.00181477
DDX11L10	0.0374374	0.0020702	0.0595832	0.00188547	0.0570961	0.0674283	0.236382	0.0017046	0.0865646	0.104782	0.118933	0.0019989	0.0876228	0.0679158	0.00144393	0.0018053	0.181536	0.208186	0.120688	0.0585503	0.0742565	0.00183151	0.0234426	0.0521266	0.00192907	0.0018355	0.0614672	0.0619331	0.131067	0.213063	0.0684788	0.173509	0.00194873	0.0361153	0.0942469	0.0352748	0.00172759	0.0019994	0.0017437	0.00191825	0.00154127	0.00171288	0.00174304	0.00195688	0.00174304	0.160142	0.0231029	0.0917397	0.00181477
SLC45A4	1.41244	2.42759	1.32089	1.83441	2.08864	2.03058	3.44727	1.43584	1.68351	1.57251	1.69999	0.983382	1.6611	1.36274	1.98496	1.81513	1.26024	3.50046	1.20411	2.54945	1.30605	1.41384	3.18186	1.46017	1.72156	1.98965	2.35768	2.07659	2.1279	1.27025	2.05014	0.988966	1.99971	1.94908	1.87198	3.03133	1.69235	2.10214	1.47571	2.07158	3.01841	2.28024	1.26133	1.96264	1.30769	1.67395	1.86049	1.92126	2.6166
AC022743.1	0.00162802	0.0020702	0.00183918	0.00188547	0.00180558	0.00184958	0.00202601	0.0017046	0.00178311	0.00153394	0.00184547	0.0019989	0.00167039	0.00169955	0.00144393	0.0018053	0.00193961	0.00183431	0.00190119	0.0017083	0.00170693	0.00183151	0.0015114	0.00169286	0.00192907	0.0018355	0.00171446	0.00181031	0.00175571	0.001803	0.00182276	0.00170286	0.00194873	0.00169833	0.00171732	0.00162255	0.00172759	0.0019994	0.0017437	0.00191825	0.00154127	0.00171288	0.00174304	0.00195688	0.00174304	0.00174015	0.00151856	0.0018523	0.00181477
RNA5SP128	0.00162802	0.0020702	0.00183918	0.00188547	0.00180558	0.00184958	0.00202601	0.0017046	0.00178311	0.00153394	0.00184547	0.0019989	0.00167039	0.00169955	0.00144393	0.0018053	0.00193961	0.00183431	0.00190119	0.0017083	0.00170693	0.00183151	0.0015114	0.00169286	0.00192907	0.0018355	0.00171446	0.00181031	0.00175571	0.001803	0.00182276	0.00170286	0.00194873	0.00169833	0.00171732	0.00162255	0.00172759	0.0019994	0.0017437	0.00191825	0.00154127	0.00171288	0.00174304	0.00195688	0.00174304	0.00174015	0.00151856	0.0018523	0.00181477
MTRF1	3.09783	2.22781	3.16895	3.86234	2.9153	2.43774	2.88043	3.79172	3.20935	3.18586	3.42433	3.11295	3.06692	3.79935	3.29737	2.96323	3.00964	2.79271	3.35511	2.66928	3.61406	3.40291	3.18647	3.18086	2.83892	2.88406	3.26243	3.96722	3.53941	3.5566	2.90329	3.44924	3.64939	3.99242	3.60715	2.84427	3.42471	2.51011	3.63615	3.41405	3.15715	2.79241	3.26456	3.23665	3.0073	3.33772	4.01886	2.95761	2.95697
GAGE10	0.00162802	0.226328	0.00183918	0.00188547	0.00180558	0.00184958	0.00202601	0.0017046	0.00178311	0.00153394	0.00184547	0.0019989	0.00167039	0.00169955	0.00144393	0.0018053	0.00193961	0.00183431	0.00190119	0.0017083	0.00170693	0.00183151	0.0015114	0.00169286	0.322465	0.0018355	0.00171446	0.13666	0.00175571	0.001803	0.00182276	0.116712	0.00194873	0.00169833	0.125558	0.00162255	0.00172759	0.0019994	0.12797	0.00191825	0.00154127	0.00171288	0.340575	0.00195688	0.128069	0.00174015	0.00151856	0.0018523	0.00181477
AL135924.2	0.00162802	0.0020702	0.00183918	0.00188547	0.00180558	0.00184958	0.00202601	0.0017046	0.00178311	0.00153394	0.288977	0.0019989	0.00167039	0.00169955	0.00144393	0.0018053	0.00193961	0.00183431	0.00190119	0.225954	0.00170693	0.00183151	0.0015114	0.00169286	0.00192907	0.0018355	0.00171446	0.00181031	0.00175571	0.001803	0.00182276	0.00170286	0.00194873	0.00169833	0.00171732	0.00162255	0.00172759	0.0019994	0.0017437	0.00191825	0.00154127	0.00171288	0.00174304	0.00195688	0.00174304	0.00174015	0.00151856	0.0018523	0.00181477
AC112673.1	0.00162802	0.0020702	0.00183918	0.00188547	0.00180558	0.00184958	0.00202601	0.0017046	0.00178311	0.00153394	0.00184547	0.0019989	0.100433	0.00169955	0.00144393	0.0018053	0.00193961	0.00183431	0.00190119	0.0017083	0.00170693	0.00183151	0.0015114	0.00169286	0.00192907	0.0018355	0.00171446	0.00181031	0.00175571	0.001803	0.00182276	0.00170286	0.00194873	0.00169833	0.00171732	0.00162255	0.00172759	0.0019994	0.0017437	0.00191825	0.00154127	0.00171288	0.00174304	0.00195688	0.00174304	0.00174015	0.00151856	0.0018523	0.00181477
MTND5P14	0.161128	0.0020702	0.112178	0.134274	0.00180558	0.205695	0.00202601	0.100665	0.0975423	0.0766163	0.0840758	0.0019989	0.0427451	0.0796591	0.0258636	0.0678891	0.00193961	0.103147	0.00190119	0.15276	0.0392164	0.00183151	0.0391946	0.00169286	0.0928598	0.0018355	0.046471	0.00181031	0.0558019	0.001803	0.00182276	0.101016	0.100859	0.00169833	0.0462388	0.132403	0.0874527	0.0019994	0.0017437	0.00191825	0.0478999	0.086686	0.0524328	0.144536	0.00174304	0.00174015	0.0947648	0.148332	0.00181477
IGSF11-AS1	0.00162802	0.0020702	0.00183918	0.0800317	0.00180558	0.00184958	0.00202601	0.0017046	0.00178311	0.00153394	0.00184547	0.095867	0.00167039	0.00169955	0.00144393	0.0018053	0.00193961	0.00183431	0.00190119	0.0017083	0.00170693	0.00183151	0.0015114	0.00169286	0.00192907	0.0018355	0.046471	0.00181031	0.00175571	0.001803	0.00182276	0.00170286	0.00194873	0.00169833	0.00171732	0.00162255	0.00172759	0.0894828	0.0017437	0.00191825	0.00154127	0.00171288	0.00174304	0.00195688	0.00174304	0.00174015	0.00151856	0.0018523	0.00181477
AC018648.1	0.460008	0.176172	0.35779	0.147427	0.295648	0.00184958	0.179671	0.366745	0.357051	0.2148	0.00184547	0.737104	0.388908	0.345814	0.206808	0.303094	0.158348	0.117633	0.573458	0.307603	0.822411	0.519757	0.244296	0.206942	0.252838	0.465757	0.0914771	0.320444	0.17831	0.300306	0.323472	0.442665	0.263945	0.302083	0.445743	0.265614	0.262007	0.0019994	0.870085	0.00191825	0.00154127	0.24897	0.181865	0.00195688	0.338714	0.372465	0.81981	0.355193	0.120664
SNX18P14	0.00162802	0.0020702	0.00183918	0.00188547	0.00180558	0.152835	0.00202601	0.0017046	0.00178311	0.00153394	0.00184547	0.0019989	0.100433	0.00169955	0.00144393	0.139025	0.00193961	0.148017	0.00190119	0.0017083	0.00170693	0.00183151	0.0015114	0.00169286	0.00192907	0.0018355	0.00171446	0.00181031	0.00175571	0.001803	0.00182276	0.00170286	0.00194873	0.00169833	0.00171732	0.00162255	0.00172759	0.0019994	0.0017437	0.00191825	0.209277	0.10638	0.00174304	0.00195688	0.00174304	0.00174015	0.00151856	0.0018523	0.00181477
AC009133.2	0.00162802	0.0020702	0.00183918	0.00188547	0.00180558	0.00184958	0.00202601	0.0017046	1.9857	0.00153394	1.8212	0.0019989	0.00167039	0.382506	0.00144393	0.870085	0.00193961	0.00183431	0.00190119	0.0017083	0.00170693	0.00183151	1.47655	0.00169286	0.00192907	0.0018355	0.562708	0.00181031	0.00175571	0.001803	0.00182276	0.00170286	0.00194873	0.00169833	0.00171732	0.00162255	0.00172759	0.0019994	1.56813	1.22301	0.00154127	0.00171288	0.380865	1.3925	0.00174304	0.00174015	0.00151856	0.0018523	0.00181477
RARRES2P7	0.00162802	0.0020702	0.00183918	0.00188547	0.00180558	0.00184958	0.00202601	0.0017046	0.00178311	0.00153394	0.00184547	0.0019989	0.00167039	0.00169955	0.00144393	0.0018053	0.00193961	0.00183431	0.00190119	0.0017083	0.00170693	0.00183151	0.0015114	0.00169286	0.00192907	0.0018355	0.00171446	0.00181031	0.00175571	0.001803	0.00182276	0.00170286	0.00194873	0.00169833	0.00171732	0.00162255	0.00172759	0.0019994	0.0017437	0.00191825	0.00154127	0.00171288	0.00174304	0.00195688	0.00174304	0.00174015	0.00151856	0.0018523	0.00181477
MTND2P28	22.5873	37.7135	20.0776	20.1182	18.7901	17.3108	14.3772	25.7718	26.1287	19.9326	23.3746	47.4253	30.6627	23.8059	25.262	23.3746	26.6572	19.9679	26.7357	20.3831	57.1274	28.6809	87.5727	20.4928	24.7673	32.7586	21.6316	10.8968	21.4123	25.901	24.0077	44.4674	25.901	33.8401	26.8158	23.1319	15.5161	30.5444	30.2662	21.2888	22.7474	22.6946	16.7726	22.5873	35.9377	27.3414	30.6627	15.9271	26.0435
FMO7P	0.00162802	0.0020702	0.00183918	0.00188547	0.00180558	0.00184958	0.00202601	0.0017046	0.00178311	0.00153394	0.00184547	0.0019989	0.00167039	0.00169955	0.00144393	0.0018053	0.00193961	0.00183431	0.00190119	0.0017083	0.00170693	0.0994459	0.0015114	0.00169286	0.00192907	0.0018355	0.00171446	0.00181031	0.00175571	0.001803	0.00182276	0.00170286	0.00194873	0.00169833	0.00171732	0.00162255	0.00172759	0.0019994	0.0017437	0.00191825	0.0478999	0.00171288	0.00174304	0.00195688	0.00174304	0.00174015	0.00151856	0.0018523	0.00181477
ESM1	0.131788	0.13138	0.112178	0.308779	0.182585	0.324951	0.00202601	0.241306	0.118187	0.154392	0.0840758	0.239215	0.0762201	0.0909188	0.0881686	0.316304	0.0729798	0.132183	0.152325	0.254377	0.549486	0.17823	0.0391946	0.29389	0.148797	0.272714	0.00171446	0.125642	0.0804674	0.12051	0.081722	0.0436429	0.00194873	0.100896	0.00171732	0.00162255	0.00172759	0.227952	0.229276	0.0899146	0.0765616	0.197524	0.181865	0.201993	0.422659	0.142043	0.174884	0.231444	0.0680315
AC006458.1	0.00162802	0.0020702	0.00183918	0.00188547	0.00180558	0.00184958	0.00202601	0.0017046	0.00178311	0.00153394	0.00184547	0.0019989	0.00167039	0.00169955	0.00144393	0.0018053	0.00193961	0.00183431	0.00190119	0.0017083	0.00170693	0.00183151	0.0015114	0.00169286	0.00192907	0.0018355	0.00171446	0.00181031	0.00175571	0.001803	0.00182276	0.00170286	0.00194873	0.00169833	0.00171732	0.00162255	0.00172759	0.0019994	0.0017437	0.00191825	0.00154127	0.00171288	0.00174304	0.00195688	0.00174304	0.00174015	0.00151856	0.0018523	0.00181477
AP003730.1	0.00162802	0.0020702	0.00183918	0.00188547	0.00180558	0.00184958	0.00202601	0.0017046	0.00178311	0.00153394	0.00184547	0.0019989	0.00167039	0.00169955	0.00144393	0.0018053	0.00193961	0.00183431	0.00190119	0.0017083	0.00170693	0.00183151	0.0015114	0.00169286	0.00192907	0.0018355	0.00171446	0.00181031	0.00175571	0.001803	0.00182276	0.00170286	0.00194873	0.00169833	0.00171732	0.00162255	0.00172759	0.0019994	0.0017437	0.00191825	0.00154127	0.00171288	0.00174304	0.00195688	0.00174304	0.00174015	0.00151856	0.0018523	0.00181477
RWDD2A	0.778854	0.718373	0.745602	0.722457	1.17225	0.580162	0.856555	0.820307	0.934982	0.856555	0.792824	0.74872	0.913174	0.932179	0.983058	0.842422	0.981659	0.931406	0.775262	0.804378	0.878969	0.834217	1.10195	0.857037	0.938095	0.690067	0.758625	1.11007	0.711227	1.03157	0.733361	0.899509	0.830798	1.02128	0.638133	0.732938	0.679301	0.878103	0.791714	0.808853	0.799774	0.763988	0.758792	0.905186	0.639998	1.04036	0.881577	0.997947	1.07133
ENTPD1-AS1	1.5284	1.24102	1.61146	1.36496	1.23874	1.93275	1.57438	1.41365	2.02861	1.20772	1.41448	0.699623	1.41996	1.48396	0.792824	1.74529	1.18198	1.21195	1.22863	1.71468	0.953276	1.30195	0.674459	1.26359	1.10524	0.299014	1.55817	0.840841	1.48017	1.35495	1.6598	1.13825	1.32371	1.2111	1.64295	1.47961	1.52439	1.37994	1.6281	1.31358	1.64815	1.38947	1.36016	1.0338	0.928954	1.66034	1.59026	1.3463	1.21244
LINC00592	0.111663	0.506141	0.00183918	0.0929785	0.0724682	0.00184958	0.128415	0.061694	0.0762824	0.130451	0.0840758	0.519757	0.0876228	0.314162	0.100364	0.0018053	0.360141	0.0750426	0.152325	0.0017083	0.235498	0.17823	0.196907	0.067919	0.163804	0.25957	0.0914771	0.269211	0.10518	0.0726798	0.081722	0.00170286	0.226568	0.100896	0.231129	0.00162255	0.327397	0.667589	0.0999426	0.00191825	0.091144	0.314213	0.00174304	0.437567	0.100407	0.223113	0.0947648	0.0833601	0.00181477
LINC01181	0.00162802	0.0020702	0.00183918	0.00188547	0.00180558	0.152835	0.00202601	0.0017046	0.00178311	0.00153394	0.153914	0.0019989	0.100433	0.00169955	0.00144393	0.0018053	0.195048	0.00183431	0.00190119	0.0017083	0.00170693	0.00183151	0.196907	0.00169286	0.00192907	0.0018355	0.107994	0.00181031	0.00175571	0.001803	0.00182276	0.00170286	0.00194873	0.00169833	0.114169	0.00162255	0.00172759	0.0019994	0.0017437	0.00191825	0.00154127	0.00171288	0.00174304	0.187197	0.00174304	0.00174015	0.00151856	0.0018523	0.00181477
ACOXL-AS1	0.00162802	0.323365	0.00183918	0.00188547	0.00180558	0.00184958	0.332468	0.336181	0.00178311	0.0915022	0.00184547	0.457089	0.00167039	0.146517	0.237452	0.0018053	0.00193961	0.00183431	0.00190119	0.0017083	0.0310885	0.00183151	0.113456	0.2202	0.239402	0.0018355	0.00171446	0.00181031	0.166277	0.213063	0.00182276	0.144926	0.251613	0.0293772	0.0308092	0.00162255	0.0407493	0.273311	0.0017437	0.00191825	0.00154127	0.164167	0.00174304	0.243583	0.267821	0.00174015	0.10369	0.0478999	0.361143
AC104463.1	0.00162802	0.0020702	0.00183918	0.00188547	0.00180558	0.00184958	0.00202601	0.0017046	0.00178311	0.00153394	0.00184547	0.0019989	0.00167039	0.00169955	0.00144393	0.0018053	0.00193961	0.00183431	0.00190119	0.0017083	0.00170693	0.00183151	0.0015114	0.00169286	0.00192907	0.0018355	0.00171446	0.00181031	0.00175571	0.001803	0.00182276	0.00170286	0.00194873	0.00169833	0.00171732	0.00162255	0.00172759	0.0019994	0.0017437	0.00191825	0.00154127	0.00171288	0.00174304	0.00195688	0.00174304	0.00174015	0.00151856	0.0018523	0.00181477
AC139792.1	0.00162802	0.0020702	0.00183918	0.147427	0.00180558	0.00184958	0.00202601	0.0017046	0.00178311	0.00153394	0.00184547	0.0019989	0.0762201	0.00169955	0.00144393	0.0018053	0.00193961	0.00183431	0.00190119	0.0017083	0.00170693	0.00183151	0.0015114	0.00169286	0.148797	0.0018355	0.00171446	0.00181031	0.00175571	0.001803	0.00182276	0.00170286	0.00194873	0.0900303	0.00171732	0.00162255	0.00172759	0.0019994	0.0017437	0.00191825	0.00154127	0.00171288	0.109937	0.00195688	0.00174304	0.00174015	0.00151856	0.120868	0.00181477
MIR8067	0.00162802	0.0020702	0.00183918	0.00188547	0.00180558	0.00184958	0.00202601	0.0017046	0.00178311	0.00153394	0.00184547	0.0019989	0.00167039	0.00169955	0.00144393	0.0018053	0.00193961	0.00183431	0.00190119	0.0017083	0.00170693	0.00183151	0.0015114	0.00169286	0.00192907	0.0018355	0.00171446	0.00181031	0.00175571	0.001803	0.00182276	0.00170286	0.00194873	0.00169833	0.00171732	0.00162255	0.00172759	0.0019994	0.0017437	0.00191825	0.00154127	0.00171288	0.00174304	0.00195688	0.00174304	0.00174015	0.00151856	0.0018523	0.00181477
SCFD2	3.04445	1.95578	3.25921	3.19762	2.54029	3.38305	2.71517	2.58805	2.78514	2.80035	3.33215	2.03589	2.69059	2.48183	2.10483	3.53134	2.58282	3.74177	2.27625	3.1448	2.03493	3.68187	1.90398	3.35966	3.14519	2.01048	3.13514	2.48641	3.03852	3.0365	3.02657	3.28749	3.05044	2.22699	2.75835	2.77742	2.96161	1.90828	2.74615	2.62034	3.30625	3.10973	2.51838	2.69026	2.84143	3.11147	2.5074	2.54971	2.29259
PRR23A	0.00162802	0.0020702	0.00183918	0.00188547	0.00180558	0.00184958	0.00202601	0.0017046	0.00178311	0.00153394	0.00184547	0.0019989	0.00167039	0.00169955	0.00144393	0.0018053	0.00193961	0.00183431	0.00190119	0.0017083	0.00170693	0.00183151	0.0015114	0.00169286	0.00192907	0.0018355	0.00171446	0.00181031	0.00175571	0.001803	0.00182276	0.00170286	0.00194873	0.00169833	0.00171732	0.00162255	0.00172759	0.0019994	0.0017437	0.00191825	0.00154127	0.00171288	0.00174304	0.00195688	0.00174304	0.00174015	0.00151856	0.0018523	0.00181477
GFOD1-AS1	0.242707	0.475322	0.34722	0.00188547	0.00180558	0.337834	0.531927	0.0017046	0.565887	0.00153394	0.379078	0.0019989	0.262794	0.00169955	0.134372	0.0018053	0.00193961	0.00183431	0.00190119	0.0017083	0.00170693	0.328513	0.0015114	0.00169286	0.00192907	0.502909	0.00171446	0.294614	0.00175571	0.001803	0.00182276	0.300694	0.00194873	0.00169833	0.00171732	0.00162255	0.00172759	0.0019994	0.0017437	0.00191825	0.00154127	0.00171288	0.00174304	0.00195688	0.00174304	0.00174015	0.00151856	0.0018523	0.00181477
AC005696.3	0.00162802	0.542966	0.00183918	0.00188547	0.295648	0.354013	0.567163	0.0017046	0.00178311	0.00153394	0.394922	0.0019989	0.273225	0.514772	0.166825	0.626151	0.825109	0.00183431	0.00190119	0.319476	0.00170693	1.13228	0.533888	0.633913	1.65873	0.751353	0.00171446	0.784374	0.00175571	1.00607	0.00182276	0.764466	0.00194873	0.302083	0.357888	0.00162255	0.00172759	0.0019994	0.567619	0.77011	0.00154127	0.729016	0.589394	0.482974	1.06245	0.296032	0.226173	0.388411	0.00181477
TMEM155	0.0794602	0.13138	0.251213	0.201993	0.0877163	0.187558	0.384675	0.0376437	0.0762824	0.0474911	0.135889	0.329262	0.459577	0.24491	0.123956	0.110714	0.134249	0.0750426	0.141812	0.136814	0.166848	0.0884825	0.125366	0.13044	0.210365	0.489269	0.107994	0.0734711	0.00175571	0.105453	0.165348	0.116712	0.100859	0.124752	0.0462388	0.00162255	0.111993	0.0019994	0.090655	0.0740359	0.091144	0.264795	0.0419173	0.681112	0.177982	0.00174015	0.187531	0.0833601	0.120664
AL450487.1	0.00162802	0.0020702	0.00183918	0.00188547	0.00180558	0.00184958	0.00202601	0.0017046	0.00178311	0.0352	0.00184547	0.0019989	0.0876228	0.00169955	0.00144393	0.0018053	0.00193961	0.00183431	0.00190119	0.0585503	0.00170693	0.190026	0.0505786	0.00169286	0.108335	0.0018355	0.00171446	0.00181031	0.0682331	0.001803	0.081722	0.058164	0.00194873	0.00169833	0.00171732	0.00162255	0.00172759	0.0019994	0.0017437	0.00191825	0.00154127	0.00171288	0.00174304	0.00195688	0.00174304	0.00174015	0.00151856	0.0018523	0.00181477
AC011481.1	7.75404	7.00718	9.10434	6.79484	6.61338	10.1398	7.61852	6.44786	7.16905	6.91667	6.16505	6.71672	6.05271	6.71203	5.83724	11.0232	7.74792	8.57973	7.40177	9.154	7.32532	7.34329	6.45169	8.76734	11.074	5.75377	6.97893	7.52647	7.32532	7.22055	7.28838	5.73712	7.79314	6.46608	6.00272	6.70175	7.07001	7.84407	7.80095	6.84705	6.66645	7.60629	5.8084	8.34929	9.18256	7.18804	9.74592	8.45963	5.92086
AL583832.1	0.34503	0.160172	0.299771	0.28506	0.0877163	0.187558	0.434641	0.424691	0.295193	0.260342	0.271781	0.148692	0.450527	0.410117	0.294869	0.316304	0.00193961	0.585229	0.195576	0.254377	0.178204	0.369243	0.235071	0.24554	0.210365	0.154044	0.243285	0.155406	0.201901	0.314945	0.109477	0.275368	0.00194873	0.538409	0.260433	0.550624	0.5486	0.0019994	0.252838	0.204985	0.465068	0.613603	0.460416	0.292229	0.28845	0.206985	0.324151	0.299361	0.446118
RNA5SP75	0.00162802	0.0020702	0.00183918	0.00188547	0.00180558	0.00184958	0.00202601	0.0017046	0.00178311	0.00153394	0.00184547	0.0019989	0.00167039	0.00169955	0.00144393	0.0018053	0.00193961	0.00183431	0.00190119	0.0017083	0.00170693	0.00183151	0.0015114	0.00169286	0.00192907	0.0018355	0.00171446	0.00181031	0.00175571	0.001803	0.00182276	0.00170286	0.00194873	0.00169833	0.00171732	0.00162255	0.00172759	0.0019994	0.0017437	0.00191825	0.00154127	0.00171288	0.00174304	0.00195688	0.00174304	0.00174015	0.00151856	0.0018523	0.00181477
AP001781.2	0.00162802	0.0020702	0.00183918	0.0548054	0.0433493	0.00184958	0.00202601	0.0017046	0.00178311	0.117477	0.319188	0.0019989	0.502829	0.00169955	0.216943	0.0018053	0.110369	0.00183431	0.00190119	0.0017083	0.00170693	0.00183151	0.0015114	0.00169286	0.00192907	0.0018355	0.0765338	0.00181031	0.00175571	0.001803	0.00182276	0.00170286	0.00194873	0.00169833	0.472519	0.0878901	0.00172759	0.0019994	0.0017437	0.00191825	0.091144	0.361067	0.00174304	0.00195688	0.00174304	0.00174015	0.00151856	0.440607	0.00181477
PRSS48	0.00162802	0.0020702	0.00183918	0.00188547	0.00180558	0.00184958	0.00202601	0.0017046	0.00178311	0.00153394	0.00184547	0.0019989	0.00167039	0.00169955	0.00144393	0.0018053	0.00193961	0.00183431	0.00190119	0.0017083	0.00170693	0.00183151	0.0015114	0.067919	0.00192907	0.0018355	0.00171446	0.00181031	0.00175571	0.001803	0.00182276	0.00170286	0.00194873	0.00169833	0.00171732	0.00162255	0.00172759	0.0019994	0.0017437	0.00191825	0.00154127	0.00171288	0.00174304	0.00195688	0.00174304	0.00174015	0.00151856	0.0018523	0.00181477
AL591806.2	0.00162802	0.0020702	0.00183918	0.00188547	0.00180558	0.00184958	0.00202601	0.0017046	0.00178311	1.23423	0.00184547	0.0019989	0.00167039	0.00169955	0.725253	0.0018053	0.00193961	0.00183431	0.00190119	0.0017083	0.00170693	0.00183151	0.0015114	0.00169286	0.00192907	0.0018355	0.00171446	0.00181031	0.00175571	0.001803	0.00182276	0.00170286	0.00194873	0.00169833	0.00171732	0.00162255	0.00172759	0.0019994	0.0017437	0.00191825	0.00154127	0.00171288	1.19999	0.00195688	0.00174304	0.00174015	0.00151856	1.59375	0.00181477
AC233263.1	0.00162802	0.0020702	0.00183918	0.00188547	0.00180558	0.00184958	0.00202601	0.0017046	0.00178311	0.00153394	0.00184547	0.0019989	0.00167039	0.00169955	0.00144393	0.0018053	0.00193961	0.00183431	0.00190119	0.0017083	0.00170693	0.00183151	0.0015114	0.00169286	0.00192907	0.0018355	0.00171446	0.00181031	0.00175571	0.001803	0.00182276	0.00170286	0.00194873	0.00169833	0.00171732	0.00162255	0.00172759	0.0019994	0.0017437	0.00191825	0.00154127	0.00171288	0.00174304	0.00195688	0.00174304	0.00174015	0.00151856	0.0018523	0.00181477
ADTRP	0.906808	0.637082	0.580741	0.558934	1.08668	1.4036	0.599192	0.263945	1.13446	0.304407	0.550865	0.797939	0.779522	0.589531	0.635022	0.139025	0.575369	1.04363	0.481739	0.641913	0.522393	0.860024	3.76335	0.624038	0.56559	0.561178	0.459143	1.35921	1.12932	0.165649	0.874289	0.357362	0.580054	0.206572	0.335395	1.24696	0.915043	0.258422	0.455444	0.302416	0.82575	0.796967	0.504195	0.437567	1.07066	0.435625	0.911866	0.564593	0.617911
SEPSECS	1.66783	1.72609	1.62075	1.73216	1.75815	1.4036	2.15745	2.13565	1.99417	1.90005	2.02663	1.29985	1.72497	1.9971	1.88148	1.18875	1.83441	1.46499	1.53689	2.02783	1.77741	1.90686	1.891	1.54616	1.55926	1.41404	1.8082	1.45845	1.75004	1.89932	1.69955	1.86264	2.11304	2.11566	2.11052	1.69411	1.93969	1.39035	1.88775	1.67538	1.9232	1.52439	1.68843	2.00271	1.57959	1.82542	1.88614	2.04917	1.72245
Z98885.3	0.179671	0.0020702	0.202899	0.377129	0.182585	0.152835	0.236382	0.442412	0.305449	0.201993	0.319188	0.131368	0.223382	0.125048	0.187633	0.197259	0.0860247	0.117633	0.0768381	0.36121	0.0742565	0.242224	0.350494	0.27101	0.0775292	0.10222	0.157458	0.213642	0.143248	0.134839	0.203518	0.288977	0.331425	0.159807	0.156555	0.170711	0.149494	0.150152	0.0818413	0.133073	0.274017	0.584475	0.248115	0.382165	0.0480535	0.268186	0.10369	0.0833601	0.109551
DCDC2C	0.0468369	0.0020702	0.0994412	0.00188547	0.00180558	0.00184958	0.00202601	0.0017046	0.00178311	0.0915022	0.22438	0.345947	0.234558	0.0796591	0.0258636	0.0018053	0.323093	0.0890589	0.00190119	0.0017083	0.100433	0.0656321	0.029773	0.00169286	0.0928598	0.0018355	0.00171446	0.00181031	0.00175571	0.0565032	0.00182276	0.058164	0.00194873	0.00169833	0.00171732	0.0280392	0.00172759	0.197397	0.0017437	0.0899146	0.00154127	0.00171288	0.00174304	0.132206	0.00174304	0.0688246	0.00151856	0.0018523	0.00181477
ALG1L9P	0.121404	0.0020702	0.00183918	0.00188547	0.00180558	0.00184958	0.250008	0.0017046	0.00178311	0.177303	0.00184547	0.0019989	0.124348	0.00169955	0.134372	0.0018053	0.00193961	0.00183431	0.00190119	0.15276	0.00170693	0.00183151	0.0907892	0.00169286	0.00192907	0.0018355	0.141981	0.00181031	0.131067	0.180933	0.00182276	0.00170286	0.00194873	0.00169833	0.00171732	0.00162255	0.00172759	0.0019994	0.0017437	0.00191825	0.00154127	0.00171288	0.00174304	0.00195688	0.00174304	0.00174015	0.00151856	0.0018523	0.184147
CWC27	3.72404	3.4374	3.75351	3.48095	3.98988	3.948	4.07853	3.33503	3.30912	3.37232	3.54553	3.0008	3.33503	3.56373	3.15715	3.48961	3.47099	3.59434	3.23879	3.49047	3.35774	3.91442	2.73879	3.25056	3.23242	3.5882	3.32018	4.78757	3.76335	3.96935	3.79935	3.86736	3.7027	3.19636	3.43367	3.3019	3.67263	3.32744	3.16754	3.40215	3.72799	3.77656	3.49581	3.01062	3.10658	3.95488	3.45961	3.84625	3.48396
MT1L	2.49916	4.3394	2.94596	1.66783	1.92645	2.84427	2.13217	1.89559	2.67866	2.15588	1.55212	2.37565	1.39623	2.32437	3.20115	1.99464	2.44447	1.07692	2.02889	1.52193	1.83995	1.73811	3.84547	1.72521	2.42947	4.34384	3.60989	4.34079	1.82389	2.34998	1.75471	2.01889	1.62852	2.15477	1.97624	2.14761	1.32564	1.84109	2.35207	2.23612	1.73216	3.42471	4.2068	2.48483	2.10784	2.09411	3.11263	3.01471	1.70579
RNA5SP37	0.00162802	0.0020702	0.00183918	0.00188547	0.00180558	0.00184958	0.00202601	0.0017046	0.00178311	0.00153394	0.00184547	0.0019989	0.00167039	0.00169955	0.00144393	0.0018053	0.00193961	0.00183431	0.00190119	3.00114	0.00170693	0.00183151	0.0015114	0.00169286	0.00192907	0.0018355	0.00171446	0.00181031	0.00175571	0.001803	0.00182276	0.00170286	0.00194873	2.9482	0.00171732	0.00162255	0.00172759	0.0019994	0.0017437	0.00191825	0.00154127	0.00171288	0.00174304	4.59667	0.00174304	0.00174015	0.00151856	0.0018523	0.00181477
AC084125.1	0.00162802	0.0020702	0.00183918	0.00188547	0.00180558	0.00184958	0.00202601	0.0017046	0.00178311	0.00153394	0.00184547	0.0019989	0.00167039	0.00169955	0.00144393	0.0018053	0.00193961	0.00183431	0.00190119	0.0017083	0.00170693	0.00183151	0.0015114	0.00169286	0.00192907	0.0018355	0.00171446	0.00181031	0.00175571	0.001803	0.00182276	0.00170286	0.00194873	0.00169833	0.00171732	0.00162255	0.00172759	0.0019994	0.0017437	0.00191825	0.00154127	0.00171288	0.00174304	0.00195688	0.00174304	0.00174015	0.00151856	0.0018523	0.00181477
AL512306.3	0.00162802	0.176172	0.274608	0.147427	0.23596	0.119262	0.00202601	0.0017046	0.00178311	0.104782	0.22438	0.0019989	0.212984	0.00169955	0.313762	0.212388	0.158348	0.117633	0.00190119	0.240259	0.155127	0.202009	0.274326	0.0995489	0.00192907	0.0018355	0.157458	0.105755	0.0926451	0.001803	0.123433	0.00170286	0.263945	0.00169833	0.0942469	0.458957	0.00172759	0.0019994	0.090655	0.00191825	0.428963	0.164167	0.181865	0.437567	0.00174304	0.0866256	0.0450683	0.0018523	0.120664
AC008750.7	0.00162802	0.0020702	0.15076	0.173656	0.00180558	0.152835	0.00202601	0.134249	0.00178311	0.00153394	0.00184547	0.0019989	0.00167039	0.00169955	0.0470444	0.0018053	0.00193961	0.00183431	0.173971	0.0017083	0.00170693	0.00183151	0.0015114	0.00169286	0.00192907	0.0018355	0.00171446	0.00181031	0.00175571	0.001803	0.00182276	0.00170286	0.00194873	0.00169833	0.00171732	0.00162255	0.00172759	0.0019994	0.11944	0.00191825	0.0765616	0.00171288	0.122882	0.00195688	0.00174304	0.00174015	0.00151856	0.0018523	0.15283
FO082796.1	0.00162802	0.447069	0.00183918	0.643421	0.21022	0.00184958	0.00202601	0.820307	0.00178311	0.00153394	0.00184547	0.0019989	0.00167039	0.188266	0.294869	0.0018053	0.00193961	0.00183431	0.00190119	0.0017083	0.00170693	0.00183151	0.0015114	0.00169286	0.00192907	0.170155	0.255855	0.00181031	0.0804674	0.001803	0.136926	0.00170286	0.00194873	0.00169833	0.00171732	0.00162255	0.00172759	0.0019994	0.0017437	0.249889	0.00154127	1.01541	0.764781	0.00195688	0.00174304	0.176657	0.181408	0.0018523	1.05562
SMARCE1P1	0.0575649	0.0020702	0.00183918	0.00188547	0.00180558	0.00184958	0.167806	0.147196	0.00178311	0.00153394	0.00184547	0.114134	0.00167039	0.0796591	0.00144393	0.0678891	0.00193961	0.0750426	0.00190119	0.0439816	0.0500951	0.00183151	0.0015114	0.00169286	0.0928598	0.0654787	0.00171446	0.00181031	0.00175571	0.001803	0.00182276	0.0860746	0.00194873	0.0463634	0.0556923	0.0352748	0.00172759	0.0019994	0.0017437	0.00191825	0.0478999	0.00171288	0.181865	0.00195688	0.00174304	0.00174015	0.0774856	0.231444	0.00181477
PHBP19	0.281818	0.447069	0.112178	0.00188547	0.0877163	0.119262	0.619076	0.100665	0.245742	0.00153394	0.00184547	0.329262	0.124348	0.253932	0.177434	0.110714	0.00193961	0.103147	0.43488	0.319476	0.127839	0.00183151	0.0907892	0.00169286	0.518374	0.216474	0.201859	0.424308	0.00175571	0.105453	0.00182276	0.390085	0.00194873	0.148017	0.32687	0.0644869	0.284665	0.24275	0.260837	0.133073	0.0478999	0.213838	0.224293	0.00195688	0.298101	0.160142	0.181408	0.432684	0.0988567
BEND3P3	1.10049	0.275253	0.438089	0.99989	0.271734	0.467143	0.691819	0.820307	0.748846	0.748425	0.792824	0.488931	0.380791	0.650973	0.497976	0.760781	0.655626	0.0750426	0.173971	0.712221	0.391211	1.15934	0.64841	0.960838	0.553297	0.328217	1.2723	0.155406	0.946148	0.461051	0.677989	0.861244	0.80073	0.804208	0.794815	0.995429	0.848319	0.380244	0.803034	0.808853	0.905389	0.717024	0.840841	0.638774	0.246396	0.965862	0.771442	0.44814	0.744637
PRAMEF26	0.00162802	0.0020702	0.00183918	0.00188547	0.00180558	0.00184958	0.00202601	0.0017046	0.00178311	0.00153394	0.00184547	0.0019989	0.00167039	0.00169955	0.00144393	0.0018053	0.00193961	0.00183431	0.00190119	0.0017083	0.00170693	0.00183151	0.0015114	0.00169286	0.00192907	0.0018355	0.00171446	0.00181031	0.00175571	0.0431194	0.00182276	0.00170286	0.00194873	0.00169833	0.00171732	0.00162255	0.00172759	0.0019994	0.0017437	0.00191825	0.00154127	0.00171288	0.00174304	0.00195688	0.00174304	0.00174015	0.00151856	0.0018523	0.00181477
LINC02061	0.00162802	0.0020702	0.00183918	0.00188547	0.00180558	0.00184958	0.00202601	0.0017046	0.00178311	0.00153394	0.00184547	0.0019989	0.00167039	0.00169955	0.00144393	0.0018053	0.00193961	0.00183431	0.00190119	0.0017083	0.00170693	0.00183151	0.0015114	0.00169286	0.00192907	0.0018355	0.00171446	0.00181031	0.00175571	0.001803	0.00182276	0.00170286	0.00194873	0.00169833	0.00171732	0.00162255	0.00172759	0.0019994	0.0017437	0.00191825	0.00154127	0.00171288	0.00174304	0.00195688	0.00174304	0.00174015	0.00151856	0.0018523	0.00181477
AL133445.2	0.101523	1.01369	0.00183918	0.688194	0.528825	0.00184958	0.221244	0.384832	0.151851	0.0766163	0.00184547	0.221402	0.00167039	0.306242	0.285608	0.491993	0.208604	0.00183431	0.573458	0.121166	0.00170693	0.00183151	0.274326	0.00169286	0.335395	1.02433	0.392804	0.146517	0.131067	0.495586	0.165348	0.00170286	0.00194873	0.22586	0.437567	0.19081	0.350114	0.36707	0.320905	0.328718	0.291234	0.125891	0.248115	0.00195688	0.539371	0.223113	0.58407	0.157436	0.00181477
MYOM2	1.2598	1.35873	1.98599	1.89179	1.18172	2.2188	2.27697	1.99574	1.61896	1.57675	1.92951	2.7009	2.2734	1.4102	0.654921	1.19634	1.39912	1.6527	1.57159	1.05393	2.09298	1.83995	1.50134	1.07781	2.90726	2.39744	2.69548	1.40826	2.47616	2.44538	1.59254	2.14127	1.19578	0.68982	1.81734	1.56403	1.50558	1.94932	3.21458	2.3944	1.47043	1.42014	3.34314	1.22059	1.8004	2.11746	0.811796	0.299361	1.63374
MIR4487	0.00162802	0.0020702	0.00183918	0.00188547	0.00180558	0.00184958	0.00202601	0.0017046	0.00178311	0.00153394	0.00184547	0.0019989	0.00167039	0.00169955	0.00144393	0.0018053	0.00193961	0.00183431	0.00190119	0.0017083	0.00170693	0.00183151	0.0015114	0.00169286	0.00192907	0.0018355	0.00171446	0.00181031	0.00175571	0.001803	0.00182276	0.00170286	0.00194873	0.00169833	0.00171732	0.00162255	0.00172759	0.0019994	0.0017437	0.00191825	0.00154127	0.00171288	0.00174304	0.00195688	0.00174304	0.00174015	0.00151856	0.0018523	0.00181477
MAP9	0.638313	0.43469	0.368724	0.487748	0.618302	0.986303	0.372687	0.230696	0.82051	0.430359	0.550865	0.488931	0.851748	0.382506	0.696156	0.706841	0.360141	0.606904	0.397924	0.383113	0.381388	0.562623	0.556831	0.50123	0.279236	0.356397	0.584999	0.773074	0.501499	0.300306	0.650333	0.689185	0.463889	0.355653	0.481739	0.799774	0.60119	0.484722	0.51884	0.723472	0.635849	0.763988	0.667397	0.393869	0.360485	0.521265	0.771442	0.339326	0.6763
AC093227.2	0.00162802	0.0020702	0.00183918	0.00188547	0.21022	0.00184958	0.00202601	0.0017046	0.00178311	0.00153394	0.00184547	0.0019989	0.00167039	0.00169955	0.00144393	0.0018053	0.00193961	0.00183431	0.00190119	0.0017083	0.00170693	0.00183151	0.0015114	0.00169286	0.00192907	0.0018355	0.00171446	0.00181031	0.00175571	0.001803	0.00182276	0.00170286	0.00194873	0.00169833	0.00171732	0.00162255	0.00172759	0.0019994	0.0017437	0.00191825	0.00154127	0.00171288	0.00174304	0.00195688	0.00174304	0.00174015	0.00151856	0.0018523	0.00181477
MTND6P7	0.00162802	0.0020702	0.00183918	0.00188547	0.00180558	0.00184958	0.00202601	0.0017046	0.00178311	0.00153394	0.00184547	0.0019989	0.00167039	0.00169955	0.00144393	0.0018053	0.00193961	0.00183431	0.00190119	0.0017083	0.00170693	0.00183151	0.0015114	0.00169286	0.00192907	0.0018355	0.00171446	0.00181031	0.00175571	0.001803	0.00182276	0.00170286	0.00194873	0.00169833	0.00171732	0.00162255	0.00172759	0.0019994	0.0017437	0.00191825	0.00154127	0.00171288	0.00174304	0.00195688	0.00174304	0.00174015	0.00151856	0.0018523	0.00181477
EVX1	0.00162802	0.0020702	0.00183918	0.00188547	0.00180558	0.0674283	0.00202601	0.0017046	0.00178311	0.00153394	0.00184547	0.0019989	0.00167039	0.00169955	0.00144393	0.0018053	0.00193961	0.00183431	0.00190119	0.0017083	0.00170693	0.00183151	0.0015114	0.0838623	0.00192907	0.0018355	0.00171446	0.00181031	0.00175571	0.001803	0.00182276	0.00170286	0.06512	0.00169833	0.00171732	0.00162255	0.00172759	0.0019994	0.0017437	0.00191825	0.00154127	0.00171288	0.00174304	0.00195688	0.00174304	0.00174015	0.00151856	0.0637557	0.00181477
GLYATL1P1	0.00162802	0.0020702	0.00183918	0.0800317	0.00180558	0.00184958	0.00202601	0.0017046	0.00178311	0.0207144	0.00184547	0.0019989	0.00167039	0.00169955	0.0470444	0.0018053	0.0860247	0.00183431	0.109688	0.0017083	0.00170693	0.00183151	0.0015114	0.0385897	0.0775292	0.0018355	0.107994	0.00181031	0.00175571	0.001803	0.00182276	0.00170286	0.0886101	0.00169833	0.0462388	0.0432345	0.00172759	0.0019994	0.0017437	0.118996	0.00154127	0.00171288	0.00174304	0.00195688	0.00174304	0.0525721	0.0316912	0.0018523	0.00181477
RNU7-147P	0.00162802	0.0020702	0.00183918	0.00188547	0.00180558	0.00184958	0.00202601	0.0017046	0.00178311	0.00153394	0.00184547	0.0019989	0.00167039	0.00169955	0.00144393	0.0018053	0.00193961	0.00183431	0.00190119	0.0017083	0.00170693	0.00183151	0.0015114	0.00169286	0.00192907	0.0018355	0.00171446	0.00181031	0.00175571	0.001803	0.00182276	0.00170286	0.00194873	0.00169833	0.00171732	0.00162255	0.00172759	0.0019994	0.0017437	0.00191825	0.00154127	0.00171288	0.00174304	0.00195688	0.00174304	0.00174015	0.00151856	0.0018523	0.00181477
APIP	4.51451	3.992	4.62112	4.26237	4.06207	3.28523	4.61467	4.03211	3.40944	4.05582	3.89328	2.61756	4.24699	4.94545	4.29851	4.10523	3.42853	3.56186	3.88538	3.51851	4.03391	3.85769	3.8141	3.95351	3.92268	2.73748	3.51973	4.33806	3.71211	3.45037	2.98656	4.56065	3.78395	3.83549	4.46429	4.03484	2.84336	3.02286	4.23674	2.99164	4.03867	3.69736	4.02323	4.00574	4.56784	3.57068	4.36153	4.04044	3.83212
FOXP1	4.62986	4.02993	3.66277	3.61406	3.77865	3.48888	3.203	4.01238	4.05188	3.88493	3.61115	3.97983	4.36104	3.55466	4.56065	3.2886	3.76622	3.55112	4.42098	3.5736	3.91485	3.95609	3.52637	3.46714	4.56316	3.99028	3.78224	3.75433	3.53134	3.31947	4.2068	4.23674	3.72918	4.61042	4.78921	4.13459	5.32538	4.79525	3.86656	3.76661	4.35659	3.97063	3.81871	3.34995	4.17178	3.64065	4.99879	4.18651	3.83509
RNU6-498P	0.00162802	0.0020702	0.00183918	0.00188547	0.00180558	0.00184958	0.00202601	0.0017046	0.00178311	0.00153394	0.00184547	0.0019989	0.00167039	0.00169955	0.00144393	0.0018053	0.00193961	0.00183431	0.00190119	0.0017083	0.00170693	0.00183151	0.0015114	0.00169286	0.00192907	0.0018355	0.00171446	0.00181031	0.00175571	0.001803	0.00182276	0.00170286	0.00194873	0.00169833	0.00171732	0.00162255	0.00172759	0.0019994	0.0017437	0.00191825	0.00154127	0.00171288	0.00174304	0.00195688	0.00174304	0.00174015	0.00151856	0.0018523	0.00181477
AC097063.1	0.0575649	0.0020702	0.00183918	0.0654787	0.00180558	0.0674283	0.00202601	0.0017046	0.00178311	0.00153394	0.00184547	0.279395	0.00167039	0.00169955	0.00144393	0.0018053	0.00193961	0.00183431	0.0768381	0.0017083	0.155127	0.00183151	0.029773	0.00169286	0.0775292	0.0018355	0.00171446	0.0503774	0.00175571	0.001803	0.00182276	0.00170286	0.0886101	0.0361153	0.00171732	0.0280392	0.0638253	0.393621	0.0017437	0.00191825	0.00154127	0.00171288	0.00174304	0.00195688	0.0609587	0.0378559	0.0599058	0.0637557	0.00181477
MAF1	9.29843	10.9642	10.6366	9.12082	9.71626	8.50954	8.94311	10.4814	10.266	10.4056	8.93898	11.4164	10.8239	11.9429	9.61829	8.54677	10.782	9.32559	10.9502	8.97962	11.2086	9.1338	9.47893	9.37611	10.4547	10.775	9.41046	8.56062	10.1247	10.3987	9.66933	9.8105	10.1368	11.0519	9.45704	9.78909	9.78909	10.266	10.6434	9.61829	9.91094	8.79434	9.49338	9.49338	10.864	9.68993	8.39862	10.3685	9.53191
NPHP3	4.59667	3.04099	3.78354	3.90208	2.66868	2.45808	3.6334	3.87034	2.85787	3.71625	3.74051	3.58119	3.93767	3.99287	3.99891	3.44963	3.83426	2.94118	4.5576	2.72188	3.82786	4.04365	3.9295	3.05665	2.19489	3.73473	3.7629	3.69891	4.35408	3.27911	3.37269	3.9493	3.47021	4.17511	4.9936	3.04868	4.05802	3.12138	3.7725	4.05719	3.75474	3.48925	4.32397	3.21208	3.82618	2.91289	4.21497	3.91791	4.63497
OR5L2	0.00162802	0.0020702	0.00183918	0.106321	0.00180558	0.00184958	0.00202601	0.0017046	0.00178311	0.00153394	0.00184547	0.0019989	0.00167039	0.00169955	0.00144393	0.0018053	0.00193961	0.00183431	0.00190119	0.0017083	0.00170693	0.00183151	0.0015114	0.00169286	0.00192907	0.0018355	0.00171446	0.00181031	0.00175571	0.001803	0.00182276	0.00170286	0.00194873	0.00169833	0.00171732	0.00162255	0.00172759	0.0019994	0.0017437	0.00191825	0.00154127	0.00171288	0.00174304	0.00195688	0.00174304	0.00174015	0.00151856	0.0018523	0.00181477
PRAMEF4	0.00162802	0.0020702	0.0595832	0.00188547	0.00180558	0.00184958	0.00202601	0.0882806	0.00178311	0.0352	0.00184547	0.0019989	0.00167039	0.00169955	0.00144393	0.0018053	0.00193961	0.00183431	0.00190119	0.0017083	0.00170693	0.00183151	0.0015114	0.13044	0.00192907	0.0018355	0.00171446	0.00181031	0.00175571	0.001803	0.00182276	0.00170286	0.00194873	0.00169833	0.00171732	0.00162255	0.00172759	0.0019994	0.0389201	0.00191825	0.00154127	0.00171288	0.00174304	0.00195688	0.00174304	0.00174015	0.00151856	0.0018523	0.00181477
PLCE1	1.31684	0.686992	1.15323	1.19732	1.06549	1.25503	0.817087	0.812216	1.24351	1.18799	2.57586	1.12441	1.68468	1.31642	1.52247	0.732938	1.02367	0.91814	0.884265	1.24678	0.934196	1.652	1.7891	1.38598	0.930534	1.98366	1.31114	1.3144	1.43453	1.37279	1.35073	1.37107	1.36542	1.73415	1.11304	0.854011	0.780224	1.49698	0.786538	1.07471	0.766247	1.73362	0.937471	1.9267	0.942032	1.66034	1.2416	0.986472	1.29985
AC026877.1	0.00162802	0.0020702	0.00183918	0.120859	0.0570961	0.119262	0.00202601	0.0882806	0.00178311	0.0352	0.0663902	0.0019989	0.0338562	0.0469341	0.0258636	0.139025	0.00193961	0.00183431	0.0768381	0.0439816	0.00170693	0.00183151	0.0234426	0.0521266	0.122087	0.0018355	0.046471	0.115272	0.044353	0.0565032	0.00182276	0.0722983	0.0886101	0.0463634	0.103288	0.0528428	0.0517578	0.135401	0.0017437	0.00191825	0.0263443	0.0494176	0.109937	0.0921189	0.00174304	0.176657	0.00151856	0.0018523	0.00181477
RAD17	2.84401	2.98381	3.07729	3.41176	3.43007	3.02221	3.469	3.53834	3.15863	3.22918	3.48925	3.23912	3.08008	3.2047	3.34604	3.26776	3.02253	2.9862	3.23879	3.11985	3.10515	3.17873	3.47977	3.04691	3.62576	2.65414	3.27098	3.45537	3.35324	3.57774	2.98314	3.77363	3.27911	2.88078	3.14069	3.03822	2.84631	2.34606	3.09441	3.203	3.38858	2.89476	3.01378	3.04978	3.15293	3.56256	2.92618	2.98901	2.98418
CR769767.2	0.00162802	1.50058	1.50198	0.00188547	0.770794	0.00184958	0.00202601	1.00247	0.878834	0.591177	0.427046	0.594362	0.00167039	0.618811	0.81344	0.0018053	0.00193961	0.585229	0.00190119	0.198601	0.113857	0.00183151	0.472317	0.00169286	1.08128	0.200439	0.311673	1.29384	0.00175571	0.001803	0.650333	1.07285	0.00194873	0.431129	1.00918	0.00162255	0.00172759	0.951483	1.01806	0.00191825	0.00154127	0.00171288	0.00174304	0.69024	0.663232	0.00174015	0.00151856	0.727458	0.693384
AC005086.3	0.00162802	0.0020702	0.00183918	0.00188547	0.00180558	0.00184958	0.00202601	0.0017046	0.00178311	0.00153394	0.00184547	0.0019989	0.00167039	0.00169955	0.00144393	0.0018053	0.00193961	0.00183431	0.00190119	0.0017083	0.00170693	0.00183151	0.0015114	0.00169286	0.00192907	0.0018355	0.00171446	0.00181031	0.00175571	0.001803	0.00182276	0.00170286	0.00194873	0.00169833	0.00171732	0.00162255	0.00172759	0.0019994	0.0017437	0.00191825	0.00154127	0.00171288	0.00174304	0.00195688	0.00174304	0.00174015	0.00151856	0.0018523	0.00181477
AC108043.1	0.00162802	0.0020702	0.00183918	0.00188547	0.00180558	0.00184958	0.00202601	0.0017046	0.00178311	0.00153394	0.00184547	0.0019989	0.00167039	0.00169955	0.00144393	0.0018053	0.00193961	0.00183431	0.00190119	0.0017083	0.00170693	0.00183151	0.0015114	0.00169286	0.00192907	0.0018355	0.00171446	0.00181031	0.00175571	0.001803	0.00182276	0.00170286	0.00194873	0.00169833	0.00171732	0.00162255	0.00172759	0.0019994	0.0017437	0.00191825	0.00154127	0.00171288	0.00174304	0.00195688	0.00174304	0.00174015	0.00151856	0.0018523	0.00181477
MITD1	5.70776	4.63742	6.03888	5.64382	5.72637	4.99879	5.51592	6.34994	6.3177	5.94046	5.8581	4.63549	5.72637	7.43584	5.44598	5.48132	5.97543	5.66525	6.77188	5.73474	6.19014	6.40486	5.5418	5.84228	5.83326	5.31959	4.94488	7.81218	6.10085	6.05724	5.18319	5.85447	5.42493	7.15642	6.29091	6.24051	6.09073	4.30188	6.37868	5.56222	6.27874	4.73881	6.27178	4.92568	5.27927	5.69082	7.71933	6.90921	5.78463
ZMAT3	1.2314	1.5611	1.52027	1.43136	1.45052	1.61564	1.69905	1.6475	1.60012	1.34235	1.74923	1.77397	1.39035	1.49028	1.07403	1.46244	1.70378	1.38116	1.39884	1.39991	1.6764	1.33623	1.10776	1.31531	1.3443	1.80092	1.2293	1.14971	1.94171	1.4465	2.14051	1.71416	1.33967	1.5873	1.45899	1.43241	1.41679	1.3645	1.47571	1.53199	1.35002	1.34059	1.441	1.13186	1.47961	1.71111	1.44604	1.39078	1.16024
CICP17	0.00162802	0.0020702	0.00183918	0.00188547	0.00180558	0.0516464	0.00202601	0.0017046	0.00178311	0.00153394	0.00184547	0.0019989	0.00167039	0.00169955	0.00144393	0.0420749	0.00193961	0.00183431	0.00190119	0.0017083	0.00170693	0.00183151	0.0015114	0.00169286	0.00192907	0.0018355	0.00171446	0.00181031	0.00175571	0.001803	0.00182276	0.00170286	0.00194873	0.0361153	0.00171732	0.00162255	0.00172759	0.0019994	0.0017437	0.00191825	0.00154127	0.00171288	0.00174304	0.00195688	0.00174304	0.00174015	0.00151856	0.0018523	0.00181477
SPCS2	10.9367	9.76518	11.4985	11.9098	12.9813	12.7419	12.6779	13.4444	13.1155	12.094	12.81	8.96671	12.0349	11.3765	13.6797	13.0183	10.8754	14.5822	10.8098	13.3218	9.3901	12.6451	11.1211	12.4505	10.3817	9.60171	11.4693	13.255	12.9052	13.1499	12.5283	15.2476	11.478	10.8929	11.9769	15.2886	11.408	9.05397	11.1609	10.769	14.4541	12.9874	14.3772	11.4944	9.59119	13.8374	12.8307	12.0045	12.2948
DGCR11	1.17903	1.80975	1.04158	1.26373	0.947118	1.37617	1.40638	1.44627	0.799473	0.6778	1.08286	2.0976	0.918561	0.691619	0.92817	1.10865	1.11974	0.685507	1.66473	0.984856	1.18912	0.736953	0.920161	1.01395	1.42721	0.859879	1.02719	1.14971	0.822616	0.756082	0.811796	0.750028	1.13639	1.06224	1.13992	0.828424	1.19475	2.19317	1.22742	0.997703	0.910822	1.36109	0.73962	1.32833	1.09574	1.07178	0.919358	1.53435	0.642225
SETDB2	1.91676	1.35873	1.44875	1.73216	1.54953	1.46963	1.60852	1.61655	1.77825	1.7693	2.15196	1.3193	1.73032	1.56813	1.73513	1.5198	1.58883	1.71519	1.71364	1.53535	1.48327	1.95992	1.69878	1.74309	1.10524	1.21652	1.87676	1.47799	1.86552	1.78467	1.78775	2.0844	1.59254	1.61541	1.85157	1.58357	1.68247	0.977623	1.94538	1.6926	1.76158	1.55212	1.70249	1.45562	1.505	2.08007	1.59914	1.58615	1.56524
PAX3	0.0575649	0.275253	0.00183918	0.00188547	0.00180558	0.00184958	0.00202601	0.0017046	0.00178311	0.00153394	0.00184547	0.0019989	0.0338562	0.00169955	0.075774	0.0018053	0.00193961	0.00183431	0.00190119	0.0439816	0.00170693	0.0541258	0.0015114	0.00169286	0.00192907	0.0835893	0.00171446	0.00181031	0.0360366	0.180933	0.00182276	0.0320606	0.00194873	0.00169833	0.00171732	0.0528428	0.00172759	0.0019994	0.0017437	0.00191825	0.0209517	0.0494176	0.0344232	0.0921189	0.00174304	0.00174015	0.00151856	0.0018523	0.0577427
DESI2	3.39601	4.28564	3.34421	3.24084	3.62277	3.51583	3.98857	3.69607	3.52293	3.31908	3.35885	3.68908	3.08283	3.81833	2.95697	3.44582	3.7106	3.4359	3.46041	3.45961	3.53375	3.31431	2.80237	3.32495	3.51851	3.46269	2.96937	3.2513	3.71787	3.31947	3.46714	3.67979	3.44357	3.65632	3.74177	3.2313	3.5978	3.66316	3.61314	3.40536	3.40686	3.37777	3.22285	3.40536	3.4619	3.53528	3.29371	3.60447	3.20224
AC131212.2	0.651939	0.350494	0.607728	0.621215	0.618302	0.592282	0.863928	0.689185	0.614521	0.46793	0.600255	0.50487	0.459577	0.643559	0.304582	0.544833	0.517694	0.760614	0.619167	0.467436	0.478536	0.519757	0.519905	0.705038	0.361277	0.850382	0.517531	0.345122	0.727358	0.180933	0.640717	0.704089	0.493373	0.72257	0.894721	0.828424	0.740684	0.443136	0.542966	0.621378	0.889273	0.741631	0.994716	0.415822	0.308336	0.313949	0.733028	0.564593	0.554334
MT1A	1.77193	9.87828	3.92306	1.7559	4.06207	5.76354	9.19617	1.10637	16.1241	1.99744	1.25364	1.29985	1.52315	1.62528	2.46483	5.34824	2.55637	2.75098	1.86639	2.63843	1.02182	1.94838	3.20538	2.929	1.10524	8.37814	2.42031	9.74102	2.00429	1.86526	0.455444	1.88614	3.60161	1.94538	2.58404	4.48662	2.9996	1.72609	0.941696	0.825109	1.64369	3.53668	3.19036	3.39786	0.873003	1.45521	6.05724	3.8216	4.27388
COX17	6.95206	5.73034	7.97484	7.15414	7.00825	7.50623	8.61621	7.48998	7.11443	6.03576	5.57408	5.62426	6.64761	7.63273	6.2149	6.85327	6.27615	6.12863	6.65425	6.98956	6.03118	6.43632	6.50814	7.01714	7.25953	6.68081	6.50916	14.1264	7.17114	7.48358	7.31032	6.77701	6.88821	7.3581	6.49993	7.38992	6.22614	5.61004	6.20335	6.27354	7.22774	6.2235	6.59599	6.26888	6.54389	7.02515	8.49935	8.31759	6.29757
PSORS1C3	0.00162802	0.350494	1.13681	0.00188547	0.00180558	0.00184958	0.00202601	0.579564	0.00178311	0.0612237	0.2549	0.185805	0.167585	0.00169955	0.285608	0.515353	0.310687	0.329262	0.00190119	0.0017083	1.15018	0.665823	0.323472	0.00169286	0.978061	0.0018355	2.56852	0.00181031	0.118107	0.001803	0.00182276	0.00170286	1.27046	0.00169833	0.658642	0.0878901	0.208521	0.0019994	0.0017437	0.288951	0.061717	0.10638	0.544303	0.00195688	0.100407	0.00174015	0.131911	0.231444	0.141187
AC097522.1	0.00162802	0.0020702	0.00183918	0.00188547	0.00180558	0.00184958	0.00202601	0.0017046	0.00178311	0.00153394	0.00184547	0.0019989	0.00167039	0.00169955	0.0201441	0.0018053	0.00193961	0.00183431	0.0986889	0.0017083	0.00170693	0.00183151	0.0015114	0.00169286	0.00192907	0.0018355	0.00171446	0.00181031	0.00175571	0.001803	0.00182276	0.00170286	0.00194873	0.00169833	0.00171732	0.00162255	0.00172759	0.121258	0.0017437	0.00191825	0.00154127	0.00171288	0.00174304	0.00195688	0.00174304	0.00174015	0.00151856	0.0018523	0.00181477
NLGN2	3.07871	3.16429	3.0197	2.66837	2.96937	2.78323	2.61977	2.80702	4.17317	2.75067	2.05174	3.0714	3.42471	3.87955	2.70632	2.90093	2.62194	2.50806	2.96808	2.47672	3.04212	2.50923	2.53972	2.61302	3.10262	3.62939	2.63309	4.31046	3.26417	2.36639	2.70248	2.39712	2.79672	4.17132	2.33051	4.15867	2.4185	3.14623	3.12939	3.25388	3.38858	2.50296	3.17638	2.65068	2.65197	1.99464	3.59283	4.24409	2.85183
AC090686.1	0.00162802	0.0020702	0.00183918	0.00188547	0.00180558	0.00184958	0.00202601	0.0017046	0.00178311	0.00153394	0.00184547	0.0019989	0.00167039	0.0796591	0.075774	0.0018053	0.00193961	0.00183431	0.00190119	0.0017083	0.00170693	0.00183151	0.0015114	0.00169286	0.00192907	0.10222	0.00171446	0.0956334	0.00175571	0.105453	0.00182276	0.00170286	0.00194873	0.00169833	0.00171732	0.121801	0.00172759	0.0019994	0.0017437	0.00191825	0.00154127	0.086686	0.00174304	0.00195688	0.00174304	0.0866256	0.00151856	0.0018523	0.00181477
HAO1	0.00162802	0.0020702	0.00183918	0.00188547	0.00180558	0.00184958	0.102596	0.0017046	0.00178311	0.00153394	0.00184547	0.0019989	0.00167039	0.00169955	0.0348718	0.0018053	0.0860247	0.0599086	0.00190119	0.0017083	0.0500951	0.00183151	0.0015114	0.00169286	0.00192907	0.0018355	0.00171446	0.00181031	0.00175571	0.0565032	0.00182276	0.00170286	0.00194873	0.00169833	0.0366201	0.0280392	0.00172759	0.24275	0.0017437	0.00191825	0.0209517	0.00171288	0.00174304	0.00195688	0.00174304	0.00174015	0.00151856	0.0018523	0.0577427
AC087045.2	0.0374374	0.0020702	0.00183918	0.00188547	0.120928	0.135644	0.00202601	0.0017046	0.00178311	0.00153394	0.00184547	0.0019989	0.00167039	0.0571226	0.075774	0.0018053	0.00193961	0.0890589	0.00190119	0.0585503	0.00170693	0.00183151	0.029773	0.067919	0.00192907	0.0018355	0.107994	0.00181031	0.118107	0.0894597	0.00182276	0.00170286	0.00194873	0.0563078	0.0648597	0.0432345	0.00172759	0.0019994	0.0643082	0.00191825	0.00154127	0.00171288	0.0637625	0.00195688	0.00174304	0.00174015	0.026694	0.0018523	0.00181477
AC127496.4	0.0908446	0.0020702	0.00183918	0.00188547	0.00180558	0.00184958	0.00202601	0.0017046	0.140645	0.00153394	0.00184547	0.0019989	0.00167039	0.00169955	0.00144393	0.0018053	0.00193961	0.00183431	0.00190119	0.0017083	0.00170693	0.00183151	0.0015114	0.00169286	0.00192907	0.0018355	0.00171446	0.23273	0.00175571	0.001803	0.00182276	0.369033	0.00194873	0.00169833	0.125558	0.00162255	0.00172759	0.0019994	0.0017437	0.190128	0.00154127	0.00171288	0.136518	0.00195688	0.114158	0.123026	0.00151856	0.0018523	0.00181477
HSPA8P15	0.411013	0.258796	0.35779	0.120859	0.196775	0.102823	0.154681	0.356677	0.162591	0.260342	0.188831	0.148692	0.124348	0.24491	0.134372	0.0966569	0.134249	0.103147	0.195576	0.136814	0.223677	0.369243	0.125366	0.00169286	0.00192907	0.0018355	0.186958	0.213642	0.420877	0.180933	0.109477	0.186958	0.389953	0.196824	0.260433	0.11097	0.149494	0.0019994	0.136494	0.133073	0.522765	0.197524	0.401189	0.00195688	0.234719	0.00174015	0.388546	0.101546	0.173549
PKMYT1	4.2511	2.96357	5.13479	3.35885	3.89035	5.86968	3.12356	4.94101	3.11777	3.15293	2.30638	3.14519	2.83194	3.0849	2.76021	3.21171	5.09915	3.93167	5.05836	4.43187	4.18239	3.56004	3.09609	4.23039	4.45386	4.19151	2.99549	9.58627	4.77748	4.10349	3.82285	1.81457	4.32257	2.67139	2.53851	4.88156	3.75101	4.75642	4.42681	3.00794	3.64863	2.4931	2.00975	4.60484	5.3686	3.86872	4.47453	6.32902	4.26775
OR4A7P	0.00162802	0.0020702	0.00183918	0.00188547	0.00180558	0.00184958	0.00202601	0.0017046	0.00178311	0.00153394	0.00184547	0.0019989	0.00167039	0.00169955	0.00144393	0.0018053	0.00193961	0.00183431	0.00190119	0.0017083	0.00170693	0.00183151	0.0015114	0.00169286	0.00192907	0.0018355	0.00171446	0.00181031	0.00175571	0.001803	0.00182276	0.00170286	0.00194873	0.00169833	0.00171732	0.00162255	0.00172759	0.0019994	0.0017437	0.00191825	0.00154127	0.00171288	0.00174304	0.00195688	0.00174304	0.00174015	0.00151856	0.0018523	0.00181477
AC107075.1	1.956	3.32674	2.98965	2.46022	2.16764	2.30668	2.85055	3.04416	2.36612	4.04759	3.52293	2.3331	2.96937	2.36039	2.36825	3.60989	4.45822	1.86768	1.45339	1.83515	3.37516	2.09298	1.80901	3.11222	5.36425	4.64884	2.46116	6.84335	2.61977	5.19848	2.72356	2.26782	2.19722	6.39538	2.90231	2.05014	4.12237	2.49516	3.46752	1.74474	1.73671	2.7672	2.03194	1.90528	3.36916	3.01633	2.14877	4.86183	0.00181477
AL355810.1	0.00162802	0.0020702	0.00183918	0.00188547	0.00180558	0.00184958	0.00202601	0.0017046	0.00178311	0.142895	0.00184547	0.0019989	0.00167039	0.00169955	0.112891	0.0018053	0.195048	0.00183431	0.00190119	0.0017083	0.00170693	0.145418	0.196907	0.13044	0.00192907	0.0018355	0.00171446	0.00181031	0.00175571	0.001803	0.00182276	0.00170286	0.00194873	0.206572	0.125558	0.00162255	0.00172759	0.197397	0.0017437	0.00191825	0.00154127	0.00171288	0.00174304	0.00195688	0.114158	0.00174015	0.211928	0.0018523	0.00181477
EIF3LP3	0.00162802	0.0020702	0.00183918	0.00188547	0.137995	0.00184958	0.00202601	0.0017046	0.00178311	0.165989	0.00184547	0.0019989	0.00167039	0.00169955	0.0618673	0.0018053	0.00193961	0.00183431	0.00190119	0.0742105	0.113857	0.00183151	0.0015114	0.0838623	0.00192907	0.0018355	0.0765338	0.0956334	0.0804674	0.001803	0.00182276	0.116712	0.00194873	0.0672893	0.00171732	0.0528428	0.075679	0.0019994	0.0017437	0.00191825	0.00154127	0.00171288	0.0749867	0.00195688	0.0736545	0.00174015	0.00151856	0.157436	0.0988567
AP001626.1	0.029249	0.0020702	0.0595832	0.00188547	0.00180558	0.0516464	0.0779962	0.0492802	0.00178311	0.0258893	0.0505786	0.095867	0.0427451	0.0909188	0.0470444	0.0018053	0.0729798	0.00183431	0.056866	0.0439816	0.0310885	0.0456102	0.0234426	0.00169286	0.0641542	0.0494998	0.0614672	0.00181031	0.0926451	0.001803	0.0684788	0.0320606	0.0757604	0.00169833	0.0556923	0.0235129	0.0328035	0.0760246	0.0728575	0.0616714	0.0263443	0.00171288	0.0344232	0.00195688	0.0609587	0.0378559	0.026694	0.0018523	0.00181477
FAM89B	6.39344	9.06621	6.65624	5.59555	6.56601	6.30727	6.52258	7.2651	6.34994	5.92334	5.70703	9.57657	5.75132	6.64854	5.57815	5.57477	7.80817	5.20947	8.10764	6.13658	8.30917	5.95898	7.31418	6.30811	10.4615	8.24436	6.33568	7.4566	6.0832	5.85515	6.07916	6.26888	5.73543	6.64466	5.57257	6.20513	6.53503	11.8211	7.28958	7.83057	6.058	4.88864	7.74792	5.41269	7.69759	5.48054	6.19918	7.27884	5.96121
IGLJ6	0.00162802	0.0020702	0.00183918	0.00188547	0.00180558	0.00184958	0.00202601	0.0017046	0.00178311	0.00153394	0.00184547	0.0019989	0.00167039	0.00169955	0.00144393	0.0018053	0.00193961	0.00183431	0.00190119	0.0017083	0.00170693	0.00183151	0.0015114	0.00169286	0.00192907	0.0018355	0.00171446	0.00181031	0.00175571	0.001803	0.00182276	0.00170286	0.00194873	0.00169833	0.00171732	0.00162255	0.00172759	0.0019994	0.0017437	0.00191825	0.00154127	0.00171288	0.00174304	0.00195688	0.00174304	0.00174015	0.00151856	0.0018523	0.00181477
AL592464.1	0.00162802	0.0020702	0.00183918	0.00188547	0.00180558	0.00184958	0.00202601	0.0017046	0.00178311	0.00153394	0.00184547	0.0019989	0.00167039	0.00169955	0.00144393	0.0018053	0.00193961	0.00183431	0.00190119	0.0017083	0.00170693	0.00183151	0.0015114	0.00169286	0.00192907	0.0018355	0.00171446	0.00181031	0.00175571	0.001803	0.00182276	0.00170286	0.00194873	0.00169833	0.00171732	0.00162255	0.00172759	0.0019994	0.0017437	0.00191825	0.00154127	0.00171288	0.00174304	0.00195688	0.00174304	0.00174015	0.00151856	0.0018523	0.00181477
AC073137.1	0.00162802	0.0020702	0.00183918	0.00188547	0.182585	0.00184958	0.00202601	0.0017046	0.00178311	0.00153394	0.00184547	0.0019989	0.00167039	0.00169955	0.00144393	0.0018053	0.00193961	0.00183431	0.00190119	0.0017083	0.00170693	0.00183151	0.0015114	0.00169286	0.00192907	0.0018355	0.00171446	0.00181031	0.00175571	0.001803	0.00182276	0.00170286	0.00194873	0.00169833	0.00171732	0.00162255	0.00172759	0.0019994	0.0017437	0.00191825	0.00154127	0.00171288	0.00174304	0.00195688	0.00174304	0.00174015	0.00151856	0.0018523	0.00181477
TMEM251P1	0.00162802	0.0020702	0.00183918	0.00188547	0.00180558	0.00184958	0.00202601	0.0017046	0.00178311	0.00153394	0.00184547	0.0019989	0.00167039	0.00169955	0.00144393	0.0018053	0.00193961	0.00183431	0.00190119	0.0017083	0.00170693	0.00183151	0.0015114	0.00169286	0.00192907	0.0018355	0.00171446	0.00181031	0.00175571	0.001803	0.00182276	0.00170286	0.00194873	0.00169833	0.00171732	0.00162255	0.00172759	0.4969	0.0017437	0.00191825	0.00154127	0.00171288	0.00174304	0.00195688	0.00174304	0.00174015	0.00151856	0.0018523	0.00181477
AC006386.2	0.0794602	0.0020702	0.136741	0.160011	0.00180558	0.00184958	0.00202601	0.0017046	0.00178311	0.2148	0.00184547	0.185805	0.00167039	0.00169955	0.00144393	0.0018053	0.00193961	0.00183431	0.00190119	0.0017083	0.00170693	0.00183151	0.0015114	0.00169286	0.163804	0.0018355	0.0914771	0.213642	0.00175571	0.001803	0.00182276	0.186958	0.174811	0.00169833	0.203108	0.00162255	0.00172759	0.0019994	0.0017437	0.00191825	0.00154127	0.00171288	0.109937	0.00195688	0.00174304	0.00174015	0.00151856	0.0018523	0.00181477
MED8	6.36449	9.25705	7.6298	6.98313	8.90554	9.34011	8.30215	7.46256	7.11219	7.3305	7.91823	7.68045	6.20612	5.96121	6.61136	8.18982	7.2328	7.63273	6.88595	7.767	6.43632	6.98956	6.87528	8.51376	7.87863	6.69548	6.61443	8.37814	7.27884	7.9392	7.31418	7.40425	7.49508	6.04148	6.31584	6.10936	7.64885	7.40892	6.24735	7.13686	6.58223	7.76245	6.55579	7.84686	6.03274	8.23161	5.26483	6.61443	7.95368
PHF1	8.08703	6.55666	6.92333	6.8784	6.02704	4.94602	5.49098	6.69548	6.70881	7.78235	5.14938	8.62616	8.49194	11.0902	8.37138	6.00997	8.38192	5.64612	7.89226	5.35651	8.88402	6.66136	8.20542	6.84097	6.81398	10.4547	6.92445	7.29544	7.15528	6.39905	6.60758	6.38064	6.99609	10.2119	8.30917	6.26153	8.79434	9.25261	7.84686	6.85654	5.80241	6.79195	8.41535	6.76022	8.19136	5.61389	10.3817	9.81308	7.83935
IGHV1-24	0.667493	0.0020702	0.00183918	2.93214	1.74115	1.70407	0.00202601	0.395183	0.646535	1.71111	0.588801	0.0019989	2.14785	0.00169955	4.67214	1.12193	0.00193961	1.79066	0.00190119	0.694402	0.00170693	0.411716	6.29595	1.7998	0.00192907	0.0018355	0.542643	0.00181031	1.87902	0.540913	1.08253	1.6676	1.89657	0.00169833	0.500949	2.69148	0.350114	0.0019994	0.187323	0.00191825	2.14706	0.467588	1.59184	0.280154	0.00174304	0.560462	0.422362	3.30947	4.97555
RNU6-1329P	0.00162802	0.0020702	0.00183918	0.00188547	0.00180558	0.00184958	0.00202601	0.0017046	0.00178311	0.00153394	0.00184547	0.0019989	0.00167039	0.00169955	0.00144393	0.0018053	0.00193961	0.00183431	0.00190119	0.0017083	0.00170693	0.00183151	0.0015114	0.00169286	0.00192907	0.0018355	0.00171446	0.00181031	0.00175571	0.001803	0.00182276	0.00170286	0.00194873	0.00169833	0.00171732	0.00162255	0.00172759	0.0019994	0.0017437	0.00191825	0.00154127	0.00171288	0.00174304	0.00195688	0.00174304	0.00174015	0.00151856	0.0018523	0.00181477
MTND4P10	0.00162802	0.0020702	0.00183918	0.00188547	0.00180558	0.00184958	0.00202601	0.0017046	0.00178311	0.00153394	0.00184547	0.0019989	0.00167039	0.00169955	0.00144393	0.0018053	0.00193961	0.00183431	0.00190119	0.0017083	0.00170693	0.00183151	0.0015114	0.00169286	0.00192907	0.0018355	0.00171446	0.00181031	0.00175571	0.001803	0.00182276	0.00170286	0.00194873	0.00169833	0.00171732	0.00162255	0.00172759	0.0019994	0.0017437	0.00191825	0.00154127	0.00171288	0.00174304	0.00195688	0.00174304	0.00174015	0.00151856	0.138275	0.00181477
DIPK1A	2.12717	1.25586	1.11346	1.35963	1.67686	2.3868	1.53027	1.27283	1.91933	2.09906	1.82716	1.07651	2.79672	1.7812	1.87111	1.56285	1.20756	1.37088	1.40386	1.67738	1.58403	1.81862	1.77507	2.08895	1.44145	1.50841	1.98159	1.87068	1.93601	1.65675	2.52139	2.14648	1.85356	1.9147	1.53435	2.3168	2.10279	1.72609	1.54981	2.03085	2.04375	2.29565	1.49816	1.90958	1.36687	1.91525	1.90528	2.11865	1.89908
AC008489.1	0.00162802	0.0020702	0.00183918	0.00188547	0.00180558	0.00184958	0.00202601	0.0017046	0.00178311	0.00153394	0.00184547	0.0019989	0.00167039	0.00169955	0.00144393	0.0018053	0.00193961	0.00183431	0.00190119	0.0017083	0.00170693	0.00183151	0.0015114	0.00169286	0.00192907	0.0018355	0.00171446	0.00181031	0.00175571	0.001803	0.00182276	0.00170286	0.00194873	0.00169833	0.00171732	0.00162255	0.00172759	0.0019994	0.0017437	0.00191825	0.00154127	0.00171288	0.00174304	0.00195688	0.00174304	0.00174015	0.00151856	0.0018523	0.00181477
ANKMY1	3.19762	4.03438	3.50586	2.85787	2.9393	2.06288	3.54553	3.54216	2.71973	2.7346	2.54001	3.58119	2.49607	3.78354	2.94088	2.56474	3.24226	2.47245	3.53453	2.679	3.39307	3.57814	3.26381	3.19391	3.69933	2.78419	2.69548	2.80918	2.92679	2.71265	2.74134	2.34488	2.58035	3.48961	3.71625	2.16938	3.00696	2.52592	3.38155	2.92017	2.79012	2.2854	3.0197	2.63103	3.53834	2.77603	3.12325	3.57229	3.11605
PSMB6	14.7175	10.8336	17.5235	14.8618	17.1061	15.8267	14.6135	14.5822	14.9103	13.973	13.1621	10.2859	14.5822	14.6135	12.6451	14.4541	15.107	15.636	13.8374	17.439	11.8211	16.007	12.3965	17.8131	17.84	11.5885	14.3041	18.5427	15.7136	17.4979	16.3253	14.0837	16.7984	11.9769	12.5083	13.5795	15.1253	13.5526	14.4082	14.5621	15.7907	13.398	11.9555	16.5665	14.362	16.6545	13.9927	15.853	14.7333
CIB4	0.00162802	0.0020702	0.177716	0.00188547	0.196775	0.00184958	0.00202601	0.122882	0.00178311	0.00153394	0.00184547	0.0019989	0.00167039	0.0796591	0.00144393	0.0018053	0.00193961	0.00183431	0.00190119	0.0017083	0.00170693	0.00183151	0.0015114	0.00169286	0.00192907	0.0018355	0.00171446	0.00181031	0.00175571	0.001803	0.00182276	0.00170286	0.00194873	0.100896	0.00171732	0.00162255	0.00172759	0.0019994	0.0017437	0.00191825	0.00154127	0.00171288	0.122882	0.00195688	0.18953	0.104831	0.00151856	0.0018523	0.00181477
AC027176.2	0.20289	0.160172	0.251213	0.377129	0.371635	0.119262	0.26288	0.168746	0.315299	0.271055	0.288977	0.0019989	0.244482	0.198264	0.187633	0.0018053	0.498047	0.448025	0.289475	0.0742105	0.245894	0.328513	0.137202	0.0995489	0.22582	0.0018355	0.201859	0.00181031	0.0926451	0.25633	0.00182276	0.390085	0.00194873	0.206572	0.146156	0.180571	0.163148	0.24275	0.202933	0.219824	0.420091	0.00171288	0.159824	0.230619	0.258181	0.268186	0.0379252	0.112063	0.263019
GUCY1A1	1.12864	0.698752	0.92817	1.27716	1.13446	1.18816	0.74207	1.11212	1.30605	0.971908	0.588801	1.29123	1.82982	1.41474	1.125	1.23918	1.441	0.962496	1.08462	0.820992	1.28207	1.36226	0.674459	0.614161	1.36427	1.04955	0.962618	1.55292	0.957736	0.516385	1.01864	1.1445	1.09335	0.771656	0.94975	1.75873	1.14367	2.2293	1.52	0.852016	1.23321	0.883001	0.937471	0.780127	1.11679	0.902423	2.17171	1.04385	1.40473
AC009237.15	0.545735	0.959956	0.788945	1.01026	0.570204	0.170672	0.422251	0.974212	0.285534	0.439881	0.319188	0.239215	0.313629	0.329884	0.557178	0.41793	0.665046	0.606904	0.205793	0.0017083	1.03475	0.536764	0.58152	0.29389	0.210365	0.343793	0.324358	0.00181031	0.361143	0.63058	0.323472	0.493114	0.524897	0.515173	0.560902	0.517405	0.380865	0.0019994	0.757671	0.487047	0.383838	0.24897	0.4857	0.369988	0.412634	0.677006	0.626151	0.507555	0.437509
PRKG2	0.818358	0.2926	0.607728	0.654382	0.439125	0.634757	0.319618	0.587887	0.5734	0.348901	0.319188	0.167273	0.519409	0.691619	0.424063	0.197259	0.447911	0.574196	0.619167	0.455724	0.27702	1.02632	0.455444	0.2202	0.69572	0.246241	0.858885	0.491116	0.554975	0.63058	0.614161	0.921725	0.35547	0.330505	0.445743	0.680713	0.442665	0.258422	0.604499	0.561964	0.79218	0.662775	0.561466	0.320109	0.338714	0.724853	0.343197	0.281711	0.29362
MESTP3	0.00162802	0.0020702	0.00183918	0.00188547	0.00180558	0.00184958	0.00202601	0.0017046	0.00178311	0.00153394	0.00184547	0.0019989	0.00167039	0.00169955	0.00144393	0.0018053	0.00193961	0.00183431	0.00190119	0.0017083	0.00170693	0.00183151	0.0015114	0.00169286	0.00192907	0.0018355	0.00171446	0.00181031	0.00175571	0.001803	0.00182276	0.00170286	0.00194873	0.00169833	0.00171732	0.00162255	0.00172759	0.0019994	0.0017437	0.00191825	0.00154127	0.00171288	0.00174304	0.00195688	0.00174304	0.00174015	0.00151856	0.0018523	0.00181477
FBXO45	2.34998	3.63264	2.85787	3.01741	2.88008	3.84396	3.36152	2.75767	2.59022	2.34343	3.73714	3.48476	2.09411	2.22248	2.15255	3.6859	2.53763	3.04768	2.21446	2.98866	2.20474	2.50428	2.39471	2.67749	3.37153	2.41543	2.3524	2.75933	2.90687	2.64386	2.87842	2.81721	2.80886	2.17081	2.35174	2.27725	2.12928	3.28523	2.34429	2.53206	2.38377	3.01874	3.00794	3.14069	2.45625	2.81019	1.59349	2.15857	2.43434
AC107421.1	0.00162802	0.0020702	0.00183918	0.00188547	0.00180558	0.00184958	0.00202601	0.0017046	0.00178311	0.00153394	0.00184547	0.0019989	0.00167039	0.00169955	0.00144393	0.0018053	0.00193961	0.00183431	0.00190119	0.0017083	0.00170693	0.00183151	0.0015114	0.00169286	0.00192907	0.0018355	0.00171446	0.00181031	0.00175571	0.001803	0.00182276	0.00170286	0.00194873	0.00169833	0.00171732	0.00162255	0.00172759	0.0019994	0.0017437	0.00191825	0.00154127	0.00171288	0.00174304	0.00195688	0.00174304	0.00174015	0.00151856	0.0018523	0.00181477
AC098657.3	0.00162802	0.0020702	0.00183918	0.00188547	0.00180558	0.00184958	0.00202601	0.0017046	0.00178311	0.00153394	0.00184547	0.0019989	0.00167039	0.00169955	0.00144393	0.0018053	0.00193961	0.00183431	0.00190119	0.0017083	0.00170693	0.00183151	0.0015114	0.00169286	0.00192907	0.0018355	0.00171446	0.00181031	0.00175571	0.001803	0.00182276	0.00170286	0.00194873	0.00169833	0.00171732	0.00162255	0.00172759	0.0019994	0.0017437	0.00191825	0.00154127	0.00171288	0.00174304	0.00195688	0.00174304	0.00174015	0.00151856	0.0018523	0.00181477
AMZ2	7.81812	6.64761	6.93644	6.33235	7.72782	8.60659	7.71228	7.62132	6.67703	6.87739	6.79794	6.23724	7.94232	7.44562	7.36698	5.50168	6.16343	6.95504	7.66693	6.75001	7.38591	7.48626	6.25792	6.2141	6.50733	7.11917	7.26621	7.60489	8.13433	7.62376	7.60769	8.26649	6.53503	6.9604	7.89528	6.51201	6.62137	5.73102	7.40782	7.08287	7.17683	6.56707	7.40548	6.499	6.94496	7.3774	6.77701	7.07265	6.98092
AC021106.2	0.00162802	0.0020702	0.00183918	0.00188547	0.00180558	0.00184958	0.00202601	0.0017046	0.00178311	0.0474911	0.00184547	0.0019989	0.0762201	0.00169955	0.00144393	0.0018053	0.00193961	0.00183431	0.00190119	0.225954	0.00170693	0.110529	0.0015114	0.00169286	0.00192907	0.0018355	0.00171446	0.00181031	0.0926451	0.001803	0.00182276	0.00170286	0.00194873	0.00169833	0.00171732	0.00162255	0.00172759	0.0019994	0.0017437	0.14747	0.00154127	0.00171288	0.00174304	0.00195688	0.00174304	0.0866256	0.00151856	0.112063	0.00181477
AC066612.1	0.00162802	0.0020702	0.00183918	0.00188547	0.00180558	0.00184958	0.00202601	0.0017046	0.00178311	0.0612237	0.00184547	0.0019989	0.00167039	0.227867	0.00144393	0.0018053	0.00193961	0.00183431	0.00190119	0.0017083	0.00170693	0.00183151	0.0015114	0.00169286	0.00192907	0.0018355	0.00171446	0.00181031	0.00175571	0.001803	0.00182276	0.00170286	0.00194873	0.22586	0.00171732	0.00162255	0.00172759	0.197397	0.0017437	0.00191825	0.1766	0.00171288	0.00174304	0.00195688	0.128069	0.00174015	0.00151856	0.0018523	0.00181477
AC116612.1	0.00162802	0.0020702	0.00183918	0.00188547	0.00180558	0.00184958	0.00202601	0.0017046	0.00178311	0.00153394	0.00184547	0.0019989	0.00167039	0.00169955	0.00144393	0.0018053	0.00193961	0.00183431	0.00190119	0.0017083	0.00170693	0.00183151	0.0015114	0.00169286	0.00192907	0.0018355	0.00171446	0.00181031	0.00175571	0.001803	0.00182276	0.00170286	0.00194873	0.00169833	0.00171732	0.00162255	0.00172759	0.0019994	0.0017437	0.00191825	0.00154127	0.00171288	0.00174304	0.00195688	0.00174304	0.00174015	0.00151856	0.0018523	0.00181477
TMEM52	1.08906	1.08966	2.02177	1.52496	0.87702	1.19578	1.27596	1.26646	0.878834	0.91023	0.319188	1.46347	0.724733	0.95793	0.792824	0.653108	1.64773	0.90453	1.26604	0.670739	0.704933	1.82902	2.13096	1.2121	2.64755	1.06841	1.38947	0.602772	0.695472	0.975467	0.614161	0.940728	0.591177	0.91486	1.36857	0.580162	0.811914	1.58903	1.61381	1.30862	0.393869	1.02505	0.609533	1.32833	2.24022	1.1687	0.808853	2.17548	1.3084
RPS2P24	0.00162802	0.0020702	0.00183918	0.00188547	0.00180558	0.00184958	0.00202601	0.0017046	0.00178311	0.00153394	0.00184547	0.0019989	0.00167039	0.00169955	0.00144393	0.0018053	0.00193961	0.00183431	0.00190119	0.0017083	0.00170693	0.00183151	0.0015114	0.00169286	0.00192907	0.0018355	0.00171446	0.00181031	0.00175571	0.001803	0.00182276	0.00170286	0.00194873	0.00169833	0.00171732	0.00162255	0.00172759	0.0019994	0.0017437	0.00191825	0.00154127	0.00171288	0.00174304	0.00195688	0.00174304	0.00174015	0.00151856	0.0018523	0.00181477
RNA5SP177	0.00162802	0.0020702	0.00183918	0.00188547	0.00180558	0.00184958	0.00202601	0.0017046	0.00178311	0.00153394	0.00184547	0.0019989	0.00167039	0.00169955	0.00144393	0.0018053	0.00193961	0.00183431	0.00190119	0.0017083	0.00170693	0.00183151	0.0015114	0.00169286	0.00192907	0.0018355	0.00171446	0.00181031	0.00175571	0.001803	0.00182276	0.00170286	0.00194873	0.00169833	0.00171732	0.00162255	0.00172759	0.0019994	0.0017437	0.00191825	0.00154127	0.00171288	0.00174304	0.00195688	0.00174304	0.00174015	0.00151856	0.0018523	0.00181477
HLA-DRB1	5.86608	4.63445	5.22963	8.20859	6.23324	5.91588	4.69319	11.6562	29.9244	6.95103	5.66525	9.60463	11.0519	7.9658	8.87999	5.76284	7.39116	7.63801	8.85859	10.9787	5.2321	7.89226	15.8439	10.9862	7.37242	4.76186	4.87603	7.59562	10.5135	7.00718	6.92782	7.02171	5.01507	12.4754	7.16433	26.99	10.3248	10.8568	11.6804	3.93945	8.42405	6.84454	7.20738	5.66883	8.30733	6.64854	8.35265	4.5291	8.27828
AC092675.2	0.00162802	0.0020702	0.00183918	0.00188547	0.222462	0.00184958	0.00202601	0.0017046	0.00178311	0.00153394	0.00184547	0.0019989	0.100433	0.00169955	0.00144393	0.0018053	0.00193961	0.00183431	0.00190119	0.0017083	0.00170693	0.00183151	0.0015114	0.00169286	0.00192907	0.0018355	0.00171446	0.00181031	0.00175571	0.001803	0.00182276	0.00170286	0.00194873	0.00169833	0.00171732	0.00162255	0.124531	0.0019994	0.0017437	0.00191825	0.00154127	0.00171288	0.00174304	0.00195688	0.00174304	0.00174015	0.152531	0.0018523	0.00181477
LNCPRESS1	0.00162802	0.0020702	0.00183918	0.00188547	0.00180558	0.00184958	0.00202601	0.0017046	0.00178311	0.00153394	0.00184547	0.0019989	0.00167039	0.00169955	0.00144393	0.0018053	0.00193961	0.00183431	0.00190119	0.0017083	0.00170693	0.00183151	0.0015114	0.00169286	0.00192907	0.0018355	0.00171446	0.00181031	0.00175571	0.001803	0.00182276	0.00170286	0.00194873	0.00169833	0.00171732	0.00162255	0.00172759	0.0019994	0.0017437	0.00191825	0.00154127	0.00171288	0.00174304	0.00195688	0.00174304	0.00174015	0.0379252	0.0018523	0.00181477
AC025031.5	0.029249	0.0020702	0.0481582	0.106321	0.0433493	0.00184958	0.0889488	0.112817	0.0975423	0.0766163	0.0663902	0.0019989	0.0269737	0.00169955	0.15595	0.0420749	0.0988806	0.0890589	0.0656208	0.0017083	0.0310885	0.0541258	0.0391946	0.00169286	0.00192907	0.0494998	0.0765338	0.00181031	0.0682331	0.0431194	0.00182276	0.0436429	0.0757604	0.0791813	0.00171732	0.0235129	0.00172759	0.0760246	0.0389201	0.00191825	0.12868	0.0340962	0.0865348	0.00195688	0.0609587	0.0525721	0.0524005	0.0548507	0.0680315
AC021035.1	0.00162802	0.0020702	0.00183918	0.00188547	0.00180558	0.00184958	0.00202601	0.0017046	0.00178311	0.00153394	0.00184547	0.0019989	0.00167039	0.00169955	0.00144393	0.0018053	0.00193961	0.00183431	0.00190119	0.0017083	0.00170693	0.00183151	0.0015114	0.00169286	0.00192907	0.0018355	0.00171446	0.00181031	0.00175571	0.001803	0.00182276	0.00170286	0.00194873	0.00169833	0.00171732	0.00162255	0.00172759	0.0019994	0.0017437	0.00191825	0.00154127	0.00171288	0.00174304	0.00195688	0.00174304	0.00174015	0.00151856	0.0018523	0.00181477
AL512504.1	0.00162802	0.160172	0.177716	0.28506	0.00180558	0.00184958	0.51916	0.0882806	0.00178311	0.0474911	0.118933	0.412515	0.00167039	0.00169955	0.0258636	0.0018053	0.00193961	0.103147	0.195576	0.0017083	0.235498	0.0994459	0.0015114	0.00169286	0.210365	0.0018355	0.00171446	0.00181031	0.00175571	0.001803	0.00182276	0.186958	0.00194873	0.135705	0.00171732	0.00162255	0.219342	0.0019994	0.252838	0.00191825	0.0478999	0.086686	0.0865348	0.00195688	0.140573	0.206985	0.0379252	0.101546	0.00181477
AC005828.7	0.00162802	0.0020702	0.00183918	0.00188547	0.00180558	0.00184958	0.00202601	0.0017046	0.140645	0.00153394	0.00184547	0.0019989	0.00167039	0.00169955	0.00144393	0.0018053	0.00193961	0.00183431	0.299959	0.0017083	0.00170693	0.00183151	0.0015114	0.00169286	0.00192907	0.0018355	0.00171446	0.00181031	0.118107	0.001803	0.151262	0.116712	0.00194873	0.11305	0.00171732	0.00162255	0.00172759	0.0019994	0.0017437	0.00191825	0.0765616	0.00171288	0.00174304	0.00195688	0.00174304	0.123026	0.00151856	0.148332	0.00181477
GCNT4	0.857418	1.0601	0.850864	0.901	0.933882	0.96137	1.21527	1.13849	0.675507	0.704249	1.07538	1.51595	0.872827	0.488457	0.785486	0.945906	0.891121	1.10335	0.94371	0.779522	0.959625	1.22059	1.79457	0.652304	0.638073	1.10969	0.808512	0.877876	0.8846	0.651452	0.685341	1.25005	0.718581	0.492093	0.553636	0.574271	0.780224	0.821807	0.549756	0.693708	0.575579	1.16168	1.01334	0.740022	0.614521	0.622216	0.750216	0.834523	0.79898
EFCAB1	0.997947	0.145418	0.681433	0.820307	0.0724682	0.438089	0.332468	0.297413	0.741913	0.600078	0.509371	0.488931	0.285118	0.699148	1.07765	0.212388	0.696481	0.585229	0.360231	0.240259	0.62002	0.553525	0.519905	0.633913	0.420383	0.299014	0.702228	0.505889	0.118107	0.241912	0.409211	0.369033	0.636993	0.582595	0.366745	0.419403	0.380865	0.180082	0.767416	0.743193	0.140137	0.662775	0.49502	0.320109	0.18953	0.191692	0.937774	1.05295	0.41043
RPL32P33	0.00162802	0.0020702	0.00183918	0.00188547	0.00180558	0.00184958	0.00202601	0.0017046	0.00178311	0.00153394	0.00184547	0.0019989	0.00167039	0.00169955	0.00144393	0.0018053	0.00193961	0.235665	0.00190119	0.0017083	0.00170693	0.00183151	0.0015114	0.00169286	0.00192907	0.0018355	0.00171446	0.00181031	0.00175571	0.001803	0.00182276	0.00170286	0.00194873	0.00169833	0.00171732	0.00162255	0.00172759	0.0019994	0.0017437	0.00191825	0.00154127	0.00171288	0.00174304	0.00195688	0.00174304	0.00174015	0.00151856	0.0018523	0.00181477
AC012506.3	0.00162802	0.0020702	0.00183918	0.00188547	0.00180558	0.00184958	0.00202601	0.0017046	0.00178311	0.00153394	0.00184547	0.0019989	0.0530987	0.00169955	0.00144393	0.0018053	0.00193961	0.00183431	0.00190119	0.0017083	0.00170693	0.00183151	0.0015114	0.00169286	0.00192907	0.0835893	0.00171446	0.00181031	0.00175571	0.001803	0.00182276	0.00170286	0.00194873	0.00169833	0.00171732	0.00162255	0.00172759	0.0019994	0.0017437	0.00191825	0.00154127	0.00171288	0.00174304	0.00195688	0.00174304	0.00174015	0.00151856	0.0018523	0.00181477
KLK8	7.3656	19.5544	10.4784	9.61294	21.6876	21.5884	28.3291	23.4291	19.4504	9.76288	21.0906	9.26358	19.3484	5.00629	9.07899	7.68446	18.951	11.1295	17.8651	33.4051	10.1306	7.01943	12.572	17.2152	11.2471	15.7907	13.3338	27.7911	26.3414	17.2443	25.901	16.7492	8.48397	11.6719	13.4096	18.1376	15.5373	21.8111	15.4544	15.7136	23.3746	13.5654	21.2888	19.9679	10.2533	17.3108	13.3864	24.4989	14.8453
RN7SL541P	0.00162802	0.0020702	0.00183918	0.00188547	0.00180558	0.00184958	0.00202601	0.0017046	0.00178311	0.00153394	0.00184547	0.0019989	0.00167039	0.00169955	0.00144393	0.0018053	0.00193961	0.00183431	0.00190119	0.0017083	0.00170693	0.00183151	0.0015114	0.00169286	0.00192907	0.0018355	0.00171446	0.00181031	0.00175571	0.001803	0.00182276	0.00170286	0.00194873	0.00169833	0.00171732	0.00162255	0.00172759	0.0019994	0.0017437	0.00191825	0.00154127	0.00171288	0.00174304	0.00195688	0.00174304	0.00174015	0.00151856	0.0018523	0.00181477
AL122016.1	0.00162802	0.0020702	0.00183918	0.00188547	0.00180558	0.00184958	0.00202601	0.0017046	0.00178311	0.00153394	0.00184547	0.0019989	0.00167039	0.00169955	0.00144393	0.0018053	0.00193961	0.00183431	0.00190119	0.0017083	0.00170693	0.00183151	0.0015114	0.00169286	0.00192907	0.0018355	0.00171446	0.00181031	0.00175571	0.001803	0.00182276	0.00170286	0.00194873	0.00169833	0.00171732	0.00162255	0.00172759	0.0019994	0.0017437	0.00191825	0.00154127	0.00171288	0.00174304	0.00195688	0.00174304	0.00174015	0.00151856	0.0018523	0.00181477
AL136146.1	0.00162802	0.0020702	0.00183918	0.00188547	0.00180558	0.00184958	0.00202601	0.0017046	0.00178311	0.00153394	0.101359	0.0019989	0.00167039	0.00169955	0.0258636	0.0018053	0.00193961	0.00183431	0.00190119	0.0902339	0.0392164	0.00183151	0.0015114	0.00169286	0.00192907	0.0018355	0.046471	0.00181031	0.00175571	0.001803	0.00182276	0.00170286	0.00194873	0.0361153	0.00171732	0.00162255	0.00172759	0.0019994	0.0017437	0.00191825	0.00154127	0.0340962	0.00174304	0.00195688	0.00174304	0.00174015	0.00151856	0.0018523	0.0577427
MTF2	3.05178	2.11419	2.3841	2.58468	2.36096	2.52907	2.97595	2.80435	2.77603	2.38287	2.72836	2.34429	2.46848	2.47177	2.52935	2.93344	3.18647	2.36612	2.75621	2.63615	3.03032	3.07283	2.27429	2.47274	2.56765	2.63369	2.43896	2.90868	2.41456	2.53392	2.56668	2.66736	2.38113	3.08912	3.26629	2.92525	3.40051	2.72646	2.69392	2.62034	2.70056	2.41289	2.32835	2.53487	2.67516	2.62624	3.13479	3.61612	2.66201
HSPE1-MOB4	1.05455	1.85406	1.94908	3.61406	3.79558	3.59322	1.58774	1.59001	3.52293	3.38228	3.51237	0.0019989	2.65956	0.920503	2.71739	3.89078	0.855654	4.07357	0.00190119	3.73677	0.00170693	3.3118	2.19041	3.32052	0.00192907	0.0018355	3.58348	1.31952	3.28749	3.05144	2.85982	3.46786	4.1697	1.73728	1.94147	3.18922	2.67421	0.0019994	1.24083	3.70665	3.92388	4.09631	2.9393	3.02319	0.00174304	3.71752	0.00151856	2.41637	2.77343
ITFG2-AS1	0.00162802	0.0020702	0.00183918	0.00188547	0.00180558	0.00184958	0.00202601	0.0017046	0.00178311	0.00153394	0.00184547	0.0019989	0.00167039	0.00169955	0.00144393	0.0018053	0.00193961	0.00183431	0.00190119	0.0017083	0.00170693	0.00183151	0.0015114	0.00169286	0.00192907	0.0018355	0.00171446	0.00181031	0.00175571	0.001803	0.00182276	0.00170286	0.00194873	0.00169833	0.00171732	0.00162255	0.00172759	0.0019994	0.0017437	0.00191825	0.00154127	0.00171288	0.00174304	0.00195688	0.00174304	0.00174015	0.00151856	0.0018523	0.00181477
AC011611.5	0.898063	0.70899	0.447581	0.459143	0.371635	0.354013	0.619076	0.336181	0.140645	0.371196	0.00184547	0.0019989	0.433914	0.501499	0.329796	0.0018053	0.517694	0.377698	0.163571	0.0902339	0.62002	0.190026	0.502909	0.572427	0.293594	0.186208	0.584999	0.146517	0.420877	0.134839	0.270045	0.400018	0.00194873	0.616464	0.815556	0.464751	0.840279	1.27762	0.0017437	0.574196	0.532168	0.627513	0.439881	0.00195688	0.213118	0.424161	0.681352	0.138275	0.324572
RBM15B	3.12804	5.27927	3.96042	3.46269	4.29851	4.32204	4.10435	4.04228	4.2068	4.27344	4.23586	4.75325	3.78514	3.68866	3.79814	4.21583	4.53372	4.15867	3.90805	4.50218	4.22844	3.53791	4.06922	4.08044	4.42399	4.15421	4.33986	3.06256	3.96496	4.18866	4.44684	3.4588	4.42584	4.01196	3.56332	3.5604	3.51016	4.24603	3.72799	4.00399	3.50365	4.60032	3.4686	4.53267	4.36153	4.20954	2.64444	3.90764	4.01196
NOBOX	0.00162802	0.0020702	0.00183918	0.00188547	0.00180558	0.00184958	0.00202601	0.0017046	0.00178311	0.00153394	0.00184547	0.0019989	0.00167039	0.00169955	0.00144393	0.0018053	0.00193961	0.00183431	0.00190119	0.0585503	0.00170693	0.00183151	0.0015114	0.00169286	0.00192907	0.0018355	0.00171446	0.00181031	0.00175571	0.001803	0.00182276	0.00170286	0.00194873	0.00169833	0.00171732	0.00162255	0.0407493	0.0019994	0.0017437	0.00191825	0.00154127	0.00171288	0.00174304	0.00195688	0.00174304	0.00174015	0.00151856	0.0018523	0.00181477
AL390778.1	0.00162802	0.0020702	0.00183918	0.00188547	0.00180558	0.00184958	0.00202601	0.0017046	0.00178311	0.00153394	0.00184547	0.0019989	0.00167039	0.00169955	0.00144393	0.0018053	0.00193961	0.00183431	0.00190119	0.0017083	0.00170693	0.00183151	0.0015114	0.00169286	0.00192907	0.0018355	0.00171446	0.00181031	0.00175571	0.001803	0.00182276	0.00170286	0.00194873	0.00169833	0.00171732	0.00162255	0.00172759	0.0019994	0.0017437	0.00191825	0.00154127	0.00171288	0.00174304	0.00195688	0.00174304	0.00174015	0.00151856	0.0018523	0.00181477
KRT18P61	0.029249	0.0020702	0.00183918	0.134274	0.00180558	0.00184958	0.00202601	0.134249	0.0542209	0.00153394	0.00184547	0.0019989	0.00167039	0.00169955	0.0258636	0.0018053	0.00193961	0.00183431	0.00190119	0.0017083	0.00170693	0.00183151	0.0015114	0.00169286	0.00192907	0.0654787	0.046471	0.00181031	0.00175571	0.001803	0.00182276	0.00170286	0.00194873	0.00169833	0.0462388	0.00162255	0.00172759	0.0019994	0.0017437	0.00191825	0.0263443	0.086686	0.00174304	0.00195688	0.00174304	0.00174015	0.0231029	0.0734481	0.00181477
AL512326.3	0.00162802	0.0020702	0.00183918	0.00188547	0.00180558	0.00184958	0.00202601	0.0017046	0.00178311	0.00153394	0.00184547	0.0019989	0.00167039	0.00169955	0.00144393	0.0018053	0.00193961	0.00183431	0.00190119	0.0017083	0.00170693	0.00183151	0.0015114	0.00169286	0.00192907	0.0018355	0.00171446	0.00181031	0.00175571	0.001803	0.00182276	0.00170286	0.00194873	0.00169833	0.00171732	0.00162255	0.00172759	0.0019994	0.0017437	0.00191825	0.00154127	0.00171288	0.00174304	0.00195688	0.00174304	0.00174015	0.00151856	0.0018523	0.00181477
LINC02126	0.00162802	0.0020702	0.00183918	0.00188547	0.00180558	0.00184958	0.00202601	0.0017046	0.00178311	0.00153394	0.00184547	0.0019989	0.00167039	0.00169955	0.00144393	0.0018053	0.00193961	0.00183431	0.131345	0.0017083	0.189548	0.00183151	0.0015114	0.00169286	0.00192907	0.0018355	0.00171446	0.00181031	0.00175571	0.001803	0.00182276	0.00170286	0.00194873	0.00169833	0.00171732	0.0644869	0.00172759	0.0019994	0.0017437	0.00191825	0.00154127	0.00171288	0.00174304	0.00195688	0.00174304	0.00174015	0.0379252	0.0018523	0.00181477
IGLJCOR18	0.00162802	0.0020702	0.00183918	0.00188547	0.00180558	0.00184958	0.00202601	0.0017046	0.00178311	0.00153394	0.00184547	0.0019989	0.00167039	0.00169955	0.00144393	0.0018053	0.00193961	0.00183431	0.00190119	0.0017083	0.00170693	0.00183151	0.0015114	0.00169286	0.00192907	0.0018355	0.00171446	0.00181031	0.00175571	0.001803	0.00182276	0.00170286	0.00194873	0.00169833	0.00171732	0.00162255	0.00172759	0.0019994	0.0017437	0.00191825	0.00154127	0.00171288	0.00174304	0.00195688	0.00174304	0.00174015	0.00151856	0.0018523	0.00181477
AL136981.1	0.00162802	0.0020702	0.0595832	0.00188547	0.0433493	0.00184958	0.00202601	0.075226	0.00178311	0.0207144	0.00184547	0.0019989	0.00167039	0.0300142	0.0170334	0.0018053	0.00193961	0.00183431	0.00190119	0.0017083	0.00170693	0.00183151	0.0015114	0.067919	0.0775292	0.0018355	0.00171446	0.00181031	0.00175571	0.0565032	0.123433	0.00170286	0.00194873	0.00169833	0.00171732	0.00162255	0.00172759	0.0019994	0.0017437	0.00191825	0.00154127	0.00171288	0.00174304	0.00195688	0.00174304	0.00174015	0.0947648	0.0018523	0.00181477
AL135937.1	0.0575649	0.176172	0.00183918	0.00188547	0.271734	0.00184958	0.26288	0.179935	0.00178311	0.104782	0.206839	0.148692	0.190897	0.0796591	0.075774	0.110714	0.00193961	0.00183431	0.00190119	0.333612	0.142196	0.190026	0.0015114	0.00169286	0.00192907	0.0018355	0.00171446	0.00181031	0.00175571	0.197775	0.00182276	0.199018	0.00194873	0.271958	0.00171732	0.00162255	0.0874527	0.0019994	0.329372	0.133073	0.104831	0.00171288	0.00174304	0.00195688	0.0871338	0.00174015	0.00151856	0.0018523	0.109551
PCGF7P	0.111663	0.0020702	0.00183918	0.00188547	0.153419	0.187558	0.00202601	0.0017046	0.118187	0.130451	0.00184547	0.0019989	0.0876228	0.0571226	0.00144393	0.0818921	0.00193961	0.0750426	0.00190119	0.105542	0.00170693	0.222806	0.0505786	0.2202	0.108335	0.154044	0.141981	0.00181031	0.00175571	0.197775	0.136926	0.058164	0.174811	0.0563078	0.00171732	0.0432345	0.0638253	0.0019994	0.0017437	0.00191825	0.0263443	0.0494176	0.109937	0.10589	0.0609587	0.0688246	0.0524005	0.0833601	0.0781783
AL031009.1	0.323737	0.492282	0.299771	0.227755	0.196775	0.238059	0.358331	0.376121	0.443136	0.380612	0.288977	0.239215	0.304771	0.157301	0.329796	0.358444	0.146898	0.353885	0.216527	0.333612	0.298154	0.442287	0.323472	0.459372	0.210365	0.170155	0.447835	0.175244	0.449031	0.271592	0.310728	0.22582	0.320032	0.477515	0.366745	0.170711	0.491993	0.300694	0.312534	0.549756	0.310646	0.32973	0.181865	0.357594	0.267821	0.424161	0.300849	0.196726	0.204661
AC008638.2	0.00162802	0.0020702	0.00183918	0.00188547	0.00180558	0.00184958	0.00202601	0.0017046	0.00178311	0.00153394	0.00184547	0.0019989	0.00167039	0.00169955	0.00144393	0.0018053	0.00193961	0.00183431	0.00190119	0.0017083	0.00170693	0.00183151	0.0015114	0.00169286	0.00192907	0.0018355	0.00171446	0.00181031	0.0926451	0.001803	0.00182276	0.00170286	0.00194873	0.00169833	0.00171732	0.00162255	0.00172759	0.0019994	0.0017437	0.133073	0.00154127	0.00171288	0.00174304	0.00195688	0.00174304	0.00174015	0.00151856	0.0018523	0.00181477
VN1R53P	0.00162802	0.0020702	0.00183918	0.00188547	0.00180558	0.00184958	0.00202601	0.0017046	0.00178311	0.00153394	0.00184547	0.0019989	0.00167039	0.00169955	0.00144393	0.0018053	0.00193961	0.00183431	0.00190119	0.0017083	0.00170693	0.00183151	0.0015114	0.00169286	0.00192907	0.0018355	0.00171446	0.00181031	0.00175571	0.001803	0.00182276	0.00170286	0.00194873	0.00169833	0.00171732	0.00162255	0.00172759	0.0019994	0.0017437	0.00191825	0.00154127	0.00171288	0.00174304	0.00195688	0.00174304	0.00174015	0.00151856	0.0018523	0.00181477
AF241726.2	0.00162802	0.0020702	0.00183918	0.00188547	0.00180558	0.00184958	0.00202601	0.0017046	0.00178311	0.104782	0.00184547	0.0019989	0.00167039	0.00169955	0.00144393	0.0018053	0.00193961	0.00183431	0.00190119	0.0017083	0.00170693	0.00183151	0.0015114	0.00169286	0.00192907	0.0018355	0.00171446	0.00181031	0.00175571	0.001803	0.00182276	0.00170286	0.00194873	0.00169833	0.00171732	0.00162255	0.00172759	0.0019994	0.0017437	0.00191825	0.00154127	0.00171288	0.00174304	0.00195688	0.00174304	0.00174015	0.00151856	0.0018523	0.00181477
RPL31P53	0.00162802	0.0020702	0.00183918	0.00188547	0.00180558	0.00184958	0.00202601	0.0017046	0.00178311	0.00153394	0.00184547	0.0019989	0.00167039	0.00169955	0.00144393	0.0018053	0.00193961	0.00183431	0.00190119	0.0017083	0.00170693	0.00183151	0.0015114	0.00169286	0.00192907	0.0018355	0.00171446	0.00181031	0.00175571	0.001803	0.00182276	0.00170286	0.00194873	0.00169833	0.00171732	0.00162255	0.00172759	0.0019994	0.0017437	0.00191825	0.00154127	0.00171288	0.00174304	0.00195688	0.00174304	0.00174015	0.00151856	0.0018523	0.00181477
OR52E1	0.00162802	0.0020702	0.00183918	0.00188547	0.00180558	0.00184958	0.00202601	0.0017046	0.00178311	0.00153394	0.00184547	0.0019989	0.00167039	0.00169955	0.00144393	0.0018053	0.00193961	0.00183431	0.00190119	0.0017083	0.00170693	0.00183151	0.0015114	0.00169286	0.00192907	0.0018355	0.00171446	0.00181031	0.00175571	0.001803	0.00182276	0.00170286	0.00194873	0.00169833	0.00171732	0.00162255	0.00172759	0.0019994	0.0017437	0.00191825	0.00154127	0.00171288	0.00174304	0.00195688	0.00174304	0.00174015	0.00151856	0.0018523	0.00181477
AC009690.1	0.55907	0.686992	0.447581	0.497694	0.359145	0.337834	0.102596	0.376121	0.477632	0.492471	0.363974	0.259772	0.550693	1.12365	0.416509	0.698895	0.263238	0.448025	0.424857	0.198601	0.401148	0.46112	0.488931	0.206942	0.34778	0.561178	0.506457	0.557372	0.449031	0.300306	0.00182276	0.566225	0.411212	0.252929	0.69767	0.247513	0.422001	0.273311	0.745688	0.302416	0.198595	0.613603	0.69024	0.506652	0.431708	0.223113	0.57479	0.355193	0.454579
AC006064.1	0.0908446	0.0020702	0.00183918	0.00188547	0.00180558	0.00184958	0.00202601	0.0017046	0.140645	0.0612237	0.00184547	0.0019989	0.190897	0.00169955	0.112891	0.139025	0.00193961	0.266143	0.173971	0.0017083	0.189548	0.00183151	0.0643309	0.258077	0.00192907	0.0018355	0.00171446	0.00181031	0.00175571	0.001803	0.00182276	0.00170286	0.00194873	0.11305	0.00171732	0.0878901	0.231129	0.0019994	0.11944	0.00191825	0.0765616	0.125891	0.00174304	0.00195688	0.00174304	0.00174015	0.0688246	0.0018523	0.15283
RNU6-391P	0.00162802	0.0020702	0.00183918	0.00188547	0.00180558	0.00184958	0.00202601	0.0017046	0.00178311	0.00153394	0.00184547	0.0019989	0.00167039	0.00169955	0.00144393	0.0018053	0.00193961	0.00183431	0.00190119	0.0017083	0.00170693	0.00183151	0.0015114	0.00169286	0.00192907	0.0018355	0.00171446	0.00181031	0.00175571	0.001803	0.00182276	0.00170286	0.00194873	0.00169833	0.00171732	0.00162255	0.00172759	0.0019994	0.0017437	0.00191825	0.00154127	0.00171288	0.00174304	0.00195688	0.00174304	0.00174015	0.00151856	0.0018523	0.00181477
ATP2A1	0.98114	0.660475	1.12689	2.80758	1.77302	0.845523	1.31176	0.711227	0.652681	0.696839	0.869651	0.610128	1.19791	0.684407	0.725253	0.915845	1.77507	0.468366	0.81981	0.820992	1.51288	0.347024	0.705689	0.756499	1.21788	1.3065	0.993368	1.83145	1.15697	1.05705	1.29695	1.08238	0.92259	0.893482	0.765637	0.732938	0.953409	0.611064	0.899313	0.584316	0.68047	0.613603	0.651939	0.700886	1.12332	1.04036	0.753558	0.979824	0.852183
IGKV1OR22-5	0.00162802	0.0020702	0.00183918	0.00188547	0.00180558	0.00184958	0.00202601	0.0017046	0.00178311	0.00153394	0.00184547	0.0019989	0.00167039	0.00169955	0.00144393	0.0018053	0.00193961	0.00183431	0.00190119	0.0017083	0.00170693	0.00183151	0.0015114	0.00169286	0.00192907	0.0018355	0.00171446	0.00181031	0.00175571	0.001803	0.00182276	0.00170286	0.00194873	0.00169833	0.00171732	0.00162255	0.00172759	0.0019994	0.0017437	0.00191825	0.00154127	0.00171288	0.00174304	0.00195688	0.00174304	0.00174015	0.00151856	0.0018523	0.00181477
CALHM1	0.00162802	0.13138	0.0595832	0.00188547	0.00180558	0.0674283	0.00202601	0.0299174	0.0542209	0.0352	0.00184547	0.0019989	0.0269737	0.0469341	0.0258636	0.0420749	0.00193961	0.0750426	0.00190119	0.0017083	0.00170693	0.00183151	0.029773	0.00169286	0.00192907	0.0018355	0.0335776	0.0420653	0.0360366	0.001803	0.00182276	0.0320606	0.06512	0.0293772	0.0308092	0.0352748	0.00172759	0.0019994	0.0017437	0.00191825	0.0209517	0.00171288	0.0344232	0.0671088	0.0871338	0.00174015	0.0188917	0.0018523	0.0577427
ZNF880	2.47796	1.98681	2.39186	1.86578	2.50955	2.17854	2.00478	1.95419	1.75529	2.22329	1.87823	2.21446	2.85183	3.37777	2.22482	2.10753	1.97813	2.29447	1.83796	2.19874	2.43308	2.41907	1.6624	2.17112	2.78356	2.41758	2.73905	2.20528	1.75004	1.98002	1.50819	1.84812	2.13438	2.82693	2.58404	1.737	2.15658	2.02607	2.567	1.90719	1.86938	2.74328	1.94483	2.83099	2.24022	2.32654	2.86843	2.09984	2.16479
NCAPG	2.62347	1.31335	3.08283	2.70601	2.19287	3.2107	1.48372	2.41167	1.91185	1.93854	1.50796	0.737104	1.29218	1.52727	1.94538	2.21741	2.3724	3.01095	2.59627	2.97733	1.59645	2.46083	1.06317	2.17713	2.06661	1.51406	1.77353	3.1273	2.49282	2.68468	2.34821	1.61582	2.49916	1.44855	1.50866	3.14802	1.53849	1.49698	2.14127	1.89792	2.88756	1.956	1.72846	2.31452	2.04659	2.89723	1.96919	2.00449	2.33664
AC007253.1	0.0468369	0.447069	0.00183918	0.00188547	0.00180558	0.00184958	0.00202601	0.0017046	0.00178311	0.00153394	0.00184547	0.279395	0.00167039	0.00169955	0.0470444	0.0018053	0.00193961	0.00183431	0.00190119	0.0017083	0.00170693	0.00183151	0.0015114	0.00169286	0.00192907	0.0018355	0.00171446	0.00181031	0.131067	0.001803	0.00182276	0.00170286	0.00194873	0.00169833	0.00171732	0.00162255	0.00172759	0.0019994	0.0728575	0.00191825	0.00154127	0.00171288	0.00174304	0.00195688	0.00174304	0.00174015	0.00151856	0.0018523	0.00181477
IGHV5-78	0.00162802	0.0020702	0.00183918	0.00188547	0.322285	0.370528	0.00202601	1.40337	0.00178311	0.00153394	0.973059	0.0019989	0.502829	0.00169955	0.594962	0.0018053	0.00193961	0.00183431	0.00190119	0.599909	0.00170693	0.00183151	0.0015114	0.381075	0.00192907	0.0018355	0.00171446	0.00181031	0.00175571	0.001803	0.00182276	0.00170286	0.00194873	0.00169833	0.00171732	0.256314	0.00172759	0.0019994	0.0017437	0.00191825	0.00154127	0.00171288	0.351336	0.00195688	0.318492	0.313949	0.00151856	0.0018523	0.00181477
SETP14	0.582681	0.475322	0.42796	0.296248	0.809979	0.875358	0.319618	0.325832	0.646535	0.654382	0.319188	0.472437	0.212984	0.488457	0.449179	0.831375	0.289576	0.546278	0.120688	1.00277	0.298154	0.222806	0.274326	0.427046	0.518374	0.629969	0.603689	0.746047	0.244902	1.05705	0.373902	1.10892	0.125582	0.499678	0.568829	0.333876	0.462763	0.484722	0.409059	0.340932	0.508557	0.613603	0.201524	0.415822	0.267821	0.783278	0.118494	0.331316	0.29362
CLPSL2	0.00162802	0.0020702	0.00183918	0.00188547	0.00180558	0.00184958	0.00202601	0.0017046	0.00178311	0.00153394	0.00184547	0.0019989	0.00167039	0.00169955	0.00144393	0.0018053	0.00193961	0.00183431	0.00190119	0.0017083	0.00170693	0.00183151	0.0015114	0.00169286	0.00192907	0.0018355	0.00171446	0.00181031	0.00175571	0.001803	0.00182276	0.00170286	0.00194873	0.00169833	0.00171732	0.00162255	0.00172759	0.0019994	0.0017437	0.00191825	0.00154127	0.00171288	0.00174304	0.00195688	0.00174304	0.00174015	0.00151856	0.0018523	0.00181477
AL451105.1	0.00162802	0.0020702	0.00183918	0.00188547	0.00180558	0.00184958	0.00202601	0.0017046	0.00178311	0.00153394	0.00184547	0.0019989	0.00167039	0.00169955	0.00144393	0.0018053	0.00193961	0.00183431	0.00190119	0.0017083	0.00170693	0.00183151	0.0015114	0.00169286	0.00192907	0.0018355	0.00171446	0.00181031	0.00175571	0.001803	0.00182276	0.00170286	0.00194873	0.00169833	0.00171732	0.00162255	0.00172759	0.0019994	0.0017437	0.00191825	0.00154127	0.00171288	0.00174304	0.00195688	0.00174304	0.00174015	0.00151856	0.0018523	0.00181477
MELTF	1.5016	1.6624	1.80449	1.20972	1.2748	1.47517	1.58774	1.89559	1.47824	1.68744	1.14517	1.75616	1.69634	1.65953	2.05174	1.49747	2.04189	1.57852	2.0686	1.61122	1.8937	1.99159	1.50134	1.48157	2.29596	1.79173	1.32742	2.03138	1.47517	1.90501	1.28047	1.13142	1.9553	1.85033	1.84736	2.47768	1.58752	1.75992	1.68489	1.75844	1.54925	0.954726	1.32199	1.87959	2.01112	1.56924	2.30347	2.37453	1.77799
ZNF736P9Y	0.00162802	0.209354	0.299771	0.926192	0.182585	0.152835	0.154681	0.263945	0.00178311	0.00153394	1.06661	0.279395	0.00167039	0.699148	0.228133	0.544833	0.00193961	0.377698	0.00190119	0.0017083	0.381388	0.906078	0.0787055	0.00169286	0.507081	0.186208	0.573645	0.00181031	0.67162	0.516385	0.614161	0.00170286	0.309888	0.886829	0.815556	0.32601	0.00172759	0.180082	0.0017437	0.00191825	0.583118	0.00171288	0.351336	0.00195688	0.639998	0.949516	0.376836	0.0018523	0.284534
AC104785.1	0.219296	0.0020702	0.336938	0.399348	0.271734	0.00184958	0.599192	0.665575	0.324313	0.304407	0.468793	0.0019989	0.322285	0.507886	0.329796	0.139025	0.00193961	0.235665	0.673622	0.0017083	0.80648	0.338263	0.331474	0.23273	0.293594	0.356397	0.270464	0.811477	0.518175	0.682907	0.151262	0.673149	0.00194873	1.06224	0.601276	0.161264	0.219342	0.430547	0.422362	0.498536	0.310646	0.197524	0.477948	0.00195688	0.530014	0.560462	0.50727	0.410282	0.353204
PTPRB	1.37344	1.0808	1.13207	1.47109	1.37917	1.4036	0.670918	0.613051	1.55357	1.74734	1.33967	1.69383	2.09831	1.32611	1.07765	1.28869	1.04135	0.846743	1.36618	0.865557	1.41545	1.30195	2.0792	1.23807	0.990585	1.55643	1.53027	1.85106	1.39824	1.26223	2.03005	1.63475	1.54256	1.9857	1.24004	1.52862	1.2149	2.18816	1.332	1.75344	1.08668	1.69036	1.17621	1.90528	1.69059	1.69235	1.87699	1.84596	1.88327
AC116914.1	0.00162802	0.0020702	0.00183918	0.00188547	0.00180558	0.238059	0.985693	0.0017046	0.00178311	0.117477	0.00184547	0.0019989	0.00167039	0.00169955	0.187633	0.0018053	0.00193961	0.235665	0.00190119	0.0017083	0.00170693	0.00183151	0.0015114	0.00169286	0.00192907	0.0018355	0.00171446	0.213642	0.361143	0.227231	0.00182276	0.00170286	0.00194873	0.337653	0.376836	0.39837	0.00172759	0.0019994	0.353355	0.00191825	0.12868	0.00171288	0.00174304	0.00195688	0.00174304	0.00174015	0.00151856	0.0018523	0.00181477
AC023762.1	0.00162802	0.0020702	0.00183918	0.00188547	0.00180558	0.00184958	0.00202601	0.0017046	0.00178311	0.00153394	0.00184547	0.0019989	0.00167039	0.00169955	0.00144393	0.0018053	0.00193961	0.00183431	0.00190119	0.0017083	0.00170693	0.00183151	0.0015114	0.00169286	0.00192907	0.0018355	0.00171446	0.00181031	0.00175571	0.001803	0.00182276	0.00170286	0.00194873	0.00169833	0.00171732	0.00162255	0.00172759	0.0019994	0.0017437	0.00191825	0.00154127	0.00171288	0.00174304	0.00195688	0.00174304	0.00174015	0.00151856	0.0018523	0.00181477
TMCO1	8.28932	6.23324	8.58356	9.07447	8.97577	9.79396	8.97577	8.93482	9.87828	9.52712	10.0657	5.90558	8.26125	7.46487	8.72073	9.88122	6.16845	9.05397	6.51484	9.55498	6.25182	9.55234	7.96114	8.16115	7.23642	6.1128	8.93069	8.90382	9.9143	10.4289	9.57657	10.5642	9.40546	6.52168	8.08883	9.98157	7.82769	6.1617	7.42535	8.35739	10.0862	9.71626	8.92653	7.98881	6.29504	9.89943	7.98741	7.98121	9.04479
MTND4LP2	0.00162802	0.0020702	0.00183918	0.00188547	0.00180558	0.00184958	0.00202601	0.0017046	0.00178311	0.00153394	0.00184547	0.0019989	0.00167039	0.00169955	0.00144393	0.0018053	0.00193961	0.00183431	0.00190119	0.0017083	0.00170693	0.00183151	0.0015114	0.00169286	0.00192907	0.0018355	0.00171446	0.00181031	0.00175571	0.001803	0.00182276	0.00170286	0.00194873	0.00169833	0.00171732	0.00162255	0.00172759	0.0019994	0.0017437	0.00191825	0.00154127	0.00171288	0.00174304	0.00195688	0.00174304	0.00174015	0.00151856	0.0018523	0.00181477
RAB5C	9.92624	10.6312	11.1211	11.5798	11.569	12.5387	10.2995	10.9574	12.8199	11.408	10.9574	10.4165	12.281	10.9257	10.7226	12.5841	10.6569	12.094	10.1126	12.2365	9.42984	11.7756	11.7927	11.569	11.4693	9.76747	11.4326	8.80594	11.9517	11.6219	12.6895	11.1295	11.9816	9.52712	9.58627	12.8372	10.6366	10.4259	10.1077	11.0902	12.6552	11.0315	10.9224	11.0519	10.8929	11.8599	9.19617	9.92059	11.6642
NPBWR2	0.00162802	0.0020702	0.00183918	0.00188547	0.00180558	0.0674283	0.00202601	0.0492802	0.00178311	0.00153394	0.00184547	0.0019989	0.00167039	0.00169955	0.00144393	0.0678891	0.00193961	0.00183431	0.00190119	0.0017083	0.00170693	0.00183151	0.0015114	0.00169286	0.00192907	0.0018355	0.00171446	0.00181031	0.00175571	0.001803	0.00182276	0.00170286	0.00194873	0.00169833	0.00171732	0.00162255	0.00172759	0.0019994	0.0017437	0.00191825	0.00154127	0.00171288	0.00174304	0.00195688	0.00174304	0.00174015	0.00151856	0.0018523	0.00181477
UPP1	32.4439	45.5898	15.2677	15.356	17.2152	37.3447	20.4928	11.365	10.6178	10.4943	20.4928	24.5606	9.90758	8.24436	12.1634	21.4936	10.9716	13.876	12.798	10.6042	12.4455	8.67016	13.2931	18.1376	27.7911	29.6982	21.6876	20.6144	7.82634	8.144	9.92059	13.174	8.91529	10.2003	8.68703	7.57018	10.8239	26.8991	10.9716	19.1218	8.99009	20.8212	21.0906	15.1443	16.5665	7.82507	7.64595	12.7251	9.96447
AP001610.1	0.161128	0.13138	0.00183918	0.250423	0.00180558	0.00184958	0.179671	0.325832	0.00178311	0.0258893	0.00184547	0.329262	0.124348	0.00169955	0.0201441	0.0678891	0.336049	0.0750426	0.141812	0.0017083	0.223677	0.21309	0.0234426	0.0521266	0.148797	0.154044	0.0614672	0.222963	0.00175571	0.0726798	0.081722	0.186958	0.00194873	0.206572	0.176217	0.472186	0.30492	0.165071	0.171006	0.204985	0.152774	0.00171288	0.148416	0.00195688	0.0609587	0.0525721	0.085295	0.0018523	0.00181477
AC093323.2	0.0794602	0.0020702	0.0858851	0.487748	0.168682	0.0857336	0.128415	0.0017046	0.00178311	0.0612237	0.00184547	0.0019989	0.00167039	0.00169955	0.0881686	0.0018053	0.00193961	0.132183	0.00190119	0.0585503	0.142196	0.00183151	0.125366	0.00169286	0.00192907	0.0018355	0.171841	0.00181031	0.00175571	0.001803	0.00182276	0.00170286	0.00194873	0.00169833	0.00171732	0.0432345	0.0638253	0.0019994	0.0017437	0.00191825	0.0356406	0.00171288	0.122882	0.11944	0.00174304	0.0688246	0.00151856	0.0018523	0.00181477
AC008760.1	3.62191	3.48476	3.40985	3.24768	3.18616	2.64227	2.77311	3.17422	1.82831	2.98242	3.23351	2.96392	2.12098	2.18453	2.92194	3.05805	2.14156	2.44482	2.28024	2.41111	2.49916	2.43218	2.64412	3.71787	2.20474	2.81084	3.23577	1.70686	2.03336	2.33551	2.3331	2.70664	2.00271	2.1424	3.34917	2.09157	3.82739	2.36667	2.08098	2.40652	2.04375	3.42098	3.52791	3.24505	1.41892	2.7655	2.23462	2.9503	2.4624
ZNF815P	0.985898	0.856436	1.23245	1.05862	1.13446	0.825109	1.11886	1.76268	1.36036	1.39288	1.68166	0.924363	1.21676	0.995599	0.933882	1.00189	0.838858	0.854693	1.2574	1.30159	1.10674	1.21541	1.02413	1.17127	1.24336	0.586298	1.20873	1.17817	1.23699	1.66957	1.61442	1.29712	1.31063	1.14931	1.08305	1.20917	0.991274	0.726759	1.31063	1.67538	1.44125	0.807145	1.4669	1.29364	1.14207	1.47744	0.978184	1.27575	1.19229
CEBPE	0.029249	0.145418	0.00183918	0.106321	0.0724682	0.00184958	0.00202601	0.0017046	0.10783	0.0612237	0.00184547	0.0019989	0.0338562	0.00169955	0.0348718	0.0018053	0.0860247	0.00183431	0.109688	0.0439816	0.00170693	0.00183151	0.148478	0.0385897	0.0775292	0.0018355	0.046471	0.00181031	0.0682331	0.0565032	0.0684788	0.0436429	0.00194873	0.00169833	0.0462388	0.151851	0.0407493	0.0019994	0.0017437	0.118996	0.0765616	0.00171288	0.00174304	0.00195688	0.0736545	0.00174015	0.00151856	0.0018523	0.0577427
TRABD2B	0.906808	1.24102	0.858198	0.631799	0.902423	1.3495	0.790369	0.64349	1.15609	0.72546	0.427046	1.15934	1.27956	1.00189	0.516228	0.897197	0.779244	0.701709	0.73962	0.372539	0.973836	0.553525	0.674459	0.705038	1.0398	1.06208	0.614827	1.44949	0.570485	0.695155	0.757827	0.704089	0.792824	0.886829	0.532112	0.811011	0.626762	1.38443	0.696299	0.641803	0.741772	0.965412	0.519286	0.930144	0.70645	0.475507	0.808853	1.0682	0.461364
RPL36P2	0.00162802	0.0020702	0.00183918	0.00188547	0.00180558	0.00184958	0.00202601	0.0017046	0.00178311	0.00153394	0.00184547	0.0019989	0.00167039	0.00169955	0.00144393	0.0018053	0.00193961	0.00183431	0.00190119	0.0017083	0.00170693	0.00183151	0.0015114	0.00169286	0.00192907	0.0018355	0.00171446	0.00181031	0.00175571	0.001803	0.00182276	0.00170286	0.00194873	0.00169833	0.00171732	0.00162255	0.00172759	0.0019994	0.0017437	0.00191825	0.00154127	0.281264	0.00174304	0.00195688	0.00174304	0.00174015	0.00151856	0.0018523	0.00181477
AC073534.1	0.517797	0.492282	0.34722	0.262628	0.153419	0.187558	0.599192	0.384832	0.0650288	0.449617	0.682907	1.3193	0.124348	0.551178	0.206808	0.236313	0.562623	0.316892	0.565485	0.105542	0.435562	0.657691	0.28367	0.177054	0.507081	0.419743	0.481822	0.366473	0.10518	0.0726798	0.396301	0.442665	0.331425	0.148017	0.481739	0.0432345	0.327397	0.430547	0.359973	0.219824	0.061717	0.345434	0.37015	0.10589	0.360485	0.191692	0.672553	0.176315	0.226353
RPS3AP17	0.00162802	0.0020702	0.00183918	0.00188547	0.00180558	0.00184958	0.00202601	0.0017046	0.00178311	0.00153394	0.00184547	0.0019989	0.00167039	0.00169955	0.00144393	0.0018053	0.00193961	0.00183431	0.00190119	0.0017083	0.00170693	0.00183151	0.0015114	0.00169286	0.00192907	0.0018355	0.00171446	0.00181031	0.00175571	0.001803	0.00182276	0.00170286	0.00194873	0.00169833	0.00171732	0.00162255	0.00172759	0.0019994	0.0017437	0.00191825	0.00154127	0.00171288	0.00174304	0.00195688	0.00174304	0.00174015	0.00151856	0.0018523	0.00181477
AC020914.3	0.00162802	0.0020702	0.00183918	0.00188547	0.00180558	0.00184958	0.00202601	0.0017046	0.00178311	0.00153394	0.00184547	0.0019989	0.00167039	0.00169955	0.00144393	0.0018053	0.00193961	0.00183431	0.00190119	0.0017083	0.00170693	0.00183151	0.0015114	0.00169286	0.00192907	0.0018355	0.00171446	0.00181031	0.00175571	0.001803	0.00182276	0.00170286	0.00194873	0.00169833	0.00171732	0.00162255	0.00172759	0.0019994	0.0017437	0.00191825	0.00154127	0.00171288	0.00174304	0.00195688	0.00174304	0.00174015	0.00151856	0.0018523	0.00181477
AC244157.1	0.00162802	0.0020702	0.00183918	0.00188547	0.00180558	0.00184958	0.00202601	0.0017046	0.00178311	0.00153394	0.00184547	0.0019989	0.00167039	0.00169955	0.00144393	0.0018053	0.00193961	0.00183431	0.00190119	0.0017083	0.00170693	0.00183151	0.0015114	0.00169286	0.00192907	0.0018355	0.00171446	0.00181031	0.00175571	0.001803	0.00182276	0.00170286	0.00194873	0.00169833	0.00171732	0.00162255	0.00172759	0.0019994	0.0017437	0.00191825	0.00154127	0.00171288	0.00174304	0.00195688	0.00174304	0.00174015	0.00151856	0.0018523	0.00181477
PSPC1P1	0.0794602	0.0020702	0.696839	0.00188547	0.120928	0.152835	0.206985	0.0017046	0.140645	0.338929	1.55839	0.0019989	0.543409	0.102355	0.0470444	0.139025	0.00193961	0.148017	0.00190119	0.121166	0.27702	0.328513	0.385135	0.329884	0.00192907	0.0018355	0.285118	0.125642	1.53689	0.575857	0.151262	0.00170286	0.320032	0.00169833	0.928954	0.00162255	0.77256	0.0019994	0.0017437	0.00191825	0.603689	0.125891	0.248115	0.172557	0.00174304	0.313949	0.0688246	0.138275	0.00181477
AL645608.7	1.19656	1.64464	1.60012	1.01026	0.726759	0.370528	0.903244	1.74474	0.794198	1.52102	0.588801	2.16961	1.50866	1.29792	0.725253	1.28869	1.3122	1.59184	1.92536	0.408568	2.18513	0.876565	0.30022	0.705038	2.0707	1.44145	0.437347	0.76275	0.849015	1.37279	0.535886	0.629443	0.830798	1.20648	1.19357	0.283932	1.49154	2.23376	1.23624	1.11843	0.590022	0.692082	0.287854	1.31852	2.56321	1.23284	2.14877	0.685507	0.880064
KLK10	16.5879	40.0279	15.7335	23.3101	36.9721	48.1067	26.3414	26.2676	26.4915	20.0384	32.1745	36.9721	27.8893	14.6318	21.4123	35.2131	27.5963	30.7626	23.2487	27.5068	21.2309	12.0774	28.5775	29.8128	49.4509	39.1829	20.8719	38.3294	35.5557	26.6572	32.564	20.6144	23.1319	19.8879	9.4028	25.901	34.7493	45.0098	22.3976	35.0509	23.6808	28.2315	26.1287	31.4507	32.4439	30.8881	20.0075	18.4584	24.9024
MRPL57P7	0.00162802	0.0020702	0.00183918	0.00188547	0.00180558	0.00184958	0.00202601	0.0017046	0.00178311	0.00153394	0.00184547	0.0019989	0.00167039	0.00169955	0.00144393	0.0018053	0.00193961	0.00183431	0.00190119	0.0017083	0.00170693	0.00183151	0.0015114	0.00169286	0.00192907	0.0018355	0.00171446	0.00181031	0.00175571	0.001803	0.00182276	0.00170286	0.00194873	0.00169833	0.00171732	0.00162255	0.00172759	0.0019994	0.0017437	0.00191825	0.00154127	0.00171288	0.00174304	0.00195688	0.00174304	0.00174015	0.00151856	0.0018523	0.00181477
KDM5B	4.93029	5.22209	5.17586	6.01081	5.97229	5.07186	5.59827	6.32029	5.11283	5.44794	6.1474	5.79737	4.61731	4.36054	5.28181	5.02529	6.00112	5.39355	6.21919	5.12508	5.17586	6.65522	3.78395	4.85956	5.15001	4.9639	5.6202	4.5205	6.04148	4.74153	6.1474	6.25456	4.37903	5.17313	6.11526	4.84459	5.77698	5.23031	4.90724	6.29009	5.16161	5.15672	6.56157	4.82829	5.42365	4.8864	4.41061	4.56111	5.24184
STPG1	2.36486	3.64589	2.69706	2.73335	2.76347	2.69873	3.64027	3.01874	1.97869	2.4547	2.92618	3.19732	1.94083	2.47456	2.1402	2.35207	2.3907	2.27874	2.83602	2.34011	2.55852	2.46354	2.12717	2.69488	2.78065	2.32437	2.60827	2.56668	2.69059	2.51084	2.46515	2.27816	1.99518	2.54311	2.34279	1.94171	2.65891	2.76818	2.11106	2.76586	2.22	2.19753	2.26901	2.34074	2.22989	2.53677	1.98037	2.08494	2.34848
RPS3AP37	0.0575649	0.0020702	0.00183918	0.00188547	0.00180558	0.119262	0.154681	0.0017046	0.00178311	0.00153394	0.00184547	0.0019989	0.0645462	0.0796591	0.00144393	0.0018053	0.146898	0.00183431	0.131345	0.0017083	0.00170693	0.00183151	0.0015114	0.00169286	0.00192907	0.0018355	0.00171446	0.0956334	0.00175571	0.001803	0.00182276	0.00170286	0.00194873	0.00169833	0.0847886	0.00162255	0.0874527	0.150152	0.0017437	0.00191825	0.00154127	0.00171288	0.00174304	0.00195688	0.00174304	0.00174015	0.0947648	0.0018523	0.00181477
AC004951.3	0.511424	0.2926	0.57081	0.459143	0.382654	0.438089	0.639385	0.274821	0.295193	0.669122	0.441601	1.46347	0.253734	0.410117	0.371363	0.303094	1.21527	0.637726	0.734499	0.240259	0.486738	0.553525	0.166908	0.591177	1.24336	0.905901	0.702228	0.671041	0.274326	0.785062	0.256192	0.462639	0.421731	0.582595	0.878969	0.161264	0.74872	0.753709	0.402105	0.386947	0.232371	0.753558	0.171017	0.730484	0.78144	0.560462	0.629443	0.786713	0.500622
AC011530.1	0.281818	0.30899	0.447581	0.00188547	0.308683	0.187558	0.00202601	0.0017046	0.347591	0.00153394	0.00184547	0.0019989	0.253734	0.00169955	0.197524	0.406661	0.00193961	0.208186	0.00190119	0.347387	0.155127	0.242224	0.0015114	0.2202	0.00192907	0.0018355	0.648127	0.194385	0.00175571	0.001803	0.336688	0.00170286	0.251613	0.00169833	0.00171732	0.151851	0.592561	0.0019994	0.312534	0.263597	0.00154127	0.467588	0.00174304	0.00195688	0.530014	0.176657	0.469751	0.231444	0.00181477
MIR4292	0.00162802	0.0020702	0.00183918	0.00188547	0.00180558	0.00184958	0.00202601	0.0017046	0.00178311	0.00153394	0.00184547	0.0019989	0.00167039	0.00169955	0.00144393	0.0018053	0.00193961	0.00183431	0.00190119	0.0017083	0.00170693	0.00183151	0.0015114	0.00169286	0.00192907	0.0018355	0.00171446	0.00181031	0.00175571	0.001803	0.00182276	0.00170286	0.00194873	0.00169833	0.00171732	0.00162255	0.00172759	0.0019994	0.0017437	0.00191825	0.00154127	0.00171288	0.00174304	0.00195688	0.00174304	0.00174015	0.00151856	0.0018523	0.00181477
MIR1184-2	0.00162802	0.0020702	0.00183918	0.00188547	0.00180558	0.00184958	0.00202601	0.0017046	0.00178311	0.00153394	0.00184547	0.0019989	0.00167039	0.00169955	0.00144393	0.0018053	0.00193961	0.00183431	0.00190119	0.0017083	0.00170693	0.00183151	0.0015114	0.00169286	0.00192907	0.0018355	0.00171446	0.00181031	0.00175571	0.001803	0.00182276	0.00170286	0.00194873	0.00169833	0.00171732	0.00162255	0.00172759	0.0019994	0.0017437	0.00191825	0.00154127	0.00171288	0.00174304	0.00195688	0.00174304	0.00174015	0.00151856	0.0018523	0.00181477
PTPRH	0.151616	0.243079	0.0726834	0.201993	0.168682	1.29299	0.179671	0.157869	0.532621	0.201993	0.118933	0.131368	0.459577	0.188266	0.112891	0.371289	0.169432	0.103147	0.195576	0.720189	0.223677	0.0656321	2.9436	0.13044	0.279236	0.299014	0.157458	0.27702	0.26513	0.197775	0.123433	0.0860746	0.174811	0.22586	0.0745181	1.05441	0.175165	0.456247	0.145491	0.118996	0.694124	0.181376	0.224293	0.471322	0.114158	0.104831	0.193742	0.322543	0.29362
AL591416.1	0.00162802	0.0020702	0.00183918	0.00188547	0.00180558	0.00184958	0.00202601	0.0017046	0.00178311	0.00153394	0.00184547	0.0019989	0.00167039	0.00169955	0.00144393	0.0018053	0.00193961	0.00183431	0.00190119	0.0017083	0.00170693	0.00183151	0.0015114	0.00169286	0.00192907	0.0018355	0.00171446	0.00181031	0.00175571	0.001803	0.00182276	0.00170286	0.00194873	0.00169833	0.00171732	0.00162255	0.00172759	0.0019994	0.0017437	0.00191825	0.00154127	0.00171288	0.00174304	0.00195688	0.00174304	0.00174015	0.00151856	0.0018523	0.00181477
PCMTD1	6.06114	4.88864	4.41802	6.57159	5.28242	3.94274	4.35762	4.79704	4.34079	5.19161	6.25958	5.12563	5.15976	4.73829	5.44118	3.72799	4.61361	4.92683	4.51752	4.51451	4.89249	5.08204	5.12975	4.53977	3.86188	5.18449	5.28934	3.68229	4.29525	4.51498	4.86418	5.99232	5.21528	5.09568	5.64531	5.04291	4.87657	4.80966	5.03604	5.73543	5.07741	5.64192	5.05251	5.29246	4.37951	5.25991	5.75527	4.54839	5.161
AL121957.1	0.00162802	0.0020702	0.00183918	0.00188547	0.00180558	0.00184958	0.00202601	0.0017046	0.00178311	0.00153394	0.00184547	0.0019989	0.00167039	0.00169955	0.134372	0.0018053	0.00193961	0.00183431	0.00190119	0.0017083	0.00170693	0.00183151	0.0015114	0.00169286	0.00192907	0.0018355	0.00171446	0.00181031	0.00175571	0.001803	0.00182276	0.00170286	0.00194873	0.00169833	0.00171732	0.00162255	0.00172759	0.0019994	0.0017437	0.00191825	0.1766	0.00171288	0.00174304	0.00195688	0.00174304	0.00174015	0.00151856	0.0018523	0.00181477
AC004925.1	0.188325	0.192579	0.0595832	0.0800317	0.21022	0.135644	0.434641	0.061694	0.245742	0.117477	0.22438	0.259772	0.156991	0.0469341	0.197524	0.0420749	0.208604	0.17794	0.131345	0.184515	0.0623343	0.0776656	0.0787055	0.0995489	0.0928598	0.13786	0.186958	0.23273	0.508903	0.134839	0.081722	0.238652	0.0757604	0.159807	0.114169	0.201053	0.0638253	0.0894828	0.12797	0.16059	0.220733	0.0684158	0.19199	0.144536	0.114158	0.223113	0.0524005	0.101546	0.164016
OR14A16	0.00162802	0.0020702	0.00183918	0.00188547	0.00180558	0.00184958	0.00202601	0.0017046	0.00178311	0.00153394	0.00184547	0.0019989	0.00167039	0.00169955	0.00144393	0.0018053	0.00193961	0.00183431	0.00190119	0.0017083	0.00170693	0.00183151	0.0015114	0.00169286	0.00192907	0.0018355	0.00171446	0.00181031	0.00175571	0.0894597	0.00182276	0.00170286	0.00194873	0.00169833	0.00171732	0.00162255	0.00172759	0.0019994	0.0017437	0.00191825	0.00154127	0.00171288	0.00174304	0.00195688	0.00174304	0.00174015	0.00151856	0.0018523	0.00181477
NDUFS5P6	0.00162802	0.0020702	0.00183918	0.00188547	0.00180558	0.00184958	0.00202601	0.0017046	0.00178311	0.00153394	0.00184547	0.0019989	0.00167039	0.00169955	0.00144393	0.0018053	0.00193961	0.00183431	0.00190119	0.0017083	0.00170693	0.00183151	0.0015114	0.00169286	0.00192907	0.0018355	0.00171446	0.00181031	0.00175571	0.001803	0.00182276	0.00170286	0.00194873	0.00169833	0.00171732	0.00162255	0.00172759	0.0019994	0.0017437	0.00191825	0.00154127	0.00171288	0.00174304	0.00195688	0.00174304	0.00174015	0.00151856	0.0018523	0.00181477
AACSP1	0.0575649	0.0878901	0.15076	0.0800317	0.196775	0.0516464	0.0889488	0.0299174	0.185196	0.189054	0.509371	0.148692	0.190897	0.0909188	0.166825	0.110714	0.208604	0.291266	0.268694	0.281818	0.25544	0.145418	0.244296	0.177054	0.279236	0.0654787	0.201859	0.0420653	0.318904	0.435446	0.409211	0.238652	0.51382	0.0672893	0.135825	0.0280392	0.262007	0.24275	0.290995	0.174964	0.244063	0.197524	0.0637625	0.10589	0.18953	0.547408	0.0524005	0.0637557	0.0680315
GLRA3	0.0374374	0.0878901	0.0481582	0.00188547	0.00180558	0.0516464	0.00202601	0.0017046	0.00178311	0.00153394	0.2549	0.0782491	0.00167039	0.0300142	0.0170334	0.0018053	0.00193961	0.00183431	0.00190119	0.0017083	0.00170693	0.0456102	0.0194952	0.0521266	0.00192907	0.0494998	0.00171446	0.00181031	0.00175571	0.0431194	0.190897	0.0320606	0.00194873	0.0293772	0.0308092	0.0235129	0.00172759	0.0760246	0.0338792	0.00191825	0.00154127	0.00171288	0.00174304	0.00195688	0.0480535	0.00174015	0.0205054	0.0548507	0.00181477
AC002128.1	0.667493	1.0709	1.04858	0.926192	0.864402	0.743012	1.13228	1.42435	0.763221	0.757366	0.779787	1.19288	0.676851	0.914072	0.669122	1.07598	0.981659	1.29299	0.695831	0.820992	1.05514	0.841665	0.991446	1.14391	0.726197	1.18488	0.786132	0.862164	0.832568	0.775419	0.631799	0.704089	0.463889	0.817538	0.664513	0.73994	0.947419	0.848168	0.702103	0.651529	0.841665	0.704514	0.874289	0.914566	0.886307	0.771325	0.862325	0.904155	1.0292
AC112907.2	0.234855	0.460115	0.00183918	0.00188547	0.00180558	0.00184958	0.486097	0.0017046	0.00178311	0.00153394	0.00184547	0.0019989	0.00167039	0.00169955	0.00144393	0.0018053	0.00193961	0.00183431	0.00190119	0.0017083	0.245894	0.00183151	0.0015114	0.00169286	0.00192907	0.0018355	0.00171446	0.659177	0.00175571	0.001803	0.00182276	0.00170286	0.421731	0.00169833	0.00171732	0.00162255	0.00172759	0.0019994	0.0017437	0.00191825	0.00154127	0.00171288	0.00174304	0.00195688	0.258181	0.00174015	0.00151856	0.0018523	0.00181477
FRMD8	4.28423	7.77977	5.9452	5.7173	5.74897	5.75825	7.07001	6.15173	6.92015	4.76291	6.43254	7.10858	4.68451	5.27107	4.46331	6.38248	6.39027	5.76354	5.9047	6.92015	6.62045	5.3451	4.99473	5.7737	8.0981	7.23897	5.90558	6.68716	6.07051	5.31298	6.0832	5.53615	5.46221	7.72782	5.49419	6.35167	5.94193	8.7372	5.38753	7.55166	6.36796	5.38606	6.71981	5.83636	6.3848	5.00164	5.30321	6.25525	5.27418
AL049870.1	0.00162802	0.0020702	0.00183918	0.00188547	0.00180558	0.00184958	0.00202601	0.0017046	0.00178311	0.00153394	0.00184547	0.0019989	0.00167039	0.00169955	0.00144393	0.0018053	0.00193961	0.00183431	0.00190119	0.0017083	0.00170693	0.00183151	0.0015114	0.00169286	0.00192907	0.0018355	0.00171446	0.00181031	0.00175571	0.001803	0.00182276	0.00170286	0.00194873	0.00169833	0.00171732	0.00162255	0.00172759	0.0019994	0.0017437	0.00191825	0.00154127	0.00171288	0.00174304	0.00195688	0.00174304	0.00174015	0.00151856	0.0018523	0.00181477
HELZ2	2.67297	3.72443	2.80069	2.68098	3.28485	4.76937	3.17195	3.01095	3.43297	2.98656	3.17262	2.70765	2.88331	2.01994	2.30891	4.20415	2.32189	3.80321	1.99325	3.57881	3.16502	2.72324	3.24733	3.86103	3.01601	3.77826	3.22212	4.01804	2.53084	3.0008	3.69775	1.979	2.98061	2.54971	2.57071	4.08427	2.5899	3.33463	2.3592	3.11985	2.977	4.43544	3.07663	3.28969	2.3934	2.91689	2.09856	2.15308	3.78878
COX7A2P2	0.00162802	0.0020702	0.00183918	0.00188547	0.00180558	0.00184958	0.00202601	0.0017046	0.00178311	0.00153394	0.00184547	0.0019989	0.00167039	0.00169955	0.00144393	0.0018053	0.00193961	0.00183431	0.00190119	0.0017083	0.00170693	0.00183151	0.0015114	0.00169286	0.00192907	0.0018355	0.00171446	0.537245	0.00175571	0.001803	0.00182276	0.00170286	0.00194873	0.00169833	0.00171732	0.00162255	0.00172759	0.0019994	0.0017437	0.00191825	0.00154127	0.00171288	0.00174304	0.00195688	0.00174304	0.00174015	0.00151856	0.0018523	0.00181477
MINDY4	1.71899	1.43937	1.41448	1.13849	1.34696	1.72326	1.69905	1.20538	1.19099	1.12135	0.742791	1.59001	1.80115	1.07403	1.08863	1.51265	1.25612	1.20137	1.32765	1.03782	1.23754	1.32591	0.770239	1.11365	1.44145	1.15256	1.29143	1.28768	1.25147	0.970365	1.12171	1.10236	1.10969	1.01067	1.0732	1.04933	1.00845	1.43434	1.61844	1.33472	1.46474	0.922196	1.03342	1.26646	1.60782	1.138	1.55146	0.979824	1.18488
MAP2K7	4.58735	6.12042	4.92627	4.34079	4.90263	4.25802	5.07298	5.37314	4.91757	4.84339	4.47748	5.62151	4.62646	6.50916	4.80966	5.09795	5.475	4.37856	5.12128	4.435	5.35399	4.87603	4.83595	4.67214	5.22771	5.05652	4.86245	4.84632	4.99814	4.6651	4.87657	4.44823	4.9936	5.80473	4.72846	4.43238	4.96983	5.13538	5.31567	4.76556	4.52428	4.70704	4.78197	5.00105	5.38407	4.48327	5.36659	4.92683	5.04917
RPL7P37	0.00162802	0.0020702	0.00183918	0.00188547	0.00180558	0.00184958	0.00202601	0.0017046	0.00178311	0.00153394	0.00184547	0.0019989	0.00167039	0.00169955	0.00144393	0.0018053	0.00193961	0.00183431	0.00190119	0.0017083	0.00170693	0.00183151	0.0015114	0.00169286	0.00192907	0.0018355	0.00171446	0.00181031	0.00175571	0.001803	0.00182276	0.00170286	0.00194873	0.00169833	0.00171732	0.00162255	0.00172759	0.0019994	0.0017437	0.00191825	0.00154127	0.00171288	0.00174304	0.00195688	0.00174304	0.00174015	0.00151856	0.0018523	0.00181477
AC013733.2	0.00162802	0.0020702	0.00183918	0.00188547	0.00180558	0.00184958	0.00202601	0.0017046	0.00178311	0.00153394	0.00184547	0.0019989	0.00167039	0.00169955	0.00144393	0.0018053	0.00193961	0.00183431	0.00190119	0.0017083	0.00170693	0.00183151	0.0015114	0.00169286	0.00192907	0.0018355	0.00171446	0.00181031	0.00175571	0.001803	0.00182276	0.00170286	0.00194873	0.00169833	0.00171732	0.00162255	0.00172759	0.0019994	0.0017437	0.00191825	0.00154127	0.00171288	0.00174304	0.00195688	0.00174304	0.00174015	0.00151856	0.0018523	0.00181477
SMIM32	0.00162802	0.100865	0.0595832	0.106321	0.00180558	0.00184958	0.00202601	0.0376437	0.00178311	0.0352	0.00184547	0.0019989	0.00167039	0.0369168	0.0348718	0.0018053	0.00193961	0.0890589	0.0768381	0.0439816	0.127839	0.00183151	0.264931	0.0385897	0.239402	0.170155	0.0614672	0.00181031	0.044353	0.0894597	0.243108	0.00170286	0.00194873	0.00169833	0.0847886	0.00162255	0.0407493	0.0894828	0.0017437	0.00191825	0.0209517	0.0340962	0.0419173	0.0785778	0.114158	0.0688246	0.00151856	0.0018523	0.00181477
ZNF767P	4.69006	3.51662	4.33986	3.80498	3.52602	2.40541	4.16067	4.21633	3.91746	3.49653	3.2952	3.7413	3.54099	5.03985	3.64141	3.18394	4.19054	3.46676	4.54238	3.07033	4.65777	4.54033	3.57106	2.98585	4.42399	3.70062	4.23674	5.71521	4.22331	3.62742	3.04137	3.67543	3.10937	4.21825	4.23453	3.87518	3.5349	2.58035	5.17385	3.43084	4.00052	2.57713	4.36768	2.90656	4.1665	3.41021	5.4003	4.29574	3.46676
AC010376.1	0.00162802	0.0020702	0.00183918	0.00188547	0.00180558	0.00184958	0.00202601	0.0017046	0.00178311	0.00153394	0.00184547	0.0019989	0.00167039	0.00169955	0.00144393	0.0018053	0.00193961	0.00183431	0.00190119	0.0017083	0.00170693	0.00183151	0.0015114	0.00169286	0.00192907	0.0018355	0.00171446	0.00181031	0.00175571	0.001803	0.00182276	0.00170286	0.00194873	0.00169833	0.00171732	0.00162255	0.00172759	0.0019994	0.0017437	0.00191825	0.00154127	0.00171288	0.00174304	0.00195688	0.00174304	0.00174015	0.00151856	0.0018523	0.00181477
AC023824.2	0.00162802	0.0020702	0.00183918	0.00188547	0.00180558	0.00184958	0.00202601	0.0017046	0.00178311	0.00153394	0.00184547	0.0019989	0.00167039	0.00169955	0.00144393	0.0018053	0.00193961	0.00183431	0.00190119	0.0017083	0.00170693	0.00183151	0.0015114	0.00169286	0.00192907	0.0018355	0.00171446	0.00181031	0.00175571	0.001803	0.00182276	0.00170286	0.00194873	0.00169833	0.00171732	0.00162255	0.00172759	0.0019994	0.0017437	0.00191825	0.00154127	0.00171288	0.00174304	0.00195688	0.00174304	0.00174015	0.00151856	0.0018523	0.00181477
AL021395.1	0.00162802	0.0020702	0.00183918	0.00188547	0.00180558	0.00184958	0.00202601	0.0017046	0.00178311	0.00153394	0.00184547	0.0782491	0.00167039	0.00169955	0.0170334	0.0018053	0.00193961	0.00183431	0.00190119	0.0017083	0.0310885	0.00183151	0.0194952	0.00169286	0.00192907	0.0018355	0.00171446	0.00181031	0.00175571	0.001803	0.00182276	0.00170286	0.00194873	0.00169833	0.00171732	0.00162255	0.0407493	0.0019994	0.0017437	0.00191825	0.00154127	0.00171288	0.00174304	0.00195688	0.00174304	0.00174015	0.00151856	0.0018523	0.00181477
GRIP1	1.52193	0.599192	1.85736	1.64946	1.49862	2.78001	1.7331	1.05846	1.50323	0.95979	2.19489	0.548632	1.90005	1.46845	1.4573	1.33411	0.891121	1.54466	1.24659	1.35087	0.850382	1.5873	0.821674	1.37744	0.823714	1.09357	2.02635	1.79896	2.05418	1.77328	2.40994	1.7103	2.51177	1.23941	1.98874	1.36753	2.22216	0.547674	1.37133	2.06096	1.53175	1.74582	1.08477	2.02834	1.04135	2.25768	1.19139	1.30032	1.73728
RPS29P12	0.00162802	0.0020702	0.00183918	0.00188547	0.00180558	0.00184958	0.00202601	0.0017046	0.00178311	0.00153394	0.00184547	0.0019989	0.00167039	0.00169955	0.00144393	0.0018053	0.00193961	0.00183431	0.00190119	0.0017083	0.00170693	0.00183151	0.0015114	0.00169286	0.00192907	0.0018355	0.00171446	0.00181031	0.00175571	0.001803	0.00182276	0.00170286	0.00194873	0.00169833	0.00171732	0.00162255	0.00172759	0.0019994	0.0017437	0.00191825	0.00154127	0.00171288	0.00174304	0.00195688	0.00174304	0.00174015	0.00151856	0.0018523	0.00181477
SRSF10P1	0.00162802	0.0020702	0.00183918	0.00188547	0.00180558	0.00184958	0.00202601	0.0017046	0.00178311	0.00153394	0.00184547	0.0019989	0.00167039	0.00169955	0.00144393	0.0018053	0.00193961	0.00183431	0.00190119	0.0017083	0.0742565	0.00183151	0.0015114	0.00169286	0.00192907	0.0018355	0.00171446	0.00181031	0.00175571	0.105453	0.00182276	0.00170286	0.00194873	0.00169833	0.00171732	0.00162255	0.00172759	0.0019994	0.0818413	0.00191825	0.00154127	0.00171288	0.00174304	0.00195688	0.00174304	0.00174015	0.00151856	0.0018523	0.00181477
LINC01880	0.00162802	0.0020702	0.00183918	0.00188547	0.00180558	0.00184958	0.00202601	0.0017046	0.00178311	0.00153394	0.00184547	0.0019989	0.100433	0.00169955	0.00144393	0.0018053	0.00193961	0.00183431	0.00190119	0.0017083	0.00170693	0.00183151	0.0015114	0.00169286	0.00192907	0.0018355	0.00171446	0.00181031	0.00175571	0.001803	0.00182276	0.00170286	0.00194873	0.00169833	0.00171732	0.00162255	0.00172759	0.0019994	0.0017437	0.00191825	0.00154127	0.00171288	0.00174304	0.00195688	0.00174304	0.00174015	0.00151856	0.0018523	0.00181477
SNORD99	0.00162802	0.0020702	0.00183918	0.00188547	0.00180558	0.00184958	0.00202601	0.0017046	0.00178311	0.00153394	0.00184547	0.0019989	0.00167039	0.00169955	0.00144393	0.0018053	0.00193961	0.00183431	0.00190119	0.0017083	0.00170693	0.00183151	0.0015114	0.00169286	0.00192907	0.0018355	0.00171446	0.00181031	0.00175571	0.001803	0.00182276	0.00170286	0.00194873	0.00169833	0.00171732	0.00162255	0.00172759	0.0019994	0.0017437	0.00191825	0.00154127	0.00171288	0.00174304	0.00195688	0.00174304	0.00174015	0.00151856	0.0018523	0.00181477
FP236315.1	0.63058	0.275253	0.190026	0.705276	0.470398	0.675611	0.660868	0.469928	0.185196	0.492471	0.509371	0.0019989	0.253734	0.452148	0.285608	0.182393	0.598103	0.193424	0.240259	0.15276	0.00170693	0.486738	0.176217	0.177054	0.239402	0.170155	0.00171446	0.294614	0.939031	0.344978	0.00182276	0.718863	0.432684	0.485314	0.166684	0.711725	0.163148	0.0019994	0.491033	0.549756	0.635849	0.00171288	0.544303	0.00195688	0.371103	0.677006	0.10369	0.464122	0.491708
AC027369.4	0.00162802	0.0020702	0.00183918	0.00188547	0.00180558	0.00184958	0.00202601	0.0017046	0.00178311	0.00153394	0.00184547	0.0019989	0.00167039	0.00169955	0.00144393	0.0018053	0.00193961	0.00183431	0.00190119	0.0017083	0.00170693	0.00183151	0.0015114	0.00169286	0.00192907	0.0018355	0.00171446	0.00181031	0.00175571	0.001803	0.00182276	0.00170286	0.00194873	0.00169833	0.00171732	0.00162255	0.00172759	0.0019994	0.0017437	0.00191825	0.00154127	0.00171288	0.00174304	0.00195688	0.00174304	0.00174015	0.00151856	0.0018523	0.00181477
NDUFAF4P4	0.195993	0.0020702	0.00183918	0.00188547	0.00180558	0.00184958	0.00202601	0.0017046	0.00178311	0.00153394	0.00184547	0.0019989	0.00167039	0.00169955	0.00144393	0.0018053	0.00193961	0.00183431	0.00190119	0.0017083	0.00170693	0.00183151	0.0015114	0.00169286	0.00192907	0.0018355	0.00171446	0.00181031	0.00175571	0.001803	0.00182276	0.00170286	0.00194873	0.00169833	0.00171732	0.00162255	0.00172759	0.0019994	0.0017437	0.00191825	0.00154127	0.00171288	0.00174304	0.00195688	0.128069	0.00174015	0.00151856	0.0018523	0.00181477
AC123904.2	0.00162802	0.0020702	0.00183918	0.00188547	0.00180558	0.00184958	0.00202601	0.0017046	0.00178311	0.00153394	0.00184547	0.0019989	0.00167039	0.00169955	0.00144393	0.0018053	0.00193961	0.00183431	0.00190119	0.0017083	0.00170693	0.00183151	0.0015114	0.00169286	0.00192907	0.0018355	0.00171446	0.00181031	0.00175571	0.001803	0.00182276	0.00170286	0.00194873	0.00169833	0.00171732	0.00162255	0.00172759	0.0019994	0.0017437	0.00191825	0.00154127	0.00171288	0.00174304	0.00195688	0.00174304	0.00174015	0.00151856	0.0018523	0.00181477
VENTXP3	0.0575649	0.0020702	0.00183918	0.120859	0.00180558	0.00184958	0.00202601	0.0017046	0.00178311	0.00153394	0.118933	0.0019989	0.00167039	0.00169955	0.00144393	0.0018053	0.00193961	0.00183431	0.00190119	0.0017083	0.00170693	0.00183151	0.0015114	0.00169286	0.00192907	0.0018355	0.00171446	0.00181031	0.00175571	0.001803	0.00182276	0.00170286	0.00194873	0.00169833	0.00171732	0.00162255	0.00172759	0.0019994	0.0017437	0.00191825	0.00154127	0.00171288	0.0865348	0.00195688	0.00174304	0.00174015	0.00151856	0.0018523	0.00181477
SLC2A1	19.3484	17.84	15.3949	20.0384	16.8623	24.3702	10.8716	12.9301	16.2332	18.7901	19.5544	12.6348	16.3483	14.6855	13.6994	15.575	16.5879	16.5026	17.1061	18.9198	13.9665	21.4936	14.2465	19.4504	14.6855	14.3252	20.8212	11.19	24.6916	15.575	21.4546	18.0613	17.4979	16.4809	32.0652	13.9665	26.4229	25.7718	17.4143	22.8504	21.1356	19.7735	23.0176	20.1942	13.479	19.2801	11.7578	25.3959	13.1499
ARMH2	0.00162802	0.0020702	0.00183918	0.00188547	0.00180558	0.00184958	0.00202601	0.0017046	0.00178311	0.00153394	0.00184547	0.0019989	0.00167039	0.00169955	0.00144393	0.0018053	0.00193961	0.103147	0.00190119	0.0017083	0.00170693	0.00183151	0.0015114	0.00169286	0.00192907	0.0018355	0.00171446	0.00181031	0.00175571	0.001803	0.00182276	0.00170286	0.00194873	0.00169833	0.00171732	0.00162255	0.00172759	0.0019994	0.0017437	0.00191825	0.00154127	0.00171288	0.00174304	0.00195688	0.00174304	0.00174015	0.00151856	0.0018523	0.00181477
LEMD1-AS1	0.0575649	0.0878901	0.0481582	0.00188547	0.00180558	0.00184958	0.0889488	0.0017046	0.00178311	0.0915022	0.0840758	0.095867	0.00167039	0.0571226	0.0881686	0.0018053	0.0729798	0.0477074	0.0768381	0.0017083	0.0310885	0.00183151	0.0907892	0.0294932	0.00192907	0.0018355	0.0765338	0.0420653	0.0360366	0.0431194	0.123433	0.00170286	0.00194873	0.0563078	0.0462388	0.0235129	0.00172759	0.0760246	0.0017437	0.00191825	0.0263443	0.10638	0.00174304	0.132206	0.0365742	0.142043	0.0316912	0.0637557	0.00181477
AL360270.2	0.0468369	0.100865	0.0595832	0.0548054	0.0877163	0.0857336	0.0889488	0.0376437	0.0865646	0.0474911	0.118933	0.095867	0.0530987	0.0571226	0.075774	0.0818921	0.0633091	0.00183431	0.0768381	0.105542	0.0310885	0.0541258	0.0505786	0.067919	0.108335	0.0654787	0.046471	0.0503774	0.044353	0.0894597	0.0550223	0.0436429	0.0757604	0.0361153	0.0556923	0.0352748	0.0638253	0.0894828	0.0469511	0.0740359	0.0478999	0.086686	0.0344232	0.0921189	0.0480535	0.0866256	0.026694	0.0018523	0.109551
WNT1	0.0575649	0.0020702	0.00183918	0.0929785	0.00180558	0.00184958	0.00202601	0.100665	0.0650288	0.0258893	0.0840758	0.0019989	0.0427451	0.00169955	0.0348718	0.110714	0.0988806	0.00183431	0.0873778	0.121166	0.0742565	0.0776656	0.166908	0.146398	0.148797	0.0018355	0.0914771	0.00181031	0.0558019	0.0726798	0.123433	0.0436429	0.100859	0.00169833	0.0556923	0.170711	0.0874527	0.0019994	0.0017437	0.00191825	0.0263443	0.0494176	0.0524328	0.00195688	0.00174304	0.0866256	0.00151856	0.0734481	0.00181477
AC104825.1	3.15606	2.47915	2.80308	2.92359	3.48591	2.14298	2.57284	3.35616	1.82831	2.9503	3.41624	3.61917	3.28786	2.72708	3.23167	2.33687	2.97421	2.71458	3.07629	2.81545	3.9034	3.9531	3.27248	2.88856	2.76483	3.76994	4.23674	0.800836	2.52508	4.2372	2.3589	3.51202	2.50464	2.44538	2.69148	1.94665	2.71202	2.26959	3.4451	2.9529	2.19132	3.28593	3.09096	3.70905	3.42252	3.30912	1.85287	2.3262	2.86018
SNRPD2	22.903	15.1634	24.4354	17.9216	21.3349	23.0176	24.3702	18.825	20.8212	21.4546	16.8623	16.0864	20.4928	29.4892	18.317	19.7735	20.2723	18.4271	21.0906	21.5884	20.1182	23.1319	17.3631	23.0176	21.4123	18.7605	20.0075	35.2131	22.9676	23.5003	22.6401	19.7089	22.493	26.1923	18.1927	20.8212	18.8934	17.0045	21.3763	19.8189	21.7725	17.8928	19.5544	20.8719	21.3763	22.0968	26.3414	29.1849	20.3831
AC024681.2	0.00162802	0.0020702	0.00183918	0.00188547	0.00180558	0.00184958	0.00202601	0.0017046	0.00178311	0.00153394	0.00184547	0.0019989	0.00167039	0.00169955	0.00144393	0.0018053	0.00193961	0.00183431	0.00190119	0.0017083	0.00170693	0.00183151	0.0015114	0.00169286	0.00192907	0.0018355	0.00171446	0.00181031	0.00175571	0.001803	0.00182276	0.00170286	0.00194873	0.00169833	0.00171732	0.00162255	0.00172759	0.0019994	0.0017437	0.00191825	0.00154127	0.00171288	0.00174304	0.00195688	0.00174304	0.00174015	0.00151856	0.0018523	0.00181477
AC012414.4	0.029249	0.0020702	0.00183918	0.00188547	0.00180558	0.00184958	0.00202601	0.0017046	0.00178311	0.00153394	0.00184547	0.0019989	0.0338562	0.00169955	0.00144393	0.0018053	0.00193961	0.00183431	0.00190119	0.0017083	0.00170693	0.00183151	0.0015114	0.00169286	0.00192907	0.0018355	0.00171446	0.00181031	0.00175571	0.001803	0.00182276	0.00170286	0.00194873	0.00169833	0.00171732	0.0280392	0.00172759	0.0019994	0.0017437	0.00191825	0.00154127	0.00171288	0.00174304	0.00195688	0.00174304	0.00174015	0.00151856	0.0018523	0.00181477
AC134050.1	0.00162802	0.0020702	0.00183918	0.00188547	0.0724682	0.0857336	0.00202601	0.0017046	0.00178311	0.00153394	0.00184547	0.0019989	0.100433	0.00169955	0.00144393	0.0018053	0.00193961	0.0890589	0.163571	0.0585503	0.00170693	0.00183151	0.0015114	0.00169286	0.00192907	0.0835893	0.00171446	0.00181031	0.0682331	0.001803	0.00182276	0.00170286	0.00194873	0.00169833	0.0648597	0.00162255	0.00172759	0.0019994	0.0017437	0.00191825	0.0356406	0.00171288	0.0749867	0.00195688	0.00174304	0.00174015	0.00151856	0.0018523	0.00181477
SUCLG2P4	0.00162802	0.0020702	0.00183918	0.00188547	0.00180558	0.00184958	0.00202601	0.0017046	0.00178311	0.00153394	0.00184547	0.0019989	0.00167039	0.00169955	0.00144393	0.0018053	0.00193961	0.00183431	0.00190119	0.0017083	0.00170693	0.00183151	0.0015114	0.00169286	0.00192907	0.0018355	0.00171446	0.00181031	0.00175571	0.001803	0.00182276	0.00170286	0.00194873	0.00169833	0.00171732	0.00162255	0.00172759	0.0019994	0.0017437	0.00191825	0.00154127	0.00171288	0.00174304	0.00195688	0.00174304	0.00174015	0.00151856	0.0018523	0.00181477
MUSK	0.716557	0.447069	0.63462	0.421649	0.222462	0.354013	0.179671	0.325832	0.194368	0.687945	0.600255	0.457089	0.601276	1.16394	0.5486	0.154491	0.39471	0.235665	0.408418	0.420383	0.504961	0.728448	0.488931	0.643421	0.179174	0.537245	0.530233	0.345122	0.458774	0.134839	0.913022	0.779522	0.400229	0.951483	0.737254	0.580162	0.60119	0.65721	0.512614	0.375096	0.274017	0.883001	0.212501	0.292229	0.630661	0.313949	0.352138	0.739124	0.37988
PTPN4	3.15464	2.47048	1.87451	1.97403	2.54311	2.36792	2.58189	2.01001	2.06661	1.89283	2.22216	2.04268	1.62143	1.59026	1.77328	2.12157	2.39529	2.06002	2.43218	2.44296	1.55795	2.10043	1.75815	2.2986	2.16859	2.11537	2.20059	2.08751	1.83717	2.16402	2.56825	2.09556	2.70765	2.56414	2.35587	2.34254	2.56193	2.17615	2.13122	3.04618	2.20943	2.73129	2.27995	2.3724	2.04659	2.49101	2.14877	2.05583	2.51337
CDY1	0.00162802	0.0020702	0.00183918	0.00188547	0.00180558	0.00184958	0.00202601	0.075226	0.00178311	0.00153394	0.00184547	0.0019989	0.00167039	0.00169955	0.00144393	0.0018053	0.00193961	0.00183431	0.00190119	0.0017083	0.00170693	0.00183151	0.0015114	0.114158	0.0775292	0.0018355	0.00171446	0.00181031	0.00175571	0.001803	0.00182276	0.00170286	0.00194873	0.00169833	0.00171732	0.00162255	0.00172759	0.0019994	0.0017437	0.0740359	0.00154127	0.00171288	0.00174304	0.00195688	0.00174304	0.00174015	0.00151856	0.0018523	0.00181477
AL591684.3	0.299529	0.0020702	0.468025	0.00188547	0.00180558	0.00184958	0.00202601	0.0017046	0.00178311	0.201993	0.00184547	0.0019989	0.00167039	0.00169955	0.00144393	0.383243	0.00193961	0.00183431	0.00190119	0.0017083	0.00170693	0.00183151	0.0015114	0.00169286	0.00192907	0.0018355	0.285118	0.00181031	0.00175571	0.001803	0.00182276	0.00170286	0.00194873	0.313087	0.00171732	0.00162255	0.00172759	0.588992	0.0017437	0.00191825	0.00154127	0.00171288	0.00174304	0.00195688	0.318492	0.00174015	0.426788	0.0018523	0.00181477
LINC02317	0.00162802	0.0020702	0.00183918	0.00188547	0.00180558	0.00184958	0.00202601	0.0017046	0.00178311	0.00153394	0.00184547	0.0019989	0.00167039	0.00169955	0.00144393	0.0018053	0.00193961	0.00183431	0.00190119	0.0017083	0.00170693	0.00183151	0.0015114	0.00169286	0.00192907	0.0018355	0.00171446	0.00181031	0.00175571	0.001803	0.00182276	0.00170286	0.00194873	0.00169833	0.00171732	0.00162255	0.00172759	0.0019994	0.0017437	0.00191825	0.00154127	0.00171288	0.00174304	0.00195688	0.00174304	0.00174015	0.00151856	0.0018523	0.00181477
SNRPCP20	0.00162802	0.0020702	0.00183918	0.00188547	0.00180558	0.00184958	0.00202601	0.0017046	0.00178311	0.00153394	0.00184547	0.0019989	0.00167039	0.00169955	0.00144393	0.0018053	0.00193961	0.00183431	0.00190119	0.0017083	0.00170693	0.00183151	0.0015114	0.00169286	0.00192907	0.0018355	0.00171446	0.00181031	0.00175571	0.001803	0.00182276	0.00170286	0.00194873	0.00169833	0.00171732	0.00162255	0.00172759	0.0019994	0.0017437	0.00191825	0.00154127	0.00171288	0.00174304	0.00195688	0.00174304	0.00174015	0.00151856	0.0018523	0.00181477
POLR2LP1	0.00162802	0.0020702	0.00183918	0.00188547	0.00180558	0.00184958	0.00202601	0.0017046	0.00178311	0.00153394	0.00184547	0.0019989	0.00167039	0.00169955	0.00144393	0.0018053	0.00193961	0.00183431	0.00190119	0.0017083	0.00170693	0.00183151	0.0015114	0.00169286	0.00192907	0.0018355	0.00171446	0.00181031	0.00175571	0.001803	0.00182276	0.00170286	0.00194873	0.00169833	0.00171732	0.00162255	0.00172759	0.0019994	0.0017437	0.00191825	0.00154127	0.00171288	0.00174304	0.00195688	0.00174304	0.00174015	0.00151856	0.0018523	0.00181477
APOOP4	0.0794602	0.0020702	0.00183918	0.160011	0.120928	0.238059	0.332468	0.0017046	0.00178311	0.00153394	0.00184547	0.0019989	0.00167039	0.00169955	0.0470444	0.139025	0.00193961	0.00183431	0.00190119	0.0017083	0.00170693	0.00183151	0.0015114	0.00169286	0.279236	0.0018355	0.00171446	0.125642	0.00175571	0.001803	0.00182276	0.101016	0.00194873	0.00169833	0.00171732	0.00162255	0.00172759	0.0019994	0.0017437	0.00191825	0.00154127	0.10638	0.212501	0.00195688	0.00174304	0.00174015	0.00151856	0.0018523	0.00181477
RNA5SP465	0.00162802	0.0020702	0.00183918	0.00188547	0.00180558	0.00184958	0.00202601	0.0017046	0.00178311	0.00153394	0.00184547	0.0019989	0.00167039	0.00169955	0.00144393	0.0018053	0.00193961	0.00183431	0.00190119	0.0017083	0.00170693	0.00183151	0.0015114	0.00169286	0.00192907	0.0018355	0.00171446	0.00181031	0.00175571	0.001803	0.00182276	0.00170286	0.00194873	0.00169833	0.00171732	0.00162255	0.00172759	0.0019994	0.0017437	0.00191825	0.00154127	0.00171288	0.00174304	0.00195688	0.00174304	0.00174015	0.00151856	0.0018523	0.00181477
DUX4L5	0.00162802	0.0020702	0.00183918	0.00188547	0.00180558	0.00184958	0.00202601	0.0017046	0.00178311	0.00153394	0.00184547	0.0019989	0.00167039	0.00169955	0.00144393	0.0018053	0.00193961	0.00183431	0.00190119	0.0017083	0.00170693	0.00183151	0.0015114	0.00169286	0.00192907	0.0018355	0.00171446	0.00181031	0.00175571	0.001803	0.00182276	0.00170286	0.00194873	0.00169833	0.00171732	0.00162255	0.00172759	0.0019994	0.0017437	0.00191825	0.00154127	0.00171288	0.00174304	0.00195688	0.00174304	0.00174015	0.00151856	0.0018523	0.00181477
AC093249.6	0.710165	0.980225	1.2383	0.56892	1.14466	0.568761	1.25899	1.56133	0.966765	0.930751	0.622114	1.30931	1.09421	1.26825	0.792824	0.870085	1.34673	1.10335	1.1626	0.942032	1.55384	0.933051	0.941314	0.944048	1.11828	0.476826	1.08018	1.80662	0.895315	1.47024	1.0278	0.621787	0.915845	1.1191	1.11304	0.704711	0.710658	0.520514	1.03884	1.16086	0.942032	0.741631	0.982095	0.681112	1.90848	1.43416	1.41092	1.69738	0.762332
WASH4P	0.58772	0.672864	0.779787	1.2829	0.770794	1.79805	1.24219	1.23115	0.972391	0.687945	0.803968	1.14681	0.94371	0.880223	0.541164	0.706841	1.28698	0.991274	0.762005	1.15278	0.799114	1.12729	0.991446	1.20324	1.3443	1.04955	1.16755	0.550865	1.93163	0.897518	1.1829	1.02355	0.750572	0.955355	1.26437	0.934196	1.18198	1.43434	1.03884	1.30241	0.575579	1.34696	1.43241	1.0338	1.00121	1.04036	0.524019	1.03554	1.18488
RNU6-175P	0.00162802	0.0020702	0.00183918	0.00188547	0.00180558	0.00184958	0.00202601	0.0017046	0.00178311	0.00153394	0.00184547	0.0019989	0.00167039	0.00169955	0.00144393	0.0018053	0.00193961	0.00183431	0.00190119	0.0017083	0.00170693	0.00183151	0.0015114	0.00169286	0.00192907	0.0018355	0.00171446	0.00181031	0.00175571	0.001803	0.00182276	0.00170286	0.00194873	0.00169833	0.00171732	0.00162255	0.00172759	0.0019994	0.0017437	0.00191825	0.00154127	0.00171288	0.00174304	0.00195688	0.00174304	0.00174015	0.00151856	0.0018523	0.00181477
LZIC	4.07764	3.96166	4.47302	4.65295	4.60535	5.15374	4.45926	4.62211	3.80828	4.47055	4.96342	3.29942	3.52602	3.75057	3.85031	4.42258	3.81871	4.59088	3.47519	4.2196	3.15499	4.65976	3.63777	3.28485	3.32643	3.27773	4.32494	5.45291	4.77493	4.16259	4.5301	4.77697	4.28056	3.42508	4.60181	3.85887	3.9453	3.40051	3.59202	4.39058	4.29131	4.61248	4.39838	4.25156	3.3011	4.53421	3.23839	3.47406	4.3182
AL031710.1	0.00162802	0.0020702	0.00183918	0.00188547	0.00180558	0.00184958	0.473394	0.0017046	0.173714	0.00153394	0.00184547	0.0019989	0.00167039	0.00169955	0.075774	0.0018053	0.00193961	0.17794	0.228473	0.0017083	0.00170693	0.00183151	0.0015114	0.00169286	0.00192907	0.0018355	0.141981	0.00181031	0.00175571	0.001803	0.00182276	0.144926	0.00194873	0.00169833	0.00171732	0.00162255	0.00172759	0.0019994	0.0017437	0.00191825	0.00154127	0.144902	0.159824	0.00195688	0.00174304	0.00174015	0.00151856	0.322543	0.00181477
PHKBP2	0.00162802	0.0020702	0.00183918	0.00188547	0.00180558	0.00184958	0.00202601	0.0017046	0.00178311	0.00153394	0.00184547	0.0019989	0.00167039	0.00169955	0.00144393	0.0018053	0.00193961	0.00183431	0.00190119	0.0017083	0.00170693	0.00183151	0.0015114	0.00169286	0.00192907	0.0018355	0.00171446	0.00181031	0.00175571	0.001803	0.00182276	0.00170286	0.00194873	0.00169833	0.00171732	0.00162255	0.00172759	0.0019994	0.0017437	0.00191825	0.00154127	0.00171288	0.00174304	0.00195688	0.00174304	0.00174015	0.00151856	0.0018523	0.00181477
AC107015.1	0.00162802	0.0020702	0.00183918	0.00188547	0.00180558	0.00184958	0.00202601	0.0017046	0.00178311	0.00153394	0.00184547	0.0019989	0.00167039	0.00169955	0.00144393	0.0018053	0.00193961	0.00183431	0.00190119	0.0017083	0.00170693	0.00183151	0.0015114	0.00169286	0.00192907	0.0018355	0.00171446	0.00181031	0.00175571	0.001803	0.00182276	0.00170286	0.00194873	0.00169833	0.00171732	0.00162255	0.00172759	0.0019994	0.0017437	0.00191825	0.00154127	0.00171288	0.00174304	0.00195688	0.00174304	0.00174015	0.00151856	0.0018523	0.00181477
HCG27	0.80511	0.622216	0.963069	1.2708	1.05276	0.324951	0.44767	1.04019	0.920161	0.687945	1.01991	1.46347	1.04788	1.36734	1.2121	0.566719	1.2742	1.01428	0.94371	0.477515	1.31952	1.27641	0.941314	1.02973	0.56559	0.8191	0.800407	1.00189	0.864744	0.942032	0.396301	0.890561	1.12943	1.45795	1.31974	1.27935	1.59618	1.59813	1.16064	0.713573	0.99732	0.436168	1.03342	0.306385	1.45449	0.79376	1.4391	1.35624	1.14148
RN7SL521P	0.308585	1.90345	0.977773	0.00188547	0.00180558	0.624922	0.599192	0.415312	0.374137	0.201993	0.00184547	0.578784	0.495372	0.535886	0.703363	0.383243	0.855654	0.00183431	0.00190119	0.0017083	0.307682	0.422448	0.394179	0.381075	0.803968	1.27393	0.285118	0.995429	0.609036	0.001803	0.00182276	0.345869	0.524897	0.313087	0.376836	0.256314	0.350114	0.98716	0.0017437	0.799774	0.583118	0.314213	0.609533	0.00195688	0.00174304	0.313949	0.432093	0.693384	0.428482
AC079298.1	0.0468369	0.100865	0.0726834	0.106321	0.00180558	0.0674283	0.00202601	0.0017046	0.0762824	0.0766163	0.00184547	0.0019989	0.124348	0.00169955	0.0258636	0.0018053	0.158348	0.00183431	0.0873778	0.0439816	0.00170693	0.00183151	0.125366	0.0995489	0.108335	0.0018355	0.00171446	0.0734711	0.0804674	0.0565032	0.123433	0.00170286	0.06512	0.00169833	0.00171732	0.0432345	0.0328035	0.258422	0.0555999	0.118996	0.0209517	0.00171288	0.00174304	0.0921189	0.00174304	0.00174015	0.0450683	0.0637557	0.141187
SPATA31D1	0.00162802	0.0020702	0.00183918	0.0548054	0.00180558	0.00184958	0.00202601	0.0299174	0.00178311	0.00153394	0.00184547	0.0019989	0.00167039	0.0300142	0.00144393	0.0420749	0.00193961	0.00183431	0.00190119	0.0017083	0.00170693	0.0456102	0.0015114	0.00169286	0.00192907	0.0018355	0.00171446	0.00181031	0.00175571	0.001803	0.00182276	0.00170286	0.00194873	0.00169833	0.00171732	0.0235129	0.0328035	0.0019994	0.0017437	0.0616714	0.00154127	0.00171288	0.00174304	0.00195688	0.0365742	0.00174015	0.00151856	0.138275	0.00181477
MASP2	0.752586	0.192579	0.407754	0.527465	0.608319	0.506457	0.306029	0.545847	1.18564	1.51105	1.18421	0.279395	1.31063	1.21408	1.49495	1.05597	0.468196	0.64841	0.417295	1.19357	0.654382	1.08238	1.16452	0.89399	0.293594	0.232468	1.2723	0.285491	1.07114	0.888705	0.920755	0.638014	1.37088	0.779522	0.472519	0.556943	0.380865	0.227952	0.653484	1.14658	0.583118	1.17903	0.674459	1.06773	0.338714	1.06798	0.743367	0.493962	0.899509
LINC02384	0.460008	0.209354	0.251213	0.187963	0.633429	0.547674	0.00202601	0.356677	0.324313	0.165989	0.118933	0.381512	0.234558	0.198264	0.880064	0.449742	0.891121	0.564035	0.120688	0.169266	0.155127	0.222806	1.5227	0.79218	0.265867	0.13786	0.107994	0.39471	0.26513	0.197775	0.350114	0.00170286	0.187754	0.708826	0.722938	0.661444	1.12818	0.703739	0.320905	0.174964	0.232371	0.213838	0.798847	0.187197	0.591686	0.521265	0.590184	0.656533	0.728891
FOXD2-AS1	0.609434	0.258796	0.681433	0.459143	0.451622	0.383903	0.358331	0.405291	0.357051	0.338929	0.288977	0.636993	0.285118	0.769566	0.276008	0.248853	0.405429	0.424364	0.43488	0.240259	0.444924	0.369243	0.368563	0.305673	0.361277	0.465757	0.215918	1.20566	0.476562	0.213063	0.514121	0.557372	0.309888	0.654673	0.103288	0.697468	0.360879	0.484722	0.329372	0.14747	0.310646	0.232007	0.319618	0.201993	0.166616	0.254185	0.300849	0.869168	0.41043
DNAJA1P6	0.00162802	0.0020702	0.00183918	0.00188547	0.00180558	0.00184958	0.00202601	0.0017046	0.00178311	0.00153394	0.00184547	0.0019989	0.00167039	0.00169955	0.00144393	0.0018053	0.00193961	0.00183431	0.00190119	0.0017083	0.00170693	0.00183151	0.0015114	0.00169286	0.00192907	0.0018355	0.00171446	0.00181031	0.00175571	0.001803	0.00182276	0.00170286	0.00194873	0.00169833	0.00171732	0.180571	0.00172759	0.0019994	0.0017437	0.00191825	0.00154127	0.00171288	0.00174304	0.00195688	0.00174304	0.00174015	0.00151856	0.0018523	0.00181477
RPRM	0.210789	0.243079	0.0994412	0.147427	0.00180558	0.205695	0.276751	0.520693	0.215357	0.529275	0.22438	0.364593	0.347443	0.895002	0.474634	0.330842	0.478197	0.377698	0.379598	0.531927	0.461844	0.133496	0.961995	0.0838623	0.638073	0.328217	0.157458	0.0619331	0.26513	0.504961	0.323472	0.275368	0.580054	0.135705	0.357888	0.274608	0.136838	0.611064	0.276365	0.375096	0.343849	0.24897	0.544303	0.482974	0.431708	0.268186	1.27176	0.128785	0.516764
SPAG11B	0.170672	0.0020702	0.287098	0.250423	0.00180558	0.00184958	0.00202601	0.0017046	0.00178311	0.0352	0.00184547	0.74872	0.00167039	0.00169955	0.075774	0.0678891	0.00193961	0.00183431	0.00190119	0.0017083	0.0868133	0.0994459	0.186438	0.00169286	0.542168	0.0018355	0.00171446	0.00181031	0.0804674	0.001803	0.583729	0.00170286	0.00194873	0.00169833	0.00171732	0.00162255	0.284665	0.0019994	0.0728575	0.288951	0.104831	0.00171288	0.0986889	0.369988	0.0736545	0.00174015	0.00151856	0.0018523	0.120664
TNNT1	3.16041	1.94397	3.84153	6.11951	3.04212	6.29091	4.23902	1.42435	3.05009	2.59661	2.55573	2.80373	2.28826	1.85005	3.42252	1.99464	2.47014	1.94621	3.11537	2.07037	1.36972	1.92836	2.7612	2.65989	2.34664	3.20758	2.75621	5.37544	3.44022	3.46116	3.42057	2.45685	3.10937	1.46499	1.67828	4.69006	1.91609	3.74894	4.92077	4.89304	3.30226	3.14802	2.53172	2.76283	2.00598	1.3821	2.15687	5.20759	3.15754
AC009220.1	0.00162802	0.0020702	0.00183918	0.00188547	0.00180558	0.00184958	0.00202601	0.0017046	0.00178311	0.23877	0.00184547	0.0019989	0.00167039	0.00169955	0.206808	0.0018053	0.981659	0.00183431	0.656533	0.395443	0.354665	0.00183151	0.0015114	0.00169286	0.00192907	0.0018355	0.337363	0.00181031	0.00175571	0.001803	0.00182276	0.00170286	0.00194873	0.00169833	0.454224	0.293	0.00172759	0.0019994	0.0017437	0.549756	0.00154127	0.00171288	0.401189	0.00195688	0.00174304	0.00174015	0.00151856	0.479825	0.500622
MTND1P11	0.00162802	0.0020702	0.00183918	0.00188547	0.00180558	0.00184958	0.140823	0.075226	0.00178311	0.0766163	0.23972	0.131368	0.0530987	0.00169955	0.0881686	0.0018053	0.122057	0.00183431	0.173971	0.0017083	0.0623343	0.00183151	0.029773	0.00169286	0.00192907	0.0018355	0.00171446	0.00181031	0.00175571	0.001803	0.00182276	0.116712	0.00194873	0.00169833	0.176217	0.0528428	0.136838	0.0019994	0.0017437	0.00191825	0.117682	0.00171288	0.0749867	0.00195688	0.00174304	0.0688246	0.0316912	0.148332	0.00181477
XKR5	0.0794602	0.0878901	0.0726834	0.0800317	0.0724682	0.00184958	0.00202601	0.0376437	0.00178311	0.00153394	0.0505786	0.0019989	0.0338562	0.0300142	0.0258636	0.0018053	0.00193961	0.00183431	0.0656208	0.0585503	0.0310885	0.0656321	0.0194952	0.0385897	0.00192907	0.0018355	0.0335776	0.00181031	0.00175571	0.0565032	0.0550223	0.0320606	0.0886101	0.0293772	0.0308092	0.0235129	0.0517578	0.0019994	0.0818413	0.0616714	0.0263443	0.0340962	0.0344232	0.0785778	0.0609587	0.0378559	0.00151856	0.0018523	0.0781783
AC138869.1	0.00162802	0.0020702	0.00183918	0.00188547	0.00180558	0.00184958	0.00202601	0.0017046	0.00178311	0.00153394	0.00184547	0.0019989	0.00167039	0.00169955	0.00144393	0.0018053	0.00193961	0.00183431	0.00190119	0.0017083	0.00170693	0.00183151	0.0015114	0.00169286	0.00192907	0.0018355	0.00171446	0.00181031	0.00175571	0.001803	0.00182276	0.00170286	0.00194873	0.00169833	0.00171732	0.00162255	0.00172759	0.0019994	0.0017437	0.00191825	0.00154127	0.00171288	0.00174304	0.00195688	0.00174304	0.00174015	0.00151856	0.0018523	0.00181477
MT-ND1	99.2298	499.129	192.068	260.664	333.043	304.942	110.141	499.129	395.275	499.129	282.822	562.268	732.498	333.043	499.129	440.407	333.043	333.043	333.043	440.407	440.407	333.043	440.407	333.043	244.739	440.407	440.407	42.2572	499.129	440.407	395.275	282.822	440.407	562.268	183.269	440.407	116.031	282.822	361.732	562.268	361.732	645.592	282.822	440.407	440.407	395.275	244.739	131.438	499.129
CAMK1	3.29485	2.96741	3.23977	2.67717	2.85021	3.53834	2.11079	2.49012	3.50246	2.46326	1.62733	3.20969	3.9771	3.01874	2.11775	2.88043	2.84058	2.52847	3.62076	2.32065	2.98523	2.56067	2.51337	2.51745	3.50084	3.11744	2.54816	4.49785	2.93114	2.85947	2.62561	3.14219	2.40834	2.59728	2.1735	3.37371	2.79576	3.38589	3.14448	2.98656	3.04551	2.2854	2.19014	2.11835	2.93823	2.52535	3.75015	4.19151	2.61365
OR2U2P	0.00162802	0.0020702	0.00183918	0.00188547	0.00180558	0.00184958	0.00202601	0.0017046	0.00178311	0.00153394	0.00184547	0.0019989	0.00167039	0.00169955	0.00144393	0.0018053	0.00193961	0.00183431	0.00190119	0.0017083	0.00170693	0.00183151	0.0015114	0.00169286	0.00192907	0.0835893	0.00171446	0.00181031	0.00175571	0.001803	0.00182276	0.00170286	0.00194873	0.00169833	0.00171732	0.00162255	0.00172759	0.0019994	0.0017437	0.00191825	0.00154127	0.00171288	0.00174304	0.00195688	0.00174304	0.00174015	0.00151856	0.0018523	0.00181477
MTATP6P26	0.234855	0.0020702	0.287098	0.147427	0.23596	0.119262	0.179671	0.0017046	0.00178311	0.165989	0.22438	0.167273	0.0762201	0.542891	0.00144393	0.597533	0.276809	0.514415	0.505629	0.0902339	0.27702	0.519757	0.0505786	0.114158	0.518374	0.186208	0.157458	0.79592	0.17831	0.300306	0.00182276	0.400018	0.00194873	0.302083	0.319676	0.142043	0.100201	0.0019994	0.171006	0.00191825	0.310646	0.086686	0.340575	0.158511	0.166616	0.435625	0.111712	0.120868	0.120664
DEFA1	0.429686	0.79218	0.00183918	0.227755	1.0782	0.00184958	0.00202601	0.241306	0.0975423	1.87608	0.334259	0.50487	0.579564	0.273251	0.457491	0.0966569	1.37426	0.00183431	0.548852	0.796804	0.694675	0.253448	0.0015114	0.393369	0.627742	2.36762	0.677482	1.92864	0.00175571	0.586415	0.00182276	0.995769	0.378797	0.566417	0.212782	0.954154	0.284665	3.11181	0.187323	0.219824	1.0482	0.613603	0.136518	0.710947	1.09574	2.40898	0.00151856	0.583813	0.00181477
AL136369.2	0.00162802	0.0020702	0.00183918	0.00188547	0.00180558	0.00184958	0.00202601	0.0017046	0.00178311	0.00153394	0.00184547	0.0019989	0.00167039	0.00169955	0.00144393	0.0018053	0.00193961	0.00183431	0.00190119	0.0017083	0.00170693	0.00183151	0.0015114	0.00169286	0.00192907	0.0018355	0.00171446	0.00181031	0.00175571	0.001803	0.00182276	0.00170286	0.00194873	0.00169833	0.00171732	0.00162255	0.00172759	0.0019994	0.0017437	0.00191825	0.00154127	0.00171288	0.00174304	0.00195688	0.00174304	0.00174015	0.00151856	0.0018523	0.00181477
H6PD	3.45416	4.03778	3.30983	2.7714	4.02008	2.82919	3.64027	3.73923	4.10306	3.77577	3.39901	3.12387	4.46093	3.85111	3.60447	2.85089	3.73965	3.45144	3.16149	4.18738	3.58572	3.54216	3.28304	3.57697	3.19636	2.65414	3.70981	2.67548	3.23912	3.55001	3.22458	2.88176	3.73128	4.01196	3.64065	3.73677	3.19143	3.16117	3.56644	3.35324	3.96892	3.99068	2.33455	3.85407	3.69974	3.47718	3.54519	3.72603	4.18155
GRAMD1C	2.41198	3.26417	2.70664	3.99242	3.11847	1.59157	2.2929	3.6827	1.64321	2.62624	4.32877	2.67204	2.68003	2.84427	2.59787	2.31829	2.9282	2.65197	2.84427	2.80069	1.64869	2.82752	2.95459	2.95939	1.7559	2.96126	2.96601	1.28387	2.64627	2.94088	2.38049	3.85846	2.63937	2.92586	3.18852	2.59875	2.64386	2.46051	2.69392	2.83498	2.73905	2.84236	3.2188	3.02008	2.73587	3.13226	2.00923	2.34664	2.45864
AC135586.2	0.142068	0.365288	0.00183918	0.00188547	0.00180558	0.00184958	0.00202601	0.0017046	0.00178311	0.00153394	0.00184547	0.0019989	0.00167039	0.198264	0.00144393	0.0018053	0.00193961	0.00183431	0.00190119	0.0017083	0.166848	0.00183151	0.0015114	0.00169286	0.00192907	0.0018355	0.00171446	0.00181031	0.00175571	0.001803	0.00182276	0.00170286	0.00194873	0.00169833	0.185761	0.00162255	0.00172759	0.0019994	0.353355	0.00191825	0.00154127	0.00171288	0.00174304	0.00195688	0.154056	0.00174015	0.00151856	0.0018523	0.00181477
WFDC1	3.39786	1.23284	1.49468	1.77851	2.58958	4.07486	1.26983	1.2195	2.44413	1.62852	1.03005	2.88113	3.30336	1.23195	1.74372	3.39087	4.00052	2.32099	2.8512	1.7812	2.67548	2.67139	3.15328	1.90555	4.63294	3.05421	2.00193	3.19457	1.91779	2.34279	2.43036	2.3944	1.81241	1.29218	3.08844	2.24347	3.98231	2.07871	3.82326	4.11928	3.50627	1.69766	1.18374	1.62409	3.25505	1.78196	4.98521	4.5311	2.30104
RPS6KB1	3.57916	3.5566	3.72481	4.37356	4.18285	4.28564	4.83595	4.37018	4.70964	4.08846	4.91064	3.88278	3.72562	3.68511	3.84471	4.59145	3.95609	4.73285	4.07357	4.47247	4.16477	3.79814	3.5901	4.01672	4.77283	4.0576	3.96543	4.4691	3.72956	3.42743	3.82285	4.20913	3.59587	4.3707	4.49966	4.41559	4.1091	3.94668	3.98023	4.41559	4.3652	4.67459	4.79935	4.18155	3.77496	4.02234	4.65194	4.64836	4.48138
AC099792.1	0.0468369	0.0020702	0.00183918	0.0654787	0.0724682	0.00184958	0.00202601	0.0492802	0.00178311	0.00153394	0.00184547	0.203191	0.0427451	0.0300142	0.0258636	0.0018053	0.0988806	0.0477074	0.00190119	0.0017083	0.155127	0.0656321	0.0015114	0.00169286	0.00192907	0.0494998	0.0614672	0.0847658	0.00175571	0.0726798	0.00182276	0.0320606	0.00194873	0.0361153	0.0462388	0.0235129	0.0517578	0.24275	0.0555999	0.00191825	0.00154127	0.00171288	0.0865348	0.00195688	0.140573	0.0525721	0.0450683	0.0548507	0.00181477
ADIRF-AS1	3.9034	5.95034	3.62663	3.63264	2.26156	2.94788	3.68063	3.14939	2.44268	3.51092	3.75223	4.53722	4.15918	4.15658	4.20499	1.80283	4.64884	2.0408	5.48271	1.85481	2.42188	3.34386	3.76335	3.6827	2.54692	3.79301	3.37371	3.43857	2.48923	2.93606	4.41851	2.0495	3.58348	3.41021	4.04587	1.65079	4.11967	4.62893	3.43007	4.14425	2.09703	3.24875	2.75528	3.42057	4.96708	2.59442	5.16865	2.64787	2.83498
RNU6-1206P	0.00162802	0.0020702	0.00183918	0.00188547	0.00180558	0.00184958	0.00202601	0.0017046	0.00178311	0.00153394	0.00184547	0.0019989	0.00167039	0.00169955	0.00144393	0.0018053	0.00193961	0.00183431	0.00190119	0.0017083	0.00170693	0.00183151	0.0015114	0.00169286	0.00192907	0.0018355	0.00171446	0.00181031	0.00175571	0.001803	0.00182276	0.00170286	0.00194873	0.00169833	0.00171732	0.00162255	0.00172759	0.0019994	0.0017437	0.00191825	0.00154127	0.00171288	0.00174304	0.00195688	0.00174304	0.00174015	0.00151856	0.0018523	0.00181477
MIR3936HG	2.24022	0.989142	1.93275	2.43714	1.31265	1.3495	1.99243	2.04743	1.46398	1.98544	1.71828	1.00872	1.69634	1.51738	1.97704	1.78715	1.85106	1.44721	1.81407	1.43261	1.70296	2.39214	1.44457	1.32003	1.64134	1.80775	2.53423	1.47368	1.91779	1.41522	1.51359	1.84351	1.96807	1.50558	2.35587	1.70249	1.71057	1.11413	2.47998	1.72136	1.59739	1.91832	2.25314	1.4465	1.54381	1.29195	2.40112	1.41426	1.74529
MTATP6P19	0.0687328	0.0020702	0.00183918	0.00188547	0.00180558	0.00184958	0.00202601	0.0017046	0.00178311	0.00153394	0.00184547	0.0019989	0.0762201	0.00169955	0.00144393	0.124598	0.00193961	0.00183431	0.00190119	0.0017083	0.00170693	0.00183151	0.0015114	0.00169286	0.00192907	0.0018355	0.00171446	0.115272	0.00175571	0.001803	0.00182276	0.00170286	0.00194873	0.00169833	0.00171732	0.00162255	0.00172759	0.0019994	0.0017437	0.00191825	0.00154127	0.00171288	0.00174304	0.00195688	0.00174304	0.00174015	0.00151856	0.0018523	0.00181477
OFD1P4Y	0.00162802	0.0020702	0.00183918	0.00188547	0.00180558	0.00184958	0.00202601	0.0017046	0.00178311	0.00153394	0.00184547	0.0019989	0.00167039	0.00169955	0.00144393	0.0018053	0.00193961	0.00183431	0.00190119	0.0017083	0.00170693	0.00183151	0.0015114	0.00169286	0.00192907	0.0018355	0.00171446	0.00181031	0.00175571	0.001803	0.00182276	0.00170286	0.00194873	0.00169833	0.00171732	0.00162255	0.00172759	0.0019994	0.0017437	0.00191825	0.00154127	0.00171288	0.00174304	0.00195688	0.00174304	0.00174015	0.00151856	0.0018523	0.00181477
KCNE4	0.729864	0.506141	0.438089	0.663773	0.940608	1.61564	0.221244	0.494948	0.698456	0.519757	0.550865	0.610128	1.32089	0.382506	0.662089	1.92645	1.2383	0.838578	0.64841	0.531927	0.401148	0.834217	1.54308	0.582681	1.42721	0.850382	0.481822	1.37744	0.840279	0.803468	0.733361	0.948792	0.62556	0.355653	1.00019	0.944048	0.740684	0.753709	0.977071	1.59299	1.15791	0.405429	0.544303	0.986472	0.928954	0.973836	0.808853	0.742674	1.11608
AL589987.1	0.0468369	0.0020702	0.00183918	0.201993	0.00180558	0.00184958	0.00202601	0.0017046	0.0865646	0.0352	0.00184547	0.0019989	0.0645462	0.00169955	0.00144393	0.0018053	0.00193961	0.00183431	0.00190119	0.0017083	0.166848	0.167297	0.0015114	0.00169286	0.00192907	0.0835893	0.00171446	0.00181031	0.00175571	0.001803	0.00182276	0.00170286	0.00194873	0.00169833	0.00171732	0.00162255	0.00172759	0.0019994	0.0728575	0.00191825	0.00154127	0.00171288	0.00174304	0.00195688	0.0736545	0.00174015	0.00151856	0.0018523	0.00181477
EIF1P5	0.00162802	0.0020702	0.00183918	0.00188547	0.00180558	0.00184958	0.00202601	0.0017046	0.00178311	0.00153394	0.00184547	0.0019989	0.00167039	0.00169955	0.00144393	0.0018053	0.00193961	0.00183431	0.00190119	0.0017083	0.00170693	0.00183151	0.0015114	0.00169286	0.00192907	0.0018355	0.00171446	0.00181031	0.00175571	0.001803	0.00182276	0.00170286	0.00194873	0.00169833	0.00171732	0.00162255	0.00172759	0.0019994	0.0017437	0.00191825	0.00154127	0.00171288	0.00174304	0.00195688	0.00174304	0.00174015	0.00151856	0.0018523	0.00181477
FCGR2B	1.68816	0.350494	1.54668	1.98209	2.28965	1.55862	0.54536	1.2259	2.47854	2.36762	1.91933	0.472437	2.63191	1.33695	2.35295	1.42162	0.882706	2.25579	2.01727	1.94083	0.894151	1.98739	2.21031	2.15196	0.803968	1.06841	1.56813	0.767633	2.17081	1.72728	1.49495	1.82066	2.17081	0.75074	1.76716	3.31107	1.46099	1.53301	1.97142	1.62357	2.12386	1.38321	2.09582	1.70686	1.52638	1.72156	0.927121	1.10484	2.62943
HOXC13	0.029249	0.145418	0.0858851	0.00188547	0.0877163	0.00184958	0.0889488	0.0492802	0.118187	0.0612237	0.22438	0.185805	0.00167039	0.0300142	0.0201441	0.0420749	0.00193961	0.0750426	0.0986889	0.136814	0.0500951	0.0541258	0.368563	0.0521266	0.00192907	0.120977	0.046471	0.337702	0.0682331	0.0431194	0.467143	0.0436429	0.00194873	0.100896	0.00171732	0.142043	0.0517578	0.150152	0.0017437	0.0899146	0.0263443	0.0340962	0.212501	0.0785778	0.0365742	0.0525721	0.00151856	0.0548507	0.0680315
DAP3P1	0.00162802	0.0020702	0.00183918	0.00188547	0.00180558	0.00184958	0.00202601	0.0017046	0.00178311	0.00153394	0.00184547	0.0019989	0.00167039	0.00169955	0.00144393	0.0018053	0.00193961	0.00183431	0.00190119	0.0017083	0.00170693	0.00183151	0.0015114	0.00169286	0.00192907	0.0018355	0.00171446	0.00181031	0.00175571	0.001803	0.00182276	0.00170286	0.00194873	0.00169833	0.00171732	0.00162255	0.00172759	0.0019994	0.0017437	0.00191825	0.00154127	0.00171288	0.00174304	0.00195688	0.00174304	0.00174015	0.00151856	0.0018523	0.00181477
TOLLIP-AS1	0.880469	0.718373	1.11865	0.778015	0.959625	0.452585	0.49733	0.835833	0.787633	0.856555	0.919515	1.24462	1.4465	1.00642	1.51311	0.555843	1.17211	0.448025	1.00462	1.01112	1.23093	0.943863	0.997703	0.695831	1.04755	0.681433	1.17522	0.438901	0.727358	1.06606	1.25193	0.689185	0.74084	0.972391	0.615461	0.550624	0.610471	1.30479	0.76275	0.868966	1.00918	0.519409	0.807001	1.01468	1.07066	1.04707	1.05768	1.08966	0.824312
AC009065.8	1.11064	1.62025	0.891531	0.28506	0.726759	0.969372	1.60304	1.82389	0.607601	0.779665	1.03902	1.45521	0.795206	0.85843	0.891645	0.751203	1.28074	0.962496	1.15213	1.03782	1.70662	0.913802	1.19999	0.857037	1.31285	1.62433	0.953916	1.36687	1.18033	0.873873	1.10146	0.844826	1.22841	1.16755	1.22323	0.732938	1.31483	1.04513	0.767416	0.498536	0.711859	0.774244	1.06773	1.14681	1.7139	0.733361	1.1309	1.18198	1.07692
AC011396.1	0.00162802	0.0020702	0.00183918	0.00188547	0.00180558	0.00184958	0.00202601	0.0017046	0.00178311	0.00153394	0.00184547	0.0019989	0.00167039	0.00169955	0.00144393	0.0018053	0.00193961	0.00183431	0.00190119	0.0017083	0.00170693	0.00183151	0.0015114	0.00169286	0.00192907	0.0018355	0.00171446	0.00181031	0.00175571	0.001803	0.00182276	0.00170286	0.00194873	0.00169833	0.00171732	0.00162255	0.00172759	0.0019994	0.0017437	0.00191825	0.00154127	0.00171288	0.00174304	0.00195688	0.00174304	0.00174015	0.00151856	0.0018523	0.00181477
AC139143.1	0.00162802	0.0020702	0.00183918	0.00188547	0.00180558	0.0857336	0.00202601	0.0017046	0.00178311	0.00153394	0.00184547	0.0019989	0.00167039	0.00169955	0.00144393	0.0018053	0.00193961	0.00183431	0.00190119	0.0017083	0.0500951	0.00183151	0.0015114	0.00169286	0.00192907	0.0018355	0.00171446	0.00181031	0.00175571	0.001803	0.00182276	0.00170286	0.00194873	0.00169833	0.00171732	0.00162255	0.00172759	0.0019994	0.0017437	0.00191825	0.00154127	0.00171288	0.00174304	0.00195688	0.00174304	0.00174015	0.00151856	0.0018523	0.00181477
AC067817.2	0.422839	0.0020702	0.251213	0.00188547	0.196775	0.238059	0.358331	0.241306	0.234298	0.539716	0.00184547	0.0019989	0.167585	0.198264	0.197524	0.0018053	0.550555	0.00183431	0.00190119	0.0017083	0.326376	0.00183151	0.0015114	0.23273	0.00192907	0.489269	0.470398	0.00181031	0.382447	0.001803	0.00182276	0.718863	0.320032	0.196824	0.00171732	0.411716	0.00172759	0.803968	0.0017437	0.509007	0.140137	0.197524	0.00174304	0.306385	0.202043	0.191692	0.260433	0.247385	0.252936
PHYKPL	7.6118	6.92445	6.81621	5.8287	7.01606	5.07801	6.72307	8.16419	7.34057	7.62132	6.86499	6.3027	7.25473	7.24141	6.29331	5.7173	6.43729	6.28568	8.31251	5.60241	7.44562	7.13095	8.0356	6.44394	5.86673	6.40486	7.14749	7.83777	7.02171	6.48179	6.08984	5.6202	6.20163	8.1359	9.56938	7.76546	6.93219	5.56766	7.17232	5.66391	7.4597	5.92561	7.25582	5.68445	6.67285	6.36899	8.36432	6.74692	8.2477
TRIM27	5.44598	5.31429	4.70021	4.10651	4.71551	4.89648	6.27266	4.82987	5.10675	4.51992	4.78757	4.73881	4.40487	5.31889	4.45667	5.37373	5.37957	4.5205	5.64262	4.47748	6.14914	4.79474	4.91364	4.55153	4.91814	5.65302	4.67024	6.71767	5.78165	4.84576	4.54134	4.97436	4.72952	6.98854	5.47247	5.03985	4.44226	5.0469	5.82189	4.62646	4.55965	4.7125	5.29618	5.03376	5.72965	4.53722	7.38591	5.7106	4.96811
VN1R7P	0.00162802	0.0020702	0.00183918	0.00188547	0.00180558	0.00184958	0.00202601	0.0017046	0.00178311	0.00153394	0.00184547	0.0019989	0.00167039	0.00169955	0.00144393	0.0018053	0.00193961	0.00183431	0.00190119	0.0017083	0.00170693	0.00183151	0.0015114	0.00169286	0.00192907	0.0018355	0.00171446	0.00181031	0.00175571	0.001803	0.00182276	0.00170286	0.00194873	0.00169833	0.00171732	0.00162255	0.00172759	0.0019994	0.0017437	0.00191825	0.00154127	0.00171288	0.00174304	0.00195688	0.00174304	0.00174015	0.00151856	0.0018523	0.00181477
AC034234.1	0.00162802	0.0020702	0.00183918	0.00188547	0.00180558	0.00184958	0.00202601	0.0017046	0.00178311	0.00153394	0.00184547	0.0019989	0.00167039	0.00169955	0.00144393	0.0018053	0.00193961	0.00183431	0.00190119	0.0017083	0.00170693	0.00183151	0.0015114	0.00169286	0.00192907	0.0018355	0.00171446	0.00181031	0.00175571	0.001803	0.00182276	0.00170286	0.00194873	0.00169833	0.00171732	0.00162255	0.00172759	0.0019994	0.0017437	0.00191825	0.00154127	0.00171288	0.00174304	0.00195688	0.00174304	0.00174015	0.00151856	0.0018523	0.00181477
KRT8P10	0.00162802	0.0020702	0.00183918	0.00188547	0.00180558	0.00184958	0.00202601	0.0492802	0.00178311	0.00153394	0.0663902	0.095867	0.00167039	0.00169955	0.0258636	0.0018053	0.00193961	0.0599086	0.00190119	0.0017083	0.0392164	0.0656321	0.029773	0.0385897	0.00192907	0.0018355	0.00171446	0.00181031	0.00175571	0.0565032	0.0684788	0.00170286	0.00194873	0.00169833	0.0462388	0.0352748	0.00172759	0.0019994	0.0469511	0.00191825	0.0263443	0.00171288	0.00174304	0.00195688	0.00174304	0.00174015	0.00151856	0.0018523	0.0577427
AC022133.1	0.0374374	0.0020702	0.00183918	0.00188547	0.0570961	0.00184958	0.00202601	0.0017046	0.00178311	0.00153394	0.00184547	0.0019989	0.00167039	0.00169955	0.00144393	0.480315	0.575369	0.0890589	0.311637	0.254377	0.100433	0.110529	0.0015114	0.329884	0.194821	0.0018355	0.107994	0.00181031	0.17831	0.197775	0.00182276	0.00170286	0.421731	0.00169833	0.0556923	0.00162255	0.00172759	0.0019994	0.0017437	0.00191825	0.00154127	0.264795	0.0637625	0.00195688	0.00174304	0.0525721	0.00151856	0.0018523	0.370441
RNU7-90P	0.00162802	0.0020702	0.00183918	0.00188547	0.00180558	0.00184958	0.00202601	0.0017046	0.00178311	0.00153394	0.00184547	0.0019989	0.00167039	0.00169955	0.00144393	0.0018053	0.00193961	0.00183431	0.00190119	0.0017083	0.00170693	0.00183151	0.0015114	0.00169286	0.00192907	0.0018355	0.00171446	0.00181031	0.00175571	0.001803	0.00182276	0.00170286	0.00194873	0.00169833	0.00171732	0.00162255	0.00172759	0.0019994	0.0017437	0.00191825	0.00154127	0.00171288	0.00174304	0.00195688	0.00174304	0.00174015	0.00151856	0.0018523	0.00181477
NME1-NME2	4.50461	2.75133	4.67838	5.11767	4.5205	3.7284	3.09888	3.02926	4.29033	2.73815	3.84743	1.26802	2.38737	3.04978	3.48052	4.9466	2.48614	4.94602	2.96461	4.20375	2.14706	4.45023	3.43007	4.52428	4.17968	3.74315	3.64265	4.39248	3.75757	4.27912	3.38895	3.75964	4.69773	3.04691	3.68391	3.22882	4.31046	2.21317	2.75591	4.29352	4.34473	3.43122	4.29851	4.22991	3.0818	3.84951	3.07348	4.63497	3.948
AC007274.2	0.00162802	0.0020702	0.00183918	0.00188547	0.00180558	0.00184958	0.00202601	0.0017046	0.00178311	0.00153394	0.00184547	0.0019989	0.00167039	0.00169955	0.00144393	0.0018053	0.00193961	0.00183431	0.00190119	0.0017083	0.00170693	0.00183151	0.0015114	0.00169286	0.00192907	0.0018355	0.00171446	0.00181031	0.00175571	0.001803	0.00182276	0.00170286	0.00194873	0.00169833	0.00171732	0.00162255	0.00172759	0.0019994	0.0017437	0.00191825	0.00154127	0.00171288	0.00174304	0.00195688	0.00174304	0.00174015	0.00151856	0.0018523	0.00181477
PHLDA2	4.48327	8.35413	5.12373	4.62986	3.78696	10.2533	5.71248	4.69263	5.44118	3.80109	3.33651	7.33171	2.88682	3.73001	2.4621	7.99021	4.18014	5.2009	5.09915	5.56154	4.93925	3.08844	5.68445	12.094	9.4693	6.06194	3.43193	9.01745	5.68801	3.45037	5.21528	4.11889	3.47757	6.31152	3.82487	3.85071	6.76539	13.9378	5.91108	5.07298	2.89925	5.0554	4.26872	5.49704	4.96172	4.19609	7.18316	4.81723	4.71306
CBL	1.70049	1.99827	1.58774	1.85736	1.95886	2.27456	1.98519	2.11719	1.85502	1.70579	1.97204	2.18878	1.65728	1.80234	1.59104	1.91185	2.05174	2.03085	1.75969	1.71966	1.83441	1.85918	1.70896	1.8093	1.55292	2.18285	1.74759	2.04598	2.18004	1.63903	1.90904	1.81457	1.81914	1.72444	1.93795	2.03768	2.00409	2.33051	1.62484	2.31565	1.86938	2.12957	1.97432	2.0583	1.67209	2.04804	1.31002	1.96719	1.82459
ASS1P2	0.0908446	0.116747	0.0726834	0.134274	0.137995	0.0674283	0.276751	0.147196	0.00178311	0.104782	0.118933	0.148692	0.112926	0.0469341	0.0348718	0.0678891	0.195048	0.00183431	0.299959	0.121166	0.166848	0.380387	0.0643309	0.0521266	0.00192907	0.10222	0.0765338	0.320444	0.131067	0.12051	0.0684788	0.173509	0.00194873	0.159807	0.0847886	0.161264	0.0874527	0.150152	0.090655	0.00191825	0.274017	0.125891	0.136518	0.144536	0.154056	0.191692	0.174884	0.186958	0.109551
SMAP1	5.34824	4.86814	4.78101	6.05955	5.68077	6.04626	4.96708	4.92077	4.74492	5.88679	6.9311	4.63029	4.73393	4.67838	6.41344	5.83946	4.6987	6.31488	4.61731	5.74456	4.18962	6.6374	5.12441	5.89816	4.5316	4.75486	5.83473	4.26411	5.59827	5.87973	5.93287	6.64947	6.33568	4.39198	5.70703	4.71551	5.69296	4.86477	3.95651	6.98202	4.88097	6.71203	4.95755	6.48285	4.2029	6.21723	4.0931	4.58393	4.73336
AC022690.1	0.00162802	0.0020702	0.00183918	0.00188547	0.00180558	0.00184958	0.00202601	0.0017046	0.00178311	0.00153394	0.00184547	0.0019989	0.00167039	0.00169955	0.00144393	0.0018053	0.00193961	0.00183431	0.00190119	0.0017083	0.00170693	0.00183151	0.0015114	0.00169286	0.00192907	0.0018355	0.00171446	0.00181031	0.00175571	0.001803	0.00182276	0.00170286	0.00194873	0.00169833	0.00171732	0.00162255	0.00172759	0.0019994	0.0017437	0.00191825	0.00154127	0.00171288	0.00174304	0.00195688	0.00174304	0.00174015	0.00151856	0.0018523	0.00181477
TERB2	0.00162802	0.0020702	0.00183918	0.00188547	0.00180558	0.00184958	0.00202601	0.0017046	0.00178311	0.00153394	0.00184547	0.0019989	0.00167039	0.00169955	0.00144393	0.0018053	0.00193961	0.00183431	0.00190119	0.0017083	0.00170693	0.00183151	0.0015114	0.00169286	0.00192907	0.0018355	0.00171446	0.00181031	0.00175571	0.001803	0.00182276	0.00170286	0.00194873	0.0463634	0.00171732	0.00162255	0.00172759	0.0019994	0.0017437	0.00191825	0.00154127	0.00171288	0.0524328	0.0921189	0.00174304	0.00174015	0.00151856	0.0018523	0.00181477
RLN1	0.151616	0.258796	0.299771	0.160011	0.0877163	0.00184958	0.00202601	0.0017046	0.00178311	0.142895	0.348861	0.0019989	0.124348	0.0796591	0.0258636	0.0018053	0.00193961	0.251152	0.278623	0.0017083	0.189548	0.190026	0.0391946	0.0838623	0.108335	0.0018355	0.366138	0.155406	0.00175571	0.180933	0.081722	0.058164	0.309888	0.00169833	0.00171732	0.0528428	0.149494	0.0019994	0.0818413	0.302416	0.091144	0.298128	0.00174304	0.306385	0.18953	0.142043	0.138558	0.176315	0.184147
AC093801.2	0.00162802	0.0020702	0.00183918	0.00188547	0.00180558	0.00184958	0.00202601	0.0017046	0.00178311	0.00153394	0.00184547	0.0019989	0.00167039	0.00169955	0.00144393	0.0018053	0.00193961	0.00183431	0.00190119	0.0017083	0.00170693	0.00183151	0.0015114	0.00169286	0.00192907	0.0018355	0.00171446	0.00181031	0.00175571	0.001803	0.00182276	0.00170286	0.00194873	0.00169833	0.00171732	0.00162255	0.00172759	0.0019994	0.0017437	0.00191825	0.00154127	0.00171288	0.0637625	0.00195688	0.00174304	0.00174015	0.00151856	0.0018523	0.00181477
IGHV1-12	0.00162802	0.0020702	0.00183918	0.00188547	0.00180558	0.00184958	0.00202601	0.0017046	0.00178311	0.00153394	0.00184547	0.0019989	0.00167039	0.00169955	0.00144393	0.0018053	0.00193961	0.863577	0.00190119	0.0017083	0.00170693	0.00183151	0.0015114	0.00169286	0.00192907	0.0018355	0.00171446	0.00181031	0.00175571	0.001803	0.00182276	0.00170286	0.00194873	0.00169833	0.00171732	0.00162255	0.00172759	0.0019994	0.0017437	0.00191825	0.00154127	0.00171288	0.00174304	0.00195688	0.00174304	0.00174015	0.00151856	0.0018523	0.00181477
RN7SL193P	0.00162802	0.0020702	0.00183918	0.00188547	0.00180558	0.00184958	0.00202601	0.0017046	0.00178311	0.00153394	0.00184547	0.0019989	0.00167039	0.00169955	0.00144393	0.0018053	0.00193961	0.00183431	0.00190119	0.0017083	0.00170693	0.00183151	0.0015114	0.00169286	0.00192907	0.0018355	0.00171446	0.00181031	0.00175571	0.001803	0.00182276	0.00170286	0.00194873	0.00169833	0.00171732	0.00162255	0.00172759	0.0019994	0.0017437	0.00191825	0.00154127	0.00171288	0.00174304	0.00195688	0.00174304	0.00174015	0.00151856	0.0018523	0.00181477
AC245128.2	0.00162802	0.0020702	0.00183918	0.00188547	0.00180558	0.00184958	0.00202601	0.0017046	0.00178311	0.00153394	0.00184547	0.0019989	0.00167039	0.00169955	0.00144393	0.0018053	0.00193961	0.00183431	0.00190119	0.0017083	0.00170693	0.00183151	0.0015114	0.00169286	0.00192907	0.0018355	0.00171446	0.00181031	0.00175571	0.001803	0.00182276	0.00170286	0.00194873	0.00169833	0.00171732	0.00162255	0.00172759	0.0019994	0.0017437	0.00191825	0.00154127	0.00171288	0.00174304	0.00195688	0.00174304	0.00174015	0.00151856	0.0018523	0.00181477
KRT8P50	0.121404	0.447069	0.00183918	0.0800317	0.103827	0.00184958	0.567163	0.502829	0.00178311	0.0258893	0.0663902	0.624373	0.00167039	0.488457	0.0170334	0.0018053	0.598103	0.00183431	0.289475	0.0439816	0.435562	0.00183151	0.0234426	0.00169286	0.163804	0.285282	0.00171446	0.320444	0.0804674	0.001803	0.00182276	0.0722983	0.00194873	0.322628	0.212782	0.0528428	0.350114	0.327813	0.305563	0.00191825	0.0356406	0.00171288	0.0865348	0.00195688	0.267821	0.00174015	0.432093	0.514772	0.00181477
AC108063.1	0.00162802	0.729992	0.00183918	0.00188547	0.00180558	0.00184958	0.00202601	0.210879	0.00178311	0.00153394	0.00184547	0.0019989	0.00167039	0.00169955	0.00144393	0.0018053	0.289576	0.221934	0.00190119	0.184515	0.00170693	0.00183151	0.0015114	0.00169286	0.00192907	0.186208	0.00171446	0.00181031	0.00175571	0.001803	0.00182276	0.00170286	0.00194873	0.00169833	0.193904	0.00162255	0.00172759	0.0019994	0.179358	0.00191825	0.117682	0.00171288	0.351336	0.00195688	0.177982	0.00174015	0.233051	0.0018523	0.236372
PPIAP27	0.00162802	0.0020702	0.00183918	0.00188547	0.00180558	0.00184958	0.00202601	0.0017046	0.00178311	0.00153394	0.00184547	0.0019989	0.00167039	0.00169955	0.00144393	0.0018053	0.00193961	0.00183431	0.00190119	0.0017083	0.00170693	0.00183151	0.0015114	0.00169286	0.00192907	0.0018355	0.00171446	0.00181031	0.00175571	0.001803	0.00182276	0.00170286	0.00194873	0.00169833	0.00171732	0.00162255	0.00172759	0.0019994	0.0017437	0.00191825	0.00154127	0.00171288	0.00174304	0.00195688	0.00174304	0.00174015	0.00151856	0.0018523	0.00181477
AC103592.1	0.00162802	0.0020702	0.00183918	0.00188547	0.00180558	0.00184958	0.00202601	0.0017046	0.00178311	0.00153394	0.00184547	0.0019989	0.00167039	0.00169955	0.00144393	0.0018053	0.00193961	0.00183431	0.00190119	0.0017083	0.00170693	0.00183151	0.0015114	0.00169286	0.00192907	0.0018355	0.00171446	0.00181031	0.00175571	0.001803	0.00182276	0.00170286	0.00194873	0.00169833	0.00171732	0.00162255	0.00172759	0.0019994	0.0017437	0.00191825	0.00154127	0.00171288	0.00174304	0.00195688	0.00174304	0.00174015	0.00151856	0.0018523	0.00181477
AC007823.1	0.0908446	0.30899	0.0595832	0.106321	0.103827	0.102823	0.221244	0.200968	0.234298	0.0766163	0.271781	0.0019989	0.112926	0.168318	0.075774	0.0966569	0.158348	0.148017	0.109688	0.0439816	0.127839	0.0656321	0.0643309	0.146398	0.148797	0.13786	0.141981	0.13666	0.234509	0.0565032	0.0684788	0.199018	0.125582	0.178975	0.146156	0.0761973	0.00172759	0.0019994	0.145491	0.118996	0.152774	0.0494176	0.171017	0.0921189	0.114158	0.104831	0.131911	0.20553	0.120664
RPS15AP30	0.919114	0.588305	0.438089	0.00188547	0.00180558	0.00184958	0.619076	1.01578	0.234298	0.609036	0.00184547	2.00507	0.167585	0.95793	0.285608	0.236313	1.60852	0.235665	1.18862	0.0017083	1.3525	0.242224	0.125366	0.00169286	1.8758	1.8309	0.00171446	0.374397	0.213213	0.423309	0.00182276	0.921725	0.00194873	0.477515	0.834523	0.00162255	1.5093	1.65054	0.496137	0.00191825	0.549614	0.361067	0.815855	0.00195688	1.44814	0.191692	1.32296	0.846578	0.617911
EVPL	23.3746	24.0738	23.5605	22.8504	20.6144	14.1129	19.8189	22.8504	13.7602	21.2888	24.9693	35.9377	15.8718	23.0176	21.1356	20.1587	28.5775	22.8504	28.0605	19.6737	32.564	23.8059	19.595	20.2352	23.8696	28.4158	23.8059	10.584	15.3949	23.0176	18.8934	19.9326	21.4123	19.1823	20.3458	13.1155	21.3349	23.4291	22.3028	21.0906	18.0856	23.4291	16.049	23.5003	28.4946	23.8059	14.3041	16.3483	18.2883
GRAMD4P8	0.00162802	0.0020702	0.00183918	0.00188547	0.00180558	0.00184958	0.00202601	0.0017046	0.00178311	0.00153394	0.00184547	0.0019989	0.00167039	0.00169955	0.00144393	0.0018053	0.00193961	0.00183431	0.00190119	0.0017083	0.00170693	0.00183151	0.0015114	0.00169286	0.00192907	0.0018355	0.00171446	0.00181031	0.0558019	0.001803	0.00182276	0.00170286	0.00194873	0.00169833	0.00171732	0.00162255	0.00172759	0.0019994	0.0017437	0.10461	0.091144	0.00171288	0.00174304	0.10589	0.00174304	0.00174015	0.00151856	0.0018523	0.00181477
AC120024.4	0.00162802	0.100865	0.00183918	0.0929785	0.00180558	0.00184958	0.00202601	0.0017046	0.00178311	0.00153394	0.00184547	0.0019989	0.00167039	0.00169955	0.0170334	0.0018053	0.00193961	0.00183431	0.00190119	0.0017083	0.0310885	0.00183151	0.029773	0.0521266	0.00192907	0.0018355	0.00171446	0.00181031	0.00175571	0.001803	0.00182276	0.00170286	0.00194873	0.00169833	0.00171732	0.00162255	0.0407493	0.0019994	0.0017437	0.0740359	0.0209517	0.0340962	0.00174304	0.00195688	0.00174304	0.00174015	0.00151856	0.0018523	0.00181477
SMIM2	0.00162802	0.0020702	0.0994412	0.00188547	0.00180558	0.00184958	0.00202601	0.0017046	0.0975423	0.0915022	0.00184547	0.0019989	0.00167039	0.00169955	0.00144393	0.0018053	0.134249	0.00183431	0.00190119	0.0017083	0.00170693	0.00183151	0.0015114	0.00169286	0.00192907	0.0018355	0.00171446	0.00181031	0.00175571	0.105453	0.00182276	0.00170286	0.00194873	0.00169833	0.00171732	0.343375	0.00172759	0.0019994	0.0017437	0.00191825	0.0478999	0.00171288	0.00174304	0.00195688	0.00174304	0.00174015	0.347165	0.0018523	0.00181477
RDH12	2.8376	11.001	5.74667	4.60484	9.7266	9.36811	7.0468	4.85627	2.07094	3.48591	4.71499	6.97893	4.52329	3.0759	3.1181	4.98346	5.44051	5.24184	5.18847	4.76937	2.84001	3.56004	4.79252	4.24928	6.58603	4.3652	3.78878	2.43243	5.33923	3.20687	4.9003	4.01455	4.34803	2.09246	3.16789	2.10784	5.10268	7.27506	3.78261	4.4794	3.91527	4.96494	3.04836	5.94119	5.04638	3.37371	2.24405	2.47998	5.1667
SPON1-AS1	0.00162802	0.0020702	0.00183918	0.843153	0.528825	0.00184958	0.00202601	0.0017046	0.00178311	0.617087	0.633913	0.0019989	0.00167039	0.00169955	0.00144393	0.597533	0.00193961	0.00183431	0.920161	0.599909	0.00170693	0.00183151	0.385135	0.00169286	0.00192907	0.0018355	0.00171446	0.973708	0.00175571	0.001803	0.00182276	0.00170286	0.00194873	0.00169833	0.00171732	0.381817	0.00172759	0.0019994	0.0017437	0.00191825	0.00154127	0.00171288	0.00174304	0.00195688	1.18454	0.00174015	0.973229	0.693384	0.00181477
IL27RA	1.31684	1.39014	1.39505	1.33577	1.66877	1.37023	1.04535	1.48713	2.73335	1.01138	0.943106	0.924363	1.48755	1.47349	1.22279	1.53272	0.918879	1.75054	1.51595	2.03853	1.0278	1.5705	1.4522	1.53554	2.36068	1.07518	0.858885	1.17196	1.56383	1.16125	0.894151	0.915043	0.96353	1.15609	0.934479	2.61593	0.953409	1.02577	1.32591	0.984856	2.33927	1.26669	2.12291	1.1829	1.63107	1.4095	1.11212	1.49255	1.64653
AC068787.1	0.00162802	0.0020702	0.00183918	0.00188547	0.00180558	0.00184958	0.00202601	0.0017046	0.00178311	0.00153394	0.00184547	0.0019989	0.00167039	0.00169955	0.00144393	0.0018053	0.00193961	0.00183431	0.00190119	0.0017083	0.00170693	0.00183151	0.0015114	0.00169286	0.00192907	0.0018355	0.00171446	0.00181031	0.00175571	0.001803	0.00182276	0.00170286	0.00194873	0.00169833	0.00171732	0.00162255	0.00172759	0.0019994	0.0017437	0.00191825	0.00154127	0.00171288	0.00174304	0.00195688	0.00174304	0.00174015	0.00151856	0.0018523	0.00181477
SRGAP2-AS1	0.00162802	0.0020702	0.00183918	0.00188547	0.00180558	0.00184958	0.00202601	0.0017046	0.00178311	0.00153394	0.00184547	0.0019989	0.00167039	0.00169955	0.0201441	0.0018053	0.00193961	0.00183431	0.00190119	0.0017083	0.00170693	0.00183151	0.0015114	0.00169286	0.00192907	0.0018355	0.00171446	0.00181031	0.00175571	0.001803	0.00182276	0.101016	0.00194873	0.00169833	0.0366201	0.00162255	0.00172759	0.0019994	0.0017437	0.00191825	0.00154127	0.00171288	0.00174304	0.00195688	0.00174304	0.00174015	0.00151856	0.0018523	0.00181477
FTCD-AS1	0.00162802	0.0020702	0.00183918	0.214633	0.00180558	0.170672	0.00202601	0.0017046	0.00178311	0.00153394	0.00184547	0.0019989	0.00167039	0.00169955	0.00144393	0.0018053	0.00193961	0.00183431	0.00190119	0.0017083	0.00170693	0.00183151	0.0015114	0.00169286	0.00192907	0.0018355	0.00171446	0.00181031	0.00175571	0.001803	0.00182276	0.00170286	0.00194873	0.00169833	0.00171732	0.00162255	0.00172759	0.0019994	0.0017437	0.00191825	0.00154127	0.00171288	0.00174304	0.00195688	0.00174304	0.00174015	0.00151856	0.0018523	0.00181477
BRDT	0.00162802	0.0020702	0.00183918	0.00188547	0.00180558	0.00184958	0.00202601	0.0299174	0.0378282	0.00153394	0.00184547	0.0782491	0.00167039	0.0369168	0.0201441	0.0018053	0.00193961	0.0477074	0.00190119	0.0017083	0.00170693	0.0456102	0.0194952	0.114158	0.0641542	0.0494998	0.00171446	0.0956334	0.00175571	0.001803	0.109477	0.0320606	0.00194873	0.00169833	0.00171732	0.0528428	0.0328035	0.0019994	0.0017437	0.00191825	0.00154127	0.0494176	0.00174304	0.00195688	0.00174304	0.00174015	0.00151856	0.0637557	0.041628
WDR70	4.60336	4.62112	4.27254	3.83212	4.94896	4.0576	4.41901	4.77748	4.32448	4.20335	4.35762	4.49258	3.78121	4.5637	4.16213	3.78514	5.51662	3.50627	4.98291	4.04365	5.21283	4.97917	4.06161	4.21319	4.60992	4.61515	4.36201	4.73553	3.8216	5.03008	4.23902	4.17045	4.87185	4.40436	5.25185	3.98988	5.32215	4.74263	5.29372	3.91088	4.78002	4.30764	3.60552	3.80067	5.10508	4.72469	4.70655	4.41414	4.5479
AL162724.2	0.273551	0.530365	0.398012	0.00188547	0.00180558	0.337834	0.00202601	0.0017046	0.00178311	0.00153394	0.379078	0.0019989	0.00167039	0.00169955	0.304582	0.0018053	0.468196	0.00183431	0.505629	0.307603	0.00170693	0.00183151	0.196907	0.00169286	0.00192907	0.313415	0.00171446	0.00181031	0.00175571	0.359145	0.00182276	0.00170286	0.00194873	0.291298	0.00171732	0.427313	0.00172759	0.0019994	0.320905	0.00191825	0.00154127	0.281264	0.00174304	0.00195688	0.530014	0.00174015	0.564125	0.0018523	0.00181477
TTC5	1.94787	2.5149	2.81545	2.42219	2.1981	2.4532	2.61977	2.37898	2.00165	2.20971	2.1019	2.69776	1.86341	2.44706	1.66297	2.3272	2.82752	2.3136	2.68468	2.33522	2.50326	2.44847	1.68397	2.15561	2.7487	2.12899	2.25521	1.83901	2.47616	2.49427	2.36858	2.57816	1.93667	2.26901	2.53362	2.13625	2.06257	2.35031	2.61906	1.79547	2.39503	1.92836	2.84297	1.9971	2.6608	2.32326	2.33488	1.69738	2.31022
AC009480.1	0.00162802	0.0020702	0.00183918	0.00188547	0.00180558	0.00184958	0.00202601	0.0017046	0.00178311	0.00153394	0.00184547	0.0019989	0.00167039	0.00169955	0.00144393	0.0018053	0.00193961	0.00183431	0.00190119	0.0017083	0.00170693	0.00183151	0.0015114	0.00169286	0.00192907	0.0018355	0.00171446	0.00181031	0.00175571	0.001803	0.00182276	0.00170286	0.00194873	0.00169833	0.00171732	0.00162255	0.00172759	0.0019994	0.0017437	0.00191825	0.00154127	0.181376	0.00174304	0.280154	0.00174304	0.00174015	0.00151856	0.0018523	0.00181477
AC137675.1	0.00162802	0.0020702	0.00183918	0.00188547	0.00180558	0.00184958	0.00202601	0.0017046	0.00178311	0.00153394	0.00184547	0.0019989	0.00167039	0.00169955	0.00144393	0.0018053	0.00193961	0.00183431	0.00190119	0.0017083	0.00170693	0.00183151	0.0015114	0.00169286	0.00192907	0.0018355	0.00171446	0.00181031	0.00175571	0.001803	0.00182276	0.00170286	0.00194873	0.00169833	0.00171732	0.00162255	0.00172759	0.0019994	0.0017437	0.00191825	0.00154127	0.00171288	0.00174304	0.00195688	0.00174304	0.00174015	0.00151856	0.0018523	0.00181477
CENPH	3.42889	2.12157	2.79142	2.63937	2.45864	3.31834	2.81721	1.96222	1.84624	2.60579	2.28384	1.30931	2.15308	2.90932	1.98496	2.3272	2.3022	2.64065	2.81984	2.9282	2.45025	2.36612	1.59716	2.57532	1.66535	2.43896	2.35768	2.75234	3.16182	2.78478	2.88241	1.78882	3.11464	2.39617	2.00923	2.84085	2.42096	2.31769	3.26209	2.22699	2.84143	2.34848	1.48795	2.73905	3.09132	2.77603	2.6702	3.89445	2.40411
AC008267.7	0.00162802	0.0020702	0.00183918	0.00188547	0.00180558	0.00184958	0.00202601	0.0017046	0.00178311	0.00153394	0.00184547	0.0019989	0.00167039	0.00169955	0.00144393	0.0018053	0.00193961	0.00183431	0.00190119	0.0017083	0.00170693	0.00183151	0.0015114	0.00169286	0.00192907	0.0018355	0.00171446	0.00181031	0.00175571	0.001803	0.00182276	0.00170286	0.00194873	0.00169833	0.00171732	0.00162255	0.00172759	0.0019994	0.0017437	0.00191825	0.00154127	0.00171288	0.00174304	0.00195688	0.00174304	0.00174015	0.00151856	0.0018523	0.00181477
AP000439.2	0.337634	0.0020702	1.04858	1.09076	0.707937	0.00184958	0.167806	0.100665	0.0975423	0.848168	0.694975	1.1809	0.488871	0.863312	0.579034	0.41793	0.94371	0.953916	0.709219	0.686588	0.600846	1.53106	0.972553	0.582681	0.670828	0.328217	0.817416	0.00181031	0.695472	2.03742	0.443887	1.34541	1.35981	0.0791813	0.815556	0.472186	0.789198	0.24275	0.983382	0.540064	0.402149	0.281264	0.807001	1.1007	1.26504	1.41522	0.696839	0.0018523	0.595745
AC138430.2	0.131788	0.0020702	0.00183918	0.00188547	0.00180558	0.370528	0.206985	0.0017046	0.00178311	0.00153394	0.00184547	0.0019989	0.0645462	0.0796591	0.00144393	0.212388	0.347705	0.00183431	0.00190119	0.0017083	0.0742565	0.00183151	0.029773	0.00169286	0.00192907	0.10222	0.0335776	0.115272	0.10518	0.001803	0.00182276	0.00170286	0.34397	0.00169833	0.00171732	0.00162255	0.00172759	0.354126	0.0017437	0.190128	0.00154127	0.181376	0.00174304	0.11944	0.00174304	0.00174015	0.145236	0.0018523	0.141187
RPL7P22	0.00162802	0.0020702	0.112178	0.00188547	0.153419	0.205695	0.00202601	0.0017046	0.173714	0.0474911	0.00184547	0.0019989	0.135644	0.0796591	0.00144393	0.168855	0.00193961	0.103147	0.00190119	0.0742105	0.0742565	0.00183151	0.0015114	0.0995489	0.00192907	0.0018355	0.00171446	0.00181031	0.00175571	0.213063	0.109477	0.0722983	0.162591	0.00169833	0.0847886	0.00162255	0.00172759	0.0019994	0.0017437	0.00191825	0.152774	0.164167	0.00174304	0.144536	0.00174304	0.223113	0.00151856	0.112063	0.00181477
EPB41L2	6.32902	3.0818	4.59833	4.58788	3.39197	4.57461	2.39556	4.12721	5.08668	4.75274	3.1273	5.23537	6.07051	5.41596	4.64987	4.2372	5.17457	4.17549	5.67731	3.79428	5.78085	4.22793	3.82532	3.79726	4.75534	4.8376	4.35504	4.49161	4.07062	3.54587	4.70226	4.1643	4.6817	4.43784	4.77647	6.08569	5.21528	5.94784	5.47976	3.90505	4.94545	4.29708	3.59893	3.65384	5.0319	3.83345	7.11092	4.52712	4.67118
RNA5SP442	0.00162802	0.0020702	0.00183918	0.00188547	0.00180558	0.00184958	0.00202601	0.0017046	0.00178311	0.00153394	0.00184547	0.0019989	0.00167039	0.00169955	0.00144393	0.0018053	0.00193961	0.00183431	0.00190119	0.0017083	0.00170693	0.00183151	0.0015114	0.00169286	0.00192907	0.0018355	0.00171446	0.00181031	0.00175571	0.001803	0.00182276	0.00170286	0.00194873	0.00169833	0.00171732	0.00162255	0.00172759	0.0019994	0.0017437	0.00191825	0.00154127	0.00171288	0.00174304	0.00195688	0.00174304	0.00174015	0.00151856	0.0018523	0.00181477
AL772337.3	0.00162802	0.0020702	0.00183918	0.00188547	0.00180558	0.00184958	0.00202601	0.0017046	0.00178311	0.00153394	0.00184547	0.0019989	0.00167039	0.00169955	0.00144393	0.0018053	0.00193961	0.00183431	0.00190119	0.0017083	0.00170693	0.00183151	0.0015114	0.00169286	0.00192907	0.0018355	0.00171446	0.00181031	0.166277	0.001803	0.00182276	0.00170286	0.00194873	0.00169833	0.00171732	0.00162255	0.00172759	0.0019994	0.0017437	0.00191825	0.00154127	0.00171288	0.00174304	0.00195688	0.00174304	0.00174015	0.00151856	0.0018523	0.00181477
AC004554.1	0.00162802	0.0020702	0.00183918	0.00188547	0.00180558	0.00184958	0.00202601	0.0017046	0.00178311	0.00153394	0.00184547	0.0019989	0.00167039	0.00169955	0.00144393	0.0018053	0.00193961	0.00183431	0.00190119	0.0017083	0.00170693	0.00183151	0.0015114	0.00169286	0.00192907	0.0018355	0.00171446	0.00181031	0.00175571	0.001803	0.00182276	0.00170286	0.00194873	0.00169833	0.00171732	0.00162255	0.00172759	0.0019994	0.0017437	0.00191825	0.00154127	0.00171288	0.0524328	0.00195688	0.00174304	0.00174015	0.00151856	0.0018523	0.00181477
AC002310.3	0.0575649	0.0020702	0.00183918	0.134274	0.0877163	0.00184958	0.26288	0.179935	0.00178311	0.0474911	0.118933	0.0019989	0.00167039	0.208604	0.0258636	0.110714	0.00193961	0.00183431	0.00190119	0.15276	0.201723	0.00183151	0.0015114	0.00169286	0.00192907	0.10222	0.00171446	0.23273	0.00175571	0.001803	0.109477	0.144926	0.00194873	0.00169833	0.156555	0.132403	0.241996	0.24275	0.211736	0.00191825	0.00154127	0.00171288	0.308539	0.00195688	0.00174304	0.00174015	0.145236	0.0018523	0.00181477
C2orf27A	1.27213	0.578271	1.30283	0.580608	1.39549	0.743012	1.66473	1.52953	0.947881	0.96565	1.04694	1.12441	1.18338	1.3294	0.756933	0.371289	1.15447	0.616943	1.24065	0.630661	1.47774	0.274925	0.828714	0.886541	0.34778	0.651375	1.16755	1.11489	1.5016	1.19812	0.614161	1.38137	0.85532	1.16168	1.09151	0.642347	0.262007	1.54406	0.830602	0.386947	0.974212	0.943863	1.61628	0.720777	0.866917	1.24873	1.33274	1.2046	0.834217
RNU6ATAC25P	0.00162802	0.0020702	0.00183918	0.00188547	0.00180558	0.00184958	0.00202601	0.0017046	0.00178311	0.00153394	0.00184547	0.0019989	0.00167039	0.00169955	0.00144393	0.0018053	0.00193961	0.00183431	0.00190119	0.0017083	0.00170693	0.00183151	0.0015114	0.00169286	0.00192907	0.0018355	0.00171446	0.00181031	0.00175571	0.001803	0.00182276	0.00170286	0.00194873	0.00169833	0.00171732	0.00162255	0.00172759	0.0019994	0.0017437	0.00191825	0.00154127	0.00171288	0.00174304	0.00195688	0.00174304	0.00174015	0.00151856	0.0018523	0.00181477
WWC2-AS2	0.20289	0.43469	0.299771	0.250423	0.491033	0.310926	0.486097	0.529275	0.185196	0.371196	0.22438	0.185805	0.450527	0.24491	0.197524	0.168855	0.146898	0.459143	0.341644	0.543904	0.326376	0.21309	0.274326	0.282679	0.618943	0.232468	0.366138	0.222963	0.26513	0.372377	0.243108	0.300694	0.34397	0.261884	0.176217	0.357801	0.19856	0.150152	0.51884	0.561964	0.332208	0.232007	0.351336	0.268503	0.338714	0.521265	0.211928	0.231444	0.184147
HMGB1P46	0.00162802	0.0020702	0.00183918	0.00188547	0.00180558	0.00184958	0.00202601	0.0017046	0.00178311	0.00153394	0.00184547	0.0019989	0.00167039	0.00169955	0.00144393	0.0018053	0.00193961	0.00183431	0.00190119	0.0017083	0.00170693	0.00183151	0.0015114	0.00169286	0.00192907	0.0018355	0.00171446	0.00181031	0.00175571	0.001803	0.00182276	0.00170286	0.00194873	0.00169833	0.00171732	0.00162255	0.00172759	0.0019994	0.0017437	0.00191825	0.00154127	0.00171288	0.00174304	0.00195688	0.00174304	0.00174015	0.00151856	0.0018523	0.00181477
AC109329.1	0.00162802	0.0020702	0.00183918	0.00188547	0.00180558	0.00184958	0.00202601	0.0017046	0.00178311	0.00153394	0.00184547	0.0019989	0.00167039	0.00169955	0.00144393	0.0018053	0.00193961	0.00183431	0.00190119	0.0017083	0.00170693	0.00183151	0.0015114	0.00169286	0.00192907	0.0018355	0.00171446	0.00181031	0.00175571	0.001803	0.00182276	0.00170286	0.00194873	0.00169833	0.00171732	0.00162255	0.00172759	0.0019994	0.0017437	0.00191825	0.00154127	0.00171288	0.00174304	0.00195688	0.00174304	0.00174015	0.00151856	0.0018523	0.00181477
C1orf35	5.05775	6.26341	5.76888	4.05933	4.75165	4.93517	5.32146	5.68514	4.2962	4.72901	4.10867	6.07464	3.95911	6.11195	4.74492	4.53577	6.60949	4.80752	6.41825	4.82711	6.26425	4.98182	4.76344	4.77105	6.29902	5.29881	5.03488	5.73256	4.67118	4.89866	4.6468	4.59499	4.68746	4.72569	5.02238	4.06161	4.96983	5.87756	6.47981	4.53825	3.894	3.91656	5.37957	4.83595	6.71672	4.42533	5.74525	6.09518	5.00686
LDHA	33.9703	19.2801	36.9721	36.9721	27.1678	36.9721	29.1849	26.6572	43.6281	40.7438	31.3587	15.8439	29.3916	35.2131	33.4051	39.8261	25.5458	39.8261	24.4989	40.7438	20.5392	39.5896	23.3746	35.5557	25.1879	20.4197	30.0424	41.74	40.9805	35.7603	38.5501	26.99	39.8261	37.3447	37.9124	42.0125	35.7603	17.84	24.2427	38.7637	42.0125	36.4476	29.9244	37.1715	21.2888	43.0061	31.9427	37.1715	26.99
RN7SL446P	0.00162802	0.0020702	0.00183918	0.00188547	0.00180558	0.00184958	0.00202601	0.0017046	0.00178311	0.00153394	0.00184547	0.0019989	0.00167039	0.00169955	0.00144393	0.0018053	0.00193961	0.00183431	0.00190119	0.0017083	0.00170693	0.00183151	0.0015114	0.00169286	0.00192907	0.0018355	0.00171446	0.00181031	0.00175571	0.001803	0.00182276	0.00170286	0.00194873	0.00169833	0.00171732	0.00162255	0.00172759	0.0019994	0.0017437	0.00191825	0.00154127	0.00171288	0.00174304	0.00195688	0.00174304	0.00174015	0.00151856	0.0018523	0.00181477
XCL1	0.121404	0.0020702	0.0994412	0.366328	0.33532	0.0674283	0.154681	0.100665	0.267031	0.0612237	0.118933	0.095867	0.00167039	0.263777	0.206808	0.248853	0.276809	0.536232	0.228473	0.477515	0.100433	0.338263	0.340702	0.177054	0.252838	0.0835893	0.141981	0.00181031	0.339955	0.180933	0.00182276	0.300694	0.174811	0.216638	0.260433	1.02108	0.187023	0.135401	0.171006	0.00191825	0.26399	0.213838	0.351336	0.132206	0.422659	0.176657	0.152531	0.0018523	0.602993
RBM10	6.70175	8.39041	6.96164	6.85431	6.48179	6.51566	5.40561	6.02962	4.95012	5.91345	6.52923	6.71981	5.42846	6.01762	5.57978	5.72874	5.92086	6.16667	6.47647	5.38479	6.05349	5.99959	5.82265	5.49222	6.2125	7.66244	6.81173	5.61888	5.80241	5.89301	5.51522	5.92637	5.61469	5.33222	5.16412	5.06201	5.70194	6.40601	6.35698	6.91241	5.41979	6.67905	7.42371	6.01846	6.28195	5.54252	5.39291	5.54324	5.69536
AL033527.3	0.219296	0.116747	0.262212	0.227755	0.259087	0.170672	0.332468	0.478389	0.151851	0.23877	0.118933	0.203191	0.146898	0.657047	0.237452	0.110714	0.0988806	0.278838	0.0873778	0.319476	0.799114	0.317478	0.274326	0.00169286	0.482205	0.285282	0.229617	0.544739	0.166277	0.286224	0.2167	0.0722983	0.201381	0.124752	0.0556923	0.201053	0.136838	0.105824	0.187323	0.190128	0.332208	0.0494176	0.287854	0.201993	0.246396	0.359349	0.131911	0.432684	0.244554
AL596245.1	0.00162802	0.0020702	0.00183918	0.00188547	0.00180558	0.00184958	0.00202601	0.0017046	0.00178311	0.00153394	0.00184547	0.0019989	0.00167039	0.00169955	0.00144393	0.0018053	0.00193961	0.00183431	0.00190119	0.0017083	0.00170693	0.00183151	0.0015114	0.00169286	0.00192907	0.0018355	0.00171446	0.00181031	0.00175571	0.001803	0.00182276	0.00170286	0.00194873	0.00169833	0.00171732	0.00162255	0.00172759	0.0019994	0.0017437	0.00191825	0.00154127	0.00171288	0.00174304	0.00195688	0.00174304	0.00174015	0.00151856	0.0018523	0.00181477
RNU6-90P	0.00162802	0.0020702	0.00183918	0.00188547	0.00180558	0.00184958	0.00202601	0.0017046	0.00178311	0.00153394	0.00184547	0.0019989	0.00167039	0.00169955	0.00144393	0.0018053	0.00193961	0.00183431	0.00190119	0.0017083	0.00170693	0.00183151	0.0015114	0.00169286	0.00192907	0.0018355	0.00171446	0.00181031	0.00175571	0.001803	0.00182276	0.00170286	0.00194873	0.00169833	0.00171732	0.00162255	0.00172759	0.0019994	0.0017437	0.00191825	0.00154127	0.00171288	0.00174304	0.00195688	0.00174304	0.00174015	0.00151856	0.0018523	0.00181477
DNMT3A	2.86262	2.81984	3.04137	3.07105	2.94294	2.28935	2.31452	2.5149	2.32501	2.61365	2.64886	2.62034	2.60517	2.20419	2.48423	2.50643	2.33927	2.73905	2.54187	2.58776	2.76586	2.88756	2.67171	2.64655	3.01349	2.28024	3.15606	2.4231	2.35798	2.61848	2.38878	2.42281	2.95973	2.12507	2.31565	2.57162	2.37773	2.83602	2.11106	2.74431	2.65728	2.84661	2.2088	2.95729	2.52592	2.84757	2.40112	2.63582	2.83232
CYP4F22	2.8376	5.42116	4.95405	4.46725	6.13029	2.41326	2.14454	2.29447	1.86825	3.41254	3.89997	7.90754	2.48763	2.28206	3.41333	4.37551	6.06513	4.80046	5.59349	2.98095	5.07741	4.98639	5.37373	4.02463	6.60858	4.88864	4.81555	1.40826	2.57618	3.84585	3.86103	2.4182	4.15223	0.313087	2.27874	1.69848	3.88992	9.78909	3.08149	4.77596	2.02469	7.29424	1.18912	7.94396	4.50891	3.51127	1.00768	2.13071	2.63615
AC005165.1	1.57408	0.258796	0.651097	0.239097	1.35411	2.23432	0.00202601	0.230696	2.01048	1.06549	0.348861	0.279395	3.42017	0.282136	1.60115	0.897197	0.807509	0.731094	0.481739	1.15914	0.298154	0.697569	0.572806	1.71543	1.22677	0.586298	1.90005	0.889157	1.81536	0.845259	1.65079	1.33843	1.48017	0.492093	1.04839	0.77156	0.655626	0.165071	0.592746	2.05356	0.936128	2.49821	0.308539	1.31852	0.753065	1.49316	0.739544	1.21364	0.244554
PPIAP16	0.00162802	0.0020702	0.00183918	0.00188547	0.00180558	0.170672	0.44767	0.0017046	0.00178311	0.165989	0.188831	0.578784	0.124348	0.00169955	0.0618673	0.544833	0.00193961	0.00183431	0.00190119	0.254377	0.235498	0.00183151	0.235071	0.535081	0.00192907	0.154044	0.125056	0.155406	0.154656	0.314945	0.00182276	0.131017	0.00194873	0.00169833	0.146156	0.00162255	0.149494	0.0019994	0.145491	0.362231	0.091144	0.144902	0.00174304	0.230619	0.00174304	0.00174015	0.260433	0.176315	0.184147
AL662844.3	0.525269	0.243079	0.642608	0.468898	0.393369	0.281711	0.00202601	0.0017046	0.400123	0.511762	0.2549	0.0019989	0.397173	0.389253	0.906668	0.607474	0.208604	0.585229	0.869922	0.240259	0.444924	0.749736	0.556831	0.50123	0.279236	0.489269	0.00171446	0.537245	0.527908	0.423309	0.00182276	0.311955	0.214272	0.346425	0.500949	0.834711	0.338487	0.0019994	0.260837	0.263597	0.254329	0.125891	0.917108	0.357594	0.472437	0.160142	0.58407	0.364114	0.531294
PDE5A	3.20434	2.06438	2.04858	2.36825	2.47048	2.10043	1.46793	2.30668	2.39274	2.12237	2.15534	3.2558	3.32532	2.31712	2.945	2.12157	3.29665	2.12535	2.34549	1.9686	3.12626	2.45625	1.78094	1.66442	3.62576	1.99919	2.11835	2.35859	2.23196	1.83171	2.25166	2.24491	1.81241	2.32561	2.79342	2.58219	3.04691	3.0714	2.89419	2.55969	2.49945	2.38851	2.1402	1.59402	3.00326	2.29204	3.34314	2.1735	2.26782
FTLP10	0.308585	0.542966	0.238589	0.0800317	0.322285	0.0674283	0.396301	0.112817	0.0865646	0.130451	0.23972	1.30931	0.190897	0.466929	0.15595	0.330842	0.405429	0.193424	0.278623	0.281818	0.670828	0.401616	0.029773	0.258077	1.22677	0.502909	0.201859	0.0619331	0.166277	0.448539	0.00182276	0.159172	0.299873	0.417886	0.260433	0.132403	0.175165	0.213601	0.229276	0.00191825	0.140137	0.32973	0.171017	0.158511	0.440563	0.206985	0.442594	0.213963	0.0877599
RN7SL648P	0.290087	0.0020702	0.417886	0.00188547	0.00180558	0.354013	0.00202601	0.0017046	0.00178311	0.519757	0.00184547	0.56328	0.00167039	0.520693	0.321776	0.371289	0.00193961	0.00183431	0.530757	0.948792	0.00170693	0.00183151	0.207389	0.00169286	0.00192907	0.0018355	0.285118	0.00181031	0.00175571	0.001803	0.00182276	0.00170286	0.00194873	0.00169833	0.00171732	0.00162255	0.338487	0.0019994	0.0017437	0.463194	0.00154127	0.298128	0.00174304	0.00195688	0.308336	0.00174015	0.00151856	0.0018523	0.00181477
LINC01730	0.210789	0.542966	0.379963	0.120859	0.0724682	0.29614	0.619076	0.529275	0.151851	0.177303	0.101359	0.381512	0.212984	0.345814	0.0258636	0.168855	0.00193961	0.291266	0.446228	0.281818	0.27702	0.0994459	0.148478	0.317024	0.335395	0.285282	0.270464	1.8034	0.594306	0.0894597	0.123433	0.116712	0.493373	0.00169833	0.0745181	0.0528428	0.00172759	0.287008	0.276365	0.340932	0.0478999	0.125891	0.308539	0.00195688	0.267821	0.123026	0.300849	0.157436	0.164016
RNU6-1045P	0.00162802	0.0020702	0.00183918	0.00188547	0.00180558	0.00184958	0.00202601	0.0017046	0.00178311	0.00153394	0.00184547	0.0019989	0.00167039	0.00169955	0.00144393	0.0018053	0.00193961	0.00183431	0.00190119	0.0017083	0.00170693	0.00183151	0.0015114	0.00169286	0.00192907	0.0018355	0.00171446	0.00181031	0.00175571	0.001803	0.00182276	0.00170286	0.00194873	0.00169833	0.00171732	0.00162255	0.00172759	0.0019994	0.0017437	0.00191825	0.00154127	0.00171288	0.00174304	0.00195688	0.00174304	0.00174015	0.00151856	0.0018523	0.00181477
AC110774.1	0.0794602	0.0020702	0.00183918	0.0654787	0.00180558	0.00184958	0.00202601	0.0017046	0.00178311	0.0207144	0.00184547	0.0019989	0.0762201	0.0469341	0.100364	0.0018053	0.110369	0.00183431	0.0656208	0.0585503	0.0310885	0.0776656	0.0194952	0.0385897	0.00192907	0.0018355	0.0614672	0.00181031	0.00175571	0.001803	0.00182276	0.0320606	0.00194873	0.0361153	0.0366201	0.00162255	0.00172759	0.0019994	0.0389201	0.00191825	0.00154127	0.00171288	0.0419173	0.0785778	0.00174304	0.00174015	0.0524005	0.0018523	0.0781783
AL158801.4	0.00162802	0.0020702	0.00183918	0.00188547	0.00180558	0.00184958	0.00202601	0.0017046	0.00178311	0.00153394	0.00184547	0.0019989	0.00167039	0.00169955	0.00144393	0.182393	0.00193961	0.00183431	0.00190119	0.0017083	0.00170693	0.00183151	0.0015114	0.00169286	0.00192907	0.0018355	0.00171446	0.00181031	0.00175571	0.001803	0.00182276	0.00170286	0.00194873	0.00169833	0.00171732	0.00162255	0.00172759	0.0019994	0.0017437	0.00191825	0.00154127	0.00171288	0.00174304	0.00195688	0.00174304	0.00174015	0.00151856	0.0018523	0.00181477
AL359258.3	0.0374374	0.0020702	0.124395	0.00188547	0.103827	0.0674283	0.128415	0.122882	0.0975423	0.154392	0.304846	0.0019989	0.167585	0.125048	0.216943	0.0678891	0.00193961	0.00183431	0.0768381	0.121166	0.0500951	0.00183151	0.0643309	0.146398	0.163804	0.0654787	0.107994	0.165332	0.143248	0.180933	0.270045	0.0860746	0.162591	0.135705	0.125558	0.0352748	0.0517578	0.121258	0.260837	0.00191825	0.12868	0.00171288	0.00174304	0.216793	0.140573	0.142043	0.0599058	0.0018523	0.0781783
ZNF304	1.58796	1.60379	1.83515	1.90375	1.90581	1.89605	1.82487	1.9101	1.85787	2.09096	2.34399	1.70607	1.83464	1.63024	1.9147	1.8597	1.53243	1.98329	1.58306	1.72444	1.75758	2.03644	1.72349	1.84624	1.60249	1.77275	2.21741	1.27498	1.75004	2.08834	1.96124	1.97403	1.8883	1.47305	2.04241	1.51812	1.56792	1.14705	1.6676	2.05721	1.82515	2.33455	1.99159	2.06774	1.56982	2.24903	1.50841	1.57802	1.79896
ATP6AP2	8.90382	7.47972	7.72236	8.62991	8.58747	8.34042	9.07447	7.88893	8.96305	8.16115	9.41917	7.56783	9.1412	8.48048	8.47656	8.96488	8.38868	9.1697	7.92756	8.84247	7.91998	9.78396	7.04934	8.22341	8.22178	7.29772	8.0924	8.08523	9.26599	8.82744	8.77462	9.90758	8.41362	7.79457	9.82076	9.93705	8.98802	8.23481	9.13888	8.01421	9.25261	8.77652	7.94068	8.22997	7.82507	9.50238	8.85214	8.30215	7.85324
RN7SL714P	0.00162802	0.0020702	0.00183918	0.00188547	0.00180558	0.00184958	0.00202601	0.0017046	0.00178311	0.00153394	0.00184547	0.0019989	0.00167039	0.00169955	0.00144393	0.0018053	0.00193961	0.00183431	0.00190119	0.0017083	0.00170693	0.00183151	0.0015114	0.00169286	0.00192907	0.0018355	0.00171446	0.00181031	0.00175571	0.001803	0.00182276	0.00170286	0.00194873	0.00169833	0.00171732	0.00162255	0.00172759	0.0019994	0.0017437	0.00191825	0.00154127	0.00171288	0.00174304	0.00195688	0.00174304	0.00174015	0.00151856	0.0018523	0.00181477
AP001207.1	0.366138	0.0020702	0.324151	0.214633	0.00180558	0.00184958	0.44767	0.168746	0.162591	0.00153394	0.00184547	0.239215	0.00167039	0.00169955	0.00144393	0.0018053	0.00193961	0.00183431	0.00190119	0.0017083	0.00170693	0.00183151	0.0015114	0.00169286	0.210365	0.0018355	0.00171446	0.27702	0.00175571	0.001803	0.00182276	0.00170286	0.00194873	0.00169833	0.00171732	0.00162255	0.00172759	0.0019994	0.145491	0.00191825	0.00154127	0.00171288	0.00174304	0.00195688	0.140573	0.00174015	0.266664	0.176315	0.00181477
ATP23	2.50326	1.83441	3.19795	2.58468	2.7323	2.8469	2.60922	2.41939	2.66201	2.31769	2.74736	1.05533	2.76416	2.45437	2.33282	2.42548	2.43336	2.59728	2.57162	2.28571	2.04917	2.87382	2.12212	2.5835	2.24609	2.66115	2.59382	2.7073	3.17319	2.94663	3.30417	2.34074	2.70181	2.15477	2.82661	2.0792	2.27697	2.04684	2.8181	2.71045	2.85288	2.58404	2.32835	2.49101	2.88616	3.09783	2.99123	2.43655	2.17686
AC008079.1	0.0794602	0.0020702	0.0726834	0.0929785	0.0433493	0.0857336	0.140823	0.0882806	0.0762824	0.0352	0.0663902	0.095867	0.0645462	0.102355	0.0470444	0.110714	0.0860247	0.0750426	0.0768381	0.0742105	0.113857	0.0884825	0.0787055	0.067919	0.0928598	0.0835893	0.0614672	0.0847658	0.0682331	0.0894597	0.081722	0.0860746	0.113163	0.135705	0.0847886	0.0644869	0.075679	0.0760246	0.090655	0.0740359	0.0478999	0.0684158	0.0865348	0.10589	0.0736545	0.0866256	0.085295	0.101546	0.0781783
MTND4P24	0.00162802	0.0020702	0.00183918	0.00188547	0.00180558	0.00184958	0.00202601	0.0017046	0.00178311	0.23877	0.00184547	0.0019989	0.00167039	0.00169955	0.00144393	0.0018053	0.00193961	0.00183431	0.00190119	0.0017083	0.00170693	0.00183151	0.0015114	0.00169286	0.00192907	0.0018355	0.00171446	0.00181031	0.00175571	0.001803	0.00182276	0.00170286	0.00194873	0.00169833	0.00171732	0.00162255	0.00172759	0.0019994	0.0017437	0.00191825	0.12868	0.00171288	0.00174304	0.00195688	0.00174304	0.00174015	0.00151856	0.0018523	0.00181477
AC244100.3	0.00162802	0.0020702	0.00183918	0.00188547	0.0433493	0.00184958	0.00202601	0.0017046	0.00178311	0.00153394	0.00184547	0.0019989	0.00167039	0.00169955	0.00144393	0.0018053	0.00193961	0.00183431	0.00190119	0.0017083	0.00170693	0.00183151	0.0015114	0.00169286	0.00192907	0.0018355	0.00171446	0.00181031	0.00175571	0.001803	0.00182276	0.00170286	0.00194873	0.00169833	0.00171732	0.00162255	0.00172759	0.0019994	0.0017437	0.00191825	0.00154127	0.00171288	0.00174304	0.00195688	0.00174304	0.00174015	0.00151856	0.0018523	0.00181477
AL035411.1	0.582681	0.475322	0.788945	0.421649	0.559865	0.96137	0.609756	0.604868	0.769566	0.766247	1.03005	0.624373	0.433914	0.481458	0.565694	1.35366	1.20756	1.11794	0.268694	0.599909	0.728448	0.369243	0.463775	0.459372	1.16378	0.897902	0.828176	0.712813	0.562538	0.997703	0.396301	0.844826	0.750572	0.695923	1.14971	0.563468	0.453484	0.73924	0.696299	0.316304	0.96137	1.0048	0.609533	0.320109	0.521408	1.00247	0.411825	0.869168	0.15283
AL157944.1	0.00162802	0.0020702	0.00183918	0.00188547	0.00180558	0.00184958	0.00202601	0.0017046	0.00178311	0.00153394	0.00184547	0.0019989	0.00167039	0.00169955	0.00144393	0.0018053	0.00193961	0.00183431	0.00190119	0.0017083	0.00170693	0.00183151	0.0015114	0.00169286	0.00192907	0.0018355	0.00171446	0.00181031	0.00175571	0.001803	0.00182276	0.00170286	0.00194873	0.00169833	0.00171732	0.00162255	0.00172759	0.0019994	0.0017437	0.00191825	0.00154127	0.00171288	0.00174304	0.00195688	0.00174304	0.00174015	0.00151856	0.0018523	0.00181477
DSCR4-IT1	0.00162802	0.0020702	0.00183918	0.00188547	0.00180558	0.00184958	0.00202601	0.0017046	0.00178311	0.00153394	0.00184547	0.0019989	0.00167039	0.00169955	0.00144393	0.0018053	0.00193961	0.00183431	0.00190119	0.0017083	0.00170693	0.00183151	0.0015114	0.00169286	0.00192907	0.0018355	0.00171446	0.00181031	0.00175571	0.001803	0.00182276	0.00170286	0.00194873	0.00169833	0.00171732	0.00162255	0.00172759	0.0019994	0.0017437	0.00191825	0.00154127	0.00171288	0.00174304	0.00195688	0.00174304	0.00174015	0.00151856	0.0018523	0.00181477
HMGN2P10	0.00162802	0.0020702	0.00183918	0.00188547	0.00180558	0.00184958	0.00202601	0.0017046	0.00178311	0.00153394	0.509371	0.0019989	0.00167039	0.00169955	0.00144393	0.0018053	0.00193961	0.00183431	0.00190119	0.0017083	0.00170693	0.00183151	0.0015114	0.00169286	0.00192907	0.0018355	0.00171446	0.00181031	0.00175571	0.001803	0.00182276	0.00170286	0.00194873	0.00169833	0.00171732	0.00162255	0.00172759	0.0019994	0.0017437	0.00191825	0.00154127	0.00171288	0.00174304	0.00195688	0.00174304	0.00174015	0.00151856	0.0018523	0.00181477
AC141257.2	0.0468369	0.380702	0.00183918	0.00188547	0.00180558	0.00184958	0.00202601	0.075226	0.00178311	0.00153394	0.00184547	0.0019989	0.00167039	0.00169955	0.00144393	0.0018053	0.00193961	0.00183431	0.00190119	0.0017083	0.00170693	0.00183151	0.0015114	0.00169286	0.00192907	0.13786	0.00171446	0.00181031	0.00175571	0.001803	0.00182276	0.00170286	0.00194873	0.00169833	0.00171732	0.00162255	0.00172759	0.0019994	0.0017437	0.00191825	0.00154127	0.00171288	0.00174304	0.00195688	0.0736545	0.0688246	0.00151856	0.0018523	0.0877599
RLIMP1	0.0468369	0.0020702	0.00183918	0.00188547	0.00180558	0.00184958	0.00202601	0.0376437	0.00178311	0.0474911	0.0663902	0.0019989	0.0338562	0.0369168	0.0201441	0.0018053	0.0860247	0.00183431	0.00190119	0.136814	0.00170693	0.00183151	0.0194952	0.00169286	0.108335	0.0494998	0.0614672	0.0503774	0.118107	0.0565032	0.00182276	0.116712	0.00194873	0.0672893	0.00171732	0.00162255	0.0407493	0.0019994	0.0017437	0.00191825	0.0209517	0.00171288	0.00174304	0.00195688	0.00174304	0.00174015	0.0205054	0.0018523	0.0877599
COPS5P1	0.00162802	0.0020702	0.00183918	0.00188547	0.00180558	0.00184958	0.00202601	0.0017046	0.00178311	0.00153394	0.00184547	0.0019989	0.00167039	0.00169955	0.00144393	0.0018053	0.00193961	0.00183431	0.00190119	0.0017083	0.00170693	0.00183151	0.0015114	0.00169286	0.00192907	0.0018355	0.00171446	0.00181031	0.00175571	0.001803	0.00182276	0.00170286	0.00194873	0.00169833	0.00171732	0.00162255	0.00172759	0.0019994	0.0017437	0.00191825	0.00154127	0.00171288	0.00174304	0.00195688	0.00174304	0.00174015	0.00151856	0.0018523	0.00181477
MIR129-2	0.00162802	0.0020702	0.00183918	0.00188547	0.00180558	0.00184958	0.00202601	0.0017046	0.00178311	0.00153394	0.00184547	0.0019989	0.00167039	0.00169955	0.00144393	0.0018053	0.00193961	0.00183431	0.00190119	0.0017083	0.00170693	0.00183151	0.0015114	0.00169286	0.00192907	0.0018355	0.00171446	0.00181031	0.00175571	0.001803	0.00182276	0.00170286	0.00194873	0.00169833	0.00171732	0.00162255	0.00172759	0.0019994	0.0017437	0.00191825	0.00154127	0.00171288	0.00174304	0.00195688	0.00174304	0.00174015	0.00151856	0.0018523	0.00181477
AL158166.1	0.00162802	0.0020702	0.00183918	0.00188547	0.21022	0.00184958	0.00202601	0.0017046	0.00178311	0.130451	0.00184547	0.0019989	0.00167039	0.00169955	0.00144393	0.0018053	0.00193961	0.00183431	0.00190119	0.0017083	0.201723	0.00183151	0.0015114	0.00169286	0.00192907	0.0018355	0.201859	0.00181031	0.00175571	0.25633	0.270045	0.00170286	0.00194873	0.00169833	0.00171732	0.00162255	0.00172759	0.0019994	0.0017437	0.00191825	0.152774	0.00171288	0.00174304	0.00195688	0.213118	0.00174015	0.00151856	0.0018523	0.00181477
TREH	0.210789	0.837262	1.85736	1.48737	0.717449	0.205695	1.15724	1.45145	0.194368	0.95979	2.48641	1.95503	1.03567	0.507886	1.37258	1.54589	1.28698	1.45628	1.43046	0.431823	1.09278	1.78221	1.45628	0.917365	1.21788	1.9191	2.12157	0.0847658	0.624922	2.42031	1.70471	0.821541	2.04434	0.22586	1.15542	0.151851	1.35645	0.520514	0.586574	0.399149	0.410814	1.29218	0.874289	1.29364	1.12955	2.08667	0.152531	0.364114	0.819196
AC138466.5	0.151616	0.160172	0.0994412	0.120859	0.247626	0.310926	0.236382	0.157869	0.338714	0.0915022	0.00184547	0.0019989	0.0645462	0.125048	0.0258636	0.428397	0.00193961	0.304524	0.120688	0.136814	0.0623343	0.00183151	0.113456	0.161258	0.00192907	0.0835893	0.00171446	0.146517	0.143248	0.165649	0.323472	0.275368	0.214272	0.392615	0.250678	0.302597	0.00172759	0.0019994	0.245171	0.00191825	0.1766	0.24897	0.212501	0.00195688	0.0736545	0.254185	0.167617	0.0018523	0.428482
AL049861.1	0.00162802	0.0020702	0.00183918	0.00188547	0.00180558	0.00184958	0.00202601	0.0017046	0.00178311	0.00153394	0.00184547	0.0019989	0.00167039	0.00169955	0.00144393	0.0018053	0.00193961	0.00183431	0.00190119	0.0017083	0.00170693	0.00183151	0.0015114	0.00169286	0.00192907	0.0018355	0.00171446	0.00181031	0.00175571	0.001803	0.00182276	0.00170286	0.00194873	0.00169833	0.00171732	0.00162255	0.00172759	0.0019994	0.0017437	0.00191825	0.00154127	0.00171288	0.00174304	0.00195688	0.00174304	0.00174015	0.00151856	0.0018523	0.00181477
NOP16	7.11331	7.14034	7.71677	5.9452	7.19794	9.84862	8.89762	6.00425	6.82706	6.66645	5.37698	5.8092	5.27418	7.09121	5.55371	11.074	7.48358	7.91217	6.71981	8.1359	6.78554	5.63254	6.04768	8.5344	10.5135	7.47012	6.01679	9.38098	7.0456	7.90754	7.61443	6.33894	6.72817	7.90159	6.14302	5.86457	6.12529	6.66817	7.47386	6.10261	6.17577	8.03275	6.62045	7.77121	7.3989	7.79457	8.90727	8.64479	6.24051
HEY2	0.933882	1.00107	0.92817	1.01026	1.25092	0.855654	0.576865	0.962496	1.06515	1.07114	0.896416	1.41545	1.15966	1.39387	0.945906	1.06292	1.22301	0.96989	1.48661	0.741913	1.33131	0.968698	0.519905	0.740996	1.0398	1.0558	0.769257	1.31952	1.04555	0.963829	0.894151	1.01788	1.07342	1.20137	0.859449	0.903935	1.24138	1.95937	0.779787	0.752586	0.703177	0.933267	1.04662	0.897295	1.39597	0.941314	1.19412	0.793604	0.974212
AC087742.1	0.161128	0.0020702	0.379963	0.134274	0.21022	0.119262	0.26288	0.241306	0.0975423	0.0915022	0.118933	0.148692	0.0645462	0.395327	0.216943	0.110714	0.236162	0.17794	0.514415	0.333612	0.42755	0.00183151	0.137202	0.317024	0.383523	0.10222	0.00171446	0.0956334	0.154656	0.344978	0.00182276	0.0722983	0.239081	0.261884	0.0847886	0.121801	0.0874527	0.327813	0.26838	0.316304	0.152774	0.00171288	0.00174304	0.144536	0.34918	0.0866256	0.418139	0.112063	0.263019
ACOX2	5.879	2.36825	6.60282	3.3045	3.45416	3.48095	3.2313	3.04868	2.9006	2.89925	2.1019	3.95392	4.01495	5.19973	3.50207	3.26531	3.7078	3.58312	4.44226	2.70567	3.70823	4.20583	2.70181	3.34681	3.66487	4.11889	3.54519	5.24722	3.37668	2.43002	3.82786	2.70502	3.8199	4.76879	3.54291	3.08709	2.87512	2.8919	4.61143	4.77105	2.96976	2.15687	3.26209	3.78788	4.27673	2.68598	5.44118	5.29072	2.94697
INTS13	4.36244	5.16347	4.27571	4.5637	4.09722	4.8601	4.99583	4.28891	3.65178	3.60871	3.61115	3.16824	2.90195	4.63394	3.23544	3.96042	4.32397	4.29266	3.68742	3.75433	4.56735	4.20583	2.92554	3.88582	4.46677	4.80808	3.47021	6.39538	4.46533	4.09767	3.99625	4.40533	3.58075	4.29997	4.47501	3.73882	4.59195	3.72109	4.08338	3.80151	3.93287	3.55075	3.95911	3.17319	4.10953	4.39445	5.14333	4.77341	3.3916
SLC25A51P2	0.00162802	0.0020702	0.00183918	0.00188547	0.00180558	0.00184958	0.00202601	0.0017046	0.00178311	0.00153394	0.00184547	0.0019989	0.00167039	0.00169955	0.00144393	0.0018053	0.00193961	0.00183431	0.00190119	0.0017083	0.00170693	0.00183151	0.0015114	0.00169286	0.00192907	0.0018355	0.00171446	0.00181031	0.00175571	0.001803	0.00182276	0.00170286	0.00194873	0.00169833	0.00171732	0.00162255	0.00172759	0.0019994	0.0017437	0.00191825	0.00154127	0.00171288	0.00174304	0.00195688	0.00174304	0.00174015	0.00151856	0.0018523	0.00181477
MAJIN	0.00162802	0.0020702	0.00183918	0.00188547	0.120928	0.0857336	0.00202601	0.0376437	0.140645	0.00153394	0.153914	0.131368	0.0876228	0.114014	0.166825	0.154491	0.00193961	0.266143	0.00190119	0.0017083	0.201723	0.00183151	0.207389	0.00169286	0.00192907	0.0018355	0.00171446	0.00181031	0.00175571	0.001803	0.165348	0.116712	0.00194873	0.11305	0.00171732	0.00162255	0.00172759	0.121258	0.0999426	0.00191825	0.0263443	0.10638	0.00174304	0.00195688	0.00174304	0.00174015	0.00151856	0.0833601	0.00181477
AC119150.1	0.00162802	0.0020702	0.00183918	0.00188547	0.00180558	0.00184958	0.00202601	0.0017046	0.00178311	0.00153394	0.00184547	0.0019989	0.00167039	0.00169955	0.00144393	0.0018053	0.00193961	0.00183431	0.00190119	0.0017083	0.00170693	0.00183151	0.0015114	0.13044	0.00192907	0.0018355	0.00171446	0.00181031	0.00175571	0.001803	0.00182276	0.00170286	0.00194873	0.00169833	0.00171732	0.170711	0.00172759	0.0019994	0.0017437	0.00191825	0.00154127	0.00171288	0.00174304	0.00195688	0.00174304	0.00174015	0.00151856	0.0018523	0.00181477
PROSER2	2.72516	4.88864	2.71879	2.833	2.95761	3.54448	3.0465	3.39637	3.54408	3.01471	3.5982	3.75919	1.92536	2.82996	2.53882	3.00256	1.95858	3.60052	2.82484	3.45456	2.75962	2.1735	3.15328	3.16182	5.53489	3.42929	3.82958	3.13926	2.20971	2.2405	2.55446	2.31508	2.46664	2.34311	2.00301	2.36222	3.09952	4.78397	3.22918	3.59202	2.85288	3.29906	4.23133	3.29906	2.76416	2.44623	2.38315	3.67741	2.26494
PPP1R7	11.1676	8.05887	11.536	12.5387	10.9574	10.5506	11.2961	10.5135	10.4517	11.3765	12.0492	8.64883	11.0315	10.9502	11.333	10.8035	10.2419	11.1211	9.73623	11.0452	9.10434	12.0692	10.8301	10.584	8.99672	10.5642	11.4944	9.65434	11.9863	12.6166	12.4708	10.8035	12.4662	9.28031	10.5905	10.6819	10.6508	8.99443	9.1516	12.0692	11.4415	11.6219	10.1306	12.2232	9.71626	12.5612	8.75316	10.1126	11.1744
HNRNPA2B1	35.9377	21.5416	35.9377	35.0509	30.3995	36.1027	30.6627	32.564	36.5987	34.7493	27.8893	17.4695	36.9721	38.9554	32.4439	35.0509	29.4892	35.354	29.9244	30.6627	27.8893	36.5987	29.5965	30.5444	25.7718	24.3025	28.5775	48.6945	40.7438	35.354	34.2983	36.2639	33.5355	36.7849	35.9377	42.7881	32.3061	20.4565	35.354	27.4243	38.5501	27.9726	33.2482	28.3291	28.5775	36.4476	39.8261	40.2431	31.093
AP001468.1	0.00162802	0.0020702	0.00183918	0.00188547	0.00180558	0.00184958	0.00202601	0.0017046	0.00178311	0.00153394	0.00184547	0.0019989	0.00167039	0.00169955	0.00144393	0.0018053	0.00193961	0.00183431	0.00190119	0.0017083	0.00170693	0.00183151	0.0015114	0.00169286	0.00192907	0.0018355	0.00171446	0.00181031	0.00175571	0.001803	0.00182276	0.00170286	0.00194873	0.00169833	0.00171732	0.00162255	0.00172759	0.0019994	0.0017437	0.00191825	0.00154127	0.00171288	0.00174304	0.00195688	0.00174304	0.00174015	0.00151856	0.0018523	0.00181477
RN7SL25P	0.00162802	0.0020702	0.00183918	0.00188547	0.00180558	0.00184958	0.00202601	0.0017046	0.00178311	0.00153394	0.00184547	0.0019989	0.00167039	0.00169955	0.00144393	0.0018053	0.00193961	0.00183431	0.00190119	0.0017083	0.00170693	0.00183151	0.0015114	0.00169286	0.00192907	0.0018355	0.00171446	0.483554	0.00175571	0.001803	0.00182276	0.00170286	0.00194873	0.00169833	0.00171732	0.00162255	0.00172759	0.0019994	0.0017437	0.00191825	0.00154127	0.00171288	0.00174304	0.00195688	0.00174304	0.00174015	0.00151856	0.0018523	0.00181477
MIR6720	0.00162802	0.0020702	0.00183918	0.00188547	0.00180558	0.00184958	0.00202601	0.0017046	0.00178311	0.00153394	0.00184547	0.0019989	0.00167039	0.00169955	0.00144393	0.0018053	0.00193961	0.00183431	0.00190119	0.0017083	0.00170693	0.00183151	0.0015114	0.00169286	0.00192907	0.0018355	0.00171446	0.00181031	0.00175571	0.001803	0.00182276	0.00170286	0.00194873	0.00169833	0.00171732	0.00162255	0.00172759	0.0019994	0.0017437	0.00191825	0.00154127	0.00171288	0.00174304	0.00195688	0.00174304	0.00174015	0.00151856	0.0018523	0.00181477
AC020703.1	0.00162802	0.0020702	0.00183918	0.00188547	0.00180558	0.00184958	0.00202601	0.0017046	0.276537	0.00153394	0.00184547	0.0019989	0.00167039	0.00169955	0.0618673	0.0018053	0.00193961	0.00183431	0.00190119	0.0017083	0.00170693	0.00183151	0.0015114	0.146398	0.00192907	0.0018355	0.00171446	0.00181031	0.00175571	0.001803	0.00182276	0.00170286	0.00194873	0.00169833	0.00171732	0.00162255	0.00172759	0.0019994	0.0017437	0.00191825	0.00154127	0.00171288	0.00174304	0.00195688	0.00174304	0.00174015	0.00151856	0.0018523	0.00181477
OR51E2	0.0468369	0.0878901	0.0481582	0.106321	0.196775	0.152835	0.00202601	0.0492802	0.118187	0.0258893	0.0840758	0.0019989	0.0338562	0.125048	0.0170334	0.0966569	0.0729798	0.0477074	0.00190119	0.0585503	0.00170693	0.0776656	0.0194952	0.0294932	0.00192907	0.0494998	0.0765338	0.0734711	0.0558019	0.0565032	0.081722	0.0320606	0.0886101	0.0672893	0.114169	0.151851	0.075679	0.121258	0.0469511	0.0899146	0.061717	0.0494176	0.00174304	0.0671088	0.00174304	0.0525721	0.0231029	0.0018523	0.00181477
MIR100HG	3.21921	2.12745	2.45437	2.23318	2.70949	2.12899	1.5097	3.42969	3.45761	2.15226	1.56361	3.29142	3.99801	2.94391	2.53605	3.37111	2.9924	2.88443	3.69736	2.558	4.0391	2.41907	1.93407	2.38228	3.35808	4.34384	2.00193	4.85255	2.3701	2.17796	2.36339	2.62377	2.4525	3.05767	4.61829	3.16789	3.52255	4.24603	3.35324	2.33397	2.59814	2.25135	3.26666	1.74529	3.06857	2.04804	3.68391	2.61818	2.10013
AP002992.1	0.00162802	0.0020702	0.00183918	0.00188547	0.00180558	0.00184958	0.00202601	0.0017046	0.00178311	0.00153394	0.00184547	0.0019989	0.190897	0.00169955	0.112891	0.154491	0.00193961	0.00183431	0.00190119	0.0017083	0.00170693	0.00183151	0.0643309	0.00169286	0.00192907	0.0018355	0.00171446	0.00181031	0.131067	0.150591	0.00182276	0.00170286	0.00194873	0.135705	0.00171732	0.11097	0.149494	0.0019994	0.0017437	0.00191825	0.00154127	0.00171288	0.00174304	0.00195688	0.00174304	0.00174015	0.00151856	0.0018523	0.00181477
CYP2E1	4.48327	7.78692	4.17587	5.00403	5.64382	4.26457	6.11444	4.85479	2.10013	3.53791	6.39261	2.25707	3.20434	4.14559	3.19525	3.18118	4.0536	5.71248	3.2513	6.02878	3.06187	2.26871	4.86942	2.99785	4.12915	6.51484	6.76985	3.00221	4.87126	5.53421	4.53324	3.9261	4.84576	4.58688	3.67979	3.2313	4.95993	6.0083	3.49735	5.19848	5.7106	5.4023	2.85856	4.77391	5.61888	5.04291	1.46518	4.24928	4.32972
AP003041.2	0.00162802	0.0020702	0.00183918	0.00188547	0.00180558	0.00184958	0.00202601	0.0017046	0.00178311	0.0474911	0.00184547	0.0019989	0.00167039	0.00169955	0.00144393	0.0018053	0.00193961	0.00183431	0.00190119	0.0017083	0.0742565	0.00183151	0.0015114	0.00169286	0.00192907	0.0018355	0.00171446	0.00181031	0.00175571	0.001803	0.00182276	0.00170286	0.00194873	0.00169833	0.00171732	0.00162255	0.00172759	0.0019994	0.0017437	0.00191825	0.00154127	0.00171288	0.00174304	0.00195688	0.00174304	0.00174015	0.00151856	0.0018523	0.00181477
PES1	6.51651	7.50027	7.50756	5.95665	7.15079	9.42984	9.09238	6.17807	7.62832	6.94172	5.77285	7.64595	6.34813	6.68081	6.0881	8.69946	7.78867	7.46113	7.28838	7.20621	7.77121	6.23646	6.44201	7.17794	9.45459	6.68609	6.53811	7.53643	7.28613	7.50339	7.3774	6.44964	7.43584	7.21492	5.84155	6.28654	6.76232	8.10146	6.98092	6.1509	6.93978	7.32142	6.59216	7.08155	8.10428	6.63356	7.17349	7.00386	6.99609
ADAM20P2	0.00162802	0.0020702	0.00183918	0.00188547	0.00180558	0.00184958	0.00202601	0.0017046	0.00178311	0.00153394	0.00184547	0.0019989	0.00167039	0.00169955	0.00144393	0.0018053	0.00193961	0.00183431	0.00190119	0.0017083	0.00170693	0.00183151	0.0015114	0.00169286	0.00192907	0.0018355	0.00171446	0.00181031	0.00175571	0.001803	0.00182276	0.00170286	0.00194873	0.00169833	0.00171732	0.00162255	0.00172759	0.0019994	0.0017437	0.00191825	0.00154127	0.00171288	0.00174304	0.00195688	0.00174304	0.00174015	0.00151856	0.0018523	0.00181477
USP3-AS1	1.74309	1.42744	1.41448	1.39571	1.48017	1.18149	2.08068	1.88962	1.17669	0.991971	1.17475	1.27744	1.08927	1.06695	1.07403	1.12193	1.39912	0.824132	1.31789	0.961803	1.80797	1.48755	1.09256	0.936716	1.06531	1.50841	1.27873	1.49049	1.16597	0.928332	0.863928	1.57542	0.848168	1.02577	1.88121	0.79592	1.68689	1.59813	1.43241	1.41658	0.8846	0.753558	1.4008	1.01468	1.58615	1.01806	1.67686	1.64946	1.26962
IGLC7	1.43656	0.0020702	0.202899	1.09076	0.953276	2.89925	0.00202601	0.740022	1.34294	0.591177	0.379078	0.0019989	1.39035	0.157301	2.38769	0.831375	0.00193961	2.66612	0.00190119	1.46605	0.00170693	0.00183151	1.56904	1.54616	0.239402	0.0018355	1.18058	0.00181031	1.62198	0.919733	0.990585	1.5188	2.38504	0.409828	1.13992	3.89118	0.175165	0.0019994	0.163304	0.423772	0.849409	0.421326	3.71787	0.600078	0.166616	0.00174015	0.00151856	0.20553	3.73557
AC078899.3	0.00162802	0.0020702	0.00183918	0.00188547	0.00180558	0.00184958	0.00202601	0.0017046	0.00178311	0.00153394	0.00184547	0.0019989	0.00167039	0.00169955	0.00144393	0.0018053	0.00193961	0.00183431	0.00190119	0.0017083	0.00170693	0.00183151	0.0015114	0.00169286	0.00192907	0.0018355	0.00171446	0.00181031	0.00175571	0.001803	0.00182276	0.00170286	0.00194873	0.00169833	0.00171732	0.00162255	0.00172759	0.0019994	0.0017437	0.00191825	0.00154127	0.00171288	0.00174304	0.00195688	0.00174304	0.00174015	0.00151856	0.0018523	0.00181477
MIR516A2	0.00162802	0.0020702	0.00183918	0.00188547	0.00180558	0.00184958	0.00202601	0.0017046	0.00178311	0.00153394	0.00184547	0.0019989	0.00167039	0.00169955	0.00144393	0.0018053	0.00193961	0.00183431	0.00190119	0.0017083	0.00170693	0.00183151	0.0015114	0.00169286	0.00192907	0.0018355	0.00171446	0.00181031	0.00175571	0.001803	0.00182276	0.00170286	0.00194873	0.00169833	0.00171732	0.00162255	0.00172759	0.0019994	0.0017437	0.00191825	0.00154127	0.00171288	0.00174304	0.00195688	0.00174304	0.00174015	0.00151856	0.0018523	0.00181477
RNU6-919P	0.00162802	0.0020702	0.00183918	0.00188547	0.00180558	0.00184958	0.00202601	0.0017046	0.00178311	0.00153394	0.00184547	0.0019989	0.00167039	0.00169955	0.00144393	0.0018053	0.00193961	0.00183431	0.00190119	0.0017083	0.00170693	0.00183151	0.0015114	0.00169286	0.00192907	0.0018355	0.00171446	0.00181031	0.00175571	0.001803	0.00182276	0.00170286	0.00194873	0.00169833	0.00171732	0.00162255	0.00172759	0.0019994	0.0017437	0.00191825	0.00154127	0.00171288	0.00174304	0.00195688	0.00174304	0.00174015	0.00151856	0.0018523	0.00181477
LINC01548	0.00162802	0.0020702	0.00183918	0.00188547	0.00180558	0.00184958	0.00202601	0.0017046	0.00178311	0.00153394	0.00184547	0.0019989	0.00167039	0.00169955	0.00144393	0.0018053	0.00193961	0.00183431	0.00190119	0.0017083	0.00170693	0.00183151	0.0015114	0.00169286	0.00192907	0.0018355	0.107994	0.00181031	0.00175571	0.001803	0.00182276	0.00170286	0.00194873	0.00169833	0.00171732	0.00162255	0.00172759	0.0019994	0.109551	0.16059	0.00154127	0.00171288	0.00174304	0.00195688	0.00174304	0.00174015	0.00151856	0.0018523	0.00181477
RPS13P2	0.651939	0.2926	0.57081	0.580608	1.06549	1.05393	1.11886	0.346371	0.338714	1.21263	1.27196	0.875871	0.845259	0.643559	0.885751	1.84522	1.41313	0.595542	0.417295	1.33577	0.453581	1.03174	0.340702	0.601638	0.726197	1.26526	1.04912	0.682907	0.727358	2.21971	0.677989	1.33843	1.10315	1.60852	1.78593	0.85843	0.316439	0.633327	0.290995	0.825109	0.711859	1.13759	0.45077	0.00195688	0.484589	1.28717	0.602663	1.15426	0.509007
HSDL2	3.90805	3.83677	4.47146	5.41979	4.63394	4.69474	4.58534	4.37655	4.07764	4.33383	4.90724	3.97529	4.281	4.27299	4.60847	4.19342	3.67459	5.26053	3.9261	4.5694	4.33563	5.32729	4.04632	4.14559	4.14829	4.34079	4.62066	4.62646	4.4921	4.76607	4.17885	5.08439	4.17835	4.12368	4.62274	4.66922	4.14603	3.64666	3.99332	5.72253	4.26971	5.51046	5.21407	3.90466	3.63579	5.0372	3.68992	4.56111	4.17587
RPL31P9	0.00162802	0.0020702	0.00183918	0.00188547	0.00180558	0.00184958	0.00202601	0.0017046	0.00178311	0.00153394	0.00184547	0.0019989	0.00167039	0.00169955	0.00144393	0.0018053	0.00193961	0.00183431	0.00190119	0.0017083	0.00170693	0.00183151	0.0015114	0.00169286	0.00192907	0.0018355	0.00171446	0.00181031	0.00175571	0.001803	0.00182276	0.00170286	0.00194873	0.00169833	0.00171732	0.00162255	0.00172759	0.0019994	0.0017437	0.00191825	0.00154127	0.00171288	0.00174304	0.00195688	0.00174304	0.00174015	0.00151856	0.0018523	0.00181477
LINC00395	0.00162802	0.0020702	0.00183918	0.00188547	0.00180558	0.00184958	0.00202601	0.0017046	0.00178311	0.00153394	0.00184547	0.0019989	0.00167039	0.00169955	0.00144393	0.0018053	0.00193961	0.00183431	0.00190119	0.0017083	0.00170693	0.00183151	0.0015114	0.00169286	0.00192907	0.0018355	0.00171446	0.00181031	0.00175571	0.001803	0.00182276	0.00170286	0.00194873	0.00169833	0.00171732	0.00162255	0.00172759	0.0019994	0.0017437	0.00191825	0.00154127	0.00171288	0.00174304	0.00195688	0.00174304	0.00174015	0.00151856	0.0018523	0.00181477
PTCD3	7.82905	4.62893	6.59698	7.53478	5.82947	6.08725	6.56067	6.87255	7.90453	6.5745	6.27178	4.18609	6.0881	7.05603	6.44201	7.41147	5.97543	7.33793	5.83473	6.48611	7.09753	7.17232	6.22614	6.08984	5.89691	6.22812	6.16926	8.55549	7.88323	5.76962	6.43918	7.43345	7.21945	7.64333	7.69451	7.47263	6.85883	4.70332	7.11219	5.85515	7.42669	6.11951	7.63401	6.18425	5.69894	6.96599	9.28031	8.18828	7.36075
STARD5	3.64743	4.70433	4.69527	4.79252	4.57824	2.58404	5.88523	6.45946	6.99822	3.82326	4.94049	4.25907	4.13408	4.9924	4.10257	3.49354	6.11444	5.31298	5.9932	6.21919	5.9047	5.06616	3.47757	4.57628	4.28891	5.29127	4.68451	4.59195	5.50498	5.85248	4.46824	5.52741	3.57106	7.03721	5.6372	7.07924	6.13029	3.61273	6.12444	5.18972	8.65278	3.50668	7.61571	4.61092	5.60241	5.07069	5.46857	5.26053	5.41596
TSPEAR	0.0374374	0.13138	0.0858851	0.00188547	0.0433493	0.119262	0.0889488	0.147196	0.118187	0.0474911	0.0505786	0.259772	0.156991	0.0796591	0.0258636	0.0018053	0.158348	0.163657	0.173971	0.0585503	0.0742565	0.145418	0.125366	0.0521266	0.0928598	0.186208	0.046471	0.105755	0.044353	0.001803	0.081722	0.144926	0.125582	0.100896	0.0942469	0.0998975	0.075679	0.180082	0.0999426	0.0740359	0.0356406	0.0494176	0.0524328	0.0921189	0.154056	0.0525721	0.085295	0.128785	0.0680315
DNAJC8	8.51376	6.65146	8.2185	8.30215	8.42563	8.91175	7.81218	7.68045	9.71036	8.71868	8.35739	6.53307	9.25261	8.77114	8.41919	9.44003	7.66244	8.28561	7.83057	8.97577	7.00933	8.81793	7.32682	8.30549	7.49634	6.59309	7.61852	9.09652	9.43433	9.39469	8.97347	9.06409	8.88402	7.79768	8.13895	9.43433	8.21194	6.90122	7.59987	8.04542	9.72153	8.53616	8.19136	7.74954	7.60228	9.46421	8.35739	8.4525	8.26125
AL162425.1	0.00162802	0.0020702	0.00183918	0.00188547	0.00180558	0.00184958	0.00202601	0.0017046	0.00178311	0.00153394	0.00184547	0.0019989	0.00167039	0.00169955	0.00144393	0.0966569	0.00193961	0.00183431	0.00190119	0.0017083	0.00170693	0.00183151	0.0015114	0.00169286	0.00192907	0.0018355	0.00171446	0.00181031	0.044353	0.001803	0.00182276	0.00170286	0.00194873	0.0463634	0.0462388	0.00162255	0.00172759	0.0019994	0.0017437	0.00191825	0.00154127	0.00171288	0.00174304	0.00195688	0.00174304	0.00174015	0.00151856	0.0018523	0.00181477
ABHD17AP4	0.00162802	0.145418	0.00183918	0.00188547	0.137995	0.00184958	0.00202601	0.0017046	0.0865646	0.00153394	0.00184547	0.0019989	0.00167039	0.0679158	0.00144393	0.0018053	0.00193961	0.0890589	0.00190119	0.0017083	0.00170693	0.00183151	0.029773	0.114158	0.00192907	0.0018355	0.00171446	0.00181031	0.00175571	0.105453	0.00182276	0.00170286	0.125582	0.00169833	0.00171732	0.00162255	0.00172759	0.0019994	0.0017437	0.118996	0.00154127	0.00171288	0.136518	0.00195688	0.202043	0.00174015	0.0379252	0.0917397	0.00181477
TRAV5	0.00162802	0.0020702	0.00183918	0.366328	0.00180558	0.00184958	0.00202601	0.286374	0.805536	0.00153394	0.304846	0.0019989	0.371363	0.00169955	0.00144393	0.275915	0.00193961	0.00183431	0.00190119	0.240259	0.212586	0.00183151	0.0015114	0.282679	0.00192907	0.0018355	0.215918	0.00181031	0.00175571	0.001803	0.00182276	0.00170286	0.00194873	0.00169833	0.260433	0.481822	0.00172759	0.0019994	0.0017437	0.00191825	0.165165	0.00171288	0.00174304	0.00195688	0.00174304	0.00174015	0.00151856	0.0018523	0.00181477
AC009643.2	0.00162802	0.0020702	0.00183918	0.00188547	0.00180558	0.00184958	0.00202601	0.0017046	0.00178311	0.00153394	0.00184547	0.0019989	0.00167039	0.00169955	0.00144393	0.0018053	0.00193961	0.00183431	0.00190119	0.0017083	0.00170693	0.00183151	0.0015114	0.00169286	0.00192907	0.0018355	0.00171446	0.00181031	0.00175571	0.001803	0.00182276	0.00170286	0.00194873	0.00169833	0.00171732	0.00162255	0.00172759	0.0019994	0.0017437	0.00191825	0.00154127	0.00171288	0.00174304	0.00195688	0.00174304	0.00174015	0.00151856	0.0018523	0.00181477
AC011487.1	0.443642	0.0020702	0.63462	0.00188547	0.120928	0.102823	0.00202601	0.263945	0.162591	0.23877	0.00184547	0.412515	0.330463	0.402887	0.534597	0.480315	0.00193961	0.00183431	0.163571	0.212236	0.391211	0.486738	0.264931	0.483554	0.00192907	0.431216	0.437347	0.0956334	0.307603	0.314945	0.151262	0.322628	0.400229	0.46102	0.405699	0.0998975	0.262007	0.354126	0.260837	0.00191825	0.18738	0.392221	0.181865	0.506652	0.223677	0.372465	0.66369	0.440607	0.4024
SRRM1	9.75716	5.86457	8.08523	8.26125	6.79484	9.37213	6.86098	7.69759	9.94168	9.55762	8.4525	6.23324	9.1412	9.47893	10.1027	8.97962	8.49935	8.29563	7.63126	8.34179	8.02324	10.3359	8.86656	8.48048	6.46894	7.23158	8.50624	7.24141	9.55234	8.00077	8.69946	7.91345	9.01745	10.5294	10.5981	9.59612	9.17418	6.98637	8.71265	8.9228	9.18256	9.86014	9.28031	8.45791	7.51989	8.90727	9.88682	7.84407	8.60659
LINC01874	0.00162802	0.0020702	0.00183918	0.00188547	0.00180558	0.00184958	0.00202601	0.0017046	0.00178311	0.00153394	0.00184547	0.0019989	0.00167039	0.00169955	0.00144393	0.0018053	0.00193961	0.00183431	0.00190119	0.0017083	0.00170693	0.00183151	0.0015114	0.00169286	0.00192907	0.0018355	0.00171446	0.00181031	0.00175571	0.001803	0.177982	0.00170286	0.00194873	0.00169833	0.00171732	0.00162255	0.00172759	0.0019994	0.0017437	0.00191825	0.00154127	0.00171288	0.00174304	0.00195688	0.00174304	0.00174015	0.00151856	0.0018523	0.00181477
MEF2C-AS1	0.97172	0.70899	0.642608	0.696599	0.717449	0.424364	0.34503	0.316385	0.409125	0.380612	0.271781	0.53444	0.779522	0.466929	0.337653	0.139025	0.918879	0.546278	0.780827	0.0017083	1.09939	0.579564	0.157789	0.543794	1.16378	0.586298	0.494427	0.778603	0.361143	0.461051	0.57358	0.26233	0.591177	0.553525	1.18471	0.544927	0.63489	0.838718	0.646295	0.612819	0.364459	0.482286	1.19999	0.25645	0.897099	0.475507	0.655243	0.807509	0.684299
RNU6-3P	0.00162802	0.0020702	0.00183918	0.00188547	0.00180558	0.00184958	0.00202601	0.0017046	0.00178311	0.00153394	0.00184547	0.0019989	0.00167039	0.00169955	0.00144393	0.0018053	0.00193961	0.00183431	0.00190119	0.0017083	0.00170693	0.00183151	0.0015114	0.00169286	0.00192907	0.0018355	0.00171446	0.00181031	0.00175571	1.95937	0.00182276	0.00170286	0.00194873	0.00169833	0.00171732	1.503	0.00172759	0.0019994	0.0017437	0.00191825	0.00154127	0.00171288	0.00174304	0.00195688	0.00174304	0.00174015	0.00151856	0.0018523	0.00181477
FLYWCH2	5.26673	5.86608	4.83487	4.18239	6.02436	5.34442	6.2289	5.67804	4.70332	4.88808	4.76819	5.43846	5.07186	5.15249	3.69029	4.81723	4.84991	4.40628	5.90802	5.20634	5.65588	5.01106	4.47101	5.13414	6.96373	4.82881	4.44226	5.44118	4.32204	5.37892	4.75803	5.50637	4.73235	5.71248	4.51905	3.96209	4.78493	5.49827	5.93677	5.21407	4.99298	3.91356	5.01226	4.84225	5.76962	5.24483	5.29309	5.81877	5.2246
SERF1AP1	0.00162802	0.0020702	0.00183918	0.00188547	0.00180558	0.00184958	0.00202601	0.0017046	0.00178311	0.00153394	0.00184547	0.0019989	0.00167039	0.00169955	0.00144393	0.0018053	0.00193961	0.00183431	0.00190119	0.0017083	0.00170693	0.00183151	0.0015114	0.00169286	0.00192907	0.0018355	0.00171446	0.00181031	0.00175571	0.001803	0.00182276	0.00170286	0.00194873	0.00169833	0.00171732	0.00162255	0.00172759	0.0019994	0.0017437	0.00191825	0.00154127	0.00171288	0.00174304	0.00195688	0.00174304	0.00174015	0.00151856	0.0018523	0.00181477
NTM	1.88228	1.21364	1.21702	0.705276	0.894151	1.38947	1.13228	1.74474	1.24791	1.10731	1.20495	2.93018	1.25218	1.17791	0.771144	0.785224	2.21092	1.48979	1.7748	0.837947	2.30638	1.10731	0.682907	1.1016	1.76268	2.09556	0.883878	1.35921	0.989785	0.682907	1.41637	1.22463	0.785355	1.18421	1.85481	1.65079	2.49547	3.82365	2.8642	1.14658	1.63903	0.763988	0.815855	0.751106	2.48614	0.993574	3.74051	1.47327	1.40849
AC091489.2	0.00162802	0.0020702	0.00183918	0.00188547	0.00180558	0.00184958	0.00202601	0.0017046	0.00178311	0.00153394	0.00184547	0.0019989	0.00167039	0.00169955	0.00144393	0.0018053	0.00193961	0.00183431	0.00190119	0.0017083	0.00170693	0.00183151	0.0015114	0.00169286	0.00192907	0.0018355	0.00171446	0.00181031	0.00175571	0.001803	0.00182276	0.00170286	0.00194873	0.00169833	0.00171732	0.00162255	0.00172759	0.0019994	0.0017437	0.00191825	0.00154127	0.00171288	0.00174304	0.00195688	0.00174304	0.00174015	0.00151856	0.0018523	0.00181477
LSM4	12.154	12.7419	13.3218	10.1529	11.7486	12.7756	12.3553	12.5612	9.4693	9.2005	8.93069	14.3108	9.87001	12.6348	8.96671	10.0506	15.8815	10.929	15.0565	11.8023	16.1862	11.4693	10.1643	10.4118	14.9927	10.8716	9.4143	13.2808	11.5964	11.3367	11.3689	8.76518	11.3293	11.4944	9.78909	11.7146	9.79396	15.0902	13.7402	10.6312	11.3036	7.83935	8.52874	10.5412	16.2782	10.4943	10.8495	15.0565	10.8568
IFNA1	0.0468369	0.0020702	0.00183918	0.00188547	0.00180558	0.00184958	0.00202601	0.263945	0.0865646	0.00153394	0.00184547	0.0019989	0.00167039	0.00169955	0.00144393	0.0018053	0.00193961	0.0890589	0.109688	0.0017083	0.00170693	0.00183151	0.0015114	0.146398	0.322465	0.0018355	0.00171446	0.00181031	0.131067	0.001803	0.230409	0.00170286	0.00194873	0.0672893	0.00171732	0.0761973	0.00172759	0.0019994	0.0017437	0.00191825	0.00154127	0.00171288	0.00174304	0.00195688	0.0736545	0.00174015	0.00151856	0.0018523	0.00181477
DLGAP1-AS4	0.00162802	0.0020702	0.00183918	0.00188547	0.00180558	0.00184958	0.00202601	0.0017046	0.00178311	0.00153394	0.00184547	0.0019989	0.00167039	0.00169955	0.00144393	0.0018053	0.00193961	0.00183431	0.00190119	0.0017083	0.00170693	0.00183151	0.0015114	0.00169286	0.00192907	0.0018355	0.00171446	0.00181031	0.00175571	0.001803	0.00182276	0.00170286	0.00194873	0.00169833	0.00171732	0.00162255	0.00172759	0.0019994	0.0017437	0.00191825	0.00154127	0.00171288	0.00174304	0.00195688	0.00174304	0.00174015	0.00151856	0.0018523	0.00181477
AC108738.1	0.00162802	0.0020702	0.00183918	0.00188547	0.00180558	0.00184958	0.00202601	0.0017046	0.00178311	0.00153394	0.00184547	0.0019989	0.00167039	0.00169955	0.00144393	0.0018053	0.00193961	0.00183431	0.00190119	0.543904	0.00170693	0.00183151	0.0015114	0.00169286	0.00192907	0.0018355	0.00171446	0.00181031	0.00175571	0.001803	0.00182276	0.00170286	0.00194873	0.00169833	0.673149	0.00162255	0.00172759	0.0019994	0.0017437	0.00191825	0.383838	0.00171288	0.00174304	0.00195688	0.00174304	0.00174015	0.00151856	0.0018523	0.00181477
ZDHHC20P3	0.00162802	0.0020702	0.00183918	0.00188547	0.00180558	0.00184958	0.00202601	0.0017046	0.00178311	0.00153394	0.00184547	0.0019989	0.00167039	0.00169955	0.00144393	0.0018053	0.00193961	0.00183431	0.00190119	0.0017083	0.00170693	0.00183151	0.0015114	0.00169286	0.00192907	0.0018355	0.00171446	0.00181031	0.00175571	0.001803	0.00182276	0.00170286	0.00194873	0.00169833	0.00171732	0.00162255	0.00172759	0.0019994	0.0017437	0.00191825	0.00154127	0.00171288	0.00174304	0.00195688	0.00174304	0.00174015	0.00151856	0.0018523	0.00181477
DDX3X	13.8531	9.66933	9.24784	12.9751	11.478	10.8858	9.87535	11.7064	16.1071	13.5386	14.6135	9.15639	13.8089	11.2558	11.8023	14.0388	9.13634	12.7756	8.42906	14.4855	8.38192	12.7756	10.2227	13.3585	7.90159	8.98802	10.8495	9.34011	11.5027	10.4118	12.6348	14.6318	12.2365	12.4056	15.983	12.094	14.3471	10.0685	10.2477	13.2424	13.3585	16.9166	11.5611	12.9052	7.50481	13.6855	9.86014	11.5611	12.9052
AC010387.1	0.00162802	0.0020702	0.00183918	0.00188547	0.00180558	0.00184958	0.00202601	0.0017046	0.00178311	0.00153394	0.00184547	0.0019989	0.00167039	0.00169955	0.00144393	0.0018053	0.00193961	0.00183431	0.00190119	0.0017083	0.00170693	0.00183151	0.0015114	0.00169286	0.00192907	0.0018355	0.00171446	0.00181031	0.00175571	0.001803	0.00182276	0.00170286	0.00194873	0.00169833	0.00171732	0.00162255	0.00172759	0.0019994	0.0017437	0.00191825	0.00154127	0.00171288	0.00174304	0.00195688	0.00174304	0.00174015	0.00151856	0.0018523	0.00181477
RN7SL177P	0.00162802	0.0020702	0.00183918	0.00188547	0.00180558	0.00184958	0.00202601	0.0017046	0.00178311	0.00153394	0.00184547	0.0019989	0.00167039	0.00169955	0.00144393	0.0018053	0.00193961	0.00183431	0.00190119	0.0017083	0.00170693	0.00183151	0.0015114	0.00169286	0.00192907	0.0018355	0.00171446	0.00181031	0.00175571	0.001803	0.00182276	0.00170286	0.00194873	0.00169833	0.00171732	0.00162255	0.00172759	0.0019994	0.0017437	0.00191825	0.00154127	0.00171288	0.00174304	0.00195688	0.00174304	0.00174015	0.00151856	0.0018523	0.00181477
RPL41	215.455	153.367	244.739	183.269	244.739	173.964	165.962	215.455	260.664	282.822	153.367	173.964	244.739	260.664	203.817	192.068	203.817	153.367	192.068	183.269	173.964	215.455	158.565	183.269	144.677	165.962	203.817	562.268	173.964	260.664	203.817	192.068	203.817	260.664	228.631	282.822	173.964	131.438	244.739	148.929	228.631	173.964	215.455	183.269	282.822	203.817	282.822	215.455	260.664
LINC01771	0.161128	0.0020702	0.15076	0.173656	0.21022	0.152835	0.00202601	0.0017046	0.00178311	0.0612237	0.00184547	0.0019989	0.100433	0.00169955	0.00144393	0.0018053	0.00193961	0.00183431	0.00190119	0.105542	0.00170693	0.00183151	0.30022	0.24554	0.00192907	0.0018355	0.00171446	0.00181031	0.00175571	0.001803	0.00182276	0.199018	0.00194873	0.00169833	0.212782	0.170711	0.124531	0.0019994	0.202933	0.00191825	0.00154127	0.10638	0.00174304	0.00195688	0.00174304	0.00174015	0.00151856	0.0018523	0.00181477
AC093890.1	0.337634	0.395183	0.00183918	0.366328	0.00180558	0.624922	0.00202601	0.157869	0.652681	0.00153394	0.171324	0.548632	0.212984	0.459902	0.0618673	0.303094	0.00193961	0.278838	0.656533	0.136814	0.212586	0.595542	0.28367	0.27101	0.361277	0.246241	0.125056	0.445829	0.361143	0.165649	0.177982	0.442665	0.366961	0.417886	0.269623	0.238496	0.00172759	0.227952	0.659289	0.204985	0.1766	0.345434	0.148416	0.619817	0.213118	0.521265	0.160113	0.281711	0.617911
RNY1P5	0.00162802	0.0020702	0.00183918	0.00188547	0.00180558	0.00184958	0.00202601	0.0017046	0.00178311	0.00153394	0.00184547	0.0019989	0.00167039	0.00169955	0.00144393	0.0018053	0.00193961	0.00183431	0.00190119	0.0017083	0.00170693	0.00183151	0.0015114	0.00169286	0.00192907	0.0018355	0.00171446	0.00181031	0.00175571	0.001803	0.00182276	0.00170286	0.00194873	0.00169833	0.00171732	0.00162255	0.00172759	0.0019994	0.0017437	0.00191825	0.00154127	0.00171288	0.00174304	0.00195688	0.00174304	0.00174015	0.00151856	0.0018523	0.00181477
AC018946.1	0.00162802	0.0020702	0.00183918	0.00188547	0.00180558	0.00184958	0.00202601	0.0017046	0.00178311	0.00153394	0.00184547	0.0019989	0.00167039	0.00169955	0.00144393	0.0018053	0.00193961	0.193424	0.00190119	0.15276	0.00170693	0.00183151	0.0907892	0.00169286	0.00192907	0.170155	0.00171446	0.00181031	0.00175571	0.180933	0.00182276	0.144926	0.00194873	0.00169833	0.00171732	0.00162255	0.163148	0.0019994	0.0017437	0.235097	0.00154127	0.00171288	0.00174304	0.243583	0.00174304	0.00174015	0.10369	0.186958	0.00181477
LINC01127	0.337634	0.192579	0.517274	0.355331	0.762234	0.205695	0.856555	0.316385	3.61724	0.96565	0.730829	0.114134	0.628217	1.22677	0.3801	0.533888	0.222252	0.637726	0.216527	1.6527	0.166848	0.380387	0.828714	0.670013	0.163804	0.186208	0.867824	0.345122	0.864744	0.540913	0.733361	0.442665	0.704089	1.05441	0.269623	3.85887	0.390186	0.150152	0.381688	0.878103	2.23492	0.508142	0.429621	1.04428	0.277573	0.686992	0.400316	0.933441	0.4024
AC103808.1	0.00162802	0.0020702	0.00183918	0.00188547	0.00180558	0.00184958	0.00202601	0.0017046	0.00178311	0.00153394	0.00184547	0.0019989	0.00167039	0.00169955	0.00144393	0.0018053	0.00193961	0.00183431	0.00190119	0.0017083	0.00170693	0.00183151	0.0015114	0.00169286	0.00192907	0.0018355	0.00171446	0.00181031	0.00175571	0.001803	0.00182276	0.00170286	0.00194873	0.00169833	0.00171732	0.00162255	0.00172759	0.0019994	0.0017437	0.00191825	0.00154127	0.00171288	0.00174304	0.00195688	0.00174304	0.00174015	0.00151856	0.0018523	0.00181477
RNU7-2P	0.00162802	0.0020702	0.00183918	0.00188547	0.00180558	0.00184958	0.00202601	0.0017046	0.00178311	0.00153394	0.00184547	0.0019989	0.00167039	0.00169955	0.00144393	0.0018053	0.00193961	0.00183431	0.00190119	0.0017083	0.00170693	0.00183151	0.0015114	0.00169286	0.00192907	0.0018355	0.00171446	0.00181031	0.00175571	0.001803	0.00182276	0.00170286	0.00194873	0.00169833	0.00171732	0.00162255	0.00172759	0.0019994	0.0017437	0.00191825	0.00154127	0.00171288	0.00174304	0.00195688	0.00174304	0.00174015	0.00151856	0.0018523	0.00181477
ELOCP13	0.00162802	0.0020702	0.00183918	0.00188547	0.00180558	0.00184958	0.00202601	0.0017046	0.00178311	0.00153394	0.00184547	0.0019989	0.00167039	0.00169955	0.00144393	0.0018053	0.00193961	0.00183431	0.00190119	0.0017083	0.00170693	0.00183151	0.0015114	0.00169286	0.00192907	0.0018355	0.00171446	0.00181031	0.00175571	0.001803	0.00182276	0.00170286	0.00194873	0.00169833	0.00171732	0.00162255	0.00172759	0.0019994	0.0017437	0.00191825	0.00154127	0.00171288	0.00174304	0.00195688	0.00174304	0.00174015	0.00151856	0.0018523	0.00181477
TP73-AS1	3.64743	2.69263	2.9999	2.42608	2.29377	2.42451	3.04907	3.04416	2.78514	2.95596	2.03112	2.78289	3.29977	3.75639	2.78857	2.67583	3.26776	2.51982	3.27315	2.83727	3.65057	2.83134	2.81219	2.9513	3.02822	3.21425	2.81477	4.19474	2.96839	3.19525	2.91626	2.46181	2.91918	3.76454	2.86192	2.91219	2.76483	3.25727	3.32282	2.68405	2.55102	2.48217	3.17984	2.63556	3.80196	2.70248	3.64027	3.75681	3.02725
RN7SKP132	0.00162802	0.0020702	0.00183918	0.00188547	0.00180558	0.00184958	0.00202601	0.0017046	0.00178311	0.00153394	0.00184547	0.0019989	0.00167039	0.00169955	0.00144393	0.0018053	0.00193961	0.00183431	0.00190119	0.0017083	0.00170693	0.00183151	0.0015114	0.00169286	0.00192907	0.0018355	0.00171446	0.00181031	0.00175571	0.001803	0.00182276	0.00170286	0.00194873	0.00169833	0.00171732	0.00162255	0.00172759	0.0019994	0.0017437	0.00191825	0.00154127	0.00171288	0.00174304	0.00195688	0.00174304	0.00174015	0.00151856	0.0018523	0.00181477
DEFB109D	1.21995	0.91023	0.00183918	0.00188547	0.00180558	0.883683	1.86316	0.0017046	0.579715	0.316939	0.00184547	0.0019989	1.0048	0.00169955	0.285608	0.964441	0.779244	0.00183431	0.00190119	0.884458	0.00170693	0.00183151	0.359894	0.00169286	1.26526	0.914224	0.00171446	0.00181031	0.554975	0.001803	1.0278	0.576865	0.00194873	0.00169833	0.00171732	0.00162255	0.538659	1.55292	0.567619	1.20821	0.374279	0.00171288	0.00174304	0.00195688	0.530014	0.00174015	1.20917	0.0018523	0.6763
SERPINB3	25.1081	12.1434	44.7399	53.3282	40.0279	15.3033	24.0077	32.8237	45.2882	50.668	54.288	16.8623	17.6005	38.1293	40.2431	40.5145	37.9124	40.0279	23.8059	45.9395	21.5884	58.8249	46.5047	35.0509	22.6401	39.3797	46.7485	40.5145	32.4439	67.0398	40.5145	42.2572	41.74	28.5775	48.6945	35.9377	38.3294	26.99	13.8531	45.2882	41.4825	40.9805	52.1383	49.8136	16.7267	82.5329	15.8267	40.0279	40.5145
MIR5739	0.00162802	0.0020702	0.00183918	0.00188547	0.00180558	0.00184958	0.00202601	0.0017046	0.00178311	0.00153394	0.00184547	0.0019989	0.00167039	0.00169955	0.00144393	0.0018053	0.00193961	0.00183431	0.00190119	0.0017083	0.00170693	0.00183151	0.0015114	0.00169286	0.00192907	0.0018355	0.00171446	0.00181031	0.00175571	0.001803	0.00182276	0.00170286	0.00194873	0.00169833	0.00171732	0.00162255	0.00172759	0.0019994	0.0017437	0.00191825	0.00154127	0.00171288	0.00174304	0.00195688	0.00174304	0.00174015	0.00151856	0.0018523	0.00181477
ASB2	2.94118	0.729992	1.4195	1.69766	1.78025	2.8119	0.250008	1.53673	1.49255	1.0175	0.70772	1.50671	3.44055	0.789931	2.10483	2.43336	2.00838	2.33611	2.38257	1.73443	0.978779	2.22329	2.52012	1.46017	3.21995	2.12237	1.77874	0.866454	1.60358	1.99797	1.64216	2.40082	1.94052	0.469047	2.35389	2.21346	1.98002	1.00624	2.69706	2.68035	2.78587	1.45289	2.48795	1.68445	2.33899	2.04804	1.76982	2.40411	1.64157
RNU7-105P	0.00162802	0.0020702	0.00183918	0.00188547	0.00180558	0.00184958	0.00202601	0.0017046	0.00178311	0.00153394	0.00184547	0.0019989	0.00167039	0.00169955	0.00144393	0.0018053	0.00193961	0.00183431	0.00190119	0.0017083	0.00170693	0.00183151	0.0015114	0.00169286	0.00192907	0.0018355	0.00171446	0.00181031	0.00175571	0.001803	0.00182276	0.00170286	0.00194873	0.00169833	0.00171732	0.00162255	0.00172759	0.0019994	0.0017437	0.00191825	0.00154127	0.00171288	0.00174304	0.00195688	0.00174304	0.00174015	0.00151856	0.0018523	0.00181477
RPS6P16	0.00162802	0.0020702	0.00183918	0.00188547	0.00180558	0.119262	0.00202601	0.0017046	0.469571	0.189054	0.135889	0.0019989	0.234558	0.273251	0.228133	0.0018053	0.276809	0.00183431	0.00190119	0.563172	0.00170693	0.00183151	0.0505786	0.00169286	0.00192907	0.0018355	0.380244	0.00181031	0.166277	0.227231	0.443887	0.00170286	0.432684	0.24359	0.00171732	0.0761973	0.284665	0.0019994	0.0999426	0.00191825	0.220733	0.10638	0.0986889	0.158511	0.166616	0.400822	0.187531	0.239316	0.00181477
CD1C	0.429686	0.622216	1.02146	1.32441	0.959625	0.281711	0.140823	1.23115	1.03323	1.56233	0.973059	0.364593	0.543409	0.102355	1.09887	0.785224	0.562623	1.40748	0.876565	1.14223	0.628875	1.5667	1.02413	1.07781	0.69572	0.272714	0.84788	0.00181031	0.632704	1.68166	0.467143	1.22463	1.22129	0.0672893	0.547265	2.8731	0.829611	0.4969	1.26576	0.518957	1.00918	0.965412	2.56131	0.559762	0.897099	1.24182	0.313881	0.166443	1.41699
DDX55P1	0.00162802	0.0020702	0.0595832	0.0800317	0.00180558	0.00184958	0.00202601	0.0492802	0.00178311	0.00153394	0.0663902	0.0019989	0.00167039	0.0469341	0.00144393	0.0678891	0.00193961	0.103147	0.00190119	0.0017083	0.00170693	0.00183151	0.0015114	0.0521266	0.00192907	0.0018355	0.00171446	0.00181031	0.00175571	0.0565032	0.00182276	0.0436429	0.0886101	0.00169833	0.00171732	0.00162255	0.00172759	0.105824	0.0017437	0.00191825	0.00154127	0.00171288	0.00174304	0.132206	0.0480535	0.00174015	0.145236	0.0018523	0.00181477
AC025575.1	0.00162802	0.0020702	0.00183918	0.00188547	0.00180558	0.00184958	0.00202601	0.0017046	0.00178311	0.00153394	0.00184547	0.0019989	0.00167039	0.00169955	0.00144393	0.0018053	0.00193961	0.00183431	0.00190119	0.0017083	0.00170693	0.00183151	0.0015114	0.00169286	0.00192907	0.0018355	0.00171446	0.00181031	0.00175571	0.001803	0.00182276	0.00170286	0.00194873	0.00169833	0.00171732	0.00162255	0.00172759	0.0019994	0.0017437	0.00191825	0.00154127	0.00171288	0.00174304	0.00195688	0.00174304	0.00174015	0.00151856	0.0018523	0.00181477
MZT2A	12.8307	12.0692	13.6994	10.4229	9.92624	8.47656	14.6855	15.636	10.9156	15.4168	8.50954	11.001	10.2477	12.3401	9.37213	10.5071	16.9364	10.4165	18.1376	11.9517	13.4096	11.437	9.31642	10.9502	15.7726	10.929	11.5206	12.0308	11.3534	14.0837	11.0519	9.4245	11.7578	9.19198	13.398	10.782	9.57161	14.4252	18.1927	10.5905	12.7862	8.41012	11.8407	15.1634	18.0856	13.255	12.1037	17.1898	13.2201
EXOSC7	6.51651	4.72682	7.29424	6.02089	6.2141	7.00608	7.25208	5.71521	6.36359	7.12244	6.72203	5.23031	6.54673	7.68307	6.82706	6.78873	6.95308	6.60282	6.19114	7.06395	5.87447	7.56556	5.30058	8.26125	8.10146	4.86814	6.71296	7.61711	7.30915	8.02006	7.06056	6.10856	6.83317	7.16144	6.45765	6.76766	7.15194	5.52528	7.91998	6.25868	7.19038	6.36101	6.63447	6.33235	6.71203	7.25473	6.72509	8.14895	5.86893
FOXO1B	0.00162802	0.0020702	0.0595832	0.00188547	0.00180558	0.00184958	0.00202601	0.0017046	0.00178311	0.00153394	0.00184547	0.0019989	0.00167039	0.00169955	0.00144393	0.0018053	0.00193961	0.00183431	0.00190119	0.0017083	0.00170693	0.00183151	0.0015114	0.00169286	0.0775292	0.0018355	0.00171446	0.00181031	0.00175571	0.001803	0.00182276	0.00170286	0.00194873	0.00169833	0.00171732	0.00162255	0.00172759	0.0019994	0.0017437	0.00191825	0.00154127	0.00171288	0.00174304	0.00195688	0.00174304	0.00174015	0.00151856	0.0018523	0.00181477
RNA5SP237	0.00162802	0.0020702	0.00183918	0.00188547	0.00180558	0.00184958	0.00202601	0.0017046	0.00178311	0.00153394	0.00184547	0.0019989	0.00167039	0.00169955	0.00144393	0.0018053	0.00193961	0.00183431	0.00190119	0.0017083	0.00170693	0.00183151	0.0015114	0.00169286	0.00192907	0.0018355	0.00171446	0.00181031	0.00175571	0.001803	0.00182276	0.00170286	0.00194873	0.00169833	0.00171732	0.00162255	0.00172759	0.0019994	0.0017437	0.00191825	0.00154127	0.00171288	0.00174304	0.00195688	0.00174304	0.00174015	0.00151856	0.0018523	0.00181477
IGHGP	0.323737	0.0020702	0.0726834	2.43714	2.38851	1.65822	0.00202601	0.061694	1.40546	0.316939	0.0840758	0.114134	1.31063	0.0796591	1.42139	0.0678891	0.00193961	0.4024	0.00190119	0.588305	0.00170693	0.0776656	2.23073	1.32538	0.00192907	0.0654787	0.046471	0.0734711	0.213213	0.329465	0.336688	0.357362	2.38504	0.804208	0.166684	0.711725	0.149494	0.197397	0.359973	0.509007	0.291234	0.10638	0.903935	0.506652	0.166616	0.206985	1.02719	0.539939	1.62248
RECQL5	12.7419	18.4271	14.4082	11.1987	11.6881	5.86457	9.47893	16.0285	6.25958	10.3118	10.1306	16.6085	9.44003	10.3932	10.7322	7.70833	14.0709	9.84245	16.2332	8.93898	14.6497	12.2683	11.9006	10.6656	9.94421	15.4743	13.1272	8.70298	8.27165	11.8314	8.10896	9.49809	9.57657	8.66431	9.34524	7.50481	10.6178	10.1529	10.769	9.80008	8.14235	9.67943	9.53445	12.7756	12.9751	10.9224	8.48048	9.44409	11.3534
ZNF35	1.36948	1.77039	1.51662	1.81165	1.62121	1.98103	2.04268	1.78146	1.88177	1.68744	2.27784	1.69383	1.62571	1.46845	1.37868	2.45864	1.20756	2.15196	1.60986	2.02783	1.26154	1.89535	1.57675	1.85645	2.32956	1.34716	1.62684	1.18263	1.46017	1.83953	1.59763	1.71416	2.08386	1.46499	1.87676	1.52128	1.54381	1.31458	1.36687	1.54953	1.75734	2.69092	1.65573	2.01776	1.60331	1.97953	1.50345	1.40638	1.60674
AP003031.1	0.00162802	0.0020702	0.00183918	0.00188547	0.00180558	0.135644	0.00202601	0.0017046	0.00178311	0.00153394	0.00184547	0.0019989	0.190897	0.00169955	0.00144393	0.0018053	0.00193961	0.00183431	0.00190119	0.105542	0.00170693	0.00183151	0.0015114	0.00169286	0.00192907	0.272714	0.00171446	0.00181031	0.00175571	0.001803	0.165348	0.00170286	0.00194873	0.00169833	0.00171732	0.00162255	0.00172759	0.0019994	0.0017437	0.00191825	0.00154127	0.10638	0.00174304	0.00195688	0.00174304	0.00174015	0.00151856	0.0018523	0.00181477
OGDHL	0.179671	0.13138	0.124395	0.106321	0.346846	0.0674283	0.0889488	0.0299174	0.0443764	0.201993	0.118933	0.095867	0.212984	0.0679158	0.134372	0.0678891	0.0860247	0.00183431	0.152325	0.136814	0.212586	0.0884825	0.4024	0.067919	0.0641542	0.120977	0.0765338	0.466156	0.244902	0.150591	0.350114	0.0320606	0.0886101	0.216638	0.0462388	0.490761	0.0638253	0.0894828	0.109551	0.118996	0.12868	0.10638	0.0986889	0.0921189	0.0480535	0.0866256	0.131911	0.101546	0.0877599
AL117382.2	0.00162802	0.0020702	0.00183918	0.00188547	0.00180558	0.00184958	0.00202601	0.0017046	0.00178311	0.00153394	0.00184547	0.0019989	0.00167039	0.00169955	0.00144393	0.0018053	0.00193961	0.00183431	0.00190119	0.0017083	0.00170693	0.00183151	0.0015114	0.00169286	0.00192907	0.0018355	0.00171446	0.00181031	0.00175571	0.001803	0.00182276	0.00170286	0.00194873	0.00169833	0.00171732	0.00162255	0.00172759	0.0019994	0.0017437	0.00191825	0.00154127	0.00171288	0.00174304	0.00195688	0.00174304	0.00174015	0.00151856	0.0018523	0.00181477
NOX1	0.121404	0.176172	0.0595832	0.106321	0.182585	0.0516464	0.0889488	0.0017046	0.0542209	0.0474911	0.135889	0.148692	0.0427451	0.0300142	0.0470444	0.110714	0.00193961	0.0477074	0.00190119	0.0902339	0.142196	0.0541258	0.148478	0.00169286	0.0928598	0.0654787	0.0335776	0.00181031	0.0926451	0.105453	0.00182276	0.0722983	0.113163	0.148017	0.0366201	0.0644869	0.0874527	0.0019994	0.0017437	0.14747	0.00154127	0.125891	0.201524	0.144536	0.154056	0.0866256	0.0231029	0.138275	0.0483177
FGFBP1	20.9142	14.0837	24.3025	24.2427	15.6171	49.0567	26.99	12.8199	21.6316	21.4936	29.4892	34.2983	25.9784	16.5665	25.3959	37.1715	18.8934	22.6946	19.8879	31.5488	18.8579	16.1772	23.6808	39.8261	34.2983	28.4946	22.7924	29.3916	37.7135	34.2983	36.4476	24.1298	36.1027	28.7729	25.4757	10.7892	27.6408	33.5355	16.526	36.2639	13.0245	28.4158	11.0485	34.7493	17.8131	39.1829	20.3063	22.3976	25.8339
BRD9P2	0.863445	0.0020702	0.723844	1.77453	2.8928	0.614009	1.02955	2.62757	0.75578	0.00153394	1.66515	0.959956	3.509	1.12713	0.354525	1.07598	0.918879	0.00183431	0.00190119	1.26906	0.00170693	2.0719	0.756933	1.69106	1.44145	0.0018355	1.18058	0.00181031	0.594306	0.001803	0.00182276	0.00170286	0.929796	2.1365	0.69767	1.58357	2.82725	1.03554	1.94538	0.00191825	0.644394	0.892599	1.7397	0.970365	0.920755	0.00174015	0.422362	0.0018523	1.33236
RN7SL150P	0.00162802	0.0020702	0.00183918	0.00188547	0.00180558	0.00184958	0.00202601	0.0017046	0.00178311	0.00153394	0.00184547	0.0019989	0.00167039	0.00169955	0.00144393	0.0018053	0.00193961	0.00183431	0.00190119	0.0017083	0.00170693	0.00183151	0.0015114	0.00169286	0.00192907	0.0018355	0.00171446	0.00181031	0.00175571	0.001803	0.00182276	0.00170286	0.00194873	0.00169833	0.00171732	0.00162255	0.00172759	0.0019994	0.0017437	0.00191825	0.00154127	0.00171288	0.00174304	0.00195688	0.00174304	0.00174015	0.00151856	0.0018523	0.00181477
FAM86C1	1.82929	3.09719	2.46911	1.81706	2.26682	2.70601	2.79831	1.98103	2.44993	1.80504	2.39307	2.29349	1.85259	1.56813	1.52749	2.37565	2.04709	2.19317	2.32561	2.42127	1.70296	1.9155	1.60986	2.13271	2.76941	1.44921	1.81734	1.60516	2.01994	2.17256	2.42064	1.91886	2.01727	1.39035	1.83389	1.71564	1.89202	2.30071	2.30558	1.85083	1.91294	1.90931	2.26584	1.94996	2.24519	2.25314	1.82955	2.13935	1.75758
HNRNPA1P40	0.00162802	0.0020702	0.00183918	0.00188547	0.00180558	0.00184958	0.00202601	0.0017046	0.00178311	0.00153394	0.00184547	0.114134	0.00167039	0.00169955	0.00144393	0.0018053	0.00193961	0.00183431	0.00190119	0.0017083	0.00170693	0.0656321	0.0015114	0.00169286	0.00192907	0.10222	0.00171446	0.00181031	0.00175571	0.001803	0.00182276	0.0436429	0.00194873	0.0463634	0.00171732	0.0352748	0.00172759	0.0019994	0.0017437	0.00191825	0.00154127	0.00171288	0.00174304	0.00195688	0.00174304	0.0525721	0.0688246	0.0018523	0.0680315
AL021578.1	1.36618	1.64464	0.772084	1.01716	0.33532	0.480865	1.19021	0.405291	1.25237	0.997703	0.588801	1.41545	0.502829	0.914072	0.565694	0.726435	0.83227	0.468366	0.833499	0.509631	0.62002	0.274925	0.445913	1.2121	3.02046	1.37476	0.337363	0.659177	1.04555	0.552182	0.297625	1.01026	0.251613	2.1207	1.31684	0.302597	2.31881	1.33843	1.01159	1.12587	0.774121	0.584475	0.924799	0.333304	1.2402	1.06154	2.34279	0.464122	0.736953
AC005237.2	0.00162802	0.0020702	0.00183918	0.00188547	0.00180558	0.00184958	0.00202601	0.0017046	0.00178311	0.00153394	0.00184547	0.0019989	0.535695	0.00169955	0.00144393	0.0018053	0.00193961	0.00183431	0.00190119	0.0017083	0.00170693	0.00183151	0.0015114	1.22549	0.00192907	0.690067	0.00171446	0.00181031	0.00175571	0.001803	0.00182276	0.00170286	0.00194873	0.00169833	0.00171732	0.472186	0.00172759	0.0019994	0.0017437	0.00191825	0.00154127	0.00171288	0.00174304	0.00195688	0.00174304	0.00174015	0.00151856	0.0018523	0.00181477
AP001610.2	0.00162802	0.530365	0.227663	0.00188547	0.00180558	0.222462	0.00202601	0.0017046	0.00178311	0.00153394	0.565428	0.0019989	0.388908	0.00169955	0.00144393	0.212388	0.00193961	0.208186	0.00190119	0.184515	0.155127	0.00183151	0.0015114	0.512252	0.00192907	0.0018355	0.157458	0.00181031	0.00175571	0.001803	0.00182276	0.00170286	0.00194873	0.00169833	0.00171732	0.142043	0.187023	0.300694	0.0017437	0.263597	0.117682	0.451752	0.00174304	0.00195688	0.00174304	0.00174015	0.00151856	0.0018523	0.00181477
PIGA	2.54093	3.62234	2.34132	2.51209	2.3841	2.6166	2.80341	2.85315	2.26467	2.45836	2.68277	3.82445	2.04434	2.35561	2.02147	2.71202	3.45841	2.65475	2.55031	2.97733	2.92717	3.06361	1.62198	3.05384	2.59135	2.92391	2.34043	2.69965	2.52139	2.16671	2.10753	2.76515	2.26098	2.66263	4.93338	2.24667	3.49438	4.38238	2.14589	2.44355	2.71202	3.13479	2.44538	2.48483	2.53362	2.66549	2.19195	2.46051	2.39556
AP006565.1	0.00162802	0.0020702	0.00183918	0.00188547	0.00180558	0.00184958	0.00202601	0.0017046	0.00178311	0.00153394	0.00184547	0.0019989	0.00167039	0.00169955	0.00144393	0.0018053	0.00193961	0.00183431	0.00190119	0.0017083	0.00170693	0.00183151	0.0015114	0.00169286	0.00192907	0.0018355	0.00171446	0.00181031	0.00175571	0.001803	0.00182276	0.00170286	0.00194873	0.00169833	0.00171732	0.00162255	0.00172759	0.0019994	0.0017437	0.00191825	0.00154127	0.00171288	0.00174304	0.00195688	0.00174304	0.00174015	0.00151856	0.0018523	0.00181477
MNT	3.73169	7.0015	3.64863	3.68432	3.85196	6.08407	5.58352	4.70542	4.81943	4.02501	3.92435	5.55371	3.90296	3.52372	3.59856	4.24655	5.19099	4.36153	4.4398	4.42488	4.62646	3.22715	4.36621	6.65522	3.16117	5.46444	3.72759	4.72301	4.88426	3.5978	5.10387	4.18285	4.34598	4.87126	6.53307	3.5151	5.30058	6.39725	3.48624	5.0559	4.11354	6.27354	4.43828	4.99694	4.2196	3.7725	4.43784	4.4794	4.88426
AC107074.1	0.00162802	0.0020702	0.00183918	0.00188547	0.00180558	0.00184958	0.00202601	0.0017046	0.00178311	0.00153394	0.00184547	0.239215	0.00167039	0.00169955	0.00144393	0.0018053	0.00193961	0.00183431	0.00190119	0.0017083	0.00170693	0.00183151	0.0015114	0.00169286	0.00192907	0.0018355	0.00171446	0.00181031	0.00175571	0.001803	0.00182276	0.00170286	0.00194873	0.00169833	0.00171732	0.00162255	0.00172759	0.0019994	0.0017437	0.00191825	0.00154127	0.00171288	0.00174304	0.132206	0.00174304	0.00174015	0.00151856	0.0018523	0.00181477
AC009145.3	0.00162802	0.0020702	0.00183918	0.00188547	0.00180558	0.00184958	0.00202601	0.0017046	0.00178311	0.00153394	0.00184547	0.0019989	0.00167039	0.00169955	0.00144393	0.0018053	0.00193961	0.00183431	0.00190119	0.0017083	0.00170693	0.00183151	0.0015114	0.00169286	0.00192907	0.0018355	0.00171446	0.00181031	0.00175571	0.001803	0.00182276	0.00170286	0.00194873	0.00169833	0.00171732	0.00162255	0.00172759	0.0019994	0.0017437	0.00191825	0.00154127	0.00171288	0.00174304	0.00195688	0.00174304	0.00174015	0.00151856	0.0018523	0.00181477
AC139792.3	0.00162802	0.0020702	0.00183918	0.00188547	0.00180558	0.00184958	0.00202601	0.0017046	0.00178311	0.00153394	0.00184547	0.0019989	0.00167039	0.00169955	0.337653	0.0018053	0.908628	0.00183431	0.00190119	0.0017083	0.00170693	0.00183151	0.0015114	0.00169286	0.00192907	0.0018355	0.00171446	0.00181031	0.00175571	0.001803	0.00182276	0.00170286	0.00194873	0.00169833	0.00171732	0.00162255	0.00172759	0.0019994	0.0017437	0.00191825	0.00154127	0.00171288	0.00174304	0.00195688	0.00174304	0.00174015	0.00151856	0.0018523	0.00181477
AL354794.2	0.142068	0.116747	0.112178	0.0800317	0.00180558	0.00184958	0.00202601	0.061694	0.0650288	0.0474911	0.118933	0.114134	0.202366	0.28993	0.075774	0.0018053	0.0988806	0.0750426	0.0873778	0.0017083	0.166848	0.00183151	0.113456	0.00169286	0.135442	0.13786	0.0765338	0.194385	0.0558019	0.150591	0.0684788	0.0436429	0.00194873	0.159807	0.00171732	0.00162255	0.0874527	0.327813	0.0017437	0.00191825	0.0765616	0.00171288	0.136518	0.187197	0.00174304	0.123026	0.174884	0.222579	0.109551
AC136632.1	2.79576	2.13217	2.70664	2.02253	1.83195	2.37124	2.72038	1.58332	1.72046	2.66805	2.82882	2.00507	1.90931	3.59162	2.74206	2.5327	2.67619	2.47245	2.26341	2.31051	2.38973	2.22034	1.61564	2.02751	2.17741	2.58316	2.72516	2.44482	2.03768	3.36078	2.34279	2.3704	2.28708	3.4686	2.50955	1.79356	1.38916	1.55292	1.72095	2.08167	1.54925	2.5149	2.23196	1.59402	2.40962	2.36189	2.3133	3.30049	1.12068
AC104333.2	0.00162802	0.0020702	0.00183918	0.00188547	0.00180558	0.00184958	0.00202601	0.0017046	0.00178311	0.00153394	0.00184547	0.0019989	0.00167039	0.00169955	0.00144393	0.0018053	0.00193961	0.00183431	0.00190119	0.0017083	0.00170693	0.00183151	0.0015114	0.00169286	0.00192907	0.0018355	0.778854	0.00181031	0.00175571	0.001803	0.00182276	1.04474	0.00194873	0.00169833	0.00171732	0.00162255	0.00172759	0.0019994	0.0017437	0.00191825	0.00154127	0.00171288	0.00174304	0.00195688	0.00174304	0.00174015	0.00151856	0.0018523	0.00181477
MSANTD3	2.23045	2.08613	2.89156	3.22102	3.04212	2.97487	2.81721	2.94466	3.44165	3.02487	3.23351	2.48217	2.88331	3.23444	2.92958	2.98523	2.52453	2.96461	2.57162	3.54099	2.50776	3.06007	2.50146	3.0849	2.33426	2.27216	2.84001	4.01196	3.51016	3.59162	3.61194	3.05044	3.21846	2.82693	2.6436	3.27807	3.03032	2.76586	2.42031	2.91626	3.82445	2.76021	3.05079	3.0818	2.61465	3.44727	2.99482	2.9862	3.08807
WDR45BP1	0.170672	0.0020702	0.00183918	0.366328	0.00180558	0.0857336	0.250008	0.0017046	0.00178311	0.00153394	0.00184547	0.0019989	0.285118	0.00169955	0.216943	0.0818921	0.360141	0.00183431	0.00190119	0.0585503	0.127839	0.00183151	0.196907	0.067919	0.00192907	0.0018355	0.00171446	0.00181031	0.00175571	0.0726798	0.00182276	0.00170286	0.00194873	0.0563078	0.00171732	0.00162255	0.00172759	0.0019994	0.220302	0.00191825	0.393869	0.00171288	0.0637625	0.437567	0.00174304	0.412634	0.00151856	0.0833601	0.184147
LINC01776	0.00162802	0.0020702	0.00183918	0.00188547	0.00180558	0.00184958	0.00202601	0.0017046	0.00178311	0.00153394	0.00184547	0.0019989	0.00167039	0.00169955	0.00144393	0.0018053	0.00193961	0.00183431	0.0656208	0.0017083	0.00170693	0.00183151	0.0015114	0.00169286	0.00192907	0.0018355	0.00171446	0.00181031	0.00175571	0.001803	0.00182276	0.00170286	0.00194873	0.00169833	0.00171732	0.00162255	0.00172759	0.0019994	0.0017437	0.00191825	0.00154127	0.00171288	0.00174304	0.00195688	0.00174304	0.00174015	0.00151856	0.0018523	0.00181477
AL139130.1	0.00162802	0.0878901	0.00183918	0.00188547	0.00180558	0.00184958	0.00202601	0.0017046	0.00178311	0.00153394	0.00184547	0.0019989	0.00167039	0.00169955	0.00144393	0.0018053	0.00193961	0.00183431	0.00190119	0.0017083	0.00170693	0.00183151	0.0015114	0.00169286	0.00192907	0.0018355	0.00171446	0.00181031	0.00175571	0.001803	0.00182276	0.00170286	0.00194873	0.00169833	0.00171732	0.00162255	0.00172759	0.0760246	0.0017437	0.00191825	0.00154127	0.00171288	0.00174304	0.00195688	0.00174304	0.00174015	0.00151856	0.0018523	0.00181477
OR2V2	0.00162802	0.0020702	0.00183918	0.00188547	0.00180558	0.00184958	0.00202601	0.0017046	0.00178311	0.00153394	0.00184547	0.0019989	0.00167039	0.00169955	0.00144393	0.0018053	0.00193961	0.00183431	0.00190119	0.0017083	0.00170693	0.00183151	0.0015114	0.067919	0.00192907	0.0018355	0.00171446	0.00181031	0.00175571	0.001803	0.00182276	0.00170286	0.00194873	0.00169833	0.00171732	0.00162255	0.00172759	0.0019994	0.0017437	0.00191825	0.00154127	0.00171288	0.00174304	0.00195688	0.00174304	0.00174015	0.00151856	0.0018523	0.00181477
PLOD1	4.91521	4.15471	4.95636	4.85204	4.51404	6.09268	3.11537	4.67781	5.78775	4.19151	3.34066	4.20499	4.96053	3.84869	4.65719	4.19774	4.77224	5.06616	4.93147	4.67731	4.31771	5.89227	3.79172	4.83096	5.54393	4.68851	4.46429	6.69952	6.17986	5.302	4.55199	6.06271	4.48191	4.25571	4.69674	6.34626	5.11283	4.28423	4.56065	5.76284	5.8638	4.10867	5.94784	3.95567	4.60385	5.24483	4.49398	5.39291	4.8892
SNCA-AS1	0.0239247	0.0020702	0.00183918	0.00188547	0.00180558	0.0516464	0.00202601	0.0017046	0.0443764	0.0207144	0.00184547	0.0019989	0.0338562	0.00169955	0.0258636	0.0018053	0.0729798	0.00183431	0.00190119	0.0017083	0.178204	0.00183151	0.0015114	0.00169286	0.00192907	0.0654787	0.00171446	0.00181031	0.00175571	0.0431194	0.0443166	0.00170286	0.00194873	0.00169833	0.0308092	0.00162255	0.149494	0.0019994	0.0017437	0.00191825	0.00154127	0.0340962	0.00174304	0.0671088	0.0365742	0.00174015	0.0379252	0.186958	0.0988567
AC092803.1	0.00162802	0.0020702	0.00183918	0.00188547	0.00180558	0.00184958	0.00202601	0.0017046	0.00178311	0.00153394	0.00184547	0.0019989	0.00167039	0.00169955	0.00144393	0.0018053	0.00193961	0.00183431	0.00190119	0.0017083	0.00170693	0.00183151	0.0015114	0.00169286	0.00192907	0.0018355	0.00171446	0.00181031	0.00175571	0.001803	0.00182276	0.00170286	0.00194873	0.00169833	0.00171732	0.00162255	0.241996	0.0019994	0.0017437	0.00191825	0.00154127	0.00171288	0.00174304	0.00195688	0.00174304	0.00174015	0.00151856	0.0018523	0.00181477
PSMB3P2	0.00162802	0.0020702	0.00183918	0.00188547	0.00180558	0.00184958	0.319618	0.0017046	0.00178311	0.00153394	0.00184547	0.0019989	0.00167039	0.00169955	0.00144393	0.0018053	0.169432	0.00183431	0.00190119	0.0017083	0.00170693	0.00183151	0.0015114	0.00169286	0.00192907	0.0018355	0.00171446	0.00181031	0.00175571	0.001803	0.00182276	0.0860746	0.00194873	0.00169833	0.00171732	0.00162255	0.00172759	0.0019994	0.0017437	0.00191825	0.00154127	0.00171288	0.00174304	0.00195688	0.00174304	0.00174015	0.00151856	0.0018523	0.00181477
AC108471.2	0.39089	0.258796	0.262212	0.497694	0.549756	0.310926	0.34503	0.442412	0.338714	0.316939	0.304846	0.724115	0.415877	0.0909188	0.134372	0.0966569	0.169432	0.424364	0.268694	0.240259	0.549486	0.642225	0.572806	0.161258	0.194821	0.356397	0.404185	0.115272	0.318904	0.314945	0.455444	0.300694	0.113163	0.313087	0.193904	0.11097	0.390186	0.258422	0.312534	0.204985	0.383838	0.0494176	0.181865	0.10589	0.565694	0.223113	0.211928	0.176315	0.314188
RNA5S10	0.00162802	0.0020702	0.00183918	0.00188547	0.00180558	0.00184958	0.00202601	0.0017046	0.00178311	0.00153394	0.00184547	0.0019989	0.00167039	0.00169955	0.00144393	0.0018053	0.00193961	0.00183431	0.00190119	0.0017083	0.00170693	0.00183151	0.0015114	0.00169286	0.00192907	0.0018355	0.68982	0.00181031	0.00175571	0.001803	0.00182276	0.00170286	0.00194873	0.00169833	0.00171732	0.00162255	0.00172759	0.0019994	0.0017437	0.00191825	0.00154127	0.00171288	0.00174304	0.00195688	0.00174304	0.00174015	0.00151856	0.0018523	0.00181477
RNU6-464P	0.00162802	0.0020702	0.00183918	0.00188547	0.00180558	0.00184958	0.00202601	0.0017046	0.00178311	0.00153394	0.00184547	0.0019989	0.00167039	0.00169955	0.00144393	0.0018053	0.00193961	0.00183431	0.00190119	0.0017083	0.00170693	0.00183151	0.0015114	0.00169286	0.00192907	0.0018355	0.00171446	0.00181031	0.00175571	0.001803	0.00182276	0.00170286	0.00194873	0.00169833	0.00171732	0.00162255	0.00172759	0.0019994	0.0017437	0.00191825	0.00154127	0.00171288	0.00174304	0.00195688	0.00174304	0.00174015	0.00151856	0.0018523	0.00181477
AC244502.3	0.00162802	0.275253	0.00183918	0.00188547	0.00180558	0.00184958	0.276751	0.0017046	0.00178311	0.00153394	0.00184547	0.0019989	0.00167039	0.146517	0.00144393	0.0018053	0.00193961	0.00183431	0.00190119	0.0017083	0.142196	0.00183151	0.0015114	0.00169286	0.108335	0.0018355	0.141981	0.00181031	0.00175571	0.001803	0.00182276	0.00170286	0.00194873	0.00169833	0.00171732	0.00162255	0.00172759	0.0019994	0.0017437	0.00191825	0.00154127	0.00171288	0.00174304	0.00195688	0.00174304	0.00174015	0.00151856	0.138275	0.00181477
AC091812.2	0.00162802	0.0020702	0.00183918	0.00188547	0.00180558	0.00184958	0.00202601	0.0017046	0.00178311	0.00153394	0.00184547	0.610128	0.00167039	0.00169955	0.100364	0.0018053	0.00193961	0.00183431	0.00190119	0.0017083	0.189548	0.00183151	0.0015114	0.591177	0.293594	0.0018355	0.00171446	0.222963	0.00175571	0.001803	0.00182276	0.00170286	0.00194873	0.00169833	0.00171732	0.00162255	0.00172759	0.0019994	0.0017437	0.00191825	0.140137	0.00171288	0.00174304	0.00195688	0.00174304	0.00174015	0.00151856	0.247385	0.00181477
CD79B	1.73886	2.36189	1.87451	2.06288	2.43501	2.21446	1.44627	1.09939	2.23227	1.24138	2.74736	2.2085	1.94563	1.72117	3.65991	1.37207	1.05705	1.68166	1.82774	2.01591	1.72889	1.35602	2.79864	3.04691	1.01541	1.82041	1.48773	2.20999	1.18033	1.55542	1.26088	1.27848	2.33716	1.48231	1.30884	2.15687	1.44834	1.77566	1.62484	1.08343	1.76158	1.54668	1.99518	1.13887	2.41395	1.09335	1.27176	1.47989	1.95251
FARS2	2.77241	2.36825	3.30557	2.99516	3.24981	3.67103	3.18678	2.49012	2.73335	2.85715	2.93282	1.91339	2.82844	2.78448	2.651	2.67204	3.12387	3.20434	2.67749	3.10552	2.30038	3.34638	2.8073	3.28162	2.89761	2.21063	3.04481	2.75933	2.74586	3.38451	3.3986	3.21812	3.34604	2.42219	2.86514	2.86387	3.33503	2.22482	2.64292	2.94391	3.25881	2.94759	2.68794	2.81284	2.90296	3.09952	2.80566	2.72071	3.13011
MTND4LP26	0.00162802	0.0020702	0.00183918	0.00188547	0.00180558	0.00184958	0.00202601	0.0017046	0.00178311	0.00153394	0.00184547	0.0019989	0.00167039	0.00169955	0.00144393	0.0018053	0.00193961	0.00183431	0.00190119	0.0017083	0.00170693	0.00183151	0.0015114	0.00169286	0.00192907	0.0018355	0.00171446	0.00181031	0.00175571	0.001803	0.00182276	0.00170286	0.00194873	0.00169833	0.00171732	0.00162255	0.00172759	0.0019994	0.0017437	0.00191825	0.00154127	0.00171288	0.00174304	0.00195688	0.00174304	0.00174015	0.00151856	0.0018523	0.00181477
AC020656.2	0.0468369	0.0020702	0.0481582	0.0800317	0.0570961	0.0857336	0.0889488	0.0299174	0.0378282	0.117477	0.0840758	0.0019989	0.0427451	0.0469341	0.246338	0.0420749	0.0729798	0.0750426	0.0656208	0.0325004	0.155127	0.0776656	1.95281	0.0385897	0.0641542	0.0654787	0.0335776	0.00181031	0.0558019	0.105453	0.00182276	0.101016	0.0886101	0.0361153	0.0745181	0.0644869	0.00172759	0.0760246	0.0999426	0.118996	0.0209517	0.0340962	0.0749867	0.00195688	0.00174304	0.0378559	0.218522	0.0018523	0.130864
DDX60L	1.29259	1.61172	1.33768	1.49747	1.60728	1.64321	1.54332	2.07566	2.00429	1.58306	1.87823	2.19347	2.2185	1.53825	1.78775	1.43392	1.36714	1.21728	1.79092	1.71468	2.01507	1.22569	2.78001	1.72521	1.5239	1.38321	1.00135	2.13071	1.51738	1.56792	2.00478	1.81457	1.58306	2.33927	1.74759	2.83636	1.68689	2.32099	1.77851	1.49983	2.13472	1.54668	1.76578	1.72156	1.73599	1.49316	1.97532	1.47327	2.30438
VNN2	0.404729	0.408418	0.299771	0.296248	0.809979	0.337834	0.507725	0.356677	0.723472	1.14207	0.49502	0.185805	1.14491	0.402887	0.807145	0.930892	0.310687	0.777724	0.446228	0.686588	0.354665	0.284665	0.682907	1.07024	0.308252	0.406606	0.215918	1.24765	1.0782	0.105453	1.09017	0.357362	0.226568	1.01067	0.488642	1.97532	0.273949	1.83171	0.395139	0.204985	1.48396	0.519409	0.874289	0.393869	0.574271	0.372465	0.426788	0.572015	0.204661
RNU6-1307P	0.00162802	0.0020702	0.00183918	0.00188547	0.00180558	0.00184958	0.00202601	0.0017046	0.00178311	0.00153394	0.00184547	0.0019989	0.00167039	0.00169955	0.00144393	0.0018053	0.00193961	0.00183431	0.00190119	0.0017083	0.00170693	0.00183151	0.0015114	0.00169286	0.00192907	0.0018355	0.00171446	0.00181031	0.00175571	0.001803	0.00182276	0.00170286	0.00194873	0.00169833	0.00171732	0.00162255	0.00172759	0.0019994	0.0017437	0.00191825	0.00154127	0.00171288	0.00174304	0.00195688	0.00174304	0.00174015	0.00151856	0.0018523	0.00181477
RPS6KB2-AS1	0.00162802	0.0020702	0.00183918	0.00188547	0.00180558	0.00184958	0.00202601	0.0017046	0.00178311	0.00153394	0.00184547	0.0019989	0.00167039	0.00169955	0.00144393	0.0018053	0.00193961	0.00183431	0.00190119	0.0017083	0.00170693	0.00183151	0.0015114	0.00169286	0.00192907	0.0018355	0.00171446	0.00181031	0.00175571	0.001803	0.00182276	0.00170286	0.00194873	0.00169833	0.00171732	0.00162255	0.00172759	0.0019994	0.0017437	0.00191825	0.00154127	0.00171288	0.00174304	0.00195688	0.00174304	0.00174015	0.00151856	0.0018523	0.00181477
IGHJ1P	0.00162802	0.0020702	0.00183918	0.00188547	0.00180558	0.00184958	0.00202601	0.0017046	0.00178311	0.00153394	0.00184547	0.0019989	0.00167039	0.00169955	0.00144393	0.0018053	0.00193961	0.00183431	0.00190119	0.0017083	0.00170693	0.00183151	0.0015114	0.00169286	0.00192907	0.0018355	0.00171446	0.00181031	0.00175571	0.001803	0.00182276	0.00170286	0.00194873	0.00169833	0.00171732	0.00162255	0.00172759	0.0019994	0.0017437	0.00191825	0.00154127	0.00171288	0.00174304	0.00195688	0.00174304	0.00174015	0.00151856	0.0018523	0.00181477
LINC01219	0.0575649	0.0020702	0.00183918	0.00188547	0.00180558	0.00184958	0.00202601	0.0017046	0.00178311	0.00153394	0.00184547	0.519757	0.135644	0.146517	0.0258636	0.110714	0.00193961	0.00183431	0.00190119	0.0017083	0.0742565	0.00183151	0.0015114	0.00169286	0.00192907	0.0018355	0.0765338	0.00181031	0.00175571	0.197775	0.00182276	0.0722983	0.00194873	0.159807	0.0847886	0.00162255	0.00172759	0.0019994	0.15462	0.00191825	0.00154127	0.00171288	0.00174304	0.00195688	0.213118	0.00174015	0.145236	0.112063	0.00181477
LINC01994	0.00162802	0.0020702	0.00183918	0.00188547	0.137995	0.00184958	0.00202601	0.0017046	0.00178311	0.00153394	0.0840758	0.0019989	0.0338562	0.00169955	0.0258636	0.0018053	0.00193961	0.00183431	0.00190119	0.0017083	0.00170693	0.00183151	0.029773	0.0385897	0.00192907	0.0018355	0.0614672	0.00181031	0.00175571	0.001803	0.109477	0.0320606	0.00194873	0.00169833	0.00171732	0.00162255	0.0407493	0.0019994	0.0017437	0.00191825	0.0209517	0.086686	0.00174304	0.00195688	0.0480535	0.0378559	0.0205054	0.0018523	0.0781783
RCN3	2.86262	3.65711	3.33611	2.78193	3.19036	2.86325	2.68958	3.07382	3.59322	2.48828	1.41448	4.91014	3.57991	3.44055	2.45078	2.57816	3.3998	1.83875	4.86695	2.23671	4.26872	2.46083	2.70867	2.83825	3.98646	3.40576	2.27816	5.75213	4.14998	2.67204	2.57559	3.14219	2.44413	3.32167	2.07505	3.6583	2.53882	4.46581	3.52867	2.89864	3.8157	1.87041	2.35677	2.49101	4.07271	1.66515	4.91642	6.7241	2.72708
PPP4C	10.7557	12.4662	12.1833	12.3669	12.4662	12.81	12.7639	12.5445	11.9006	11.7235	11.6562	11.6308	10.9825	11.924	10.9502	8.92653	11.8497	11.9863	12.1133	12.1225	11.6881	12.5283	11.8599	13.8225	15.1958	11.9332	12.2044	11.7578	11.6479	13.255	13.4892	11.4164	11.8967	12.6667	10.4615	11.5242	11.5206	11.7756	12.0045	11.8548	12.1321	12.0147	12.1833	12.5387	11.6562	12.3199	10.8301	12.6262	11.9332
COX6CP17	0.00162802	0.0020702	0.00183918	0.00188547	0.00180558	0.00184958	0.00202601	0.0017046	0.00178311	0.00153394	0.00184547	0.0019989	0.00167039	0.00169955	0.00144393	0.0018053	0.00193961	0.00183431	0.00190119	0.0017083	0.00170693	0.00183151	0.0015114	0.00169286	0.00192907	0.0018355	0.00171446	0.00181031	0.00175571	0.001803	0.00182276	0.00170286	0.00194873	0.00169833	0.00171732	0.00162255	0.00172759	0.0019994	0.0017437	0.00191825	0.00154127	0.00171288	0.00174304	0.00195688	0.00174304	0.00174015	0.00151856	0.0018523	0.00181477
AL121929.1	0.00162802	0.0020702	0.00183918	0.00188547	0.00180558	0.00184958	0.00202601	0.0017046	0.00178311	0.00153394	0.00184547	0.0019989	0.00167039	0.00169955	0.00144393	0.0018053	0.00193961	0.00183431	0.00190119	0.0017083	0.00170693	0.00183151	0.0015114	0.00169286	0.00192907	0.0018355	0.00171446	0.00181031	0.00175571	0.001803	0.00182276	0.00170286	0.00194873	0.00169833	0.00171732	0.00162255	0.00172759	0.0019994	0.0017437	0.00191825	0.00154127	0.00171288	0.00174304	0.00195688	0.00174304	0.00174015	0.00151856	0.0018523	0.00181477
JAKMIP3	0.188325	0.243079	0.177716	0.147427	0.120928	0.135644	0.0779962	0.134249	0.129215	0.142895	0.101359	0.221402	0.397173	0.273251	0.177434	0.110714	0.249057	0.132183	0.195576	0.121166	0.212586	0.122202	0.385135	0.13044	0.108335	0.13786	0.201859	0.0734711	0.154656	0.134839	0.151262	0.0436429	0.162591	0.187439	0.231129	0.151851	0.316439	0.213601	0.260837	0.174964	0.1766	0.24897	0.0986889	0.471322	0.318492	0.142043	0.193742	0.112063	0.244554
AL365440.1	0.00162802	0.0020702	0.00183918	0.00188547	0.00180558	0.00184958	0.00202601	0.0376437	0.00178311	0.00153394	0.00184547	0.0019989	0.00167039	0.00169955	0.00144393	0.0018053	0.00193961	0.00183431	0.00190119	0.0017083	0.00170693	0.0541258	0.0015114	0.0521266	0.00192907	0.0494998	0.00171446	0.00181031	0.00175571	0.0431194	0.00182276	0.0722983	0.00194873	0.00169833	0.00171732	0.00162255	0.00172759	0.0019994	0.0017437	0.0740359	0.00154127	0.0340962	0.00174304	0.00195688	0.00174304	0.00174015	0.00151856	0.0018523	0.00181477
AC099494.1	0.0794602	0.0020702	0.202899	0.120859	0.00180558	0.00184958	0.00202601	0.0017046	0.00178311	0.0258893	0.00184547	0.0019989	0.00167039	0.0469341	0.0470444	0.0678891	0.00193961	0.0599086	0.0768381	0.0742105	0.0392164	0.00183151	0.0391946	0.00169286	0.0928598	0.0018355	0.107994	0.00181031	0.0558019	0.001803	0.00182276	0.0722983	0.00194873	0.00169833	0.135825	0.00162255	0.0517578	0.0019994	0.0469511	0.133073	0.00154127	0.086686	0.0865348	0.00195688	0.00174304	0.00174015	0.0231029	0.0018523	0.00181477
AC004233.3	0.467588	1.89735	0.885165	0.592052	0.549756	0.266534	0.409253	0.452021	0.0650288	0.390229	0.441601	1.09574	0.00167039	0.520693	0.594962	0.197259	0.50735	0.365363	0.734499	0.281818	0.735185	0.834217	0.527465	0.2202	0.420383	1.2416	0.648127	0.311169	0.0926451	0.448539	0.165348	0.61326	0.289063	0.11305	0.212782	0.0644869	0.399926	0.726759	0.473313	0.895158	0.374279	0.232007	0.780718	0.230619	0.328782	0.372465	0.233051	0.0734481	0.34391
ALDOA	86.4671	105.638	77.5506	92.3276	63.2876	87.5727	53.3282	66.2229	67.0398	83.9734	71.6951	101.43	83.9734	62.6604	86.4671	48.6945	97.5175	99.2298	93.8949	78.7486	92.3276	95.4669	70.168	93.8949	124.55	76.4212	99.2298	58.2594	95.4669	85.1654	70.168	73.3317	131.438	66.2229	92.3276	81.9259	101.43	86.4671	87.5727	158.565	82.5329	127.916	121.81	99.2298	103.42	90.9883	55.6571	72.4512	72.4512
AL121769.1	0.161128	0.0020702	0.00183918	0.00188547	0.00180558	0.00184958	0.00202601	0.0017046	0.00178311	0.117477	0.00184547	0.0019989	0.00167039	0.188266	0.00144393	0.224929	0.00193961	0.00183431	0.505629	0.198601	0.00170693	0.00183151	0.0015114	0.00169286	0.00192907	0.200439	0.00171446	0.213642	0.00175571	0.001803	0.00182276	0.00170286	0.00194873	0.00169833	0.203108	0.00162255	0.371103	0.0019994	0.195101	0.00191825	0.244063	0.00171288	0.201524	0.00195688	0.00174304	0.00174015	0.534754	0.0018523	0.00181477
AC023866.2	0.00162802	0.0020702	0.00183918	0.00188547	0.00180558	0.00184958	0.00202601	0.0017046	0.00178311	0.00153394	0.00184547	0.0019989	0.00167039	0.00169955	0.00144393	0.0018053	0.00193961	0.00183431	0.00190119	0.0017083	0.00170693	0.00183151	0.0015114	0.00169286	0.00192907	0.0018355	0.00171446	0.00181031	0.00175571	0.001803	0.00182276	0.00170286	0.00194873	0.00169833	0.00171732	0.00162255	0.00172759	0.0019994	0.0017437	0.00191825	0.00154127	0.00171288	0.00174304	0.00195688	0.00174304	0.00174015	0.00151856	0.0018523	0.00181477
CTAGE6	0.161128	0.176172	0.136741	0.250423	0.00180558	0.0857336	0.236382	0.579564	0.0650288	0.0258893	0.509371	0.148692	0.00167039	0.0796591	0.237452	0.345814	0.00193961	0.342229	0.360231	0.0902339	0.266246	0.0994459	0.0391946	0.146398	0.00192907	0.367643	0.107994	0.431593	0.00175571	0.105453	0.190897	0.186958	0.162591	0.00169833	0.00171732	0.00162255	0.66369	0.354126	0.26838	0.00191825	0.091144	0.164167	0.439881	0.132206	0.00174304	0.160142	0.218522	0.577729	0.00181477
AL109941.1	0.00162802	0.0020702	0.00183918	0.00188547	0.00180558	0.00184958	0.00202601	0.0017046	0.00178311	0.00153394	0.00184547	0.0019989	0.00167039	0.00169955	0.00144393	0.0018053	0.00193961	0.00183431	0.00190119	0.0017083	0.00170693	0.00183151	0.0015114	0.00169286	0.00192907	0.0018355	0.00171446	0.00181031	0.00175571	0.001803	0.00182276	0.00170286	0.00194873	0.00169833	0.00171732	0.00162255	0.00172759	0.0019994	0.0017437	0.00191825	0.00154127	0.00171288	0.00174304	0.00195688	0.00174304	0.00174015	0.00151856	0.0018523	0.00181477
NCEH1	1.45367	1.61172	2.04858	3.11985	1.86578	1.64794	1.09515	2.06374	1.26482	1.36542	1.30335	1.65873	1.6305	1.38486	1.13825	1.28119	1.22301	2.68468	1.40386	1.90528	1.63395	1.45873	1.74342	1.15048	1.80092	1.08324	1.11755	0.913684	1.3138	2.17256	1.55542	1.56383	1.44529	1.23376	1.38404	1.67828	1.76982	1.81988	1.38404	1.566	1.99085	2.36392	1.66442	1.67663	1.67209	2.42817	1.1242	1.10484	1.31836
RFX4	0.00162802	0.0020702	0.00183918	0.00188547	0.00180558	0.00184958	0.00202601	0.0017046	0.00178311	0.00153394	0.101359	0.0019989	0.00167039	0.00169955	0.0201441	0.0018053	0.00193961	0.00183431	0.0986889	0.0017083	0.113857	0.00183151	0.0234426	0.00169286	0.00192907	0.0654787	0.107994	0.0503774	0.00175571	0.001803	0.081722	0.0320606	0.00194873	0.00169833	0.0462388	0.00162255	0.00172759	0.0019994	0.0389201	0.0616714	0.0209517	0.0684158	0.0419173	0.00195688	0.00174304	0.0378559	0.00151856	0.0018523	0.0577427
NRAP	0.029249	0.116747	0.468025	1.89792	0.0724682	0.00184958	0.102596	0.0376437	0.151851	0.130451	0.22438	0.095867	0.262794	0.0909188	0.276008	0.124598	0.169432	0.0750426	0.185595	0.136814	0.0868133	0.00183151	0.113456	0.0385897	0.148797	0.328217	0.0335776	0.337702	0.17831	0.359145	0.0684788	0.101016	0.0757604	0.0791813	0.125558	0.0528428	0.163148	0.327813	0.0338792	0.00191825	0.152774	0.125891	0.0749867	0.0671088	0.0480535	0.191692	0.0688246	0.0478999	0.37988
ZFYVE28	2.38851	3.41439	2.41789	2.24405	2.44774	2.41727	4.14559	3.54483	3.3435	1.89631	2.13935	2.07718	2.42485	2.42947	1.92396	2.18847	2.77777	2.66612	2.87115	2.8181	2.91722	2.15827	3.0818	2.95939	3.09855	2.62005	2.20999	3.48591	2.90231	2.20114	2.61818	2.04046	2.08386	3.58536	2.48516	2.62788	3.34917	2.58805	3.37111	2.45836	3.24261	1.85582	3.50938	2.32956	2.7417	1.85356	2.71174	3.95392	2.64292
NPM1P19	0.00162802	0.0020702	0.112178	0.00188547	0.00180558	0.119262	0.00202601	0.0017046	0.00178311	0.104782	0.00184547	0.0019989	0.00167039	0.0796591	0.075774	0.197259	0.146898	0.117633	0.131345	0.0902339	0.00170693	0.00183151	0.0391946	0.00169286	0.00192907	0.0018355	0.0765338	0.00181031	0.00175571	0.001803	0.136926	0.00170286	0.00194873	0.00169833	0.0847886	0.00162255	0.00172759	0.0019994	0.0017437	0.00191825	0.0478999	0.00171288	0.00174304	0.144536	0.00174304	0.0866256	0.00151856	0.0018523	0.00181477
RCAN3	3.19214	4.19054	3.27944	3.63861	3.8179	3.07832	3.72918	3.41213	2.81116	3.52712	4.58443	3.70434	2.88989	3.09983	3.28055	3.31466	2.93573	3.42816	3.1767	3.84547	2.82325	3.60479	3.44165	3.69607	2.95355	3.27352	3.72404	1.97838	3.05563	3.14765	3.46116	3.15258	3.71211	2.71517	2.85152	2.76654	3.64939	3.31908	2.65377	3.42586	3.32245	4.12631	2.97118	3.97481	2.75991	3.39124	2.14502	2.46483	3.31983
RNU6-18P	0.00162802	0.0020702	0.00183918	0.00188547	0.00180558	0.00184958	0.00202601	0.0017046	0.00178311	0.00153394	0.00184547	0.0019989	0.00167039	0.00169955	0.00144393	0.0018053	0.00193961	0.00183431	0.00190119	0.0017083	0.00170693	0.00183151	0.0015114	0.00169286	0.00192907	0.0018355	0.00171446	0.00181031	0.00175571	0.001803	0.00182276	0.00170286	0.00194873	0.00169833	0.00171732	0.00162255	0.00172759	0.0019994	0.0017437	0.00191825	0.00154127	0.00171288	0.00174304	0.00195688	0.00174304	0.00174015	0.00151856	0.0018523	0.00181477
GALC	2.13793	2.25608	1.82684	1.69766	2.23969	2.24547	2.69776	1.72846	2.53084	2.42851	2.09732	1.861	2.43834	2.04884	2.21288	1.85259	1.86663	1.9144	2.15019	1.69383	2.11252	1.84321	2.28326	1.71933	1.90005	2.37898	1.93771	2.18004	1.67887	1.85551	2.0414	1.80115	2.01727	2.15477	2.91191	2.19781	2.09411	3.10017	2.03692	2.10348	2.18578	1.99134	2.62194	1.61564	1.82831	2.04804	2.21446	2.24463	2.36518
MIR548AM	0.00162802	0.0020702	0.00183918	0.00188547	0.00180558	0.00184958	0.00202601	0.0017046	0.00178311	0.00153394	0.00184547	0.0019989	0.00167039	0.00169955	0.00144393	0.0018053	0.00193961	0.00183431	0.00190119	0.0017083	0.00170693	0.00183151	0.0015114	0.00169286	0.00192907	0.0018355	0.00171446	0.00181031	0.00175571	0.001803	0.00182276	0.00170286	0.00194873	0.00169833	0.00171732	0.00162255	0.00172759	0.0019994	0.0017437	0.00191825	0.00154127	0.00171288	0.00174304	0.00195688	0.00174304	0.00174015	0.00151856	0.0018523	0.00181477
ZNF451	3.37153	2.72255	3.29104	3.11081	2.70344	2.79733	3.00623	3.00458	3.51778	3.24694	3.73714	3.00659	3.4359	3.26566	3.54754	2.95493	3.6338	2.99582	3.39566	3.14975	3.44275	3.32875	3.25543	3.17195	2.85678	3.12767	3.03988	2.93018	3.31358	3.1076	3.23026	2.98061	3.25276	3.87117	4.33126	3.48624	3.65789	3.3052	3.36605	2.89317	3.50627	3.12138	3.19636	3.07348	3.31323	3.15606	3.87911	3.39601	3.16789
MIR574	0.00162802	0.0020702	0.00183918	0.00188547	0.00180558	0.00184958	0.00202601	0.0017046	0.00178311	0.00153394	0.00184547	0.0019989	0.00167039	0.00169955	0.00144393	0.0018053	0.00193961	0.00183431	0.00190119	0.0017083	0.00170693	0.00183151	0.0015114	0.00169286	0.00192907	0.0018355	0.00171446	0.00181031	0.00175571	0.001803	0.00182276	0.00170286	0.00194873	0.00169833	0.00171732	0.00162255	0.00172759	0.0019994	0.0017437	0.00191825	0.00154127	0.00171288	0.00174304	0.00195688	0.00174304	0.00174015	0.00151856	0.0018523	0.00181477
LINC02503	0.00162802	0.0020702	0.00183918	0.00188547	0.00180558	0.00184958	0.00202601	0.0017046	0.00178311	0.00153394	0.00184547	0.0019989	0.00167039	0.00169955	0.00144393	0.0018053	0.134249	0.00183431	0.00190119	0.0017083	0.00170693	0.00183151	0.0015114	0.00169286	0.00192907	0.0018355	0.00171446	0.00181031	0.00175571	0.105453	0.00182276	0.00170286	0.00194873	0.0672893	0.00171732	0.0528428	0.00172759	0.0019994	0.0017437	0.00191825	0.00154127	0.00171288	0.00174304	0.00195688	0.00174304	0.00174015	0.00151856	0.0018523	0.00181477
AC012506.2	0.00162802	0.0020702	0.00183918	0.00188547	0.00180558	0.00184958	0.00202601	0.0017046	0.00178311	0.00153394	0.00184547	0.0019989	0.00167039	0.00169955	0.00144393	0.0018053	0.00193961	0.00183431	0.00190119	0.0017083	0.00170693	0.00183151	0.0015114	0.00169286	0.00192907	0.0018355	0.00171446	0.00181031	0.00175571	0.001803	0.165348	0.00170286	0.00194873	0.00169833	0.00171732	0.00162255	0.00172759	0.0019994	0.0017437	0.00191825	0.00154127	0.00171288	0.00174304	0.00195688	0.00174304	0.00174015	0.00151856	0.0018523	0.00181477
AC007557.2	0.00162802	0.0020702	0.00183918	0.00188547	0.00180558	0.00184958	0.00202601	0.0017046	0.00178311	0.00153394	0.00184547	0.0019989	0.00167039	0.00169955	0.00144393	0.0018053	0.00193961	0.00183431	0.00190119	0.0017083	0.00170693	0.00183151	0.0015114	0.00169286	0.00192907	0.0018355	0.00171446	0.00181031	0.00175571	0.001803	0.00182276	0.00170286	0.00194873	0.00169833	0.00171732	0.00162255	0.111993	0.0019994	0.0017437	0.00191825	0.00154127	0.00171288	0.00174304	0.00195688	0.00174304	0.00174015	0.00151856	0.0018523	0.00181477
LINC00621	0.00162802	0.0020702	0.190026	0.00188547	0.00180558	0.00184958	0.00202601	0.0017046	0.00178311	0.00153394	0.00184547	0.0019989	0.0530987	0.0679158	0.0348718	0.0018053	0.00193961	0.00183431	0.00190119	0.169266	0.00170693	0.0884825	0.0015114	0.0995489	0.00192907	0.0018355	0.0765338	0.175244	0.00175571	0.001803	0.00182276	0.00170286	0.00194873	0.00169833	0.00171732	0.00162255	0.00172759	0.105824	0.090655	0.00191825	0.152774	0.086686	0.00174304	0.00195688	0.00174304	0.00174015	0.026694	0.0018523	0.00181477
RNF24	1.956	3.7708	2.35474	2.45625	2.9107	2.56287	2.16455	2.54816	1.88177	2.16671	2.81248	3.22285	1.83464	2.39923	2.0569	3.0653	2.13245	2.13857	2.21446	2.09065	2.15255	2.53763	2.06169	2.23886	2.31426	3.06464	2.44877	2.25975	1.99599	1.77922	2.06491	1.7564	2.02147	2.10165	2.14993	2.05501	2.45285	3.60279	1.97953	2.85919	2.03989	2.62347	2.12291	2.73905	2.07278	1.95503	1.58306	2.5947	1.8309
MIR378E	0.00162802	0.0020702	0.00183918	0.00188547	0.00180558	0.00184958	0.00202601	0.0017046	0.00178311	0.00153394	0.00184547	0.0019989	0.00167039	0.00169955	0.00144393	0.0018053	0.00193961	0.00183431	0.00190119	0.0017083	0.00170693	0.00183151	0.0015114	0.00169286	0.00192907	0.0018355	0.00171446	0.00181031	0.00175571	0.001803	0.00182276	0.00170286	0.00194873	0.00169833	0.00171732	0.00162255	0.00172759	0.0019994	0.0017437	0.00191825	0.00154127	0.00171288	0.00174304	0.00195688	0.00174304	0.00174015	0.00151856	0.0018523	0.00181477
CYP4F34P	0.34503	0.336816	1.25542	0.00188547	0.549756	0.411968	0.00202601	1.32394	0.443136	0.104782	1.10049	1.5994	0.787478	0.00169955	0.00144393	0.66445	0.263238	0.00183431	0.00190119	0.0017083	0.28859	0.968698	0.196907	0.206942	0.00192907	0.0018355	0.00171446	0.285491	0.00175571	0.619258	0.00182276	0.159172	0.493373	0.00169833	0.00171732	0.00162255	0.671746	0.300694	0.179358	0.249889	0.00154127	0.00171288	0.49502	0.00195688	0.583382	0.706703	0.193742	0.0018523	0.226353
DROSHA	6.04148	6.61136	5.78775	4.77795	5.3431	5.53962	6.61232	6.73009	5.63927	5.81073	4.84872	6.59698	6.03501	6.78873	5.16039	5.30381	7.42952	5.39903	6.94996	5.17652	7.8906	5.33923	5.63254	5.0319	5.97149	5.787	5.21593	8.59481	5.70629	6.35253	5.38606	6.38579	5.05139	8.11668	6.65425	5.60935	5.65079	5.69825	6.35514	4.32877	5.35878	5.02415	7.47629	4.01495	7.1916	5.04525	7.39496	5.89148	5.26234
BCL7C	5.07131	5.75051	5.37255	4.57189	4.78349	4.76556	4.96342	5.03927	4.14293	4.67948	4.0009	6.92333	4.47608	5.61822	4.70433	4.43828	5.92086	4.63194	5.69757	4.23628	5.96187	5.02583	4.85043	4.57628	7.15901	5.2955	4.62066	5.32345	4.5479	4.92917	4.28423	3.99414	5.01106	4.82654	4.34803	3.73677	4.49062	6.59698	6.3186	4.94718	4.10306	4.33179	4.32877	4.87657	6.82079	4.63394	5.56003	5.66807	4.59445
AC098851.1	0.227069	0.0020702	0.00183918	0.173656	0.120928	0.152835	0.206985	0.134249	0.652681	0.73994	0.271781	0.0019989	0.397173	0.584691	0.304582	0.248853	0.447911	0.00183431	0.408418	0.599909	0.189548	0.253448	0.340702	0.00169286	0.40716	0.120977	0.285118	0.00181031	0.213213	0.25633	0.489844	0.101016	0.00194873	0.50727	0.472519	0.31909	0.63489	0.0019994	0.11944	0.703739	0.383838	0.298128	0.570721	0.187197	0.202043	0.296032	0.626151	0.247385	0.461364
RAB9AP2	0.00162802	0.0020702	0.00183918	0.00188547	0.00180558	0.00184958	0.00202601	0.0017046	0.00178311	0.00153394	0.00184547	0.0019989	0.00167039	0.00169955	0.00144393	0.0018053	0.00193961	0.00183431	0.00190119	0.0017083	0.00170693	0.00183151	0.0015114	0.00169286	0.00192907	0.0018355	0.00171446	0.00181031	0.00175571	0.001803	0.00182276	0.00170286	0.00194873	0.00169833	0.00171732	0.00162255	0.00172759	0.0019994	0.0017437	0.00191825	0.00154127	0.00171288	0.00174304	0.00195688	0.00174304	0.00174015	0.00151856	0.0018523	0.00181477
LEMD2	7.85324	8.93275	8.01697	7.24789	8.35913	5.83946	7.1701	8.53616	7.12244	7.29772	7.47972	10.2062	7.5278	9.98157	7.44309	7.13564	9.22427	7.25953	9.67443	6.82488	9.76747	7.37391	8.02324	7.27378	6.78554	8.94717	7.30273	8.11322	7.00608	7.47629	6.96917	6.84573	7.804	8.86055	7.65404	6.69952	7.98454	8.3005	8.01559	7.03921	6.74692	7.08991	7.10506	7.69173	9.19198	7.14263	8.15061	9.69471	7.92293
BTLA	0.299529	0.0020702	0.447581	0.187963	0.295648	0.222462	0.00202601	0.134249	0.593855	0.201993	0.682907	0.0782491	0.223382	0.135465	1.03323	0.687837	0.00193961	0.208186	0.0768381	0.395443	0.0500951	0.253448	0.621787	0.652304	0.00192907	0.13786	0.107994	0.388411	0.40336	0.134839	0.151262	0.779522	0.378797	0.302083	0.405699	0.92637	0.338487	0.0019994	0.561964	0.00191825	0.364459	0.213838	0.552959	0.0785778	0.28845	0.296032	0.205695	0.20553	0.4024
HES7	0.290087	0.30899	0.534316	0.173656	0.103827	0.119262	0.236382	0.157869	0.10783	0.165989	0.0663902	0.167273	0.124348	0.402887	0.0201441	0.110714	0.122057	0.00183431	0.195576	0.0902339	0.142196	0.0541258	0.235071	0.0995489	0.660868	0.232468	0.0914771	0.519551	0.361143	0.150591	0.123433	0.212395	0.0886101	0.252929	0.203108	0.32601	0.175165	0.484722	0.353355	0.249889	0.0478999	0.125891	0.410939	0.25645	0.114158	0.0866256	0.300849	0.656533	0.141187
AC022898.2	0.151616	0.365288	0.0726834	0.0800317	0.00180558	0.0674283	0.11549	0.0017046	0.00178311	0.0258893	0.00184547	0.114134	0.0427451	0.135465	0.0881686	0.0678891	0.134249	0.00183431	0.120688	0.0017083	0.155127	0.17823	0.0391946	0.0521266	0.252838	0.10222	0.046471	0.00181031	0.00175571	0.001803	0.00182276	0.101016	0.00194873	0.00169833	0.146156	0.00162255	0.163148	0.227952	0.0818413	0.00191825	0.0478999	0.00171288	0.0865348	0.00195688	0.140573	0.00174015	0.0599058	0.0734481	0.0680315
PRDM10	1.35124	1.77039	1.91043	2.00537	1.66877	1.66442	1.89254	2.05556	1.80714	1.69905	2.16586	1.67482	1.46449	1.67938	1.57959	2.20501	2.00507	1.98329	1.71966	1.86552	1.56205	1.99857	1.14223	1.79282	1.28941	1.60911	1.56285	1.82313	2.05038	1.77922	1.6864	2.02227	1.90931	1.73415	2.02227	1.48348	1.8883	1.65772	1.56012	1.78094	1.83515	1.74071	1.76578	1.47387	1.69608	2.09411	1.65079	1.63475	1.37068
IGLC3	27.1678	1.53175	3.59975	24.3702	25.1081	19.6349	0.772835	2.7638	28.4158	20.7799	10.8098	2.97487	25.8339	4.23628	92.3276	18.8934	1.90345	34.9038	2.57162	21.73	2.3814	4.63294	165.962	26.99	3.66031	1.84263	6.52168	3.00221	16.5665	9.52159	13.5526	16.3006	28.5775	19.6737	10.1943	42.5357	10.4615	2.32099	5.89448	7.12829	14.8265	8.3158	18.0073	8.75489	3.81528	6.75539	9.55234	4.7279	54.7105
TRAJ36	0.00162802	0.0020702	0.00183918	0.00188547	0.00180558	0.00184958	0.00202601	0.0017046	0.00178311	0.00153394	0.00184547	0.0019989	0.00167039	0.00169955	0.00144393	0.0018053	0.00193961	0.00183431	0.00190119	0.0017083	0.00170693	0.00183151	0.0015114	0.00169286	0.00192907	0.0018355	0.00171446	0.00181031	0.00175571	0.001803	0.00182276	0.00170286	0.00194873	0.00169833	0.00171732	0.00162255	0.00172759	0.0019994	0.0017437	0.00191825	0.00154127	0.00171288	0.00174304	0.00195688	0.00174304	0.00174015	0.00151856	0.0018523	0.00181477
VPS18	2.01001	2.82661	2.75802	2.90231	3.17044	3.19732	2.61534	2.6642	3.17352	2.66046	2.89056	2.73129	3.25881	2.12745	2.56982	3.09474	2.33133	3.12098	2.53516	3.49354	2.54591	2.55384	2.97118	2.88989	3.92909	3.02657	3.08639	2.30438	3.20151	3.33066	3.43512	2.81116	3.23413	2.32866	2.15389	3.24047	2.35207	3.63906	2.19347	3.80457	2.90558	2.81545	2.61365	3.0008	2.64856	2.94996	1.72521	2.30438	2.65232
LINC01686	0.151616	0.258796	0.0726834	0.120859	0.120928	0.310926	0.154681	0.0882806	0.129215	0.0258893	0.0663902	0.148692	0.178886	0.0679158	0.100364	0.0966569	0.0988806	0.103147	0.341644	0.281818	0.178204	0.202009	0.0391946	0.0838623	0.0928598	0.120977	0.141981	0.0956334	0.118107	0.001803	0.109477	0.101016	0.0886101	0.17	0.0462388	0.0878901	0.111993	0.135401	0.195101	0.133073	0.198595	0.0494176	0.0865348	0.132206	0.100407	0.104831	0.211928	0.0734481	0.0680315
RNU6-78P	0.00162802	0.0020702	0.00183918	0.00188547	0.00180558	0.00184958	0.00202601	0.0017046	0.00178311	0.00153394	0.00184547	0.0019989	0.00167039	0.00169955	0.00144393	0.0018053	0.00193961	0.00183431	0.00190119	0.0017083	0.00170693	0.00183151	0.0015114	0.00169286	0.00192907	0.0018355	0.00171446	0.00181031	0.00175571	0.001803	0.00182276	0.00170286	0.00194873	0.00169833	0.00171732	0.00162255	0.00172759	0.0019994	0.0017437	0.00191825	0.00154127	0.00171288	0.00174304	0.00195688	0.00174304	0.00174015	0.00151856	0.0018523	0.00181477
DUX4L11	0.00162802	0.0020702	0.00183918	0.00188547	0.00180558	0.00184958	0.00202601	0.0017046	0.00178311	0.00153394	0.00184547	0.0019989	0.00167039	0.00169955	0.00144393	0.0018053	0.00193961	0.00183431	0.00190119	0.0017083	0.00170693	0.00183151	0.0015114	0.00169286	0.00192907	0.0018355	0.00171446	0.00181031	0.00175571	0.001803	0.00182276	0.00170286	0.00194873	0.00169833	0.00171732	0.00162255	0.00172759	0.0019994	0.0017437	0.00191825	0.00154127	0.00171288	0.00174304	0.00195688	0.00174304	0.00174015	0.00151856	0.0018523	0.00181477
AC137803.1	0.00162802	0.0020702	0.00183918	0.00188547	0.00180558	0.00184958	0.00202601	0.0017046	0.00178311	0.00153394	0.00184547	0.0019989	0.00167039	0.00169955	0.100364	0.0018053	0.00193961	0.00183431	0.00190119	0.0017083	0.00170693	0.00183151	0.0015114	0.00169286	0.00192907	0.0018355	0.00171446	0.00181031	0.00175571	0.001803	0.00182276	0.00170286	0.00194873	0.00169833	0.00171732	0.00162255	0.00172759	0.0019994	0.0017437	0.00191825	0.00154127	0.00171288	0.00174304	0.00195688	0.00174304	0.00174015	0.00151856	0.0018523	0.00181477
AL022316.1	0.00162802	0.0020702	0.00183918	0.00188547	0.00180558	0.152835	0.00202601	0.0017046	0.234298	0.00153394	0.00184547	0.0019989	0.00167039	0.00169955	0.00144393	0.0018053	0.00193961	0.00183431	0.173971	0.105542	0.00170693	0.00183151	0.0643309	0.00169286	0.00192907	0.0018355	0.201859	0.00181031	0.00175571	0.001803	0.00182276	0.00170286	0.00194873	0.00169833	0.00171732	0.0878901	0.00172759	0.0019994	0.0017437	0.00191825	0.0765616	0.00171288	0.00174304	0.00195688	0.00174304	0.123026	0.00151856	0.0018523	0.00181477
UQCRB	24.6279	14.3329	23.5003	25.9784	23.1963	19.4848	22.7924	21.9865	25.1879	26.4915	23.5605	14.4252	28.5775	34.2983	24.5606	22.2476	20.1182	21.3349	19.8508	24.1298	20.4197	23.3101	23.0777	21.73	18.1132	19.4848	24.1791	32.4439	22.903	28.3291	23.1319	25.047	21.6596	29.5965	25.6184	26.5749	24.6916	15.3736	21.5884	19.6349	25.901	23.5003	24.7673	21.1356	18.6496	26.4229	28.3291	26.2676	23.8696
AL049650.1	0.667493	0.0020702	0.368724	0.538558	0.346846	0.00184958	0.51916	0.220495	0.365697	0.889041	0.271781	1.08631	0.00167039	0.63096	0.177434	1.03693	0.00193961	0.00183431	0.611366	0.267689	0.566959	0.401616	0.30022	0.764557	0.764466	0.515247	0.758625	0.573742	0.901347	0.314945	0.00182276	0.493114	0.00194873	0.673622	0.454224	0.481822	0.908463	0.0019994	0.561964	0.895158	0.383838	0.213838	0.682108	0.00195688	0.318492	0.771325	0.448622	0.674357	0.516764
MIR3117	0.00162802	0.0020702	0.00183918	0.00188547	0.00180558	0.00184958	0.00202601	0.0017046	0.00178311	0.00153394	0.00184547	0.0019989	0.00167039	0.00169955	0.00144393	0.0018053	0.00193961	0.00183431	0.00190119	0.0017083	0.00170693	0.00183151	0.0015114	0.00169286	0.00192907	0.0018355	0.00171446	0.00181031	0.00175571	0.001803	0.00182276	0.00170286	0.00194873	0.00169833	0.00171732	0.00162255	0.00172759	0.0019994	0.0017437	0.00191825	0.00154127	0.00171288	0.00174304	0.00195688	0.00174304	0.00174015	0.00151856	0.0018523	0.00181477
AC009065.7	0.00162802	0.0020702	0.00183918	0.0800317	0.00180558	0.00184958	0.00202601	0.0017046	0.00178311	0.00153394	0.00184547	0.0019989	0.00167039	0.0679158	0.100364	0.0018053	0.00193961	0.00183431	0.0986889	0.0017083	0.00170693	0.00183151	0.0391946	0.00169286	0.00192907	0.0018355	0.215918	0.00181031	0.00175571	0.001803	0.00182276	0.00170286	0.00194873	0.00169833	0.00171732	0.00162255	0.0407493	0.0019994	0.0017437	0.00191825	0.00154127	0.00171288	0.00174304	0.00195688	0.00174304	0.00174015	0.00151856	0.0018523	0.226353
DIPK1B	2.14478	2.12745	1.79869	1.2829	1.63353	1.28916	1.82487	1.36036	1.58003	2.02117	1.60171	2.66674	2.46387	2.01167	1.76578	1.66929	1.88992	1.34611	2.61049	1.5077	2.40247	2.16586	1.9857	1.33868	2.25226	1.51406	1.8082	1.55795	1.3572	1.59788	1.47824	1.59914	2.21346	2.02503	1.63292	1.373	1.81965	2.39503	2.55637	1.82286	1.36997	1.93304	1.36753	2.30728	2.83064	1.49962	2.1232	1.92724	1.63374
PRRT1	2.92754	3.02253	2.7143	2.87274	2.89647	1.96328	2.18878	2.73781	2.28798	2.4093	2.51177	3.48476	2.79142	3.2164	2.57401	1.98519	3.42178	2.16532	3.26135	2.10961	3.8432	3.36605	3.24733	2.35174	3.0597	3.19248	2.67652	3.45338	2.38569	2.84427	2.53972	2.52171	2.15417	3.05044	3.02453	2.09732	2.87184	2.88827	2.64655	2.70697	2.23128	2.4931	3.25168	2.28571	3.27842	2.32654	3.19391	3.60989	2.23288
MRPL20-AS1	2.91626	3.96166	3.68511	3.26666	3.43228	3.27877	3.93945	3.95143	3.6338	3.14378	2.91	4.68851	3.24943	3.79258	2.88276	3.73047	3.94491	3.64458	4.07357	3.32709	4.25156	3.56485	3.15328	2.97219	5.26173	3.47329	3.38417	4.40871	3.77166	4.14515	3.12424	3.22027	3.36566	4.20375	3.02078	3.6583	3.0036	4.01059	4.24603	3.08639	3.4985	2.86876	3.64424	2.89647	4.42443	3.70867	3.91917	3.9346	3.57697
AC083843.2	0.00162802	0.0020702	0.0994412	0.00188547	0.00180558	0.00184958	0.00202601	0.0017046	0.00178311	0.0352	0.00184547	0.0019989	0.112926	0.0679158	0.00144393	0.0018053	0.00193961	0.00183431	0.00190119	0.0017083	0.00170693	0.00183151	0.0015114	0.00169286	0.194821	0.0018355	0.0614672	0.00181031	0.0804674	0.001803	0.00182276	0.00170286	0.00194873	0.00169833	0.00171732	0.0528428	0.00172759	0.0019994	0.0017437	0.00191825	0.0356406	0.00171288	0.00174304	0.00195688	0.00174304	0.00174015	0.00151856	0.0018523	0.00181477
RNF5	6.18602	5.79668	6.20855	6.19114	6.35514	5.8581	5.48783	6.68287	6.01523	6.57738	5.42116	6.43349	7.07265	6.50552	6.65046	5.35651	6.9916	5.50433	7.29303	5.91588	6.31064	6.36101	6.78659	6.15905	6.78373	6.44786	6.63188	4.9581	6.63837	7.59405	6.62137	6.80016	6.71095	5.80098	6.45946	5.78389	5.99232	6.50258	6.79794	6.44201	6.44786	6.28391	6.39261	6.30727	6.55666	7.37093	5.28672	6.08407	6.58915
ONECUT1	0.0374374	0.0020702	0.0994412	0.0654787	0.00180558	0.0516464	0.0889488	0.122882	0.00178311	0.00153394	0.153914	0.0019989	0.0427451	0.00169955	0.00144393	0.0018053	0.00193961	0.00183431	0.0656208	0.0017083	0.00170693	0.00183151	0.0194952	0.13044	0.00192907	0.0494998	0.00171446	0.146517	0.044353	0.001803	0.00182276	0.00170286	0.00194873	0.00169833	0.00171732	0.00162255	0.111993	0.0019994	0.0017437	0.0740359	0.00154127	0.00171288	0.00174304	0.172557	0.00174304	0.00174015	0.00151856	0.138275	0.00181477
POTEC	0.00162802	0.0020702	0.00183918	0.00188547	0.00180558	0.00184958	0.00202601	0.0299174	0.00178311	0.00153394	0.00184547	0.0019989	0.00167039	0.00169955	0.00144393	0.0018053	0.00193961	0.00183431	0.00190119	0.0017083	0.00170693	0.00183151	0.0015114	0.0385897	0.00192907	0.0018355	0.00171446	0.00181031	0.00175571	0.001803	0.00182276	0.00170286	0.00194873	0.00169833	0.00171732	0.00162255	0.00172759	0.0019994	0.0017437	0.00191825	0.00154127	0.00171288	0.00174304	0.00195688	0.00174304	0.00174015	0.0188917	0.0018523	0.00181477
MIR217	0.00162802	0.0020702	0.00183918	0.00188547	0.00180558	0.00184958	0.00202601	0.0017046	0.00178311	0.00153394	0.00184547	0.0019989	0.00167039	0.00169955	0.00144393	0.0018053	0.00193961	0.00183431	0.00190119	0.0017083	0.00170693	0.00183151	0.0015114	0.00169286	0.00192907	0.0018355	0.00171446	0.00181031	0.00175571	0.001803	0.00182276	0.00170286	0.00194873	0.00169833	0.00171732	0.00162255	0.00172759	0.0019994	0.0017437	0.00191825	0.00154127	0.00171288	0.00174304	0.00195688	0.00174304	0.00174015	0.00151856	0.0018523	0.00181477
AL606534.5	0.00162802	0.0020702	0.00183918	0.00188547	0.00180558	0.00184958	0.00202601	0.0492802	0.00178311	0.00153394	0.00184547	0.0019989	0.00167039	0.00169955	0.0170334	0.0018053	0.00193961	0.00183431	0.00190119	0.0017083	0.00170693	0.00183151	0.0015114	0.00169286	0.00192907	0.0018355	0.00171446	0.00181031	0.00175571	0.001803	0.00182276	0.00170286	0.00194873	0.00169833	0.00171732	0.00162255	0.00172759	0.0019994	0.0017437	0.00191825	0.00154127	0.00171288	0.00174304	0.00195688	0.00174304	0.00174015	0.00151856	0.0018523	0.00181477
RN7SL49P	0.532925	0.0020702	0.00183918	0.855184	0.00180558	0.354013	0.00202601	0.711227	0.00178311	0.201993	0.00184547	0.578784	0.285118	0.314162	0.177434	0.643421	0.00193961	0.377698	0.00190119	0.0017083	0.298154	0.00183151	0.394179	0.00169286	0.00192907	0.328217	0.506457	0.00181031	0.00175571	0.372377	0.409211	0.345869	0.51382	0.538409	0.00171732	0.886307	0.00172759	0.588992	0.0017437	0.00191825	0.420091	0.544303	0.340575	0.494622	0.928954	0.547408	0.426788	0.403128	0.419543
BNIP3P32	0.00162802	0.0020702	0.00183918	0.00188547	0.00180558	0.00184958	0.00202601	0.0017046	0.00178311	0.00153394	0.00184547	0.0019989	0.00167039	0.00169955	0.0470444	0.0018053	0.00193961	0.00183431	0.00190119	0.0017083	0.00170693	0.00183151	0.0015114	0.00169286	0.00192907	0.0018355	0.00171446	0.00181031	0.00175571	0.001803	0.00182276	0.00170286	0.00194873	0.00169833	0.00171732	0.00162255	0.00172759	0.0019994	0.0017437	0.00191825	0.00154127	0.00171288	0.00174304	0.00195688	0.00174304	0.00174015	0.00151856	0.0018523	0.00181477
ITFG1-AS1	0.00162802	0.460115	0.00183918	0.239097	0.00180558	0.00184958	0.434641	0.179935	0.00178311	0.0915022	0.363974	0.0019989	0.00167039	0.00169955	0.00144393	0.0018053	0.249057	0.00183431	0.00190119	0.0017083	0.25544	0.17823	0.0015114	0.00169286	0.00192907	0.0018355	0.141981	0.00181031	0.00175571	0.001803	0.00182276	0.00170286	0.421731	0.135705	0.296488	0.00162255	0.163148	0.0019994	0.0017437	0.00191825	0.104831	0.00171288	0.00174304	0.00195688	0.00174304	0.00174015	0.278056	0.0018523	0.00181477
CCDC63	0.00162802	0.0020702	0.00183918	0.00188547	0.137995	0.00184958	0.00202601	0.0017046	0.00178311	0.00153394	0.00184547	0.114134	0.00167039	0.00169955	0.00144393	0.0018053	0.00193961	0.00183431	0.00190119	0.0017083	0.00170693	0.00183151	0.0015114	0.0385897	0.00192907	0.0835893	0.00171446	0.00181031	0.00175571	0.001803	0.0550223	0.0436429	0.00194873	0.00169833	0.00171732	0.00162255	0.00172759	0.0019994	0.0389201	0.00191825	0.00154127	0.00171288	0.00174304	0.00195688	0.00174304	0.00174015	0.00151856	0.0018523	0.0577427
CDK8	2.76971	3.58384	3.10901	2.87605	3.11501	2.90362	3.45037	3.27911	2.66898	2.73095	3.29977	3.80786	2.49193	2.68758	2.43434	3.34066	3.71752	3.27024	3.04691	2.87878	3.70823	3.42326	2.7158	3.12461	3.3622	3.35069	2.98965	3.04586	2.97421	3.11326	2.89579	3.49194	2.98554	3.26172	3.60951	2.69517	3.28786	3.41405	2.77437	3.4451	2.79831	2.93018	2.95223	2.77034	3.3011	2.97151	2.84236	3.00221	2.45197
NPIPB14P	3.17912	6.35167	3.73047	2.25197	3.1375	2.03058	3.61314	4.19733	3.62277	4.72093	4.29266	3.61917	4.08254	6.41077	6.60758	4.19342	4.5104	2.79765	4.80426	3.21208	4.81779	2.58958	6.1474	4.1697	3.39711	4.05096	4.70542	3.92306	3.24768	3.85887	4.16565	2.78128	3.8199	3.86359	3.19248	1.89225	4.46481	2.97118	3.65426	3.43628	2.37773	4.75803	3.43045	6.04148	4.48327	3.14765	4.54887	5.37827	4.09176
AL162386.2	0.227069	0.0020702	0.00183918	0.00188547	0.00180558	0.00184958	0.00202601	0.0017046	0.00178311	0.0915022	0.00184547	0.0019989	0.00167039	0.00169955	0.00144393	0.0018053	0.00193961	0.00183431	0.00190119	0.0017083	0.00170693	0.00183151	0.0015114	0.00169286	0.00192907	0.0018355	0.00171446	0.00181031	0.00175571	0.001803	0.00182276	0.00170286	0.00194873	0.00169833	0.00171732	0.00162255	0.00172759	0.258422	0.0017437	0.00191825	0.104831	0.00171288	0.00174304	0.00195688	0.00174304	0.00174015	0.00151856	0.0018523	0.00181477
PCBP3	0.411013	2.14846	1.09434	0.679969	1.36687	2.37837	1.78196	0.596591	2.20334	0.430359	0.411157	0.875871	0.415877	0.542891	0.703363	1.18058	0.310687	0.564035	0.957736	0.741913	0.80648	0.673833	0.955483	0.724274	0.686177	0.931789	1.23543	2.41484	0.931406	0.540913	0.951483	0.829474	0.80073	1.27665	0.601276	1.52862	1.01468	0.783566	0.724444	0.966902	1.32591	0.584475	0.772401	0.482974	0.50535	0.697128	1.24696	0.704089	0.428482
TRAJ5	0.00162802	0.0020702	0.00183918	0.00188547	0.00180558	0.00184958	0.00202601	0.0017046	0.00178311	0.00153394	0.00184547	0.0019989	0.00167039	0.00169955	0.00144393	0.0018053	0.00193961	0.00183431	0.00190119	0.0017083	0.00170693	0.00183151	0.0015114	0.00169286	0.00192907	0.0018355	0.00171446	0.00181031	0.00175571	0.001803	0.00182276	0.00170286	0.00194873	0.00169833	0.00171732	0.00162255	0.00172759	0.0019994	0.0017437	0.00191825	0.00154127	0.00171288	0.00174304	0.00195688	0.00174304	0.00174015	0.00151856	0.0018523	0.00181477
LAMA1	0.299529	0.258796	0.457892	0.737413	0.849521	0.55857	0.409253	0.366745	0.409125	0.390229	0.206839	0.364593	0.502829	0.507886	0.345669	0.643421	0.289576	0.525678	0.163571	0.15276	1.05514	0.906078	0.472317	0.344376	0.322465	0.878698	0.186958	1.41404	0.57856	0.165649	0.640717	0.5018	0.704089	0.616464	0.705038	0.219246	0.111993	0.227952	0.468196	0.276537	0.220733	0.361067	0.287854	0.11944	0.360485	0.142043	0.529152	0.572015	0.845664
AP006621.3	2.50326	2.63498	3.02691	1.96919	1.83195	1.32857	2.77672	3.56107	1.94483	2.96741	1.96599	3.26312	2.97863	4.58242	2.45437	1.72889	3.53208	1.84292	2.58316	1.94083	4.32541	2.27429	2.87938	2.07947	3.13226	3.58348	2.72516	4.09986	2.85021	2.06925	2.08217	1.93328	1.37088	2.75835	2.45836	1.75421	2.75133	1.78221	3.75553	2.99164	1.59375	1.37599	2.71485	2.63965	3.62364	1.91525	2.19489	2.63937	2.60198
GRPEL2P2	0.00162802	0.408418	0.00183918	0.00188547	0.00180558	0.00184958	0.00202601	0.0017046	0.00178311	0.00153394	0.135889	0.0019989	0.00167039	0.00169955	0.00144393	0.0018053	0.00193961	0.00183431	0.00190119	0.0017083	0.00170693	0.00183151	0.0015114	0.00169286	0.00192907	0.10222	0.0914771	0.00181031	0.00175571	0.001803	0.00182276	0.00170286	0.00194873	0.00169833	0.00171732	0.00162255	0.100201	0.0019994	0.0017437	0.00191825	0.00154127	0.00171288	0.00174304	0.00195688	0.00174304	0.00174015	0.00151856	0.0018523	0.00181477
RIC8B	1.67986	1.25586	1.72349	1.99945	1.86578	1.82231	1.64134	1.50475	1.65848	1.66877	1.72521	1.65873	1.37769	2.01994	1.47961	1.5198	1.86663	1.53323	1.52496	1.38669	1.58403	1.7331	1.28678	1.43634	1.63527	1.49099	1.37476	1.77453	1.84951	1.505	1.60986	2.14648	2.34228	1.50558	1.62571	1.81006	1.50249	1.16168	2.14967	1.42232	1.76158	1.32857	1.44553	0.897295	1.75395	1.89979	1.70928	1.36248	1.50058
ULK4P1	0.00162802	0.942935	0.589067	0.722457	0.681352	0.00184958	0.486097	0.637271	0.614521	0.492471	0.869651	0.548632	0.732212	0.573949	0.497976	0.275915	0.00193961	0.103147	0.64841	0.0439816	0.539828	1.08588	0.533888	0.50123	0.73621	0.431216	0.677482	0.388411	0.648783	0.716436	0.362561	0.566225	1.21513	0.469047	0.984856	1.18957	0.829611	0.726759	0.422362	0.276537	0.865557	0.482286	0.00174304	0.751106	0.495249	0.142043	0.81981	1.40998	1.12639
PLK3	8.41188	14.2465	6.70269	8.12585	4.81351	7.23642	6.21096	3.70981	3.70744	6.10775	7.82379	11.2638	3.85071	5.96411	4.21127	5.93055	4.93925	5.4023	5.35194	4.19922	4.80966	3.52255	6.2133	11.0988	6.86935	13.0183	5.63604	4.19774	3.74637	4.28659	5.89521	5.68154	5.15502	5.0145	5.41729	3.36916	12.3448	14.8265	4.51694	7.46371	2.95665	7.70035	7.17349	6.81398	6.39344	4.96438	6.50814	4.8243	9.52159
MPLKIP	1.36948	1.52496	1.77507	1.69766	1.64111	1.62684	1.79092	1.78146	1.33411	1.4918	1.60852	1.14681	1.26301	1.63353	1.28539	1.65522	1.48888	1.72046	1.28633	1.51687	1.34166	1.63395	1.14639	1.67236	1.85837	1.49791	1.49407	2.11923	1.55763	1.80477	1.412	1.80115	1.50579	1.61146	1.57005	1.33432	1.37617	1.30479	1.44387	1.63147	1.4918	1.52439	1.51265	1.4465	1.34008	1.61122	1.48859	1.81038	1.34294
RN7SL144P	0.00162802	0.0020702	0.00183918	0.517468	0.00180558	0.00184958	0.00202601	0.0017046	0.00178311	0.00153394	0.00184547	0.0019989	0.00167039	0.00169955	0.00144393	0.383243	0.00193961	0.00183431	0.00190119	0.333612	0.00170693	0.00183151	0.0015114	0.00169286	0.00192907	0.0018355	0.298281	0.00181031	0.00175571	0.001803	0.00182276	0.00170286	0.00194873	0.00169833	0.38673	0.00162255	0.00172759	0.0019994	0.0017437	0.00191825	0.00154127	0.00171288	0.00174304	0.00195688	0.00174304	0.313949	0.00151856	0.0018523	0.00181477
LIPJ	0.0468369	0.0020702	0.00183918	0.00188547	0.0877163	0.102823	0.11549	0.0376437	0.00178311	0.0207144	0.22438	0.0019989	0.0338562	0.314162	0.123956	0.0532742	0.263238	0.00183431	0.00190119	0.169266	0.142196	0.0456102	0.0505786	0.0385897	0.0641542	0.120977	0.046471	0.0734711	0.118107	0.180933	0.0443166	0.144926	0.06512	0.00169833	0.0942469	0.0528428	0.00172759	0.0760246	0.0555999	0.118996	0.061717	0.0494176	0.00174304	0.0921189	0.0365742	0.00174015	0.0524005	0.0734481	0.215918
EN1	0.00162802	0.0020702	0.00183918	0.0654787	0.0433493	0.00184958	0.00202601	0.0017046	0.0443764	0.0258893	0.00184547	0.0782491	0.00167039	0.0300142	0.0201441	0.0018053	0.00193961	0.0477074	0.00190119	0.0017083	0.00170693	0.00183151	0.0194952	0.0294932	0.00192907	0.0018355	0.00171446	0.115272	0.00175571	0.001803	0.00182276	0.00170286	0.00194873	0.00169833	0.00171732	0.0235129	0.00172759	0.0019994	0.0017437	0.00191825	0.00154127	0.0340962	0.00174304	0.0921189	0.00174304	0.00174015	0.00151856	0.0018523	0.00181477
PEMT	5.91183	6.04478	5.6632	4.23039	4.85956	4.40196	6.44009	5.17785	4.66244	4.93925	4.35762	7.49385	4.48805	5.96411	4.51949	5.12618	7.75116	5.00403	5.86303	6.00272	6.64665	5.61616	4.62497	5.02055	7.15414	4.49444	4.58984	4.64582	4.44354	5.08439	5.00164	4.42151	5.95827	5.42846	5.75132	3.82577	4.88259	6.96917	6.93879	4.53372	5.37698	4.74908	3.73128	5.26673	8.06034	4.98639	6.62422	5.78005	5.07008
RPL32P31	0.00162802	0.0020702	0.238589	0.00188547	0.00180558	0.00184958	0.00202601	0.0017046	0.00178311	0.00153394	0.00184547	0.0019989	0.00167039	0.00169955	0.00144393	0.0018053	0.00193961	0.00183431	0.00190119	0.0017083	0.00170693	0.00183151	0.0015114	0.00169286	0.00192907	0.0018355	0.00171446	0.00181031	0.00175571	0.001803	0.00182276	0.00170286	0.00194873	0.00169833	0.00171732	0.00162255	0.00172759	0.0019994	0.0017437	0.00191825	0.00154127	0.00171288	0.00174304	0.00195688	0.00174304	0.00174015	0.00151856	0.0018523	0.00181477
TRIM51	0.00162802	0.0020702	0.00183918	0.00188547	0.00180558	0.00184958	0.00202601	0.0017046	0.00178311	0.00153394	0.00184547	0.0019989	0.00167039	0.00169955	0.00144393	0.0018053	0.00193961	0.00183431	0.00190119	0.0017083	0.00170693	0.00183151	0.0015114	0.00169286	0.00192907	0.0018355	0.00171446	0.00181031	0.00175571	0.001803	0.00182276	0.00170286	0.00194873	0.00169833	0.00171732	0.00162255	0.00172759	0.0019994	0.0017437	0.00191825	0.00154127	0.00171288	0.00174304	0.00195688	0.0480535	0.00174015	0.00151856	0.0018523	0.00181477
WNK4	1.68192	2.1424	5.48345	4.91418	2.38081	0.94371	0.807877	3.74554	0.551767	4.56629	6.34262	6.56442	3.90805	1.53175	5.04291	3.77616	3.32379	4.95244	5.27048	2.24667	5.0319	7.10966	1.56403	5.49884	5.24184	3.32709	5.2009	0.302833	1.02009	5.6573	1.09017	3.6338	6.98202	0.271958	2.87973	0.427313	5.57188	1.40211	2.64655	2.58219	1.45145	4.79883	5.10622	3.50483	5.38407	5.80019	2.09611	0.546563	1.80775
RNU6-940P	0.00162802	0.0020702	0.00183918	0.00188547	0.00180558	0.00184958	0.00202601	0.0017046	0.00178311	0.00153394	0.00184547	0.0019989	0.00167039	0.00169955	0.00144393	0.0018053	0.00193961	0.00183431	0.00190119	0.0017083	0.00170693	0.00183151	0.0015114	0.00169286	0.00192907	0.0018355	0.00171446	0.00181031	0.00175571	0.001803	0.00182276	0.00170286	0.00194873	0.00169833	0.00171732	0.00162255	0.00172759	0.0019994	0.0017437	0.00191825	0.00154127	0.00171288	0.00174304	0.00195688	0.00174304	0.00174015	0.00151856	0.0018523	0.00181477
AL161629.2	0.00162802	0.0020702	0.00183918	0.00188547	0.00180558	0.00184958	0.00202601	0.0017046	0.00178311	0.00153394	0.00184547	0.0019989	0.00167039	0.00169955	0.00144393	0.0018053	0.00193961	0.00183431	0.00190119	0.0017083	0.00170693	0.00183151	0.0015114	0.00169286	0.00192907	0.0018355	0.00171446	0.00181031	0.00175571	0.001803	0.00182276	0.00170286	0.00194873	0.00169833	0.00171732	0.00162255	0.00172759	0.0019994	0.0017437	0.00191825	0.00154127	0.00171288	0.00174304	0.00195688	0.00174304	0.00174015	0.00151856	0.0018523	0.00181477
KF459542.1	0.170672	0.0020702	0.00183918	0.0548054	0.137995	0.119262	0.154681	0.274821	0.00178311	0.0258893	0.00184547	0.457089	0.00167039	0.417051	0.534597	0.66445	0.517694	0.132183	0.00190119	0.198601	0.00170693	0.432684	0.292035	0.329884	0.22582	0.502909	0.352066	0.00181031	0.727358	0.001803	0.525545	0.0860746	0.00194873	0.00169833	0.260433	0.180571	0.00172759	0.0019994	0.090655	0.00191825	0.611977	0.00171288	0.651939	0.00195688	0.00174304	0.00174015	0.0379252	0.479825	0.395227
RPL19P14	0.00162802	0.0020702	0.00183918	0.00188547	0.120928	0.00184958	0.00202601	0.0017046	0.00178311	0.00153394	0.00184547	0.0019989	0.00167039	0.102355	0.00144393	0.0018053	0.00193961	0.00183431	0.00190119	0.105542	0.00170693	0.00183151	0.0015114	0.00169286	0.00192907	0.0018355	0.00171446	0.00181031	0.00175571	0.001803	0.00182276	0.00170286	0.00194873	0.00169833	0.00171732	0.00162255	0.00172759	0.0019994	0.0017437	0.00191825	0.00154127	0.00171288	0.00174304	0.00195688	0.00174304	0.00174015	0.00151856	0.0018523	0.00181477
AP002392.1	0.00162802	0.0020702	0.00183918	0.00188547	0.00180558	0.00184958	0.00202601	0.0017046	0.00178311	0.00153394	0.00184547	0.0019989	0.00167039	0.00169955	0.00144393	0.0018053	0.00193961	0.00183431	0.00190119	0.0017083	0.00170693	0.00183151	0.0015114	0.00169286	0.00192907	0.0018355	0.00171446	0.00181031	0.00175571	0.001803	0.00182276	0.00170286	0.00194873	0.00169833	0.00171732	0.00162255	0.00172759	0.0019994	0.0017437	0.00191825	0.00154127	0.00171288	0.00174304	0.00195688	0.00174304	0.00174015	0.00151856	0.0018523	0.00181477
NACAP5	0.00162802	0.0020702	0.00183918	0.147427	0.00180558	0.00184958	0.00202601	0.0017046	0.00178311	0.00153394	0.00184547	0.0019989	0.00167039	0.00169955	0.00144393	0.0018053	0.00193961	0.00183431	0.00190119	0.0017083	0.00170693	0.00183151	0.0015114	0.00169286	0.00192907	0.0018355	0.00171446	0.00181031	0.00175571	0.001803	0.00182276	0.00170286	0.00194873	0.00169833	0.00171732	0.00162255	0.00172759	0.0019994	0.0017437	0.00191825	0.00154127	0.00171288	0.00174304	0.00195688	0.00174304	0.00174015	0.00151856	0.0018523	0.00181477
LNPEP	2.97667	3.2802	2.89419	3.04352	2.7346	2.22636	2.9492	3.34135	2.58588	2.87731	3.24803	4.40335	2.95793	3.01538	2.90558	2.77742	3.87321	3.06394	3.22953	2.89419	3.86063	3.34386	2.55909	2.65989	2.46547	3.40128	2.7487	1.85432	2.83602	2.90093	2.77497	3.34638	2.9687	2.9016	3.58421	2.55031	3.34917	3.22752	2.91597	2.76181	2.83825	3.17571	2.84297	2.83395	3.21458	3.25727	2.53703	2.56982	2.66868
AP002518.1	0.00162802	0.0020702	0.00183918	0.0548054	0.0433493	0.0516464	0.00202601	0.0017046	0.0542209	0.00153394	0.0505786	0.0019989	0.0338562	0.0300142	0.00144393	0.0532742	0.00193961	0.00183431	0.00190119	0.0439816	0.0310885	0.00183151	0.0015114	0.00169286	0.0641542	0.0494998	0.0335776	0.0420653	0.00175571	0.001803	0.00182276	0.00170286	0.06512	0.0293772	0.00171732	0.0280392	0.00172759	0.0019994	0.0017437	0.0616714	0.0209517	0.0340962	0.0419173	0.00195688	0.0365742	0.00174015	0.00151856	0.0018523	0.00181477
SNORA11F	0.00162802	0.0020702	0.00183918	0.00188547	0.00180558	0.00184958	0.00202601	0.0017046	0.00178311	0.00153394	0.00184547	0.0019989	0.00167039	0.00169955	0.00144393	0.0018053	4.35276	0.00183431	0.00190119	3.20399	0.00170693	0.00183151	0.0015114	0.00169286	0.00192907	0.0018355	0.00171446	0.00181031	0.00175571	0.001803	0.00182276	0.00170286	0.00194873	0.00169833	0.00171732	2.34011	0.00172759	0.0019994	0.0017437	0.00191825	2.51458	0.00171288	0.00174304	0.00195688	0.00174304	0.00174015	0.00151856	0.0018523	0.00181477
LINC01562	0.0468369	0.0020702	0.0726834	0.0654787	0.0433493	0.0516464	0.00202601	0.0017046	0.00178311	0.00153394	0.0663902	0.0019989	0.00167039	0.00169955	0.0258636	0.0420749	0.0988806	0.0750426	0.00190119	0.0585503	0.00170693	0.0656321	0.029773	0.00169286	0.00192907	0.0654787	0.046471	0.0619331	0.0360366	0.001803	0.00182276	0.0436429	0.00194873	0.00169833	0.0648597	0.00162255	0.00172759	0.105824	0.0555999	0.0899146	0.0209517	0.0494176	0.00174304	0.144536	0.0480535	0.00174015	0.00151856	0.0734481	0.00181477
AC021146.8	0.00162802	0.0020702	0.00183918	0.00188547	0.00180558	0.00184958	0.00202601	0.0017046	0.00178311	0.00153394	0.00184547	0.0019989	0.00167039	0.00169955	0.00144393	0.0018053	0.00193961	0.00183431	0.00190119	0.0017083	0.00170693	0.00183151	0.0015114	0.00169286	0.00192907	0.0018355	0.00171446	0.00181031	0.00175571	0.001803	0.00182276	0.00170286	0.00194873	0.00169833	0.00171732	0.00162255	0.00172759	0.0019994	0.0017437	0.00191825	0.00154127	0.00171288	0.00174304	0.00195688	0.00174304	0.00174015	0.00151856	0.0018523	0.00181477
AC079340.2	0.00162802	0.0020702	0.00183918	0.00188547	0.00180558	0.00184958	0.00202601	0.0017046	0.00178311	0.00153394	0.00184547	0.0019989	0.00167039	0.00169955	0.00144393	0.0018053	0.00193961	0.00183431	0.00190119	0.15276	0.00170693	0.00183151	0.0787055	0.00169286	0.239402	0.0018355	0.00171446	0.00181031	0.143248	0.001803	0.00182276	0.00170286	0.00194873	0.00169833	0.00171732	0.00162255	0.00172759	0.0019994	0.0017437	0.00191825	0.00154127	0.00171288	0.00174304	0.00195688	0.00174304	0.00174015	0.00151856	0.0018523	0.173549
PXT1	0.00162802	0.0020702	0.0595832	0.00188547	0.259087	0.0516464	0.00202601	0.122882	0.118187	0.00153394	0.0840758	0.0782491	0.156991	0.0469341	0.0170334	0.0532742	0.169432	0.0750426	0.0656208	0.0439816	0.0310885	0.0541258	0.0505786	0.00169286	0.0775292	0.0494998	0.046471	0.00181031	0.044353	0.001803	0.136926	0.0860746	0.00194873	0.0361153	0.00171732	0.170711	0.124531	0.105824	0.0555999	0.00191825	0.12868	0.0340962	0.00174304	0.0785778	0.00174304	0.00174015	0.0379252	0.0548507	0.00181477
FAM205BP	0.00162802	0.0020702	0.0481582	0.00188547	0.00180558	0.00184958	0.00202601	0.0299174	0.0443764	0.0207144	0.00184547	0.095867	0.00167039	0.00169955	0.00144393	0.0532742	0.0988806	0.00183431	0.056866	0.0017083	0.00170693	0.00183151	0.0015114	0.00169286	0.00192907	0.0018355	0.00171446	0.00181031	0.00175571	0.001803	0.00182276	0.0320606	0.00194873	0.00169833	0.0308092	0.0432345	0.0328035	0.0019994	0.0389201	0.00191825	0.0263443	0.0340962	0.0344232	0.00195688	0.0365742	0.0378559	0.0205054	0.0478999	0.00181477
MRPL22	7.77838	6.07136	8.00206	7.31032	6.91034	6.65918	7.18578	6.30811	6.77701	6.13114	6.43254	5.92714	6.57534	7.08861	6.18602	6.66136	6.02089	6.08407	6.69237	7.04439	6.49438	7.0678	6.12212	6.48611	5.97461	6.32739	6.08647	9.00095	7.07265	7.63665	6.55492	7.0678	7.01243	6.59309	6.11774	6.13825	6.67905	5.25047	5.77698	5.84155	7.01243	6.37177	6.1111	6.31064	6.32029	7.31032	7.61316	8.0981	6.25792
LINC02618	0.00162802	0.0020702	0.00183918	0.00188547	0.00180558	0.00184958	0.00202601	0.0017046	0.00178311	0.00153394	0.00184547	0.131368	0.00167039	0.00169955	0.00144393	0.0018053	0.00193961	0.00183431	0.00190119	0.0017083	0.00170693	0.00183151	0.0015114	0.00169286	0.00192907	0.0018355	0.00171446	0.00181031	0.00175571	0.001803	0.00182276	0.00170286	0.00194873	0.00169833	0.00171732	0.00162255	0.00172759	0.0019994	0.0017437	0.00191825	0.00154127	0.00171288	0.00174304	0.00195688	0.00174304	0.00174015	0.00151856	0.0018523	0.00181477
MIR6737	0.00162802	0.0020702	0.00183918	0.00188547	0.00180558	0.00184958	0.00202601	0.0017046	0.00178311	0.00153394	0.00184547	0.0019989	0.00167039	0.00169955	0.00144393	0.0018053	0.00193961	0.00183431	0.00190119	0.0017083	0.00170693	0.00183151	0.0015114	0.00169286	0.00192907	0.0018355	0.00171446	0.00181031	0.00175571	0.001803	0.00182276	0.00170286	0.00194873	0.00169833	0.00171732	0.00162255	0.00172759	0.0019994	0.0017437	0.00191825	0.00154127	0.00171288	0.00174304	0.00195688	0.00174304	0.00174015	0.00151856	0.0018523	0.00181477
KRT18P37	0.00162802	0.0020702	0.0726834	0.00188547	0.00180558	0.0674283	0.206985	0.100665	0.140645	0.0766163	0.0663902	0.203191	0.0427451	0.146517	0.00144393	0.0018053	0.195048	0.00183431	0.120688	0.0439816	0.127839	0.0656321	0.0015114	0.00169286	0.00192907	0.10222	0.00171446	0.0956334	0.00175571	0.001803	0.00182276	0.0722983	0.00194873	0.148017	0.0847886	0.0352748	0.0517578	0.0019994	0.0555999	0.00191825	0.00154127	0.00171288	0.0865348	0.00195688	0.0480535	0.0525721	0.0688246	0.0734481	0.0680315
SLC7A11	2.16455	4.29352	0.438089	0.478151	3.39601	4.90724	6.33333	2.47304	0.409125	0.600078	0.719017	0.297596	1.61628	0.389253	0.145375	2.16281	0.629443	0.637726	0.408418	1.33577	0.354665	0.401616	1.35743	1.57852	0.163804	0.720026	0.337363	1.1595	1.45499	0.180933	1.10708	0.22582	0.823535	0.538409	0.38673	0.427313	0.671746	1.14705	0.220302	0.641803	0.89383	2.66771	0.789931	1.7713	0.412634	0.176657	0.388546	0.432684	2.37898
ARPC3P5	0.00162802	0.0020702	0.00183918	0.00188547	0.00180558	0.00184958	0.00202601	0.0017046	0.00178311	0.00153394	0.23972	0.0019989	0.00167039	0.00169955	0.0470444	0.0018053	0.00193961	0.00183431	0.32297	0.121166	0.00170693	0.00183151	0.148478	0.0385897	0.00192907	0.0018355	0.00171446	0.13666	0.0682331	0.150591	0.297625	0.159172	0.00194873	0.00169833	0.00171732	0.00162255	0.00172759	0.0019994	0.12797	0.00191825	0.00154127	0.164167	0.00174304	0.00195688	0.00174304	0.00174015	0.0774856	0.0018523	0.00181477
AC012366.1	0.00162802	0.0020702	0.54184	0.00188547	0.00180558	0.00184958	0.00202601	0.0017046	0.0975423	0.00153394	0.00184547	0.0019989	0.124348	0.00169955	0.00144393	0.0966569	0.00193961	0.00183431	0.00190119	0.0585503	0.00170693	0.00183151	0.0015114	0.00169286	0.163804	0.0018355	0.00171446	0.00181031	0.00175571	0.001803	0.00182276	0.00170286	0.15054	0.159807	0.0556923	0.00162255	0.00172759	0.0019994	0.0017437	0.00191825	0.00154127	0.00171288	0.00174304	0.00195688	0.00174304	0.00174015	0.00151856	0.0018523	0.0781783
AL391416.1	0.179671	0.0020702	0.00183918	0.00188547	0.0724682	0.00184958	0.26288	0.0017046	0.00178311	0.0352	0.00184547	0.0019989	0.00167039	0.00169955	0.075774	0.0818921	0.00193961	0.00183431	0.00190119	0.15276	0.00170693	0.00183151	0.0015114	0.00169286	0.00192907	0.0018355	0.00171446	0.00181031	0.00175571	0.001803	0.00182276	0.131017	0.00194873	0.00169833	0.00171732	0.00162255	0.00172759	0.0019994	0.0017437	0.00191825	0.00154127	0.10638	0.0637625	0.00195688	0.00174304	0.0688246	0.00151856	0.0833601	0.00181477
NCAN	0.029249	0.0878901	0.00183918	0.0548054	0.00180558	0.0516464	0.00202601	0.112817	0.00178311	0.104782	0.00184547	0.0019989	0.0269737	0.0469341	0.0201441	0.0420749	0.0729798	0.00183431	0.00190119	0.0325004	0.100433	0.0541258	0.0194952	0.0521266	0.0641542	0.0018355	0.0335776	0.0420653	0.00175571	0.150591	0.0443166	0.00170286	0.00194873	0.0293772	0.0366201	0.0235129	0.0407493	0.0760246	0.0017437	0.00191825	0.00154127	0.0684158	0.0524328	0.0785778	0.0365742	0.123026	0.0188917	0.0478999	0.00181477
AL121601.1	0.594148	0.79218	0.00183918	0.00188547	0.00180558	0.310926	0.00202601	0.336181	0.00178311	0.786132	0.348861	0.0019989	0.234558	0.452148	0.389253	0.0018053	0.415229	0.316892	0.745348	1.10674	0.25544	0.00183151	0.323472	0.317024	0.00192907	0.285282	0.243285	0.00181031	0.508903	0.912121	0.350114	0.00170286	0.00194873	0.46102	0.312331	0.00162255	0.284665	0.813118	0.861244	0.00191825	0.491892	0.264795	0.287854	0.710947	0.267821	0.00174015	0.00151856	0.331316	0.00181477
AC244131.1	0.00162802	0.0020702	0.00183918	0.00188547	0.00180558	0.00184958	0.140823	0.0017046	0.0762824	0.00153394	0.00184547	0.0019989	0.00167039	0.00169955	0.00144393	0.0018053	0.00193961	0.00183431	0.00190119	0.0017083	0.00170693	0.00183151	0.0015114	0.00169286	0.00192907	0.0018355	0.00171446	0.00181031	0.00175571	0.001803	0.00182276	0.00170286	0.00194873	0.00169833	0.0648597	0.0432345	0.00172759	0.0019994	0.0017437	0.00191825	0.00154127	0.00171288	0.00174304	0.00195688	0.0609587	0.00174015	0.00151856	0.0018523	0.00181477
IGHV1OR15-3	0.00162802	0.0020702	0.00183918	0.00188547	0.23596	0.00184958	0.00202601	0.297413	0.00178311	0.281895	0.00184547	0.0019989	0.202366	0.00169955	0.00144393	0.0018053	0.00193961	0.291266	0.00190119	0.874911	0.00170693	0.29503	0.0015114	0.282679	0.00192907	0.0018355	0.00171446	0.00181031	0.00175571	0.001803	0.310728	0.00170286	0.00194873	0.00169833	0.00171732	0.481822	0.251613	0.0019994	0.245171	0.00191825	0.300162	0.00171288	0.00174304	0.00195688	0.00174304	0.00174015	0.00151856	0.0018523	0.00181477
AC017053.1	0.00162802	0.0020702	0.00183918	0.00188547	0.00180558	0.00184958	0.00202601	0.0017046	0.00178311	0.00153394	0.00184547	0.0019989	0.00167039	0.00169955	0.00144393	0.0018053	0.00193961	0.00183431	0.00190119	0.0017083	0.00170693	0.00183151	0.0015114	0.00169286	0.00192907	0.0018355	0.00171446	0.00181031	0.00175571	0.001803	0.00182276	0.00170286	0.00194873	0.00169833	0.00171732	0.00162255	0.00172759	0.0019994	0.0017437	0.00191825	0.00154127	0.00171288	0.00174304	0.00195688	0.00174304	0.00174015	0.00151856	0.0018523	0.00181477
AL138767.2	0.00162802	0.0020702	0.00183918	0.00188547	0.00180558	0.00184958	0.00202601	0.0017046	0.00178311	0.00153394	0.00184547	0.0019989	0.00167039	0.00169955	0.00144393	0.0018053	0.00193961	0.00183431	0.00190119	0.0017083	0.00170693	0.00183151	0.0015114	0.00169286	0.00192907	0.0018355	0.00171446	0.00181031	0.00175571	0.001803	0.00182276	0.00170286	0.00194873	0.00169833	0.00171732	0.00162255	0.00172759	0.0019994	0.0017437	0.00191825	0.00154127	0.00171288	0.00174304	0.00195688	0.00174304	0.00174015	0.00151856	0.0018523	0.00181477
RNU4-22P	0.00162802	0.0020702	0.00183918	0.00188547	0.00180558	0.00184958	0.00202601	0.0017046	0.00178311	0.00153394	0.00184547	0.0019989	0.00167039	0.00169955	0.00144393	0.0018053	0.00193961	0.00183431	0.00190119	0.0017083	0.00170693	1.83995	0.0015114	0.00169286	0.00192907	0.0018355	0.00171446	1.70273	0.00175571	0.001803	0.00182276	0.00170286	0.00194873	1.25057	0.00171732	0.00162255	0.00172759	0.0019994	0.0017437	0.00191825	0.00154127	0.00171288	0.00174304	0.00195688	0.00174304	0.00174015	0.00151856	0.0018523	0.00181477
AC011491.2	0.00162802	0.0020702	0.00183918	0.00188547	0.00180558	0.00184958	0.00202601	0.0017046	0.00178311	0.00153394	0.00184547	0.0019989	0.135644	0.157301	0.075774	0.0018053	0.00193961	0.00183431	0.424857	0.295648	0.00170693	0.00183151	0.10246	0.192723	0.00192907	0.0018355	0.00171446	0.00181031	0.00175571	0.001803	0.203518	0.00170286	0.00194873	0.00169833	0.00171732	0.00162255	0.30492	0.0019994	0.0017437	0.235097	0.00154127	0.00171288	0.00174304	0.00195688	0.00174304	0.00174015	0.00151856	0.0018523	0.00181477
AC044836.1	0.00162802	0.0020702	0.00183918	0.00188547	0.00180558	0.00184958	0.00202601	0.0017046	0.00178311	0.00153394	0.00184547	0.0019989	0.00167039	0.00169955	0.00144393	0.0018053	0.00193961	0.00183431	0.00190119	0.0017083	0.00170693	0.00183151	0.0015114	0.00169286	0.00192907	0.0018355	0.00171446	0.00181031	0.00175571	0.001803	0.00182276	0.00170286	0.00194873	0.00169833	0.00171732	0.00162255	0.00172759	0.0019994	0.0017437	0.00191825	0.00154127	0.00171288	0.00174304	0.00195688	0.00174304	0.00174015	0.00151856	0.0018523	0.00181477
EEF1A1P11	0.460008	0.30899	0.398012	0.227755	0.661825	1.2184	0.567163	0.395183	5.45217	0.876387	0.973059	0.381512	0.663232	0.501499	0.771144	0.964441	0.300162	0.555248	0.332505	0.727458	0.336181	0.595542	0.307888	0.436794	0.279236	0.573894	0.876387	0.445829	0.438901	0.981659	0.514121	0.829474	0.483164	0.855853	0.437567	0.586805	0.671746	0.354126	0.359973	0.59407	0.620314	1.0048	0.861244	0.306385	0.472437	0.508515	0.218522	0.432684	0.428482
CDRT15P1	0.0908446	0.0020702	0.681433	0.173656	0.359145	0.00184958	0.358331	0.384832	0.00178311	0.304407	0.271781	0.0019989	0.146898	0.369033	0.304582	0.248853	0.249057	0.536232	0.522479	0.652304	0.266246	0.145418	0.0015114	0.393369	0.361277	0.442594	0.636532	0.311169	0.00175571	0.552182	0.455444	0.212395	0.00194873	0.187439	0.212782	0.490761	0.686701	0.197397	0.290995	0.530014	0.198595	0.264795	0.49502	0.00195688	0.360485	0.448286	0.629443	0.0018523	0.00181477
AC073188.6	0.00162802	0.0020702	0.00183918	0.00188547	0.00180558	0.00184958	0.00202601	0.0017046	0.00178311	0.00153394	0.00184547	0.0019989	0.00167039	0.00169955	0.00144393	0.0018053	0.00193961	0.00183431	0.00190119	0.0017083	0.00170693	0.00183151	0.0015114	0.00169286	0.00192907	0.0018355	0.00171446	0.00181031	0.00175571	0.001803	0.00182276	0.00170286	0.00194873	0.0361153	0.00171732	0.00162255	0.00172759	0.0019994	0.0017437	0.00191825	0.00154127	0.00171288	0.00174304	0.00195688	0.00174304	0.00174015	0.00151856	0.0018523	0.00181477
ALG3P1	0.00162802	0.0020702	0.00183918	0.00188547	0.00180558	0.00184958	0.00202601	0.0017046	0.00178311	0.00153394	0.00184547	0.0019989	0.00167039	0.0469341	0.00144393	0.0018053	0.00193961	0.00183431	0.0873778	0.0017083	0.0500951	0.00183151	0.0234426	0.00169286	0.00192907	0.0018355	0.00171446	0.0734711	0.00175571	0.001803	0.081722	0.00170286	0.00194873	0.00169833	0.00171732	0.00162255	0.00172759	0.0019994	0.0555999	0.00191825	0.00154127	0.00171288	0.0637625	0.00195688	0.0609587	0.00174015	0.00151856	0.0018523	0.00181477
MTND2P5	0.00162802	0.0020702	0.00183918	0.00188547	0.00180558	0.0857336	0.00202601	0.0017046	0.00178311	0.00153394	0.00184547	0.0019989	0.00167039	0.00169955	0.0201441	0.0018053	0.110369	0.00183431	0.00190119	0.0017083	0.00170693	0.00183151	0.0015114	0.00169286	0.00192907	0.0018355	0.00171446	0.00181031	0.0682331	0.001803	0.00182276	0.00170286	0.00194873	0.00169833	0.00171732	0.00162255	0.00172759	0.0019994	0.0017437	0.00191825	0.00154127	0.00171288	0.00174304	0.00195688	0.00174304	0.00174015	0.00151856	0.0018523	0.00181477
AC027228.1	0.00162802	0.0020702	0.00183918	0.00188547	0.00180558	0.00184958	0.00202601	0.0017046	0.324313	0.00153394	0.00184547	0.0019989	0.00167039	0.00169955	0.00144393	0.0018053	0.00193961	0.00183431	0.00190119	0.0017083	0.00170693	0.00183151	0.0015114	0.00169286	0.00192907	0.0018355	0.00171446	0.00181031	0.00175571	0.001803	0.00182276	0.00170286	0.00194873	0.00169833	0.00171732	0.391079	0.00172759	0.0019994	0.0017437	0.00191825	0.00154127	0.00171288	0.287854	0.00195688	0.00174304	0.00174015	0.00151856	0.0018523	0.00181477
GABRA3	0.290087	0.408418	0.398012	0.333786	0.633429	0.53328	0.167806	0.241306	0.185196	0.609036	0.411157	0.442594	0.304771	0.236947	0.187633	0.275915	0.276809	0.525678	0.332505	0.295648	0.166848	0.47052	0.0234426	0.356677	0.0775292	0.356397	0.573645	0.155406	0.296626	0.286224	0.525545	0.484224	0.34397	0.206572	0.231129	0.142043	0.508142	0.520514	0.220302	0.302416	0.165165	0.598496	0.287854	0.571067	0.412634	0.313949	0.0947648	0.331316	0.252936
DOCK10	2.15226	0.93236	1.62075	1.80688	1.78656	1.98655	0.937774	1.40337	2.93114	1.63878	2.02663	0.81284	2.47884	1.03782	2.06743	2.28256	1.90828	2.05174	1.61824	2.58776	0.978779	2.36039	2.16796	2.15561	0.794692	0.986989	1.89048	1.83145	2.25549	1.99269	2.36858	1.41404	2.72188	0.951483	1.58774	3.09637	1.87527	1.07427	1.91387	1.9425	2.42158	1.56883	2.46664	1.54282	0.886307	1.84109	1.09035	1.79843	2.50835
AL136985.1	0.00162802	0.0020702	0.00183918	0.00188547	0.00180558	0.00184958	0.00202601	0.0017046	0.00178311	0.00153394	0.00184547	0.0019989	0.00167039	0.00169955	0.00144393	0.0018053	0.00193961	0.00183431	0.00190119	0.0017083	0.00170693	0.00183151	0.0015114	0.00169286	0.00192907	0.0018355	0.00171446	0.00181031	0.00175571	0.001803	0.00182276	0.00170286	0.00194873	0.00169833	0.00171732	0.00162255	0.00172759	0.0019994	0.0017437	0.00191825	0.00154127	0.00171288	0.00174304	0.00195688	0.00174304	0.00174015	0.00151856	0.0018523	0.00181477
DHDDS	4.88864	6.85431	5.85667	5.41206	5.70194	6.56344	6.21723	5.87973	5.27048	5.76284	6.29249	6.92128	5.67927	5.14275	6.3186	6.30356	6.09429	6.74061	5.8844	6.25456	6.58497	5.65012	6.1939	6.36101	6.30643	5.21283	6.43538	4.51085	5.42493	5.97461	6.06961	4.42399	6.05724	5.05088	5.66391	5.57257	6.65046	7.03599	5.3279	5.81073	6.06348	7.56556	5.66117	6.12367	5.99144	6.40896	4.48805	5.07069	6.50258
HSFY7P	0.00162802	0.0020702	0.00183918	0.00188547	0.00180558	0.00184958	0.00202601	0.0017046	0.00178311	0.00153394	0.00184547	0.0019989	0.00167039	0.00169955	0.00144393	0.0018053	0.00193961	0.00183431	0.00190119	0.0017083	0.00170693	0.00183151	0.0015114	0.00169286	0.00192907	0.0018355	0.00171446	0.00181031	0.00175571	0.001803	0.00182276	0.00170286	0.00194873	0.00169833	0.00171732	0.00162255	0.00172759	0.0019994	0.0017437	0.00191825	0.00154127	0.00171288	0.00174304	0.00195688	0.00174304	0.00174015	0.00151856	0.0018523	0.00181477
AC009704.2	0.210789	1.21364	0.438089	0.377129	0.247626	0.170672	0.44767	0.433408	0.417886	0.177303	0.00184547	0.428051	0.415877	0.24491	0.266143	0.555843	1.15447	0.17794	1.24065	0.372539	0.410535	0.317478	0.166908	0.427046	0.745048	0.760106	0.243285	0.27702	0.00175571	0.165649	0.00182276	0.52327	0.226568	0.616464	0.593781	0.219246	0.686701	1.49698	0.537245	0.219824	0.18738	0.144902	0.278163	0.00195688	1.1092	0.142043	0.717024	0.424308	0.184147
SIAH2-AS1	0.00162802	0.0020702	0.00183918	0.250423	0.00180558	0.493799	0.00202601	0.0017046	0.194368	0.201993	0.00184547	0.0019989	0.466714	0.282136	0.166825	0.358444	0.00193961	0.00183431	0.00190119	0.531927	0.142196	0.00183151	0.10246	0.192723	0.00192907	0.0018355	0.494427	0.00181031	0.438901	0.359145	0.545491	0.159172	0.263945	0.00169833	0.00171732	0.00162255	0.00172759	0.0019994	0.0017437	0.249889	0.383838	0.164167	0.00174304	0.25645	0.00174304	0.296032	0.111712	0.0018523	0.204661
AC006042.1	0.572127	0.79218	0.274608	0.00188547	0.539447	0.73408	0.919515	0.147196	0.374137	0.864092	0.536835	0.381512	0.511237	0.306242	0.799774	0.50452	0.360141	0.00183431	0.00190119	0.333612	0.704933	0.993964	0.908463	0.393369	0.335395	0.690067	0.614827	0.337702	0.131067	0.286224	0.432684	0.116712	0.493373	0.993964	0.615461	0.419403	0.780224	0.621378	0.714144	0.340932	0.364459	0.421326	0.798847	0.816599	0.842056	0.644924	0.691819	0.946548	1.01428
AC244636.2	0.00162802	0.0020702	0.00183918	0.00188547	0.00180558	0.00184958	0.00202601	0.0376437	0.00178311	0.00153394	0.00184547	0.0019989	0.00167039	0.00169955	0.00144393	0.0018053	0.00193961	0.00183431	0.00190119	0.0017083	0.00170693	0.00183151	0.0015114	0.00169286	0.00192907	0.0018355	0.00171446	0.00181031	0.00175571	0.001803	0.00182276	0.00170286	0.00194873	0.00169833	0.00171732	0.00162255	0.00172759	0.0019994	0.0017437	0.00191825	0.00154127	0.00171288	0.00174304	0.00195688	0.00174304	0.00174015	0.00151856	0.0018523	0.00181477
C10orf90	0.0794602	0.100865	0.262212	0.00188547	0.0570961	0.135644	0.102596	0.112817	0.00178311	0.260342	0.101359	0.114134	0.00167039	0.125048	0.075774	0.0018053	0.00193961	0.00183431	0.0768381	0.105542	0.100433	0.133496	0.029773	0.067919	0.293594	0.0018355	0.0335776	0.0734711	0.154656	0.134839	0.123433	0.0860746	0.0886101	0.0672893	0.114169	0.0878901	0.0407493	0.0894828	0.145491	0.10461	0.117682	0.0684158	0.0637625	0.10589	0.128069	0.104831	0.283932	0.176315	0.00181477
MGA	1.88614	2.21508	1.93275	2.19014	1.93696	1.8421	1.90719	1.85208	1.86825	1.90904	2.13217	1.88442	1.71828	1.63024	2.01024	2.29172	1.86049	2.06406	1.76411	1.80638	1.96389	2.1735	1.73443	1.46963	1.88206	1.66163	2.06661	1.26802	1.82389	1.74759	1.46561	2.26375	1.76521	1.51906	1.66136	1.82515	1.32564	1.76578	1.99999	1.83822	1.75734	2.18483	1.8864	2.09957	1.89708	2.08007	1.6442	1.16411	1.97268
AL008636.1	0.00162802	0.0020702	0.00183918	0.00188547	0.00180558	0.00184958	0.00202601	0.0017046	0.00178311	0.00153394	0.00184547	0.0019989	0.00167039	0.00169955	0.0201441	0.0018053	0.00193961	0.00183431	0.00190119	0.0017083	0.00170693	0.00183151	0.0015114	0.00169286	0.00192907	0.0018355	0.00171446	0.00181031	0.00175571	0.001803	0.00182276	0.00170286	0.00194873	0.0563078	0.00171732	0.0878901	0.00172759	0.0019994	0.0017437	0.00191825	0.0356406	0.00171288	0.00174304	0.00195688	0.00174304	0.00174015	0.026694	0.0018523	0.00181477
AP003122.2	0.00162802	0.0020702	0.00183918	0.00188547	0.00180558	0.00184958	0.00202601	0.0017046	0.00178311	0.00153394	0.00184547	0.0019989	0.00167039	0.00169955	0.00144393	0.0018053	0.00193961	0.00183431	0.00190119	0.0017083	0.00170693	0.00183151	0.0015114	0.00169286	0.00192907	0.0018355	0.00171446	0.00181031	0.00175571	0.001803	0.00182276	0.00170286	0.00194873	0.00169833	0.00171732	0.00162255	0.00172759	0.0019994	0.0017437	0.00191825	0.00154127	0.00171288	0.00174304	0.00195688	0.00174304	0.00174015	0.00151856	0.0018523	0.00181477
RMI2	3.24365	2.81153	3.41439	3.58384	3.67306	2.44961	2.60611	3.67585	2.53677	2.59087	2.80498	3.2351	2.28826	3.03032	3.53632	2.46728	3.72799	3.17873	3.84826	3.95868	3.28162	3.34638	2.47079	2.83164	2.7403	3.06464	3.28898	3.25616	3.39235	3.71787	2.85982	3.01809	3.60161	2.6086	3.16429	3.85071	3.5349	2.09411	3.64221	3.06187	2.96635	2.64722	2.58648	3.20151	3.52712	3.49809	2.25014	2.91984	3.45338
GALNT16	1.47043	1.19076	0.946391	0.787367	1.04755	0.855654	1.04535	0.778141	0.787633	0.786132	0.427046	1.98519	1.26301	0.880223	1.02326	1.02937	1.29143	0.711227	1.78567	0.455724	1.47774	1.17282	0.711993	0.643421	1.82955	1.49099	0.786132	1.82313	0.57856	0.852351	0.668889	0.829474	0.580054	0.866149	1.26133	1.21808	1.37617	2.13472	1.35145	1.17736	0.865557	0.922196	0.861244	0.700886	1.56383	0.677006	1.95084	1.45628	1.20024
RPL21P109	0.00162802	0.0020702	0.00183918	0.00188547	0.00180558	0.00184958	0.00202601	0.0017046	0.00178311	0.00153394	0.00184547	0.0019989	0.00167039	0.00169955	0.00144393	0.0018053	0.00193961	0.00183431	0.00190119	0.0017083	0.00170693	0.00183151	0.0015114	0.00169286	0.00192907	0.0018355	0.00171446	0.00181031	0.00175571	0.001803	0.00182276	0.00170286	0.00194873	0.00169833	0.00171732	0.00162255	0.00172759	0.0019994	0.0017437	0.00191825	0.00154127	0.00171288	0.00174304	0.00195688	0.00174304	0.00174015	0.00151856	0.0018523	0.00181477
FAM207BP	0.131788	0.475322	0.336938	0.421649	0.462122	0.652529	0.276751	0.336181	0.00178311	0.281895	0.394922	0.672864	0.124348	0.00169955	0.166825	0.6166	0.00193961	0.208186	0.240259	0.169266	0.142196	0.00183151	0.186438	0.192723	0.394445	0.640471	0.285118	0.626506	0.00175571	0.197775	0.38486	0.26233	0.00194873	0.271958	0.296488	0.265614	0.00172759	0.258422	0.0017437	0.00191825	0.104831	0.00171288	0.319618	0.00195688	0.00174304	0.160142	0.0947648	0.186958	0.194289
AC090515.5	0.323737	0.0020702	0.00183918	0.00188547	0.00180558	0.00184958	0.236382	0.0017046	0.00178311	0.0766163	0.00184547	0.0019989	0.00167039	0.00169955	0.00144393	0.0018053	0.208604	0.00183431	0.00190119	0.0017083	0.00170693	0.00183151	0.0015114	0.146398	0.335395	0.13786	0.00171446	0.00181031	0.00175571	0.001803	0.00182276	0.00170286	0.00194873	0.322628	0.00171732	0.0998975	0.00172759	0.213601	0.12797	0.00191825	0.00154127	0.00171288	0.00174304	0.00195688	0.128069	0.00174015	0.0774856	0.0018523	0.29362
AC006064.4	0.00162802	2.07094	2.01591	0.913802	0.849521	0.568761	0.00202601	0.0017046	0.00178311	0.00153394	1.08286	18.6335	0.00167039	0.00169955	0.00144393	1.01621	0.00193961	0.546278	13.9794	0.678901	5.37762	0.00183151	0.410535	0.670013	0.00192907	2.07815	1.24873	3.15715	0.781713	0.001803	0.00182276	0.00170286	0.00194873	0.00169833	0.94975	0.00162255	0.740684	11.9332	0.0017437	0.00191825	1.19048	0.00171288	0.00174304	0.00195688	3.36078	0.00174015	0.00151856	0.0018523	0.00181477
CLEC3A	0.00162802	0.0020702	0.00183918	0.00188547	0.00180558	0.00184958	0.00202601	0.0017046	0.00178311	0.0207144	0.00184547	0.0019989	0.100433	0.0796591	0.0348718	0.0532742	0.00193961	0.00183431	0.173971	0.0585503	0.0623343	0.00183151	0.0015114	0.00169286	0.00192907	0.0018355	0.00171446	0.00181031	0.00175571	0.0726798	0.0550223	0.144926	0.00194873	0.00169833	0.00171732	0.00162255	0.00172759	0.0019994	0.0017437	0.14747	0.0263443	0.00171288	0.00174304	0.00195688	0.00174304	0.0378559	0.0205054	0.0018523	0.00181477
UROD	7.75943	5.65079	7.7107	6.85991	7.73644	6.88821	7.68885	6.72203	8.1473	8.19841	7.0804	6.04148	8.99215	9.38529	8.06809	6.91785	6.75332	6.71981	7.79019	7.66844	7.08419	7.26621	7.42669	7.657	7.49129	6.48955	7.99948	7.91497	7.36329	8.60856	8.07078	7.01351	8.26649	7.51572	6.84097	7.65961	7.13095	6.08984	8.52874	6.88044	7.92609	7.0468	6.38779	7.94068	7.37391	7.38227	8.45615	8.60283	8.22997
VPS45	5.3044	5.24424	5.72021	5.52044	6.00349	4.87185	5.14683	5.96742	5.27356	5.15374	5.80098	5.83103	5.67103	6.07655	5.49222	5.00164	6.47372	5.4616	6.79794	5.90802	6.61232	5.9279	5.07241	5.35936	5.58987	5.07008	5.45291	6.20768	5.73846	6.28654	5.95898	5.63324	5.68375	5.38543	6.4544	5.67731	5.56425	5.22332	5.94707	5.25929	5.75964	4.99298	5.44403	4.57628	5.99959	6.4544	5.83025	5.50433	5.83103
AC147055.4	0.00162802	0.0020702	0.00183918	0.00188547	0.00180558	0.00184958	0.00202601	0.0017046	0.00178311	0.00153394	0.00184547	0.0019989	0.00167039	0.00169955	0.00144393	0.0018053	0.00193961	0.00183431	0.00190119	0.0017083	0.00170693	0.00183151	0.176217	0.00169286	0.00192907	0.0018355	0.00171446	0.00181031	0.00175571	0.001803	0.00182276	0.00170286	0.00194873	0.00169833	0.00171732	0.00162255	0.00172759	0.0019994	0.0017437	0.00191825	0.00154127	0.00171288	0.00174304	0.00195688	0.00174304	0.00174015	0.00151856	0.0018523	0.00181477
AC104417.2	0.00162802	0.0020702	0.00183918	0.00188547	0.00180558	0.00184958	0.00202601	0.0017046	0.00178311	0.00153394	0.00184547	0.0019989	0.00167039	0.00169955	0.00144393	0.0018053	0.00193961	0.00183431	0.00190119	0.0017083	0.0500951	0.00183151	0.0015114	0.00169286	0.00192907	0.0018355	0.00171446	0.00181031	0.00175571	0.001803	0.00182276	0.00170286	0.00194873	0.00169833	0.00171732	0.00162255	0.00172759	0.0019994	0.0017437	0.00191825	0.00154127	0.00171288	0.00174304	0.00195688	0.0480535	0.00174015	0.00151856	0.0018523	0.00181477
LINC02281	0.00162802	0.0020702	0.00183918	0.00188547	0.00180558	0.00184958	0.00202601	0.0017046	0.00178311	0.00153394	0.00184547	0.0019989	0.00167039	0.00169955	0.00144393	0.0018053	0.00193961	0.00183431	0.00190119	0.0017083	0.00170693	0.00183151	0.0015114	0.00169286	0.00192907	0.0018355	0.00171446	0.00181031	0.00175571	0.001803	0.00182276	0.00170286	0.00194873	0.00169833	0.00171732	0.00162255	0.00172759	0.0019994	0.0017437	0.00191825	0.00154127	0.00171288	0.00174304	0.00195688	0.00174304	0.00174015	0.00151856	0.0018523	0.00181477
NLGN3	0.505729	0.209354	0.438089	0.274326	0.346846	0.467143	0.473394	0.346371	0.417886	0.260342	0.304846	0.759569	0.450527	0.402887	0.321776	0.383243	0.447911	0.329262	0.489344	0.295648	0.530757	0.369243	0.455444	0.459372	0.507081	0.526299	0.311673	0.45909	0.318904	0.241912	0.362561	0.334067	0.378797	0.46102	0.437567	0.472186	0.471718	0.4182	0.501924	0.328718	0.420091	0.377189	0.390982	0.404808	0.530014	0.223113	0.491892	0.307214	0.461364
PGAM1P3	0.00162802	0.0020702	0.00183918	0.00188547	0.00180558	0.00184958	0.206985	0.0017046	0.00178311	0.00153394	0.00184547	0.0019989	0.00167039	0.00169955	0.00144393	0.0018053	0.181536	0.00183431	0.00190119	0.212236	0.00170693	0.00183151	0.0015114	0.00169286	0.00192907	0.0018355	0.00171446	0.00181031	0.00175571	0.001803	0.00182276	0.00170286	0.00194873	0.00169833	0.00171732	0.00162255	0.00172759	0.0019994	0.0017437	0.00191825	0.00154127	0.10638	0.00174304	0.00195688	0.00174304	0.00174015	0.00151856	0.0018523	0.00181477
ARFGEF1	6.01679	7.82905	5.62151	6.39538	6.60858	5.11346	6.81736	7.42206	4.96286	5.0873	5.88357	7.97484	5.43562	5.53353	5.31959	5.35651	6.96269	5.41084	6.95711	5.06616	7.38348	5.8844	5.56357	5.88125	6.16343	7.16023	4.96659	4.75165	5.04977	6.20071	5.03255	6.67804	6.05724	6.2141	6.95813	4.80323	6.88708	7.67463	5.87528	5.7044	5.07921	5.47702	5.24118	5.70703	6.66817	5.58055	5.47907	5.93909	5.54112
AC098679.2	0.39089	0.30899	0.311802	0.399348	0.222462	0.324951	0.291072	0.100665	0.315299	0.304407	0.348861	0.488931	0.313629	0.157301	0.177434	0.212388	0.0860247	0.424364	0.505629	0.372539	0.27702	0.657691	0.264931	0.344376	0.108335	0.186208	0.404185	0.165332	0.458774	0.344978	0.373902	0.422405	0.44324	0.234298	0.357888	0.464751	0.124531	0.213601	0.440462	0.235097	0.152774	0.405429	0.224293	0.437567	0.246396	0.38673	0.138558	0.299361	0.184147
GDF9	0.429686	0.380702	0.299771	0.366328	0.359145	0.266534	0.319618	0.376121	0.0542209	0.201993	0.23972	0.314121	0.273225	0.33744	0.354525	0.212388	0.488014	0.235665	0.408418	0.295648	0.514616	0.284665	0.28367	0.393369	0.507081	0.285282	0.229617	0.320444	0.40336	0.271592	0.283879	0.462639	0.15054	0.346425	0.296488	0.151851	0.442665	0.213601	0.461937	0.316304	0.26399	0.264795	0.439881	0.426675	0.431708	0.331425	0.295531	0.299361	0.34391
MAGEE2	0.111663	0.116747	0.0726834	0.160011	0.0570961	0.00184958	0.140823	0.122882	0.0650288	0.0352	0.00184547	0.279395	0.0269737	0.102355	0.0258636	0.0018053	0.0729798	0.0890589	0.152325	0.0325004	0.100433	0.0776656	0.0391946	0.0385897	0.00192907	0.0494998	0.046471	0.0503774	0.0926451	0.0431194	0.0550223	0.101016	0.0757604	0.0900303	0.0556923	0.151851	0.0407493	0.150152	0.0389201	0.118996	0.0478999	0.00171288	0.0749867	0.0785778	0.0736545	0.00174015	0.0450683	0.148332	0.00181477
USP18	1.54282	1.51833	1.92694	1.48101	1.80311	2.068	1.58774	1.73942	1.81138	1.73249	1.47368	2.00507	1.97056	1.54256	1.48461	1.43392	1.98159	1.66269	1.93482	2.09957	1.64394	1.95281	1.58796	1.96044	1.81006	0.978184	1.64492	1.66297	2.21346	2.03742	1.85083	1.60516	2.0719	1.74147	1.46244	2.08548	1.38353	1.49698	1.81808	1.69766	1.9232	1.65822	1.57979	1.82286	1.99214	2.14846	1.5277	1.04802	1.82774
RPL21P11	0.00162802	0.192579	0.00183918	0.00188547	0.00180558	0.205695	0.291072	0.168746	0.00178311	0.492471	0.00184547	0.0019989	0.124348	0.00169955	0.00144393	0.182393	0.00193961	0.00183431	0.379598	0.15276	0.00170693	0.17823	0.0015114	0.00169286	0.00192907	0.154044	0.255855	0.184954	0.00175571	0.001803	0.203518	0.186958	0.493373	0.499678	0.176217	0.00162255	0.175165	0.0019994	0.163304	0.00191825	0.00154127	0.00171288	0.00174304	0.00195688	0.00174304	0.435625	0.00151856	0.455909	0.184147
AC093297.2	1.8642	1.84711	1.75898	1.82389	1.60144	1.67035	2.46696	2.25912	1.36036	1.65848	1.92951	1.92808	1.74445	2.70378	1.68772	1.83566	2.27102	2.02547	1.81757	1.52193	2.46022	1.91209	1.76215	1.53068	1.96889	2.2293	1.75992	1.62999	1.67887	2.08261	1.66903	2.27816	1.65898	2.43533	1.89932	1.63972	1.44348	1.55292	2.13245	1.77221	1.53175	1.59506	2.07718	1.36817	2.05855	1.90528	1.99677	1.74203	1.62248
AL161756.2	0.00162802	0.0020702	0.00183918	0.00188547	0.00180558	0.519494	0.00202601	0.0017046	0.920161	0.00153394	0.600255	0.0019989	0.00167039	0.00169955	0.00144393	0.0018053	0.00193961	0.00183431	0.00190119	0.0017083	0.461844	0.00183151	0.0015114	0.562229	0.00192907	0.0018355	0.425771	1.22415	0.00175571	0.001803	0.00182276	0.00170286	0.00194873	0.00169833	0.00171732	0.00162255	0.00172759	0.92962	0.0017437	0.00191825	0.00154127	0.00171288	0.00174304	0.00195688	0.00174304	0.00174015	0.371922	0.0018523	0.00181477
HMGN2P7	0.00162802	0.0020702	0.00183918	0.00188547	0.00180558	0.00184958	0.00202601	0.0017046	0.00178311	0.00153394	0.00184547	0.0019989	0.00167039	0.00169955	0.00144393	0.0018053	0.00193961	0.00183431	0.00190119	0.0017083	0.00170693	0.00183151	0.0015114	0.00169286	0.00192907	0.0018355	0.337363	0.00181031	0.00175571	0.001803	0.00182276	0.00170286	0.00194873	0.00169833	0.463369	0.00162255	0.00172759	0.0019994	0.0017437	0.00191825	0.00154127	0.00171288	0.00174304	0.00195688	0.381947	0.00174015	0.00151856	0.0018523	0.00181477
RNA5SP183	0.00162802	0.0020702	0.00183918	0.00188547	0.00180558	0.00184958	0.00202601	0.0017046	0.00178311	0.00153394	0.00184547	0.0019989	0.00167039	0.00169955	0.00144393	0.0018053	0.00193961	0.00183431	0.00190119	0.0017083	0.00170693	0.00183151	0.0015114	0.00169286	0.00192907	0.0018355	0.00171446	0.00181031	0.00175571	0.001803	0.00182276	0.00170286	0.00194873	0.00169833	0.00171732	0.00162255	0.00172759	0.0019994	0.0017437	0.00191825	0.00154127	0.00171288	0.00174304	0.00195688	0.00174304	0.00174015	0.00151856	0.0018523	0.00181477
RNU7-186P	0.00162802	0.0020702	0.00183918	0.00188547	0.00180558	0.00184958	0.00202601	0.0017046	0.00178311	0.00153394	0.00184547	0.0019989	0.00167039	0.00169955	0.00144393	0.0018053	0.00193961	0.00183431	0.00190119	0.0017083	0.00170693	0.00183151	0.0015114	0.00169286	0.00192907	0.0018355	0.00171446	0.00181031	0.00175571	0.001803	0.00182276	0.00170286	0.00194873	0.00169833	0.00171732	0.00162255	0.00172759	0.0019994	0.0017437	0.00191825	0.00154127	0.00171288	0.00174304	0.00195688	0.00174304	0.00174015	0.00151856	0.0018523	0.00181477
RPL29P2	0.00162802	0.0020702	0.00183918	0.00188547	0.00180558	0.00184958	0.00202601	0.179935	0.00178311	0.00153394	0.00184547	0.0019989	0.00167039	0.00169955	0.00144393	0.0018053	0.00193961	0.00183431	0.00190119	0.0017083	0.00170693	0.00183151	0.0015114	0.00169286	0.00192907	0.0018355	0.00171446	0.00181031	0.00175571	0.001803	0.00182276	0.00170286	0.00194873	0.00169833	0.00171732	0.00162255	0.00172759	0.0019994	0.0017437	0.235097	0.00154127	0.00171288	0.00174304	0.00195688	0.00174304	0.00174015	0.00151856	0.0018523	0.00181477
AC013439.1	0.00162802	0.0020702	0.0726834	0.00188547	0.0570961	0.00184958	0.00202601	0.0017046	0.00178311	0.00153394	0.00184547	0.0019989	0.00167039	0.00169955	0.0201441	0.0018053	0.00193961	0.0750426	0.00190119	0.0017083	0.00170693	0.00183151	0.0015114	0.00169286	0.00192907	0.0018355	0.00171446	0.00181031	0.00175571	0.001803	0.00182276	0.00170286	0.00194873	0.00169833	0.0462388	0.00162255	0.00172759	0.0019994	0.0017437	0.00191825	0.0263443	0.00171288	0.0524328	0.00195688	0.00174304	0.00174015	0.00151856	0.0018523	0.00181477
[truncated: 33,530 more rows]
[truncated: 10 more columns]
