# Supplementary material for: Identification and Validation of a Prognostic Immune-Related Gene Signature in Esophageal Squamous Cell Carcinoma
Source: Front Bioeng Biotechnol. 2022 Apr 13;10:850669. doi: 10.3389/fbioe.2022.850669 (PMC9043362; doi:10.3389/fbioe.2022.850669)
Supplement: Supplementary file 2 [file Table3.XLSX]

## Sheet: Sheet1
geneNames	GTEX-13X6H-1326-SM-5LU42	GTEX-WFJO-0826-SM-4LVM5	GTEX-XV7Q-1126-SM-4BRVS	GTEX-ZG7Y-1126-SM-4WWEZ	GTEX-14AS3-0626-SM-5QGQD	GTEX-S95S-0426-SM-4B64I	GTEX-X8HC-1426-SM-46MWC	GTEX-R3RS-1326-SM-48FE7	GTEX-14E6E-0726-SM-5S2R3	GTEX-ZF29-1326-SM-4WWB6	GTEX-1212Z-2126-SM-5FQTM	GTEX-QLQ7-0926-SM-447BC	GTEX-S32W-0926-SM-4AD5X	GTEX-13OVJ-1226-SM-5L3HA	GTEX-T5JW-1326-SM-4DM5G	GTEX-Y3I4-1226-SM-4TT8N	GTEX-T8EM-0526-SM-4DM64	GTEX-133LE-0626-SM-5IFFJ	GTEX-111CU-0726-SM-5GZYD	GTEX-PLZ5-0926-SM-4RGM9	GTEX-11LCK-1726-SM-5S2OQ	GTEX-Y9LG-0626-SM-4WWDH	GTEX-13O3P-1226-SM-5J2O8	GTEX-XXEK-0326-SM-4BRVV	GTEX-ZE9C-1126-SM-4WWBD	GTEX-1122O-1726-SM-5GICM	GTEX-146FH-1726-SM-5QGQ2	GTEX-WRHK-0526-SM-4MVOF	GTEX-ZC5H-1326-SM-5HL7E	GTEX-S4Q7-0626-SM-4AD5M	GTEX-14DAQ-1426-SM-5RQJD	GTEX-Q2AG-1326-SM-43V8K	GTEX-145LS-1826-SM-5LUAZ	GTEX-S3XE-0926-SM-4AD4S	GTEX-13SLX-1726-SM-5Q5E5	GTEX-14A6H-1326-SM-5NQBC	GTEX-ZYFC-1626-SM-5N9EU	GTEX-144GN-0626-SM-5O9B2	GTEX-O5YV-1026-SM-3LK72	GTEX-T6MO-0526-SM-4DM6R	GTEX-QEG5-1426-SM-447AS	GTEX-W5X1-1126-SM-5CHTH	GTEX-12ZZW-1726-SM-5DUVD	GTEX-117YX-1626-SM-5GZZG	GTEX-139TU-1226-SM-5J2NL	GTEX-R53T-1126-SM-48FD4	GTEX-111YS-0926-SM-5EGGI	GTEX-POYW-1326-SM-48TCG	GTEX-SNMC-0526-SM-4DM69
LINC02082	0.00184849	0.00192835	0.00177858	0.104346	0.00190689	0.00171297	0.149362	0.00181356	0.00195644	0.00187063	0.00180347	0.00162003	0.0017403	0.0983942	0.159434	0.00158364	0.00199827	0.00183671	0.00160098	0.00168748	0.00204121	0.177759	0.00162066	0.00185125	0.00184511	0.00186505	0.00175628	0.00193719	0.00183246	0.00168958	0.237368	0.0019252	0.00172911	0.00163896	0.00180257	0.11699	0.0845592	0.00176426	0.0019295	0.00198652	0.00180493	0.0238167	0.00193854	0.00195644	0.0016952	0.00173556	0.00182688	0.00210634	0.0018829
AC015722.1	0.00184849	0.00192835	0.00177858	0.00182715	0.00190689	0.00171297	0.00171763	0.00181356	0.00195644	0.00187063	0.00180347	0.00162003	0.0017403	0.00177384	0.00196025	0.00158364	0.00199827	0.00183671	0.00160098	0.00168748	0.00204121	0.00179956	0.00162066	0.00185125	0.00184511	0.00186505	0.00175628	0.00193719	0.00183246	0.00168958	0.00177701	0.0019252	0.00172911	0.00163896	0.00180257	0.00184783	0.00147993	0.00176426	0.0019295	0.00198652	0.00180493	0.0238167	0.00193854	0.00195644	0.0016952	0.00173556	0.00182688	0.00210634	0.0018829
AC090241.2	0.00184849	0.00192835	0.00177858	0.047447	0.00190689	0.00171297	0.00171763	0.00181356	0.00195644	0.00187063	0.00180347	0.0247912	0.0017403	0.00177384	0.00196025	0.0219759	0.00199827	0.00183671	0.00160098	0.00168748	0.00204121	0.00179956	0.00162066	0.00185125	0.00184511	0.00186505	0.00175628	0.00193719	0.00183246	0.00168958	0.00177701	0.0637744	0.0373891	0.0993535	0.11706	0.00184783	0.0177565	0.00176426	0.0019295	0.00198652	0.00180493	0.0238167	0.0634536	0.00195644	0.0293681	0.00173556	0.00182688	0.00210634	0.0018829
RAB4B	5.37196	5.37698	6.89794	6.19214	6.48285	7.17349	6.56812	7.50027	4.96494	6.15326	6.27874	6.30727	6.31064	6.43632	5.51249	6.07136	6.92891	4.83263	6.30727	5.85248	6.68184	6.50451	8.83657	6.33738	8.32492	6.55976	6.36708	6.72913	7.54654	6.96486	7.51173	5.96121	6.74474	6.32029	6.82488	8.87585	8.36087	5.89754	6.89239	6.71389	7.05271	0.0238167	7.72085	6.31327	7.48998	5.41729	5.10622	8.33363	7.15771
TIGAR	2.7073	1.73005	1.95765	1.95251	2.63191	2.13188	1.35384	1.84926	2.4931	2.25975	1.31423	2.15967	2.04293	1.63579	3.18998	2.3162	1.56062	2.12928	2.40477	1.90753	2.60136	2.56916	1.85945	2.87115	1.89683	1.86879	2.24347	1.66618	0.968157	1.64975	1.17498	0.984083	0.959625	2.43308	1.38729	1.76716	1.46605	2.01565	1.18799	1.13108	1.97761	0.0238167	1.00352	2.25579	0.912826	1.47024	2.19842	0.895315	2.17112
LINC01224	0.243049	0.328408	0.0433054	0.215535	0.169742	0.407488	0.0439724	0.508142	0.264031	0.248254	0.301708	0.453198	0.404292	0.00177384	0.127928	0.166616	0.138212	0.267161	0.326233	0.00168748	0.0893144	0.160953	0.00162066	0.236441	0.485314	0.897518	0.35417	0.628595	0.423136	0.180661	0.109001	0.0019252	0.0373891	0.231135	0.11706	0.394622	0.136618	0.414009	0.50205	0.41064	0.0846173	0.0238167	0.212061	0.195528	0.313296	0.172288	0.183814	0.15179	0.452227
MIR4802	0.00184849	0.00192835	0.00177858	0.00182715	0.00190689	0.00171297	0.00171763	0.00181356	0.00195644	0.00187063	0.00180347	0.00162003	0.0017403	0.00177384	0.00196025	0.00158364	0.00199827	0.00183671	0.00160098	0.00168748	0.00204121	0.00179956	0.00162066	0.00185125	0.00184511	0.00186505	0.00175628	0.00193719	0.00183246	0.00168958	0.00177701	0.0019252	0.00172911	0.00163896	0.00180257	0.00184783	0.00147993	0.00176426	0.0019295	0.00198652	0.00180493	0.0238167	0.00193854	0.00195644	0.0016952	0.00173556	0.00182688	0.00210634	0.0018829
RNF44	5.80241	6.93219	7.46487	5.76284	6.64253	5.55866	6.61232	5.87685	5.81581	5.89691	7.84686	6.21571	6.55492	7.16696	4.73004	5.78775	5.60465	5.0559	5.70194	6.85991	5.33099	6.08232	5.95969	5.42365	5.90558	6.10775	5.79079	5.75895	7.10506	6.93544	6.86098	11.6395	7.45537	5.78316	5.78626	5.02475	7.21492	7.34329	8.02802	6.00192	5.07618	0.0238167	7.70181	5.91708	9.24107	6.67086	5.44118	4.65043	6.39102
DNAH3	0.513202	0.515353	0.174055	0.459902	0.686992	0.270523	0.0308855	0.259168	0.264031	0.327297	0.210517	0.0804998	0.381468	0.372465	0.334803	0.154286	0.165582	0.156917	0.159829	0.617462	0.491198	0.00179956	0.0760865	0.688521	0.370372	0.141795	0.100798	0.322354	0.434395	0.447142	0.228336	0.0637744	0.207311	0.46686	0.0498318	0.100007	0.0948451	0.319918	0.199659	0.00198652	0.115996	0.0238167	0.328665	0.446029	0.214315	0.172288	0.280179	0.290417	0.262628
AL512310.11	0.00184849	0.00192835	0.00177858	0.00182715	0.00190689	0.00171297	0.00171763	0.00181356	0.00195644	0.00187063	0.00180347	0.00162003	0.0017403	0.00177384	0.00196025	0.00158364	0.00199827	0.00183671	0.00160098	0.00168748	0.00204121	0.00179956	0.00162066	0.00185125	0.00184511	0.00186505	0.00175628	0.00193719	0.00183246	0.00168958	0.00177701	0.0019252	0.00172911	0.00163896	0.00180257	0.00184783	0.00147993	0.00176426	0.0019295	0.00198652	0.00180493	0.0238167	0.00193854	0.00195644	0.0016952	0.00173556	0.00182688	0.00210634	0.0018829
RPL23A	62.0014	56.6562	60.0878	52.1383	52.4685	53.7927	60.752	61.4461	57.1274	54.7105	55.6571	60.0878	61.4461	70.9689	60.0878	54.288	54.7105	62.0014	57.1274	60.0878	54.7105	51.3981	68.5467	48.1067	47.7746	56.6562	53.7927	63.2876	50.668	57.1274	49.8136	61.4461	57.1274	53.7927	53.3282	37.5447	56.1758	71.6951	52.4685	56.6562	52.8882	0.0238167	67.7054	58.2594	61.4461	62.6604	54.288	38.3294	57.7969
RPL7L1P12	0.00184849	0.141493	0.00177858	0.104346	0.131281	0.0865597	0.00171763	0.24008	0.00195644	0.00187063	0.00180347	0.00162003	0.0017403	0.00177384	0.00196025	0.228428	0.00199827	0.00183671	0.00160098	0.0787055	0.00204121	0.00179956	0.0595607	0.11312	0.00184511	0.00186505	0.00175628	0.00193719	0.333876	0.0949944	0.00177701	0.139362	0.151345	0.00163896	0.0960766	0.185805	0.00147993	0.0895289	0.199659	0.151262	0.17425	0.0238167	0.00193854	0.00195644	0.0016952	0.00173556	0.00182688	0.181793	0.0018829
AC244102.2	0.00184849	0.00192835	0.00177858	0.00182715	0.00190689	0.057469	0.00171763	0.00181356	0.00195644	0.00187063	0.00180347	0.00162003	0.0017403	0.00177384	0.00196025	0.00158364	0.00199827	0.0898542	0.0852363	0.00168748	0.135465	0.126701	0.00162066	0.00185125	0.00184511	0.0970874	0.00175628	0.00193719	0.00183246	0.121855	0.00177701	0.109219	0.00172911	0.0566258	0.0725481	0.0837297	0.00147993	0.00176426	0.0019295	0.00198652	0.00180493	0.0238167	0.102407	0.00195644	0.140508	0.00173556	0.00182688	0.00210634	0.0964687
ARL8B	9.04479	8.81793	9.25023	10.1186	9.67188	9.71331	5.35651	9.4143	10.0228	10.4754	9.77896	9.73623	9.12558	8.3474	8.55725	8.90382	9.45704	9.50692	9.37213	9.04032	9.17792	10.4229	6.32739	11.0821	11.4985	9.65895	9.00501	10.1368	11.1824	9.26599	9.64403	16.0864	9.68993	8.70122	9.29375	11.6308	7.27999	10.2062	11.4462	9.87535	8.87585	0.0238167	7.90159	11.1371	9.37611	9.93937	9.84862	12.2991	8.8403
AC079171.1	0.00184849	0.00192835	0.00177858	0.00182715	0.00190689	0.00171297	0.00171763	0.00181356	0.00195644	0.00187063	0.00180347	0.00162003	0.0017403	0.00177384	0.00196025	0.00158364	0.00199827	0.00183671	0.00160098	0.00168748	0.135465	0.00179956	0.00162066	0.00185125	0.00184511	0.00186505	0.131911	0.00193719	0.00183246	0.00168958	0.00177701	0.109219	0.00172911	0.00163896	0.00180257	0.00184783	0.0282566	0.00176426	0.0019295	0.00198652	0.00180493	0.0238167	0.00193854	0.00195644	0.0016952	0.00173556	0.00182688	0.00210634	0.0018829
CALB2	0.873308	0.761148	0.961995	3.66277	3.15929	2.43161	0.894721	1.82091	1.18514	3.25092	1.72393	2.02889	0.58772	0.66549	0.649332	1.54693	3.437	1.14931	2.76314	0.836938	1.18007	2.41139	0.668285	1.93771	2.90687	4.33383	1.63527	2.3724	2.34043	3.42057	3.08387	2.14357	0.949516	1.67054	2.56474	4.05455	1.00987	0.717752	4.34181	2.68891	2.55969	0.0238167	0.455184	2.92679	1.93638	2.14185	0.99732	5.42174	1.16655
DACH1	0.180571	0.211928	0.362121	0.257001	0.358648	0.270523	0.823535	0.222579	0.232468	0.22012	0.786329	0.507886	0.225979	0.514566	0.363015	0.316439	0.350436	0.522992	0.224961	0.438496	0.285001	0.334349	1.16495	0.307682	0.25957	0.248486	0.325169	0.570721	0.262049	0.307603	0.570631	0.253506	0.92404	0.338263	0.595264	0.566361	0.757217	0.237043	0.316624	0.379153	0.276868	0.0238167	0.475507	0.385135	0.459508	0.413892	0.532282	0.453678	0.276321
LINC00636	0.00184849	0.00192835	0.00177858	0.00182715	0.00190689	0.00171297	0.00171763	0.00181356	0.00195644	0.0815758	0.062786	0.0341993	0.0017403	0.00177384	0.00196025	0.0467089	0.00199827	0.00183671	0.058164	0.00168748	0.00204121	0.00179956	0.0358788	0.00185125	0.00184511	0.0814513	0.00175628	0.0946647	0.00183246	0.00168958	0.00177701	0.0942469	0.00172911	0.0425345	0.00180257	0.0677813	0.0845592	0.00176426	0.0019295	0.00198652	0.0614411	0.0238167	0.00193854	0.00195644	0.0449254	0.00173556	0.00182688	0.123444	0.0018829
AC055876.5	0.00184849	0.00192835	0.00177858	0.00182715	0.00190689	0.00171297	0.00171763	0.00181356	0.00195644	0.00187063	0.00180347	0.00162003	0.0017403	0.00177384	0.00196025	0.00158364	0.00199827	0.00183671	0.00160098	0.00168748	0.00204121	0.00179956	0.00162066	0.00185125	0.00184511	0.00186505	0.00175628	0.00193719	0.00183246	0.00168958	0.00177701	0.0019252	0.00172911	0.00163896	0.00180257	0.00184783	0.00147993	0.00176426	0.0019295	0.00198652	0.00180493	0.0238167	0.00193854	0.00195644	0.0016952	0.00173556	0.00182688	0.00210634	0.0018829
PIGFP2	0.00184849	0.00192835	0.00177858	0.00182715	0.00190689	0.00171297	0.00171763	0.00181356	0.00195644	0.00187063	0.00180347	0.00162003	0.0017403	0.00177384	0.00196025	0.0594428	0.00199827	0.00183671	0.00160098	0.00168748	0.00204121	0.00179956	0.00162066	0.00185125	0.00184511	0.00186505	0.00175628	0.00193719	0.00183246	0.00168958	0.00177701	0.0019252	0.00172911	0.00163896	0.00180257	0.00184783	0.00147993	0.00176426	0.0019295	0.00198652	0.00180493	0.0238167	0.00193854	0.00195644	0.0016952	0.00173556	0.00182688	0.00210634	0.0018829
CHIAP1	0.00184849	0.00192835	0.00177858	0.00182715	0.00190689	0.00171297	0.00171763	0.00181356	0.00195644	0.00187063	0.00180347	0.00162003	0.0017403	0.00177384	0.00196025	0.00158364	0.00199827	0.00183671	0.00160098	0.00168748	0.00204121	0.00179956	0.00162066	0.00185125	0.00184511	0.00186505	0.00175628	0.00193719	0.00183246	0.00168958	0.00177701	0.0019252	0.00172911	0.00163896	0.00180257	0.00184783	0.00147993	0.00176426	0.0019295	0.00198652	0.00180493	0.0238167	0.00193854	0.00195644	0.0016952	0.00173556	0.00182688	0.00210634	0.0018829
FMO2	7.44082	13.4892	17.4143	9.53191	9.34767	5.52315	4.56316	5.08375	12.5841	7.264	4.28891	8.2017	10.7961	5.93977	7.22396	9.58141	8.49553	8.88998	8.75907	7.56783	14.8453	14.1129	2.0707	14.9445	6.94996	6.22103	6.61645	5.14524	10.8858	11.0622	5.41206	5.74974	5.60661	6.38579	4.96983	10.0862	6.04235	21.4936	6.75332	6.61736	7.12829	0.0238167	8.56062	7.35563	8.56062	12.9999	9.33494	7.63529	16.9752
ZNF708	1.20566	1.39751	1.15542	1.14971	1.52683	1.45145	1.56721	1.44387	1.17791	1.20188	1.07165	1.30283	1.42306	1.39035	1.14862	1.07671	0.958106	1.32224	1.55862	1.42675	1.20024	1.2574	1.54774	1.20234	1.41365	1.41066	0.934338	1.45751	1.60012	1.505	1.38598	1.16281	1.05329	1.23054	1.37207	1.16736	1.31852	1.29967	1.40164	1.0225	0.918003	0.0238167	1.00918	1.48661	1.31265	1.51311	1.52415	0.691819	1.60541
AP000892.3	2.28111	2.85919	4.49258	2.52535	2.70413	4.23453	21.6876	4.36428	3.29906	4.03438	5.45217	3.70018	2.92717	5.02174	4.7501	3.71899	2.54311	4.10122	4.29311	2.08217	2.81219	5.67927	6.90222	3.24261	2.41484	3.72027	2.40016	4.06253	2.35267	4.82268	4.2386	3.17459	5.02888	3.69775	5.75598	3.28268	4.65612	3.06857	2.56916	5.06953	3.7708	0.0238167	3.93506	2.83363	4.34079	3.25168	2.44623	2.68958	5.24667
AC020593.1	0.00184849	0.00192835	0.00177858	0.00182715	0.00190689	0.00171297	0.00171763	0.00181356	0.00195644	0.00187063	0.00180347	0.00162003	0.0017403	0.00177384	0.00196025	0.00158364	0.00199827	0.00183671	0.00160098	0.00168748	0.00204121	0.00179956	0.00162066	0.00185125	0.00184511	0.00186505	0.00175628	0.00193719	0.00183246	0.00168958	0.00177701	0.0019252	0.324063	0.00163896	0.00180257	0.00184783	0.00147993	0.00176426	0.0019295	0.00198652	0.00180493	0.0238167	0.00193854	0.00195644	0.0016952	0.00173556	0.00182688	0.00210634	0.0018829
MTHFD2P3	0.00184849	0.00192835	0.00177858	0.00182715	0.00190689	0.00171297	0.00171763	0.00181356	0.00195644	0.00187063	0.00180347	0.00162003	0.0017403	0.00177384	0.00196025	0.00158364	0.00199827	0.00183671	0.00160098	0.00168748	0.00204121	0.00179956	0.00162066	0.00185125	0.00184511	0.00186505	0.00175628	0.00193719	0.00183246	0.00168958	0.00177701	0.0019252	0.00172911	0.00163896	0.00180257	0.00184783	0.00147993	0.00176426	0.0019295	0.00198652	0.00180493	0.0238167	0.00193854	0.00195644	0.0016952	0.00173556	0.00182688	0.00210634	0.0018829
AF111169.1	1.19791	0.82312	1.5188	1.13321	1.43846	0.976146	2.36124	2.32258	0.811796	1.69766	1.57565	1.92951	1.09792	2.07505	1.16616	1.11813	1.8717	0.980748	1.57802	0.7733	0.893115	1.43187	2.60893	1.48327	1.63853	1.82416	1.09404	1.42113	1.20048	0.356236	1.32371	2.03853	2.39503	1.5259	2.46299	2.53029	1.75923	1.50224	1.5198	1.11064	2.04434	0.0238167	3.19391	1.50819	2.39923	2.03692	0.112859	0.626151	0.823357
AC015818.5	0.00184849	0.00192835	0.00177858	0.00182715	0.00190689	0.00171297	0.00171763	0.00181356	0.00195644	0.00187063	0.00180347	0.00162003	0.0017403	0.00177384	0.00196025	0.00158364	0.00199827	0.00183671	0.00160098	0.00168748	0.00204121	0.00179956	0.00162066	0.00185125	0.00184511	0.00186505	0.00175628	0.00193719	0.00183246	0.00168958	0.00177701	0.0019252	0.00172911	0.00163896	0.00180257	0.00184783	0.00147993	0.00176426	0.0019295	0.00198652	0.00180493	0.0238167	0.00193854	0.00195644	0.0016952	0.00173556	0.00182688	0.00210634	0.0018829
AC127002.1	0.00184849	0.00192835	0.00177858	0.00182715	0.00190689	0.00171297	0.00171763	0.305893	0.00195644	0.00187063	0.00180347	0.00162003	0.0017403	0.00177384	0.00196025	0.11549	0.00199827	0.00183671	0.00160098	0.253298	0.00204121	0.00179956	0.00162066	0.198264	0.00184511	0.00186505	0.00175628	0.00193719	0.00183246	0.180661	0.00177701	0.237204	0.00172911	0.00163896	0.00180257	0.00184783	0.00147993	0.00176426	0.0019295	0.00198652	0.00180493	0.0238167	0.00193854	0.00195644	0.0016952	0.160822	0.198651	0.00210634	0.0018829
MYADML2	0.0834065	0.0708307	0.0433054	0.047447	0.068345	0.235437	0.0627822	0.122459	0.143252	0.0815758	0.062786	0.0486421	0.140137	0.106405	0.0827885	0.11549	0.165582	0.00183671	0.0349876	0.11944	0.191716	0.0432493	0.0252906	0.154656	0.1238	0.0532414	0.262701	0.215843	0.0469114	0.038212	0.0425944	0.0942469	0.0532389	0.0566258	0.36475	0.11699	0.0948451	0.0757513	0.144713	0.173265	0.0846173	0.0238167	0.00193854	0.137848	0.0880623	0.0717764	0.0699576	0.123444	0.0817837
DNM3-IT1	0.243049	0.00192835	0.00177858	0.00182715	0.00190689	0.00171297	0.00171763	0.00181356	0.00195644	0.00187063	0.00180347	0.00162003	0.252883	0.00177384	0.00196025	0.142043	0.350436	0.00183671	0.00160098	0.00168748	0.00204121	0.211022	0.00162066	0.00185125	0.246482	0.00186505	0.00175628	0.638439	0.00183246	0.00168958	0.00177701	0.0019252	0.00172911	0.00163896	0.222896	0.234447	0.00147993	0.00176426	0.0019295	0.335676	0.00180493	0.0238167	0.259087	0.00195644	0.0016952	0.00173556	0.00182688	0.00210634	0.0018829
PHEX	0.371534	0.272428	0.132212	0.047447	0.105714	0.00171297	0.617363	0.0420624	0.232468	0.261379	0.200439	0.140276	0.29969	0.0983942	0.113074	0.253475	0.350436	0.237993	0.125761	0.168403	0.180738	0.30435	0.0509003	0.280515	0.093991	0.126446	0.120753	0.228109	0.225007	0.222252	0.0607603	0.0781783	0.0884788	0.401394	0.0725481	0.134037	0.120868	0.198897	0.266246	0.22597	0.164109	0.0238167	0.0634536	0.208955	0.0665471	0.0828201	0.253094	0.123444	0.182585
MOGAT2	0.13138	0.00192835	0.00177858	0.00182715	0.00190689	0.00171297	0.100843	0.0606673	0.0782491	0.0965669	0.179776	0.772242	0.0851865	0.00177384	0.00196025	0.00158364	0.00199827	0.145538	0.495372	0.00168748	0.00204121	0.0588564	0.965862	0.00185125	0.312426	0.00186505	0.131911	0.0790602	0.0581395	0.0507581	0.0707468	0.109219	0.0977911	0.0852363	0.00180257	0.100007	0.144713	0.00176426	0.0019295	0.0807137	0.05002	0.0238167	0.0826643	0.671041	0.0016952	0.0610219	0.0699576	0.00210634	0.0964687
AC108868.2	0.00184849	0.00192835	0.00177858	0.00182715	0.00190689	0.00171297	0.00171763	0.00181356	0.00195644	0.00187063	0.00180347	0.00162003	0.0017403	0.00177384	0.00196025	0.00158364	0.00199827	0.00183671	0.00160098	0.00168748	0.00204121	0.00179956	0.00162066	0.00185125	0.00184511	0.00186505	0.00175628	0.00193719	0.00183246	0.00168958	0.00177701	0.0019252	0.00172911	0.00163896	0.00180257	0.00184783	0.00147993	0.00176426	0.0019295	0.00198652	0.00180493	0.0238167	0.00193854	0.00195644	0.0016952	0.00173556	0.00182688	0.00210634	0.0018829
AC006557.5	0.472601	0.00192835	0.232869	0.471988	0.118187	0.129756	0.130095	0.213777	0.130008	0.00187063	0.00180347	0.0486421	0.323648	0.00177384	0.00196025	0.240434	0.15138	0.156917	0.112956	0.0645462	0.146375	0.0926451	0.156628	0.530101	0.70645	0.189298	0.214005	0.122213	1.10131	0.00168958	0.2639	0.0019252	0.00172911	0.00163896	0.0840537	0.100007	0.112459	0.00176426	0.186654	0.388662	0.218131	0.0238167	0.250008	0.408747	0.169291	0.253506	0.0992897	0.166526	0.250423
NUP210P2	0.00184849	0.00192835	0.00177858	0.00182715	0.00190689	0.00171297	0.00171763	0.00181356	0.00195644	0.00187063	0.00180347	0.00162003	0.0017403	0.00177384	0.00196025	0.00158364	0.00199827	0.00183671	0.00160098	0.00168748	0.00204121	0.00179956	0.00162066	0.00185125	0.00184511	0.00186505	0.00175628	0.00193719	0.00183246	0.00168958	0.00177701	0.0019252	0.00172911	0.00163896	0.00180257	0.00184783	0.00147993	0.00176426	0.0019295	0.00198652	0.00180493	0.0238167	0.00193854	0.00195644	0.0016952	0.00173556	0.00182688	0.00210634	0.0018829
RPL7P13	0.00184849	0.00192835	0.00177858	0.00182715	0.00190689	0.00171297	0.00171763	0.00181356	0.00195644	0.00187063	0.00180347	0.00162003	0.0017403	0.00177384	0.00196025	0.00158364	0.00199827	0.00183671	0.00160098	0.00168748	0.00204121	0.00179956	0.00162066	0.00185125	0.00184511	0.00186505	0.00175628	0.00193719	0.00183246	0.00168958	0.00177701	0.0019252	0.00172911	0.00163896	0.00180257	0.00184783	0.00147993	0.00176426	0.0019295	0.00198652	0.00180493	0.0238167	0.00193854	0.00195644	0.0016952	0.00173556	0.00182688	0.00210634	0.0018829
PFN2	6.27944	3.67146	6.84097	4.28891	3.93898	5.56909	7.13564	4.6202	5.63105	4.48528	6.66992	4.34699	4.57871	6.92558	4.14693	4.91757	5.08204	7.22774	6.22189	4.20105	3.53414	4.87004	6.3009	4.63694	3.96892	4.73285	5.56492	4.90431	4.09445	4.61143	5.38543	2.34399	4.59981	6.42221	5.38407	5.06079	5.17522	4.20499	4.84225	5.59892	5.85094	0.0238167	3.94714	4.14829	5.18667	5.51809	5.59057	5.54393	5.51046
AC007861.1	0.00184849	0.00192835	0.112562	0.00182715	0.00190689	0.00171297	0.00171763	0.00181356	0.00195644	0.00187063	0.00180347	0.00162003	0.0017403	0.00177384	0.00196025	0.00158364	0.00199827	0.00183671	0.00160098	0.00168748	0.00204121	0.00179956	0.00162066	0.00185125	0.1238	0.00186505	0.00175628	0.00193719	0.00183246	0.00168958	0.00177701	0.0019252	0.0884788	0.00163896	0.00180257	0.11699	0.00147993	0.00176426	0.0019295	0.00198652	0.00180493	0.0238167	0.00193854	0.00195644	0.0016952	0.00173556	0.00182688	0.00210634	0.0018829
CASC23	0.00184849	0.00192835	0.00177858	0.0604622	0.00190689	0.00171297	0.00171763	0.00181356	0.00195644	0.00187063	0.00180347	0.00162003	0.0017403	0.00177384	0.00196025	0.00158364	0.00199827	0.00183671	0.00160098	0.00168748	0.00204121	0.00179956	0.00162066	0.00185125	0.00184511	0.00186505	0.00175628	0.00193719	0.00183246	0.00168958	0.00177701	0.0019252	0.00172911	0.00163896	0.00180257	0.00184783	0.00147993	0.00176426	0.0019295	0.00198652	0.00180493	0.0238167	0.00193854	0.00195644	0.0016952	0.00173556	0.00182688	0.00210634	0.0018829
DNM1P41	0.270608	0.350114	0.540815	0.369415	0.508298	0.361498	0.77011	0.353673	0.278163	0.327297	0.501397	0.431338	0.911631	0.50727	0.400822	0.266433	0.576568	0.464331	0.543683	0.681514	0.424193	0.580873	0.261997	0.265356	0.450684	0.613783	0.186742	0.423136	0.616699	0.403583	0.383678	0.899819	0.343556	0.279878	0.167745	0.407823	0.328095	0.546015	0.133042	0.388662	0.354525	0.0238167	0.446338	0.515013	0.951676	0.288977	0.564125	0.728448	0.641913
RMND5A	4.03438	3.36672	5.6573	10.9008	7.09121	8.46544	2.69671	6.34813	6.38954	7.02778	4.63143	7.16288	4.07808	3.59893	4.3423	3.95651	8.28191	4.36965	7.53755	4.43456	5.36931	7.91648	2.4424	7.5857	7.38591	8.30733	5.75213	6.19114	8.36806	8.70882	7.30915	6.3662	4.00877	6.49993	5.81581	7.07462	2.71401	4.06562	9.64403	6.92333	4.70175	0.0238167	3.68146	9.15639	4.64935	7.30406	5.67866	11.7486	5.11106
LINC02201	0.00184849	0.00192835	0.00177858	0.00182715	0.00190689	0.00171297	0.00171763	0.00181356	0.00195644	0.138805	0.00180347	0.00162003	0.0017403	0.00177384	0.00196025	0.00158364	0.00199827	0.00183671	0.00160098	0.00168748	0.00204121	0.00179956	0.00162066	0.00185125	0.00184511	0.00186505	0.050374	0.00193719	0.00183246	0.00168958	0.00177701	0.0019252	0.00172911	0.00163896	0.00180257	0.00184783	0.00147993	0.00176426	0.0019295	0.00198652	0.00180493	0.0238167	0.00193854	0.00195644	0.0016952	0.00173556	0.00182688	0.00210634	0.0018829
AC092301.1	0.8649	0.30492	0.736681	0.312997	0.871242	0.758884	0.763988	0.501163	0.636882	0.91486	0.695472	0.567207	0.479825	0.615461	0.851008	0.772835	0.350436	0.629969	0.366745	0.607728	0.82689	0.986135	0.874512	0.265356	0.233907	0.11134	0.582774	0.402296	0.556393	0.821969	0.447335	1.53776	0.473968	0.566637	0.643015	0.307945	0.70993	0.273118	0.663856	0.238844	0.51061	0.0238167	0.548371	0.446029	0.273225	0.526175	0.469312	0.00210634	0.406803
PCAT1	0.13138	0.141493	0.0433054	0.15283	0.131281	0.144512	0.0528747	0.112381	0.15673	0.138805	0.0500986	0.0964687	0.155575	0.0884825	0.20877	0.154286	0.125149	0.113498	0.058164	0.029314	0.180738	0.0926451	0.118996	0.211022	0.0500674	0.0814513	0.110369	0.0790602	0.139105	0.180661	0.0607603	0.0019252	0.115742	0.141281	0.167745	0.167867	0.176315	0.103044	0.0783704	0.00198652	0.185638	0.0238167	0.141801	0.236441	0.0778997	0.0405529	0.0843614	0.37015	0.0817837
RAD23A	10.3426	10.7353	9.46421	9.10062	9.0683	9.55762	16.2332	12.0004	10.4879	9.37611	10.9008	9.56938	10.9224	11.038	11.152	10.4547	9.7266	10.3052	9.45022	10.7427	10.523	10.2227	12.9999	10.5446	9.18512	8.4396	10.5167	10.5981	8.91529	9.1494	9.68993	10.0449	10.036	10.0564	10.3359	6.51302	10.6757	10.0969	9.54458	9.89684	10.6434	0.0238167	11.8122	9.12082	10.6723	9.94673	10.64	7.57496	9.56716
TUBB4A	0.356826	0.211928	0.797939	0.529392	0.344673	0.535942	0.390272	0.165574	0.44148	0.464331	0.347096	0.366798	0.212061	0.845664	0.426788	0.304173	0.204163	0.275383	0.183033	0.477371	0.502368	0.244781	0.50452	0.183609	0.324757	0.2928	0.374308	0.412936	0.41236	0.248254	0.447335	0.333612	0.390144	0.362121	1.0048	0.11699	0.513044	0.333453	0.351223	0.213619	0.151657	0.0238167	0.721872	0.729142	0.329097	0.319078	0.410939	0.429104	0.528226
OR2D2	0.00184849	0.00192835	0.00177858	0.00182715	0.00190689	0.00171297	0.00171763	0.00181356	0.00195644	0.00187063	0.00180347	0.00162003	0.0017403	0.00177384	0.00196025	0.00158364	0.00199827	0.00183671	0.00160098	0.00168748	0.00204121	0.00179956	0.00162066	0.00185125	0.00184511	0.00186505	0.00175628	0.00193719	0.0716159	0.0507581	0.00177701	0.0019252	0.00172911	0.0993535	0.00180257	0.00184783	0.00147993	0.00176426	0.0019295	0.00198652	0.00180493	54.7105	0.00193854	0.00195644	0.0016952	0.00173556	0.0843614	0.00210634	0.0018829
SERPINB11	0.901347	1.30514	6.95406	2.71265	3.74681	6.24643	0.100843	3.87408	6.72607	3.95826	3.98688	4.74706	3.28485	4.25027	4.05012	3.8195	3.08983	2.02861	2.43993	2.70283	4.64318	2.96461	0.00162066	4.41901	4.65194	7.13807	1.8059	5.01813	3.4565	4.6906	5.28934	2.90801	2.22418	1.86264	7.49759	5.6538	1.5145	5.01507	2.64227	3.75834	1.83464	0.0238167	0.649221	8.37138	5.95277	2.9286	1.64521	3.51127	2.45898
COX10	3.64458	3.24434	2.57713	3.34241	3.24768	2.8681	2.12745	3.30845	3.57774	3.12057	3.63948	3.03133	3.47757	2.54626	3.65748	3.28412	3.10937	3.28126	2.90624	3.04387	3.01569	3.06007	2.01889	3.06187	3.55112	3.21359	3.10796	3.17606	3.18018	2.71202	2.81945	3.01506	3.4686	2.71644	2.45685	2.57098	3.20613	3.22607	3.31466	2.99549	3.49354	33.2482	3.45107	3.04026	3.12287	2.82017	3.35138	2.76515	3.28786
LINC02292	0.00184849	0.00192835	0.0528428	0.00182715	0.00190689	0.0436367	0.00171763	0.00181356	0.00195644	0.065704	0.00180347	0.00162003	0.0017403	0.00177384	0.00196025	0.00158364	0.00199827	0.00183671	0.00160098	0.00168748	0.00204121	0.0588564	0.0297244	0.0610657	0.00184511	0.00186505	0.00175628	0.00193719	0.00183246	0.00168958	0.00177701	0.0019252	0.00172911	0.00163896	0.00180257	0.00184783	0.00147993	0.00176426	0.0019295	0.00198652	0.00180493	0.0238167	0.00193854	0.00195644	0.0016952	0.00173556	0.00182688	0.00210634	0.0018829
GJA4	2.15687	2.34965	2.56193	2.75528	1.6926	2.3774	4.10392	2.1602	2.10508	2.63009	2.06121	3.02691	2.45168	1.98209	3.22172	2.63399	2.27784	2.93678	2.65162	2.56225	2.29769	1.412	8.76734	1.51215	1.74044	2.20334	3.47253	1.90958	1.64794	2.67866	2.6304	2.16827	2.11276	2.73434	3.83809	2.82115	3.27773	2.14098	2.0686	2.77742	2.78128	0.0238167	2.85715	2.6216	2.28412	2.21178	2.05556	3.54216	2.11537
LINC00705	0.147945	0.141493	0.241063	0.215535	0.0810465	0.0436367	0.00171763	0.0812136	0.116829	0.00187063	0.110944	0.0486421	0.212061	0.0509003	0.0827885	0.101847	0.276083	0.0787011	0.0455228	0.29799	0.101261	0.0588564	0.0429154	0.321776	0.0640777	0.126446	0.142716	0.0790602	0.724996	0.108929	0.00177701	0.0019252	0.151345	0.113025	0.0725481	0.134037	0.0231502	0.0483536	0.330354	0.151262	0.127275	0.0238167	0.230998	0.110203	0.0985924	0.103643	0.0992897	0.518957	0.431277
RPL7P17	0.270608	0.23711	0.10221	0.186975	0.131281	0.00171297	0.00171763	0.24008	0.00195644	0.00187063	0.0988806	0.00162003	0.0017403	0.00177384	0.00196025	0.00158364	0.00199827	0.00183671	0.125761	0.144601	0.00204121	0.10984	0.17834	0.00185125	0.00184511	0.00186505	0.175487	0.135711	0.00183246	0.00168958	0.358214	0.0019252	0.0794179	0.0852363	0.00180257	0.11699	0.00147993	0.00176426	0.0019295	0.00198652	0.00180493	0.0238167	0.00193854	0.00195644	0.0016952	0.00173556	0.00182688	0.00210634	0.0018829
TLL2	0.0672937	0.164109	0.121754	0.15283	0.183374	0.00171297	0.322543	0.101407	0.103879	0.065704	0.0988806	0.0646867	0.579034	0.144152	0.253734	0.481739	0.125149	0.134224	0.0271024	0.624224	0.191716	0.0432493	0.126911	0.504633	0.109688	0.0970874	0.186742	0.122213	0.274873	0.15246	0.140111	0.0781783	0.159612	0.243755	0.263497	0.234447	0.176315	0.116058	0.144713	0.186412	0.0969924	0.0238167	0.0634536	0.00195644	0.109405	0.271111	0.198651	0.138065	0.238383
MFSD3	3.8195	3.82958	4.03867	4.31489	4.52329	4.60847	3.97943	4.62445	3.36041	3.86994	4.90964	3.54673	5.0319	3.9261	3.23798	4.31532	4.97854	3.42969	3.58935	4.13735	4.10693	3.55967	3.6478	4.25706	4.86245	4.29665	4.23818	3.7413	3.97481	4.41999	3.94491	3.12975	4.18413	3.80991	3.48511	4.48573	3.43979	4.27571	4.36104	4.14998	4.2029	0.0238167	5.10569	3.80538	5.06616	3.61496	3.97943	4.22188	4.45822
AC025588.4	0.00184849	0.00192835	0.00177858	0.00182715	0.00190689	0.00171297	0.00171763	0.00181356	0.00195644	0.00187063	0.00180347	0.00162003	0.0017403	0.00177384	0.00196025	0.00158364	0.00199827	0.00183671	0.00160098	0.00168748	0.00204121	0.00179956	0.00162066	0.00185125	0.00184511	0.00186505	0.00175628	0.00193719	0.00183246	0.00168958	0.00177701	0.0019252	0.00172911	0.00163896	0.00180257	0.00184783	0.00147993	0.00176426	0.0019295	0.00198652	0.00180493	0.0238167	0.00193854	0.00195644	0.0016952	0.00173556	0.00182688	0.00210634	0.0018829
AC090136.3	0.00184849	0.164109	0.174055	0.00182715	0.00190689	0.0328122	0.0627822	0.0499865	0.0782491	0.110557	0.157301	0.0646867	0.0431421	0.0699142	0.127928	0.0269164	0.00199827	0.10182	0.0715727	0.091144	0.113128	0.0760627	0.142196	0.00185125	0.0790883	0.0814513	0.0409507	0.109452	0.0716159	0.0507581	0.0801948	0.0637744	0.166992	0.127275	0.0960766	0.185805	0.288479	0.116058	0.0647092	0.118239	0.0969924	0.0238167	0.161258	0.15246	0.0359577	0.0500674	0.0843614	0.107193	0.0964687
C1QTNF1-AS1	0.00184849	0.00192835	0.00177858	0.00182715	0.00190689	0.00171297	0.100843	0.00181356	0.171366	0.153914	0.133953	0.0964687	0.170373	0.124752	0.00196025	0.00158364	0.00199827	0.0898542	0.137263	0.00168748	0.146375	0.00179956	0.235758	0.140404	0.00184511	0.00186505	0.00175628	0.122213	0.139105	0.00168958	0.00177701	0.0019252	0.00172911	0.217898	0.233836	0.00184783	0.0545667	0.0757513	0.0019295	0.00198652	0.127275	0.0238167	0.00193854	0.00195644	0.0016952	0.00173556	0.0992897	0.15179	0.154079
CTSA	10.2227	11.9593	13.1856	8.77114	11.1052	11.0902	11.6719	8.3158	9.77347	11.7836	9.18982	10.8716	10.1027	8.93898	8.66431	10.5262	9.61025	11.0315	11.9963	11.1253	9.88682	8.72279	18.0342	11.3293	8.57973	9.14352	11.1295	10.3905	9.41673	10.7157	11.2471	8.89926	11.2786	12.0492	9.35009	10.7019	10.5905	11.7064	10.2859	11.3367	10.0449	0.0238167	10.0802	8.4634	9.62601	10.6508	11.7064	8.06181	10.0969
AL671277.1	1.38688	3.453	0.596591	1.16616	1.30862	0.834523	0.541012	1.05722	0.533761	0.382564	2.04548	1.0782	0.891121	1.17903	2.01889	0.450344	0.881052	0.638982	0.600165	0.55108	0.525012	3.24768	1.54774	0.831375	1.36875	0.725253	0.9031	1.08448	0.960226	0.368652	0.818358	2.67809	1.38273	0.289652	1.19391	0.436168	2.71401	0.469618	0.213691	1.51187	1.70607	0.0238167	0.834917	0.195528	1.0239	1.33623	1.80846	0.614634	0.745181
IL32	4.19519	7.71805	6.34448	3.68908	3.61724	3.81171	9.44206	3.9954	4.85956	3.30417	4.61926	6.45765	3.71536	4.44031	7.30798	3.89826	3.07382	4.56886	4.18694	3.86918	6.35514	3.86781	9.27289	3.58384	4.44125	3.43331	7.15642	3.78436	4.09176	4.02884	5.50564	5.168	5.35257	4.73722	7.25582	6.44484	6.89239	6.96269	3.28558	5.22265	5.36481	0.0238167	6.68287	2.95729	4.03696	4.74153	3.70707	3.78961	5.07861
LINC02190	0.00184849	0.00192835	0.00177858	0.00182715	0.00190689	0.00171297	0.00171763	0.00181356	0.00195644	0.00187063	0.00180347	0.00162003	0.0017403	0.00177384	0.00196025	0.00158364	0.00199827	0.00183671	0.00160098	0.00168748	0.00204121	0.00179956	0.00162066	0.00185125	0.00184511	0.00186505	0.00175628	0.00193719	0.00183246	0.00168958	0.00177701	0.0019252	0.00172911	0.00163896	0.00180257	0.00184783	0.00147993	0.00176426	0.0019295	0.00198652	0.00180493	0.0238167	0.00193854	0.00195644	0.0016952	0.00173556	0.00182688	0.00210634	0.0018829
PRAC2	0.29969	0.211928	0.00177858	0.00182715	0.00190689	0.129756	0.00171763	0.00181356	0.00195644	0.00187063	0.00180347	0.00162003	0.0017403	0.00177384	0.00196025	0.101847	0.00199827	0.00183671	0.00160098	0.00168748	0.00204121	0.00179956	0.111122	0.00185125	0.00184511	0.00186505	0.00175628	0.00193719	0.00183246	0.00168958	0.2639	0.0019252	0.00172911	0.00163896	0.00180257	0.00184783	0.00147993	0.00176426	0.186654	0.00198652	0.00180493	0.0238167	0.00193854	0.00195644	0.0016952	0.00173556	0.00182688	0.00210634	0.0018829
AC103810.5	0.399926	0.117967	0.194895	0.00182715	0.317061	0.114307	0.110877	0.447069	0.187258	0.00187063	0.00180347	0.0804998	0.0851865	0.00177384	0.334803	0.240434	0.364795	0.00183671	0.17145	0.420877	0.219165	0.00179956	0.46812	0.00185125	0.152485	0.00186505	0.334422	0.389953	0.0849886	0.195796	0.228336	0.0019252	0.207311	0.325909	0.00180257	0.351895	0.184388	0.00176426	0.0019295	0.00198652	0.29491	0.0238167	0.00193854	0.123467	0.399348	0.297888	0.344978	0.356071	0.16813
AL731569.1	0.57384	0.577809	0.560698	0.50487	0.470796	0.395879	0.73962	0.277566	0.374308	0.354886	0.425886	0.300635	0.605376	0.620314	0.253734	0.471485	0.717024	0.807755	0.462763	0.497881	0.544927	0.244781	0.450599	0.481241	0.572015	0.626892	0.403539	0.389953	0.507555	0.343375	0.393004	0.202764	0.330932	0.256192	0.11706	0.625681	0.19199	0.546015	0.469418	0.547005	0.733195	0.0238167	0.743012	0.396803	0.956546	0.476562	0.398012	0.855853	0.603106
RPS4XP3	0.00184849	0.00192835	0.389953	0.00182715	0.263497	0.437538	0.00171763	0.204768	0.278163	0.00187063	0.00180347	0.277438	0.415767	0.00177384	0.671163	0.00158364	0.00199827	0.00183671	0.267085	0.00168748	0.00204121	0.00179956	0.149919	0.00185125	0.233907	0.234796	0.78144	0.26635	0.544416	0.222252	0.00177701	0.0019252	0.183877	0.00163896	0.00180257	0.00184783	0.1996	0.346126	0.240434	0.535886	0.00180493	0.0238167	0.00193854	0.28885	0.0016952	0.00173556	0.398012	0.00210634	0.0018829
NUCB2	7.07265	11.001	9.22201	19.8189	20.734	12.6262	7.05038	21.3943	11.0988	16.1681	10.3248	14.2616	13.9794	9.38769	10.864	11.2638	14.2901	8.75907	11.5798	10.3817	11.7315	9.83683	7.76395	16.4107	13.5918	19.1218	16.5026	16.9539	13.9232	14.216	14.362	10.4547	7.91998	9.13151	12.7862	24.0738	8.33756	12.9301	14.7918	16.0678	11.4202	0.0238167	5.79153	18.317	9.69471	19.6737	10.9367	9.84245	11.9963
SERPINB12	0.399926	0.595148	0.185721	1.38116	2.0341	0.595857	0.0528747	0.144512	2.24463	2.94028	1.0005	1.38541	0.687837	0.18878	1.11304	0.869543	0.746957	0.702608	1.09212	0.497881	1.29607	1.68139	0.00162066	1.9486	1.10846	1.73282	0.164139	1.35102	1.5449	0.917365	1.01489	0.237204	0.0532389	0.715394	1.38729	1.26241	0.184388	5.37698	1.01991	1.59813	0.17425	0.0238167	0.121713	2.81444	0.451891	1.16925	0.620913	1.82902	1.46145
AC087741.2	2.03465	0.00192835	0.00177858	2.07745	3.38933	0.00171297	0.00171763	0.00181356	0.00195644	0.00187063	0.00180347	2.18604	0.0017403	0.00177384	0.00196025	0.00158364	2.13297	1.86341	0.00160098	1.75163	0.00204121	1.20756	0.00162066	0.00185125	1.89683	1.95172	0.00175628	1.79282	4.38856	1.60911	3.33844	1.68445	2.43686	1.30283	1.68331	0.00184783	0.990585	1.21587	3.24943	2.0858	1.35475	0.0238167	4.26824	0.00195644	3.32459	2.07659	1.19139	0.00210634	1.58128
B3GAT2	0.356826	0.601457	0.53444	0.494262	0.759478	0.604196	0.744047	1.15169	0.34729	0.442565	0.695472	0.557765	0.796804	1.08	0.400822	0.738591	0.767633	0.490111	0.395012	0.562186	0.853314	0.535034	0.658167	0.389399	0.967303	0.576487	0.590713	0.516228	0.896416	0.493288	1.05236	0.827096	1.08707	0.372058	0.558339	1.06841	1.32224	0.499881	0.696156	0.443584	0.910356	0.0238167	0.65499	0.526746	0.702608	0.577594	0.371326	0.717683	0.352928
RNU6-428P	0.00184849	0.00192835	0.00177858	0.00182715	0.00190689	0.00171297	0.00171763	0.00181356	0.00195644	0.00187063	0.00180347	0.00162003	0.0017403	0.00177384	0.00196025	0.00158364	0.00199827	0.00183671	0.00160098	0.00168748	0.00204121	0.00179956	0.00162066	0.00185125	0.00184511	0.00186505	0.00175628	0.00193719	0.00183246	0.00168958	0.00177701	0.0019252	0.00172911	0.00163896	0.00180257	0.00184783	0.00147993	0.00176426	0.0019295	0.00198652	0.00180493	0.0238167	0.00193854	0.00195644	0.0016952	0.00173556	0.00182688	0.00210634	0.0018829
AC023830.2	0.00184849	0.00192835	0.00177858	0.00182715	0.00190689	0.00171297	0.00171763	0.00181356	0.00195644	0.00187063	0.00180347	0.00162003	0.0017403	0.00177384	0.00196025	0.00158364	0.00199827	0.00183671	0.00160098	0.00168748	0.00204121	0.00179956	0.00162066	0.00185125	0.00184511	0.00186505	0.00175628	0.00193719	0.00183246	0.00168958	0.00177701	0.0019252	0.0452854	0.00163896	0.0498318	0.00184783	0.00147993	0.00176426	0.0019295	0.00198652	0.00180493	0.0238167	0.00193854	0.00195644	0.0016952	0.00173556	0.00182688	0.00210634	0.0018829
AC015468.3	0.00184849	0.00192835	0.00177858	0.00182715	0.00190689	0.00171297	0.00171763	0.00181356	0.00195644	0.00187063	0.00180347	0.00162003	0.0017403	0.00177384	0.00196025	0.00158364	0.00199827	0.00183671	0.00160098	0.00168748	0.00204121	0.00179956	0.00162066	0.00185125	0.00184511	0.00186505	0.00175628	0.00193719	0.00183246	0.00168958	0.00177701	0.0019252	0.00172911	0.00163896	0.00180257	0.00184783	0.00147993	0.00176426	0.0019295	0.00198652	0.00180493	0.0238167	0.00193854	0.00195644	0.0016952	0.00173556	0.00182688	0.00210634	0.0018829
SPATA2	2.19463	1.88327	2.03085	2.01048	2.20528	1.88934	1.60379	2.1063	1.98629	2.31769	2.31539	2.29536	2.33488	1.65079	2.62692	2.08548	2.21178	1.77302	1.90958	2.02436	2.16479	2.6325	1.98739	1.97953	2.44413	2.22304	2.24609	2.18483	2.25822	2.3698	1.64464	2.06438	1.68772	2.03308	1.68331	2.51177	1.76494	2.17741	2.34763	2.09856	2.21122	0.0238167	2.36156	2.38113	2.33551	2.1602	2.2088	2.77407	2.27012
GGT3P	0.0834065	0.0708307	0.00177858	0.0604622	0.00190689	0.00171297	0.0528747	0.00181356	0.0909432	0.00187063	0.18971	0.00162003	0.524671	0.0790448	0.0827885	0.0594428	0.111712	0.00183671	0.306511	0.0384218	0.135465	0.00179956	0.00162066	0.0749907	0.0500674	0.0663933	0.100798	0.0790602	0.0977857	0.00168958	0.00177701	0.0019252	0.0977911	0.476067	0.00180257	0.100007	0.26838	0.00176426	0.172514	0.00198652	0.00180493	0.0238167	0.00193854	0.00195644	0.0778997	0.0405529	0.456806	0.138065	0.067676
AC010329.5	0.00184849	0.0708307	0.00177858	0.00182715	0.00190689	0.057469	0.00171763	0.0499865	0.00195644	0.00187063	0.00180347	0.00162003	0.0017403	0.00177384	0.00196025	0.00158364	0.00199827	0.00183671	0.0852363	0.00168748	0.00204121	0.00179956	0.00162066	0.00185125	0.00184511	0.00186505	0.0409507	0.00193719	0.00183246	0.00168958	0.0425944	0.0019252	0.00172911	0.00163896	0.00180257	0.0837297	0.0231502	0.0378434	0.0019295	0.0807137	0.0724917	0.0238167	0.00193854	0.0805275	0.0359577	0.00173556	0.00182688	0.00210634	0.0018829
AC145350.3	0.00184849	0.00192835	0.00177858	0.00182715	0.00190689	0.00171297	0.00171763	0.00181356	0.00195644	0.00187063	0.00180347	0.00162003	0.0017403	0.00177384	0.00196025	0.00158364	0.00199827	0.00183671	0.00160098	0.00168748	0.00204121	0.00179956	0.00162066	0.00185125	0.00184511	0.00186505	0.00175628	0.00193719	0.00183246	0.00168958	0.00177701	0.0019252	0.00172911	0.00163896	0.00180257	0.00184783	0.00147993	0.00176426	0.0019295	0.00198652	0.00180493	0.0238167	0.00193854	0.00195644	0.0016952	0.00173556	0.00182688	0.00210634	0.0018829
FO680682.1	0.00184849	0.00192835	0.00177858	0.00182715	0.00190689	0.00171297	0.00171763	0.00181356	0.00195644	0.00187063	0.00180347	0.00162003	0.0017403	0.00177384	0.00196025	0.00158364	0.00199827	0.00183671	0.00160098	0.00168748	0.00204121	0.00179956	0.00162066	0.00185125	0.00184511	0.00186505	0.00175628	0.00193719	0.00183246	0.00168958	0.00177701	0.0019252	0.00172911	0.00163896	0.00180257	0.00184783	0.00147993	0.00176426	0.0019295	0.00198652	0.00180493	0.0238167	0.00193854	0.00195644	0.241996	0.00173556	0.00182688	0.00210634	0.0018829
COLCA1	2.61593	3.19702	1.88356	1.09497	0.750923	1.44387	0.998564	3.69814	1.97325	1.45449	3.35363	1.65598	3.44165	2.00949	2.22606	2.57344	2.66448	1.18338	1.26482	1.67462	3.11049	1.00162	0.783689	2.40509	1.62831	2.19132	1.86938	0.8114	3.48174	2.45932	1.31423	0.803034	2.28326	0.496718	1.73728	2.35295	2.00598	2.73748	1.73755	1.14517	3.07316	0.0238167	3.57185	1.14223	3.24296	0.762332	1.85707	0.970195	2.44774
RN7SL560P	0.00184849	0.00192835	0.00177858	0.00182715	0.00190689	0.00171297	0.00171763	0.00181356	0.00195644	0.00187063	0.00180347	0.00162003	0.0017403	0.00177384	0.00196025	0.00158364	0.00199827	0.00183671	0.00160098	0.00168748	0.00204121	0.00179956	0.00162066	0.00185125	0.00184511	0.00186505	0.00175628	0.00193719	0.00183246	0.00168958	0.00177701	0.0019252	0.00172911	0.00163896	0.00180257	0.00184783	0.00147993	0.00176426	0.0019295	0.00198652	0.00180493	0.0238167	0.00193854	0.00195644	0.0016952	0.00173556	0.00182688	0.00210634	0.0018829
RNU6-820P	0.00184849	0.00192835	0.00177858	0.00182715	0.00190689	0.00171297	0.00171763	0.00181356	0.00195644	0.00187063	0.00180347	0.00162003	0.0017403	0.00177384	0.00196025	0.00158364	0.00199827	0.00183671	0.00160098	0.00168748	0.00204121	0.00179956	0.00162066	0.00185125	0.00184511	0.00186505	0.00175628	0.00193719	0.00183246	0.00168958	0.00177701	0.0019252	0.00172911	0.00163896	0.00180257	0.00184783	0.00147993	0.00176426	0.0019295	0.00198652	0.00180493	0.0238167	0.00193854	0.00195644	0.0016952	0.00173556	0.00182688	0.00210634	0.0018829
AC093367.1	0.00184849	0.00192835	0.00177858	0.369415	0.655473	0.185085	0.165589	0.00181356	0.278163	0.585404	0.210517	0.266534	0.404292	0.00177384	0.00196025	0.594362	0.00199827	0.00183671	0.366745	0.00168748	0.00204121	0.194675	0.00162066	0.224023	0.00184511	0.00186505	0.00175628	0.00193719	0.00183246	0.00168958	0.00177701	0.955016	0.175777	0.338263	0.202082	0.00184783	0.00147993	0.333453	0.240434	0.00198652	0.00180493	0.0238167	0.00193854	0.00195644	0.169291	0.45375	0.794956	0.00210634	0.0018829
FGF23	0.00184849	0.00192835	0.00177858	0.00182715	0.00190689	0.00171297	0.00171763	0.00181356	0.00195644	0.00187063	0.00180347	0.00162003	0.0017403	0.0364038	0.00196025	0.00158364	0.00199827	0.0464814	0.00160098	0.00168748	0.00204121	0.00179956	0.022625	0.00185125	0.00184511	0.00186505	0.00175628	0.00193719	0.00183246	0.0292318	0.00177701	0.0019252	0.00172911	0.00163896	0.00180257	0.00184783	0.0177565	0.00176426	0.0019295	0.00198652	0.00180493	0.0238167	0.00193854	0.00195644	0.0016952	0.00173556	0.00182688	0.00210634	0.0018829
AC114689.1	0.00184849	0.00192835	0.00177858	0.00182715	0.00190689	0.00171297	0.00171763	0.00181356	0.00195644	0.00187063	0.00180347	0.00162003	0.0017403	0.00177384	0.00196025	0.00158364	0.00199827	0.00183671	0.00160098	0.00168748	0.00204121	0.00179956	0.00162066	0.00185125	0.00184511	0.00186505	0.00175628	0.00193719	0.00183246	0.00168958	0.00177701	0.0019252	0.00172911	0.00163896	0.00180257	0.00184783	0.00147993	0.00176426	0.0019295	0.00198652	0.00180493	0.0238167	0.00193854	0.00195644	0.0016952	0.00173556	0.00182688	0.00210634	0.0018829
SERTAD2	4.79309	4.96342	6.65727	6.25715	7.25953	4.08469	2.24609	4.93517	5.85667	4.92287	5.6202	4.67622	4.46629	4.14026	4.76238	4.79141	4.42488	4.02501	4.66761	4.40727	4.57144	4.62793	2.72356	6.66817	6.49718	5.06383	5.39967	3.77409	7.76094	5.26483	5.99499	6.52168	4.5797	4.18513	5.99144	6.55886	4.33232	4.46775	8.98388	5.60539	5.26546	0.0238167	3.74008	5.02475	4.64631	4.9639	4.75375	9.68993	4.90902
OTUD1	2.32777	2.17823	2.53487	3.16824	2.91722	2.33133	2.28708	3.24047	2.29739	2.32292	3.01907	2.26263	1.78567	2.12157	1.54406	1.91973	2.71229	2.05297	2.68891	2.44934	1.91973	1.9215	1.86366	3.43472	3.35966	3.18118	2.90126	2.91254	3.32674	2.75767	2.80637	2.72451	2.52622	2.2759	2.45993	3.31358	2.22731	2.26156	3.80067	3.06628	2.49223	0.0238167	3.01705	2.64132	2.95939	2.86262	2.26209	4.35369	2.08895
ADGRG5	0.435625	0.868567	0.69572	0.471988	0.387765	0.776431	0.0914284	0.516898	0.636882	0.327297	0.516588	0.671041	0.66445	0.464413	0.978432	0.718453	0.426788	0.936315	0.405227	0.446981	0.82689	0.454895	0.628875	0.444998	0.559517	0.46083	1.07615	0.474634	0.668778	0.653858	0.492675	1.01607	0.416639	0.692354	0.345434	0.307945	0.394023	1.02857	0.7477	0.535886	0.431923	0.0238167	0.721872	0.661131	0.641985	0.369471	0.469312	0.589902	0.517531
ST3GAL6	1.34893	1.72473	1.45339	1.51334	1.54643	1.51428	2.76451	1.52054	1.59428	1.43453	1.33645	1.52363	1.27196	1.09421	1.14862	1.08588	1.40164	1.7185	1.6624	1.57463	2.3022	1.84435	1.86848	1.67767	1.89342	1.62143	1.16577	1.57729	2.01591	1.86801	1.31852	1.15213	1.6971	1.44295	1.57133	1.56062	2.35064	1.66903	1.4391	1.39055	1.89792	0.0238167	1.18617	1.85259	1.2444	1.54282	1.39288	1.86234	1.53609
GLI4	4.09538	4.5306	3.81702	4.05407	4.38421	4.95993	4.71354	5.89982	3.91569	3.54253	5.64262	4.3351	5.11644	5.85171	3.24655	4.38238	5.29127	3.77122	4.0674	4.51498	4.13646	3.95696	4.55856	4.10122	4.55808	4.55199	4.08215	4.59246	5.14748	4.49785	5.31498	5.36153	6.84097	4.20375	4.52862	6.25715	6.08895	4.17926	4.94718	4.74153	6.32739	0.0238167	7.00498	4.0674	7.58276	3.70548	3.73599	6.27354	4.84939
PKP2	3.95351	3.42969	3.42098	1.83974	2.23432	1.94757	1.65103	2.86296	2.81284	1.76578	1.71683	2.68829	2.6118	2.78193	5.77603	2.97185	2.87151	2.57559	2.06319	1.53464	3.30983	2.74401	1.31736	2.48027	2.55169	1.35495	2.6325	1.61844	1.74529	1.67306	1.83307	8.12585	1.36542	3.04868	1.67482	0.724115	3.23665	2.67079	1.77651	1.7634	3.62488	27.0794	2.46579	1.76744	1.87746	1.13015	3.43937	1.18617	2.75493
AL158055.1	0.00184849	0.00192835	0.00177858	0.00182715	0.00190689	0.00171297	0.100843	0.00181356	0.00195644	0.00187063	0.00180347	0.0804998	0.0017403	0.00177384	0.191273	0.142043	0.00199827	0.316987	0.148716	0.00168748	0.00204121	0.00179956	0.0847523	0.00185125	0.00184511	0.00186505	0.222697	0.00193719	0.00183246	0.121855	0.219296	0.0019252	0.00172911	0.113025	0.00180257	0.00184783	0.112459	0.00176426	0.0019295	0.00198652	0.00180493	0.0238167	0.00193854	0.180142	0.0016952	0.00173556	0.00182688	0.00210634	0.0018829
RNU6-453P	0.00184849	0.00192835	0.00177858	0.00182715	0.00190689	0.00171297	0.00171763	0.00181356	0.00195644	0.00187063	0.00180347	0.00162003	0.0017403	0.00177384	0.00196025	0.00158364	0.00199827	0.00183671	0.00160098	0.00168748	0.00204121	0.00179956	0.00162066	0.00185125	0.00184511	0.00186505	0.00175628	0.00193719	0.00183246	0.00168958	0.00177701	0.0019252	0.00172911	0.00163896	0.00180257	0.00184783	0.00147993	0.00176426	0.0019295	0.00198652	0.00180493	0.0238167	0.00193854	0.00195644	0.0016952	0.00173556	0.00182688	0.00210634	0.0018829
HOOK1	3.78308	3.98023	3.38858	4.49693	4.81994	3.43937	0.923378	3.82445	4.17511	4.98919	3.71452	3.6722	3.73599	3.16357	4.35126	3.98422	4.83817	4.32782	3.86234	4.59722	4.43238	5.44118	0.633224	3.93851	4.45161	4.76995	3.01776	4.53577	4.26681	3.96892	3.65137	5.58775	3.2802	4.71499	4.54238	4.00792	3.39786	4.74263	4.28423	3.35616	2.73905	0.0238167	2.76216	5.53353	3.50084	4.22373	5.03543	4.0909	3.46041
TRIM51HP	0.00184849	0.00192835	0.00177858	0.00182715	0.00190689	0.00171297	0.00171763	0.00181356	0.00195644	0.00187063	0.00180347	0.00162003	0.0017403	0.00177384	0.00196025	0.00158364	0.00199827	0.00183671	0.00160098	0.00168748	0.00204121	0.00179956	0.00162066	0.00185125	0.00184511	0.00186505	0.00175628	0.00193719	0.00183246	0.00168958	0.00177701	0.0019252	0.00172911	0.00163896	0.00180257	0.00184783	0.00147993	0.00176426	0.0019295	0.00198652	0.00180493	0.0238167	0.00193854	0.00195644	0.0016952	0.00173556	0.00182688	0.00210634	0.0018829
MRM3	3.69974	3.38971	2.96904	3.54868	3.72404	2.92958	2.70056	3.58075	3.38305	3.66072	3.84035	3.46153	3.83765	3.25767	3.74767	3.52791	3.65674	3.2037	3.20793	3.79814	3.54329	4.0267	2.80168	3.52255	3.29335	3.59283	3.64505	3.44275	3.04768	3.20538	2.9482	3.16289	3.10293	3.10437	3.45037	3.18086	3.58276	3.47757	3.09751	3.37111	3.55038	0.0238167	4.12631	3.40424	3.59587	3.41825	3.52905	3.05079	3.48961
AP005242.3	0.00184849	0.00192835	0.00177858	0.00182715	0.00190689	0.00171297	0.00171763	0.00181356	0.00195644	0.00187063	0.00180347	0.00162003	0.0017403	0.00177384	0.00196025	0.00158364	0.00199827	0.00183671	0.00160098	0.00168748	0.00204121	0.00179956	0.00162066	0.00185125	0.00184511	0.00186505	0.00175628	0.00193719	0.00183246	0.00168958	0.00177701	0.0019252	0.00172911	0.00163896	0.00180257	0.00184783	0.00147993	0.00176426	0.0019295	0.00198652	0.00180493	0.0238167	0.00193854	0.00195644	0.0016952	0.00173556	0.00182688	0.00210634	0.0018829
KRT1	2.08776	1.5413	0.713243	4.98028	38.1293	2.53301	0.337702	0.786713	2.65036	7.3305	5.05139	1.16024	1.45269	2.52816	1.81536	2.06516	1.15523	1.04072	5.56154	4.86814	8.27828	1.39966	0.399834	12.7303	4.00617	5.48722	2.16256	3.03684	1.78073	2.46181	2.95831	1.12587	2.55909	16.9539	6.76766	10.584	6.13488	1.31952	2.41637	1.36036	2.38081	0.0238167	2.87151	1.83487	9.85412	3.25616	2.06288	2.27848	0.734354
AL139260.2	0.00184849	0.00192835	0.00177858	0.00182715	0.00190689	0.00171297	0.00171763	0.00181356	0.00195644	0.00187063	0.062786	0.00162003	0.155575	0.00177384	0.00196025	0.00158364	0.00199827	0.00183671	0.00160098	0.00168748	0.00204121	0.00179956	0.00162066	0.183609	0.109688	0.0970874	0.0715997	0.00193719	0.00183246	0.00168958	0.00177701	0.0019252	0.00172911	0.00163896	0.00180257	0.00184783	0.00147993	0.00176426	0.107441	0.00198652	0.00180493	0.0238167	0.00193854	0.00195644	0.0016952	0.00173556	0.156087	0.00210634	0.0018829
AC016583.1	0.0516226	0.0708307	0.112562	0.047447	0.0810465	0.057469	0.165589	0.0499865	0.00195644	0.0815758	0.00180347	0.0247912	0.0017403	0.152835	0.0827885	0.00158364	0.111712	0.0787011	0.112956	0.11944	0.113128	0.0926451	0.261997	0.00185125	0.0640777	0.0814513	0.0409507	0.0946647	0.00183246	0.0292318	0.00177701	0.0019252	0.125211	0.0993535	0.179181	0.150868	0.120868	0.0378434	0.0019295	0.10565	0.05002	0.0238167	0.0719343	0.068138	0.0665471	0.0500674	0.00182688	0.107193	0.0018829
IGHV3-43	0.63435	0.469047	0.00177858	0.494262	0.249722	0.30519	0.157039	0.00181356	0.628473	0.00187063	0.00180347	2.63222	0.0017403	0.18878	1.13591	0.471485	1.16888	1.16394	0.972553	2.10599	0.710537	0.00179956	0.352988	0.211022	0.00184511	0.00186505	0.00175628	0.412936	0.00183246	0.653858	0.00177701	0.623004	0.00172911	0.972391	0.00180257	0.00184783	0.41236	0.842629	0.373117	0.289774	0.578205	0.0238167	0.00193854	0.00195644	0.0016952	0.172288	1.05329	0.00210634	0.0018829
PDLIM1P3	0.00184849	0.00192835	0.00177858	0.00182715	0.00190689	0.00171297	0.00171763	0.00181356	0.00195644	0.00187063	0.00180347	0.00162003	0.0017403	0.00177384	0.00196025	0.00158364	0.00199827	0.00183671	0.00160098	0.00168748	0.00204121	0.00179956	0.00162066	0.00185125	0.00184511	0.00186505	0.00175628	0.00193719	0.00183246	0.00168958	0.00177701	0.0019252	0.00172911	0.00163896	0.00180257	0.00184783	0.00147993	0.00176426	0.0019295	0.00198652	0.00180493	0.0238167	0.00193854	0.00195644	0.0016952	0.00173556	0.00182688	0.00210634	0.0018829
RNU6-1273P	0.00184849	0.00192835	0.00177858	0.00182715	0.00190689	0.00171297	0.00171763	0.00181356	0.00195644	0.00187063	0.00180347	0.00162003	0.0017403	0.00177384	0.00196025	0.00158364	0.00199827	0.00183671	0.00160098	0.00168748	0.00204121	0.00179956	0.00162066	0.00185125	0.00184511	0.00186505	0.00175628	0.00193719	0.00183246	0.00168958	0.00177701	0.0019252	0.00172911	0.00163896	0.00180257	0.00184783	0.00147993	0.00176426	0.0019295	0.00198652	0.00180493	0.0238167	0.00193854	0.00195644	0.0016952	0.00173556	0.00182688	0.00210634	0.0018829
RNA5SP218	0.00184849	0.00192835	0.00177858	0.00182715	0.00190689	0.00171297	0.00171763	0.00181356	0.00195644	0.00187063	0.00180347	0.00162003	0.0017403	0.00177384	0.00196025	0.00158364	0.00199827	0.00183671	0.00160098	0.00168748	0.00204121	0.00179956	0.00162066	0.00185125	0.00184511	0.00186505	0.00175628	0.00193719	0.00183246	0.00168958	0.00177701	0.0019252	0.00172911	0.00163896	0.00180257	0.00184783	0.00147993	0.00176426	0.0019295	0.00198652	0.00180493	0.0238167	0.00193854	0.00195644	0.0016952	0.00173556	0.00182688	0.00210634	0.0018829
ASB8	4.38374	4.41266	3.38305	4.24101	3.86656	4.1172	3.6911	3.363	4.09445	4.42307	3.90383	3.87443	4.40285	3.24434	3.16502	4.15658	4.72901	4.35222	4.5291	4.49161	4.14913	3.5974	3.07942	4.23087	4.19693	4.44924	4.25802	5.01813	4.10078	4.07531	3.84665	2.92618	3.25921	4.28273	2.63615	4.4799	2.73694	4.40628	4.24183	4.15867	3.55038	0.0238167	3.9072	4.32686	4.20954	4.41999	4.33179	4.0414	4.34644
AL080312.2	0.00184849	0.00192835	0.00177858	0.00182715	0.00190689	0.00171297	0.00171763	0.00181356	0.00195644	0.00187063	0.00180347	0.00162003	0.0017403	0.00177384	0.00196025	0.00158364	0.00199827	0.00183671	0.00160098	0.00168748	0.00204121	0.00179956	0.00162066	0.00185125	0.00184511	0.00186505	0.00175628	0.148914	0.00183246	0.00168958	0.00177701	0.0019252	0.00172911	0.00163896	0.00180257	0.00184783	0.00147993	0.00176426	0.0019295	0.00198652	0.00180493	0.0238167	0.00193854	0.00195644	0.0016952	0.00173556	0.00182688	0.00210634	0.0018829
RAET1K	0.0834065	0.0826094	0.0720726	0.00182715	0.00190689	0.0436367	0.00171763	0.00181356	0.130008	0.00187063	0.00180347	0.00162003	0.0017403	0.0424398	0.00196025	0.0467089	0.0985319	0.10182	0.0455228	0.0384218	0.00204121	0.00179956	0.0760865	0.0877599	0.00184511	0.00186505	0.00175628	0.00193719	0.00183246	0.00168958	0.00177701	0.0781783	0.00172911	0.00163896	0.00180257	0.00184783	0.00147993	0.00176426	0.0019295	0.00198652	0.0724917	0.0238167	0.0719343	0.00195644	0.0016952	0.0405529	0.00182688	0.181793	0.126404
AC092111.1	0.147945	0.106787	0.0528428	0.257001	0.222521	0.586298	0.799911	0.345434	0.218364	0.22012	0.460962	0.126354	0.225979	0.270582	0.20877	0.228428	0.190077	0.359541	0.326233	0.091144	0.231362	0.334349	0.199584	0.334349	0.25957	0.261951	0.120753	0.354978	0.262049	0.272293	0.514415	0.333612	0.423882	0.168318	0.454692	0.202865	0.301682	0.260885	0.213691	0.213619	0.164109	0.0238167	0.287611	0.166104	0.345598	0.493373	0.156087	0.319078	0.303704
AC022150.3	0.00184849	0.00192835	0.00177858	0.00182715	0.183374	0.00171297	0.00171763	0.00181356	0.00195644	0.00187063	0.00180347	0.00162003	0.0017403	0.00177384	0.00196025	0.00158364	0.00199827	0.0898542	0.00160098	0.00168748	0.00204121	0.0926451	0.00162066	0.00185125	0.0790883	0.00186505	0.00175628	0.00193719	0.00183246	0.00168958	0.00177701	0.0781783	0.0705584	0.127275	0.00180257	0.150868	0.160142	0.00176426	0.172514	0.00198652	0.00180493	0.0238167	0.00193854	0.00195644	0.150586	0.0931598	0.156087	0.00210634	0.0018829
DDX11L10	0.0993535	0.0826094	0.224898	0.0604622	0.00190689	0.0436367	0.426002	0.250194	0.130008	0.124531	0.00180347	0.0341993	0.0566398	0.00177384	0.0987339	0.0354313	0.00199827	0.00183671	0.0715727	0.00168748	0.135465	0.0588564	0.0679125	0.00185125	0.00184511	0.00186505	0.100798	0.00193719	0.154351	0.00168958	0.00177701	0.109219	0.0977911	0.0308705	0.00180257	0.00184783	0.0282566	0.0757513	0.0019295	0.00198652	0.00180493	0.0238167	0.0826643	0.00195644	0.0016952	0.0610219	0.0843614	0.198201	0.0018829
SLC45A4	4.68285	2.01994	1.01769	1.97869	1.33768	2.1279	1.70378	1.41591	1.43346	1.86768	1.56012	2.46848	2.54848	1.30416	2.61818	1.66737	1.46584	2.74675	1.89152	1.65822	2.6813	1.64064	1.97675	1.53554	1.18454	1.78544	1.97268	2.40802	1.1144	2.07037	2.18423	2.4688	1.37279	1.80614	1.50891	1.65573	1.91363	2.01565	1.57159	1.73116	1.33088	0.0238167	1.43046	1.95143	1.94366	1.32441	2.45224	1.15771	1.59275
AC022743.1	0.00184849	0.00192835	0.00177858	0.00182715	0.00190689	0.00171297	0.223677	0.00181356	0.00195644	0.00187063	0.00180347	0.00162003	0.0017403	0.00177384	0.00196025	0.00158364	0.00199827	0.00183671	0.00160098	0.00168748	0.00204121	0.00179956	0.00162066	0.00185125	0.00184511	0.00186505	0.00175628	0.00193719	0.00183246	0.00168958	0.00177701	0.0019252	0.00172911	0.00163896	0.00180257	0.00184783	0.00147993	0.00176426	0.0019295	0.00198652	0.00180493	0.0238167	0.00193854	0.00195644	0.0016952	0.00173556	0.00182688	0.00210634	0.0018829
RNA5SP128	0.00184849	0.00192835	0.00177858	0.00182715	0.00190689	0.00171297	0.00171763	0.00181356	0.00195644	0.00187063	0.00180347	0.00162003	0.0017403	0.00177384	0.00196025	0.00158364	0.00199827	0.00183671	0.00160098	0.00168748	0.00204121	0.00179956	0.00162066	0.00185125	0.00184511	0.00186505	0.00175628	0.00193719	0.00183246	0.00168958	0.00177701	0.0019252	0.00172911	0.00163896	0.00180257	0.00184783	0.00147993	0.00176426	0.0019295	0.00198652	0.00180493	0.0238167	0.00193854	0.00195644	0.0016952	0.00173556	0.00182688	0.00210634	0.0018829
MTRF1	2.99582	3.0279	2.39038	3.19487	3.40173	2.89579	2.70632	3.2037	2.92088	2.75962	3.09207	2.99275	3.67937	3.32319	2.94759	2.83099	3.69853	3.96335	3.0992	3.46346	3.45258	2.93383	2.23462	2.60611	3.56839	3.0906	3.36639	3.33577	3.05212	2.90231	3.10833	2.22731	3.66928	3.00554	2.63338	3.15961	3.16079	3.2774	2.62438	3.71245	3.12461	0.0238167	3.40256	3.73515	3.59587	3.13716	3.16117	2.75133	3.08043
GAGE10	0.00184849	0.00192835	0.00177858	0.00182715	0.00190689	0.129756	0.00171763	0.00181356	0.00195644	0.00187063	0.00180347	0.00162003	0.0017403	0.00177384	0.00196025	0.00158364	0.00199827	0.00183671	0.0852363	0.00168748	0.00204121	0.00179956	0.00162066	0.154656	0.152485	0.157174	0.00175628	0.189397	0.274873	0.00168958	0.130434	0.187221	0.00172911	0.00163896	0.00180257	0.00184783	0.00147993	0.00176426	0.0019295	0.37015	0.00180493	0.0238167	0.00193854	0.00195644	0.0016952	0.225275	0.00182688	0.00210634	0.0018829
AL135924.2	0.00184849	0.00192835	0.00177858	0.00182715	0.00190689	0.00171297	0.00171763	0.00181356	0.00195644	0.00187063	0.00180347	0.00162003	0.0017403	0.00177384	0.00196025	0.00158364	0.00199827	0.00183671	0.00160098	0.00168748	0.00204121	0.00179956	0.00162066	0.00185125	0.00184511	0.00186505	0.00175628	0.00193719	0.00183246	0.00168958	0.00177701	0.0019252	0.00172911	0.00163896	0.00180257	0.00184783	0.00147993	0.00176426	0.0019295	0.00198652	0.00180493	0.0238167	0.00193854	0.00195644	0.0016952	0.00173556	0.00182688	0.00210634	0.0018829
AC112673.1	0.147945	0.00192835	0.00177858	0.00182715	0.00190689	0.00171297	0.00171763	0.00181356	0.00195644	0.00187063	0.00180347	0.00162003	0.0017403	0.00177384	0.00196025	0.00158364	0.00199827	0.00183671	0.00160098	0.00168748	0.00204121	0.00179956	0.0847523	0.00185125	0.00184511	0.00186505	0.00175628	0.00193719	0.139105	0.00168958	0.119376	0.0019252	0.00172911	0.113025	0.00180257	0.00184783	0.00147993	0.00176426	0.0019295	0.00198652	0.00180493	0.0238167	0.00193854	0.00195644	0.0016952	0.00173556	0.00182688	0.00210634	0.0018829
MTND5P14	0.00184849	0.141493	0.10221	0.0756559	0.131281	0.0865597	0.0818413	0.00181356	0.203108	0.00187063	0.00180347	0.0341993	0.0566398	0.00177384	0.00196025	0.0880998	0.00199827	0.00183671	0.0349876	0.0787055	0.00204121	0.00179956	0.0358788	0.00185125	0.0640777	0.126446	0.0912323	0.0946647	0.139105	0.0507581	0.0897668	0.0942469	0.0532389	0.00163896	0.0616487	0.00184783	0.0545667	0.00176426	0.0927356	0.00198652	0.139421	0.0238167	0.00193854	0.00195644	0.0016952	0.115403	0.0699576	0.123444	0.0018829
IGSF11-AS1	0.00184849	0.00192835	0.00177858	0.00182715	0.00190689	0.00171297	0.00171763	0.0606673	0.0909432	0.00187063	0.00180347	0.00162003	0.0017403	0.00177384	0.00196025	0.00158364	0.00199827	0.0898542	0.0271024	0.00168748	0.00204121	0.00179956	0.00162066	0.00185125	0.00184511	0.00186505	0.00175628	0.00193719	0.00183246	0.00168958	0.0509776	0.0019252	0.00172911	0.00163896	0.00180257	0.00184783	0.00147993	0.00176426	0.0019295	0.00198652	0.00180493	0.0238167	0.00193854	0.00195644	0.0016952	0.00173556	0.00182688	0.00210634	0.0018829
AC018648.1	0.13138	0.15246	0.204943	0.286374	0.144251	0.30519	1.42823	0.706019	0.389253	0.235269	0.406027	0.254595	0.225979	0.723349	0.28258	0.253475	0.178024	0.267161	0.316939	0.091144	0.413052	0.276868	0.857037	0.211022	0.273432	0.219865	0.272758	0.240524	0.212045	0.208963	0.254439	0.154756	0.549038	0.181171	0.405392	0.578271	0.483915	0.18669	0.133042	0.485966	0.185638	0.0238167	0.793277	0.262628	0.26528	0.244017	0.214005	0.181793	0.464122
SNX18P14	0.00184849	0.00192835	0.00177858	0.135487	0.00190689	0.00171297	0.00171763	0.00181356	0.00195644	0.153914	0.00180347	0.00162003	0.0017403	0.00177384	0.00196025	0.00158364	0.350436	0.145538	0.00160098	0.00168748	0.204943	0.00179956	0.00162066	0.00185125	0.00184511	0.00186505	0.00175628	0.00193719	0.00183246	0.00168958	0.00177701	0.0019252	0.00172911	0.00163896	0.00180257	0.00184783	0.00147993	0.00176426	0.266246	0.00198652	0.22767	0.0238167	0.00193854	0.00195644	0.0016952	0.00173556	0.00182688	0.00210634	0.0018829
AC009133.2	1.0784	0.00192835	2.34132	1.62357	1.63627	0.00171297	0.00171763	1.30677	1.52953	1.39505	0.00180347	0.111871	0.0017403	0.66549	0.00196025	0.848803	1.16888	1.80638	0.550973	0.00168748	1.21889	0.00179956	0.00162066	1.57102	0.00184511	0.00186505	1.81115	0.00193719	0.00183246	2.42419	0.00177701	0.0019252	0.00172911	0.00163896	0.00180257	0.00184783	0.00147993	0.00176426	0.0019295	1.0997	0.00180493	0.0238167	0.00193854	0.00195644	0.0016952	0.00173556	0.00182688	0.00210634	0.996484
RARRES2P7	0.00184849	0.00192835	0.00177858	0.00182715	0.00190689	0.00171297	0.00171763	0.00181356	0.00195644	0.00187063	0.00180347	0.126354	0.0017403	0.00177384	0.00196025	0.00158364	0.00199827	0.00183671	0.00160098	0.00168748	0.00204121	0.00179956	0.00162066	0.00185125	0.00184511	0.00186505	0.00175628	0.00193719	0.00183246	0.00168958	0.00177701	0.0019252	0.00172911	0.00163896	0.00180257	0.00184783	0.00147993	0.00176426	0.0019295	0.00198652	0.00180493	0.0238167	0.00193854	0.00195644	0.0016952	0.00173556	0.00182688	0.00210634	0.0018829
MTND2P28	38.5501	22.8504	22.493	22.9676	17.439	22.4477	48.6945	28.9787	20.5392	22.345	29.1849	23.1319	1.70296	37.3447	20.4565	23.5605	19.322	20.9556	31.093	30.8881	19.9326	25.047	19.595	15.1958	26.99	26.4915	16.8892	32.3061	20.5392	23.4291	31.093	12.2044	32.4439	23.1963	16.4708	26.4915	34.2983	27.267	12.9509	20.5749	14.6577	0.0238167	34.7493	32.0652	27.4243	22.1469	19.0545	32.9752	22.3976
FMO7P	0.00184849	0.00192835	0.00177858	0.00182715	0.131281	0.00171297	0.00171763	0.00181356	0.00195644	0.00187063	0.00180347	0.00162003	0.0017403	0.00177384	0.00196025	0.00158364	0.00199827	0.00183671	0.00160098	0.00168748	0.00204121	0.00179956	0.00162066	0.00185125	0.00184511	0.00186505	0.00175628	0.00193719	0.00183246	0.0949944	0.00177701	0.0019252	0.00172911	0.00163896	0.00180257	0.00184783	0.00147993	0.00176426	0.0019295	0.00198652	0.00180493	0.0238167	0.00193854	0.00195644	0.0016952	0.00173556	0.00182688	0.00210634	0.0018829
ESM1	0.00184849	0.00192835	0.0433054	0.0756559	0.399586	0.057469	0.503913	0.213777	0.103879	0.138805	0.133953	0.140276	0.125978	0.338529	0.0827885	0.101847	0.00199827	0.134224	0.00160098	0.131684	0.191716	0.0432493	0.221494	0.169333	0.324757	0.00186505	0.152841	0.240524	0.00183246	0.0507581	0.455444	0.0019252	0.310079	0.193497	0.454692	0.11699	0.260669	0.212053	0.186654	0.0807137	0.127275	0.0238167	0.407422	0.221402	0.0880623	0.297888	0.0565297	0.107193	0.126404
AC006458.1	0.00184849	0.00192835	0.00177858	0.00182715	0.00190689	0.00171297	0.00171763	0.00181356	0.00195644	0.00187063	0.00180347	0.00162003	0.0017403	0.00177384	0.00196025	0.00158364	0.00199827	0.00183671	0.00160098	0.00168748	0.00204121	0.00179956	0.00162066	0.00185125	0.00184511	0.00186505	0.00175628	0.00193719	0.00183246	0.00168958	0.00177701	0.0019252	0.00172911	0.00163896	0.00180257	0.00184783	0.00147993	0.00176426	0.0019295	0.00198652	0.00180493	0.0238167	0.00193854	0.00195644	0.0016952	0.00173556	0.00182688	0.00210634	0.14041
AP003730.1	0.00184849	0.00192835	0.00177858	0.00182715	0.00190689	0.00171297	0.00171763	0.00181356	0.00195644	0.00187063	0.00180347	0.00162003	0.0017403	0.00177384	0.00196025	0.00158364	0.00199827	0.00183671	0.00160098	0.00168748	0.00204121	0.00179956	0.00162066	0.00185125	0.00184511	0.00186505	0.00175628	0.00193719	0.00183246	0.00168958	0.00177701	0.0019252	0.00172911	0.00163896	0.00180257	0.00184783	0.00147993	0.00176426	0.0019295	0.00198652	0.00180493	0.0238167	0.00193854	0.00195644	0.0016952	0.00173556	0.00182688	0.00210634	0.0018829
RWDD2A	0.945355	0.831255	0.729864	0.798076	0.741772	1.02701	1.61497	0.858885	0.678901	0.995039	0.843535	0.835257	0.697298	0.928024	0.576284	0.816138	0.949166	0.771918	0.868036	0.73144	0.798847	0.968157	1.24765	0.588023	0.743541	0.865998	0.682296	1.242	0.791181	1.01468	0.745602	0.553996	0.75639	0.6999	0.913022	0.935157	0.959625	0.849409	0.902423	0.950543	0.682907	0.0238167	0.872002	1.00336	0.94258	0.838361	0.947419	0.838858	0.915043
ENTPD1-AS1	1.9101	1.57589	1.42435	1.36354	1.74424	1.08422	0.775831	1.37868	1.62946	1.24219	1.30907	1.1117	1.4095	1.54533	1.02266	1.59888	1.19705	1.76464	1.44125	1.7282	1.91185	1.12015	1.49407	2.00537	0.743541	1.12515	1.44529	1.10484	0.850216	1.1144	1.18074	1.17967	0.909071	1.40313	1.30981	1.07712	1.10776	1.61198	1.09404	0.806669	1.17451	0.0238167	0.692082	1.14223	1.38094	1.86736	1.83276	0.9633	1.24321
LINC00592	0.0834065	0.106787	0.00177858	0.119669	0.275924	0.144512	0.00171763	0.122459	0.103879	0.261379	0.0748152	0.0486421	0.346371	0.106405	0.723349	0.0736585	0.00199827	0.0787011	0.0349876	0.00168748	0.00204121	0.00179956	0.00162066	0.236441	0.1238	0.00186505	0.0715997	0.148914	0.0849886	0.121855	0.200864	0.154756	0.0977911	0.0566258	0.167745	0.185805	0.184388	0.0619372	0.0019295	0.238844	0.164109	0.0238167	0.00193854	0.166104	0.0880623	0.0610219	0.344978	0.00210634	0.198437
LINC01181	0.00184849	0.00192835	0.00177858	0.00182715	0.00190689	0.00171297	0.00171763	0.00181356	0.00195644	0.00187063	0.00180347	0.00162003	0.0017403	0.00177384	0.00196025	0.00158364	0.00199827	0.00183671	0.00160098	0.00168748	0.00204121	0.00179956	0.0943232	0.00185125	0.00184511	0.00186505	0.00175628	0.00193719	0.00183246	0.137793	0.00177701	0.0019252	0.00172911	0.00163896	0.00180257	0.00184783	0.00147993	0.131012	0.0019295	0.00198652	0.00180493	0.0238167	0.27842	0.00195644	0.0016952	0.00173556	0.00182688	0.00210634	0.0018829
ACOXL-AS1	0.197397	0.00192835	0.00177858	0.00182715	0.586877	0.00171297	0.00171763	0.00181356	0.00195644	0.00187063	0.00180347	0.15276	0.0017403	0.00177384	0.00196025	0.00158364	0.288977	0.00183671	0.125761	0.144601	0.00204121	0.0760627	0.00162066	0.00185125	0.00184511	0.0532414	0.00175628	0.378827	0.197988	0.248254	0.333876	0.0019252	0.166992	0.193497	0.00180257	0.185805	0.0845592	0.423662	0.351223	0.00198652	0.0411346	0.0238167	0.0634536	0.00195644	0.0016952	0.405813	0.0565297	0.00210634	0.50743
AC104463.1	0.00184849	0.00192835	0.00177858	0.00182715	0.00190689	0.00171297	0.00171763	0.00181356	0.00195644	0.00187063	0.00180347	0.00162003	0.0017403	0.00177384	0.00196025	0.00158364	0.00199827	0.00183671	0.00160098	0.00168748	0.00204121	0.00179956	0.00162066	0.00185125	0.00184511	0.00186505	0.00175628	0.00193719	0.00183246	0.00168958	0.00177701	0.318417	0.00172911	0.00163896	0.00180257	0.00184783	0.00147993	0.00176426	0.0019295	0.00198652	0.00180493	0.0238167	0.00193854	0.00195644	0.0016952	0.00173556	0.00182688	0.00210634	0.0018829
AC139792.1	0.00184849	0.00192835	0.00177858	0.299529	0.00190689	0.100235	0.00171763	0.00181356	0.00195644	0.00187063	0.00180347	0.00162003	0.0017403	0.00177384	0.00196025	0.0594428	0.00199827	0.00183671	0.00160098	0.091144	0.00204121	0.00179956	0.0760865	0.00185125	0.00184511	0.00186505	0.00175628	0.00193719	0.00183246	0.00168958	0.00177701	0.0019252	0.00172911	0.00163896	0.00180257	0.00184783	0.0442729	0.00176426	0.0019295	0.00198652	0.00180493	0.0238167	0.00193854	0.00195644	0.0880623	0.00173556	0.00182688	0.00210634	0.0018829
MIR8067	0.00184849	0.00192835	0.00177858	0.00182715	0.00190689	0.00171297	0.00171763	0.00181356	0.00195644	0.00187063	0.00180347	0.00162003	0.0017403	0.00177384	0.00196025	0.00158364	0.00199827	0.00183671	0.00160098	0.00168748	0.00204121	0.00179956	0.00162066	0.00185125	0.00184511	0.00186505	0.00175628	0.00193719	0.00183246	0.00168958	0.00177701	0.0019252	0.00172911	0.00163896	0.00180257	0.00184783	0.00147993	0.00176426	0.0019295	0.00198652	0.00180493	0.0238167	0.00193854	0.00195644	0.0016952	0.00173556	0.00182688	0.00210634	0.0018829
SCFD2	3.53134	3.04026	2.63908	2.9705	3.05384	1.85005	1.64321	2.99925	3.6827	2.63369	2.48983	2.76941	3.80022	2.25197	3.1139	3.6253	2.85787	3.50861	2.81613	2.8605	3.45919	2.91134	1.83953	2.90687	2.6534	2.79012	3.2026	2.40802	1.87902	2.54816	2.3658	1.79673	2.16171	2.82146	2.53392	1.86768	2.15939	3.10696	2.833	2.71174	2.97421	0.0238167	2.09641	2.3589	2.19874	2.71045	3.18586	2.13326	2.88206
PRR23A	0.00184849	0.00192835	0.00177858	0.00182715	0.00190689	0.00171297	0.00171763	0.00181356	0.00195644	0.00187063	0.00180347	0.00162003	0.0017403	0.00177384	0.00196025	0.00158364	0.00199827	0.00183671	0.00160098	0.00168748	0.00204121	0.00179956	0.00162066	0.00185125	0.00184511	0.00186505	0.00175628	0.00193719	0.00183246	0.00168958	0.00177701	0.0019252	0.00172911	0.00163896	0.00180257	0.00184783	0.00147993	0.00176426	0.0019295	0.00198652	0.00180493	0.0238167	0.00193854	0.00195644	0.0016952	0.00173556	0.00182688	0.00210634	0.0018829
GFOD1-AS1	0.00184849	0.00192835	0.00177858	0.00182715	0.00190689	0.00171297	0.00171763	0.722457	0.00195644	0.00187063	0.00180347	0.229926	0.0017403	0.00177384	0.00196025	0.00158364	0.00199827	0.00183671	0.00160098	0.00168748	0.00204121	0.30435	0.241847	0.374397	0.00184511	0.364958	0.00175628	0.00193719	0.00183246	0.00168958	0.282508	0.0019252	0.00172911	0.279878	0.00180257	0.00184783	0.00147993	0.00176426	0.0019295	0.00198652	0.00180493	0.0238167	0.00193854	0.00195644	0.0016952	0.00173556	0.398012	0.00210634	0.0018829
AC005696.3	0.00184849	0.00192835	0.381512	0.369415	0.448025	0.315634	0.00171763	0.337516	0.00195644	0.975286	0.406027	0.00162003	0.911631	0.380865	0.814442	0.00158364	0.00199827	0.00183671	0.235269	0.286027	0.00204121	0.817538	0.46119	0.00185125	0.427118	0.00186505	0.872002	0.00193719	0.660015	0.00168958	0.818358	1.05475	0.317061	0.325909	0.36475	0.845381	0.00147993	0.333453	0.0019295	0.547005	0.00180493	0.0238167	0.710537	1.11212	0.313296	0.00173556	0.00182688	0.505489	0.0018829
TMEM155	0.147945	0.106787	0.204943	0.0756559	0.068345	0.100235	1.02342	0.535695	0.248334	0.186975	0.817416	0.140276	0.212061	0.324063	0.0827885	0.279395	0.190077	0.123943	0.306511	0.242535	0.0893144	0.0760627	0.394062	0.198264	0.109688	0.336895	0.152841	0.160812	0.139105	0.137793	0.29913	0.237204	0.133285	0.193497	0.296368	0.00184783	0.31433	0.116058	0.0647092	0.186412	0.127275	0.0238167	0.27842	0.166104	0.257832	0.103643	0.0992897	0.429104	0.154079
AL450487.1	0.0834065	0.00192835	0.0720726	0.00182715	0.00190689	0.00171297	0.00171763	0.00181356	0.116829	0.0965669	0.00180347	0.0804998	0.0017403	0.00177384	0.00196025	0.00158364	0.125149	0.257527	0.0852363	0.105269	0.00204121	0.126701	0.00162066	0.307682	0.0790883	0.0970874	0.00175628	0.00193719	0.00183246	0.00168958	0.00177701	0.0019252	0.00172911	0.00163896	0.00180257	0.00184783	0.00147993	0.0619372	0.0019295	0.00198652	0.00180493	0.0238167	0.00193854	0.110203	0.0016952	0.0610219	0.140645	0.00210634	0.0018829
AC011481.1	10.8301	7.7107	5.76814	8.22341	7.81218	6.67993	5.88607	9.0345	8.10428	8.26477	8.24603	7.87863	9.08359	7.3054	11.3995	9.64873	7.54654	9.03665	7.41659	6.33816	9.47893	8.53996	5.48054	6.82804	8.3474	7.86512	8.05565	6.47647	5.18565	6.76766	5.78463	5.25492	6.68609	8.90154	7.32532	5.72874	9.05989	7.33925	6.60282	6.93219	9.39741	0.0238167	8.24056	6.66645	6.37001	5.85515	8.4396	6.55192	7.56397
AL583832.1	0.31514	0.211928	0.362121	0.299529	0.622916	0.499343	0.337702	0.165574	0.130008	0.34123	0.219969	0.335547	0.697298	0.316987	0.534597	0.352273	0.15138	0.00183671	0.346425	0.232209	0.244554	0.580873	0.498788	0.183609	0.00184511	0.336895	0.222697	0.122213	0.423136	0.307603	0.219296	0.609756	0.192123	0.217898	0.335852	0.100007	0.432165	0.0895289	0.432821	0.324063	0.164109	0.0238167	0.00193854	0.28885	0.178328	0.26233	0.520782	0.00210634	0.262628
RNA5SP75	0.00184849	0.00192835	0.00177858	0.00182715	0.00190689	0.00171297	0.00171763	0.00181356	0.00195644	0.00187063	0.00180347	0.00162003	0.0017403	0.00177384	0.00196025	0.00158364	0.00199827	0.00183671	0.00160098	0.00168748	0.00204121	0.00179956	0.00162066	0.00185125	0.00184511	0.00186505	0.00175628	0.00193719	0.00183246	0.00168958	0.00177701	0.0019252	0.00172911	0.00163896	0.00180257	0.00184783	0.00147993	0.00176426	0.0019295	0.00198652	0.00180493	0.0238167	0.00193854	0.00195644	0.0016952	0.00173556	0.00182688	0.00210634	0.0018829
AP001781.2	0.0993535	0.00192835	0.0920843	0.00182715	0.208955	0.00171297	0.00171763	0.00181356	0.00195644	0.00187063	0.00180347	0.00162003	0.0017403	0.00177384	0.00196025	0.00158364	0.00199827	0.00183671	0.058164	0.00168748	0.816758	0.0760627	0.00162066	0.154656	0.00184511	0.00186505	0.00175628	0.00193719	0.00183246	0.574615	0.00177701	0.109219	0.00172911	0.00163896	0.00180257	0.00184783	0.0282566	0.00176426	0.292694	0.00198652	0.00180493	0.0238167	0.00193854	0.00195644	0.0016952	0.00173556	0.00182688	0.00210634	0.14041
PRSS48	0.0834065	0.00192835	0.143156	0.00182715	0.00190689	0.00171297	0.00171763	0.00181356	0.00195644	0.00187063	0.00180347	0.00162003	0.0017403	0.00177384	0.00196025	0.166616	0.00199827	0.00183671	0.00160098	0.105269	0.00204121	0.00179956	0.00162066	0.265356	0.152485	0.00186505	0.00175628	0.00193719	0.00183246	0.00168958	0.00177701	0.0019252	0.115742	0.00163896	0.00180257	0.00184783	0.00147993	0.00176426	0.0019295	0.00198652	0.00180493	0.0238167	0.00193854	0.00195644	0.0016952	0.00173556	0.00182688	0.00210634	0.0018829
AL591806.2	0.00184849	0.00192835	0.00177858	0.00182715	0.00190689	0.00171297	0.00171763	0.00181356	0.00195644	0.00187063	0.00180347	0.00162003	0.0017403	0.00177384	0.00196025	0.00158364	0.00199827	0.00183671	0.00160098	0.00168748	0.00204121	0.00179956	0.00162066	0.00185125	0.00184511	0.00186505	0.00175628	0.00193719	0.00183246	0.00168958	0.00177701	0.0019252	0.00172911	0.00163896	0.00180257	0.00184783	0.965531	1.19977	0.0019295	0.00198652	0.00180493	0.0238167	0.00193854	0.00195644	0.0016952	0.00173556	0.00182688	0.00210634	1.55292
AC233263.1	0.00184849	0.00192835	0.00177858	0.00182715	0.00190689	0.00171297	0.00171763	0.00181356	0.00195644	0.00187063	0.00180347	0.00162003	0.0017403	0.00177384	0.00196025	0.00158364	0.00199827	0.00183671	0.00160098	0.00168748	0.00204121	0.00179956	0.00162066	0.00185125	0.00184511	0.00186505	0.00175628	0.00193719	0.00183246	0.00168958	0.00177701	0.0019252	0.00172911	0.00163896	0.00180257	0.00184783	0.00147993	0.00176426	0.0019295	0.00198652	0.00180493	0.0238167	0.00193854	0.00195644	0.0016952	0.00173556	0.00182688	0.00210634	0.0018829
ADTRP	1.0784	0.350114	0.44475	0.420743	0.828569	0.61242	0.354734	0.823714	0.689297	0.82123	0.599668	0.585961	0.644212	0.832701	0.659894	0.869543	0.5668	1.25389	0.837609	0.465934	0.682296	0.696962	1.12758	1.38273	1.18454	0.350494	0.978432	0.570721	0.596591	0.535695	0.527998	0.379598	0.510723	1.61098	1.12804	0.704381	0.671495	0.805429	0.213691	0.443584	0.721062	0.0238167	0.390431	0.123467	0.392615	0.360442	0.520782	0.37015	0.641913
SEPSECS	1.72245	1.89535	1.5705	1.46326	1.54643	1.53175	2.23162	1.31899	1.62511	1.55311	1.6598	1.36082	1.96091	2.05174	1.29162	1.6475	1.53535	2.00897	1.69507	1.97142	1.46216	1.56924	1.50224	2.15561	1.52683	1.80011	1.50249	1.83119	1.68423	2.03559	1.64794	1.77922	1.64345	1.62484	1.15048	1.3756	1.49962	1.92368	1.73032	1.45818	1.78391	0.0238167	1.50796	1.91886	2.15857	1.62025	1.54425	1.51812	1.5097
Z98885.3	0.164738	0.1998	0.0720726	0.169718	0.373394	0.282189	0.231444	0.17665	0.218364	0.27498	0.0748152	0.204336	0.265496	0.0884825	0.295531	0.266433	0.234181	0.257527	0.385364	0.168403	0.204943	0.334349	0.235758	0.294431	0.109688	0.488642	0.403539	0.288178	0.644212	0.604868	0.367326	0.364593	0.0620727	0.476067	0.0725481	0.11699	0.0545667	0.116058	0.227443	0.186412	0.246985	0.0238167	0.102407	0.236441	0.187118	0.271111	0.266507	0.181793	0.154079
DCDC2C	0.00184849	0.00192835	0.00177858	0.00182715	0.183374	0.0722983	0.00171763	0.00181356	0.00195644	0.0965669	0.18971	0.00162003	0.0017403	0.00177384	0.0987339	0.00158364	0.00199827	0.00183671	0.0455228	0.00168748	0.00204121	0.00179956	0.00162066	0.00185125	0.00184511	0.00186505	0.00175628	0.148914	0.110137	0.108929	0.0897668	0.0019252	0.0705584	0.00163896	0.11706	0.134037	0.0948451	0.00176426	0.0019295	0.00198652	0.00180493	0.0238167	0.132212	0.00195644	0.0665471	0.00173556	0.00182688	0.00210634	0.0964687
ALG1L9P	0.00184849	0.00192835	0.00177858	0.00182715	0.00190689	0.00171297	0.00171763	0.00181356	0.00195644	0.00187063	0.157301	0.00162003	0.184823	0.00177384	0.00196025	0.00158364	0.00199827	0.00183671	0.00160098	0.131684	0.00204121	0.00179956	0.00162066	0.00185125	0.00184511	0.00186505	0.00175628	0.00193719	0.00183246	0.00168958	0.00177701	0.0019252	0.00172911	0.00163896	0.00180257	0.00184783	0.00147993	0.145443	0.0019295	0.00198652	0.00180493	0.0238167	0.201138	0.00195644	0.0016952	0.00173556	0.00182688	0.00210634	0.0018829
CWC27	3.77327	3.68472	3.14871	3.57881	3.88624	3.59511	2.97994	4.05885	3.86532	3.28749	3.95911	3.1767	3.59283	3.65951	3.90805	3.80618	3.297	4.03391	3.29775	3.64181	3.48888	3.21171	3.19829	4.02581	3.88447	3.55001	3.92694	3.39375	3.54329	2.91134	3.31541	3.47406	3.35212	3.52447	3.62939	3.11222	3.36464	3.64265	3.28091	3.67585	3.37477	0.0238167	3.7708	3.34459	3.14659	3.48852	3.69933	3.25921	3.15432
MT1L	1.81647	2.17823	2.37453	1.64216	2.19257	3.33611	2.99714	2.45836	2.66263	2.80637	2.16532	2.73905	1.74759	2.54626	2.29259	2.63711	1.61541	2.55909	2.20774	1.81297	2.3944	1.979	6.02172	1.95053	2.23827	3.973	4.16838	1.64601	2.27874	2.13122	2.7781	1.73362	2.24759	1.79173	2.46911	1.20274	2.24079	1.52925	2.5998	3.26991	2.64444	0.0238167	2.99344	2.84461	1.79747	2.08289	1.98766	4.35556	2.64655
RNA5SP37	0.00184849	0.00192835	0.00177858	0.00182715	0.00190689	0.00171297	0.00171763	0.00181356	0.00195644	0.00187063	0.00180347	0.00162003	0.0017403	0.00177384	0.00196025	0.00158364	0.00199827	0.00183671	0.00160098	0.00168748	0.00204121	0.00179956	0.00162066	0.00185125	0.00184511	0.00186505	0.00175628	0.00193719	0.00183246	0.00168958	0.00177701	0.0019252	0.00172911	0.00163896	0.00180257	0.00184783	0.00147993	0.00176426	0.0019295	0.00198652	0.00180493	0.0238167	0.00193854	0.00195644	0.0016952	0.00173556	0.00182688	0.00210634	0.0018829
AC084125.1	0.00184849	0.00192835	0.00177858	0.00182715	0.00190689	0.00171297	0.00171763	0.00181356	0.00195644	0.00187063	0.00180347	0.00162003	0.0017403	0.00177384	0.00196025	0.00158364	0.00199827	0.00183671	0.00160098	0.00168748	0.00204121	0.00179956	0.00162066	0.00185125	0.00184511	0.00186505	0.00175628	0.00193719	0.00183246	0.00168958	0.00177701	0.0019252	0.00172911	0.00163896	0.00180257	0.00184783	0.00147993	0.00176426	0.0019295	0.00198652	0.00180493	0.0238167	0.00193854	0.00195644	0.0016952	0.00173556	0.00182688	0.00210634	0.0018829
AL512306.3	0.00184849	0.00192835	0.112562	0.27225	0.00190689	0.173505	0.0914284	0.00181356	0.15673	0.313629	0.110944	0.254595	0.0017403	0.00177384	0.159434	0.129215	0.00199827	0.00183671	0.256579	0.27447	0.00204121	0.00179956	0.248172	0.00185125	0.1238	0.126446	0.334422	0.148914	0.00183246	0.108929	0.00177701	0.0019252	0.00172911	0.256192	0.00180257	0.00184783	0.0354953	0.248572	0.213691	0.00198652	0.185638	0.0238167	0.00193854	0.00195644	0.204829	0.234719	0.112859	0.395624	0.0018829
AC008750.7	0.00184849	0.00192835	0.00177858	0.00182715	0.00190689	0.00171297	0.110877	0.00181356	0.00195644	0.00187063	0.00180347	0.00162003	0.0017403	0.00177384	0.20877	0.00158364	0.00199827	0.00183671	0.00160098	0.00168748	0.00204121	0.00179956	0.00162066	0.00185125	0.152485	0.00186505	0.00175628	0.00193719	0.139105	0.00168958	0.00177701	0.0019252	0.00172911	0.113025	0.00180257	0.00184783	0.00147993	0.00176426	0.0019295	0.00198652	0.127275	0.0238167	0.00193854	0.00195644	0.0016952	0.00173556	0.00182688	0.356071	0.0018829
FO082796.1	0.00184849	0.00192835	0.00177858	0.00182715	0.542168	0.144512	0.00171763	0.00181356	0.389253	0.00187063	0.00180347	0.00162003	0.0017403	0.00177384	0.60838	0.00158364	0.324951	0.374939	0.00160098	0.00168748	0.00204121	0.261858	0.0760865	0.00185125	0.507208	0.831255	0.00175628	0.00193719	0.00183246	0.00168958	0.00177701	0.109219	0.0452854	0.00163896	0.385623	0.280993	0.513044	0.00176426	0.65499	0.0929306	0.00180493	0.0238167	0.00193854	0.00195644	0.0016952	0.00173556	0.00182688	0.478197	0.0018829
SMARCE1P1	0.00184849	0.00192835	0.00177858	0.00182715	0.00190689	0.00171297	0.0818413	0.186677	0.00195644	0.00187063	0.062786	0.00162003	0.0709861	0.0608954	0.00196025	0.0594428	0.00199827	0.00183671	0.00160098	0.00168748	0.00204121	0.00179956	0.102931	0.00185125	0.00184511	0.00186505	0.00175628	0.00193719	0.0716159	0.00168958	0.0607603	0.0942469	0.0532389	0.0425345	0.0616487	0.0837297	0.112459	0.00176426	0.0019295	0.00198652	0.107084	0.0238167	0.132212	0.00195644	0.0016952	0.00173556	0.00182688	0.2462	0.0018829
PHBP19	0.114924	0.141493	0.174055	0.312997	0.131281	0.20877	0.305449	0.454111	0.143252	0.124531	0.229826	0.0646867	0.0017403	0.152835	0.143632	0.377541	0.261914	0.291773	0.058164	0.131684	0.00204121	0.00179956	0.170921	0.11312	0.180426	0.276868	0.164139	0.00193719	0.182553	0.0949944	0.349223	0.139362	0.390144	0.00163896	0.00180257	0.249549	0.1996	0.284337	0.199659	0.151262	0.164109	0.0238167	0.201138	0.301999	0.0016952	0.215273	0.112859	0.275383	0.126404
BEND3P3	0.821111	0.751996	0.81981	0.483991	0.105714	0.350171	0.749638	0.494053	1.10674	0.840024	0.617363	0.431338	0.198651	0.605053	0.498318	0.594362	0.746957	0.993574	0.757515	1.036	0.710537	0.986135	1.23504	0.576487	0.780464	0.576487	0.705485	0.589162	0.71456	0.644394	1.06695	1.5885	0.510723	0.790369	0.263497	0.249549	0.741487	0.573645	0.479882	0.535886	0.40368	0.0238167	0.462875	0.585404	0.375794	0.844011	1.12269	0.00210634	0.864092
PRAMEF26	0.00184849	0.00192835	0.00177858	0.00182715	0.00190689	0.00171297	0.00171763	0.00181356	0.00195644	0.00187063	0.00180347	0.00162003	0.0017403	0.00177384	0.00196025	0.00158364	0.00199827	0.00183671	0.00160098	0.00168748	0.00204121	0.00179956	0.00162066	0.00185125	0.00184511	0.00186505	0.00175628	0.00193719	0.00183246	0.00168958	0.00177701	0.0019252	0.00172911	0.168318	0.00180257	0.00184783	0.00147993	0.00176426	0.0019295	0.00198652	0.00180493	0.0238167	0.00193854	0.00195644	0.0016952	0.00173556	0.00182688	0.00210634	0.0018829
LINC02061	0.00184849	0.00192835	0.00177858	0.00182715	0.00190689	0.00171297	0.00171763	0.00181356	0.00195644	0.00187063	0.00180347	0.00162003	0.0017403	0.00177384	0.00196025	0.00158364	0.00199827	0.00183671	0.00160098	0.00168748	0.00204121	0.00179956	0.00162066	0.00185125	0.00184511	0.00186505	0.00175628	0.00193719	0.00183246	0.00168958	0.00177701	0.0019252	0.00172911	0.00163896	0.00180257	0.00184783	0.00147993	0.00176426	0.0019295	0.00198652	0.00180493	0.0238167	0.00193854	0.00195644	0.0016952	0.00173556	0.00182688	0.00210634	0.0018829
AL133445.2	0.284911	0.1998	0.153466	0.748594	0.483399	0.00171297	0.46739	0.144512	0.00195644	0.00187063	0.35779	0.345787	0.155575	0.605053	0.224424	0.179735	0.00199827	0.00183671	0.00160098	0.29799	0.00204121	0.261858	0.346552	0.00185125	0.273432	0.00186505	0.142716	0.189397	0.392746	0.15246	0.349223	0.71789	0.531799	0.00163896	0.253422	0.380244	0.59538	0.346126	0.50205	0.379153	0.45254	0.0238167	0.29673	0.469659	0.29003	0.234719	0.00182688	1.57329	0.182585
MYOM2	1.55212	0.854821	2.05721	1.45269	2.25226	1.0964	1.33108	2.29628	1.83953	1.7559	1.18454	1.47415	1.30443	1.43214	1.87346	1.80011	0.856555	2.02525	1.03961	1.19076	1.08843	1.72245	1.60144	2.16503	2.66365	2.00241	2.833	1.3821	2.42031	0.830406	2.39586	0.540302	2.28798	1.70049	3.47099	1.74709	1.46167	1.50224	2.02202	1.71564	2.52968	0.0238167	1.47744	1.0367	1.40849	2.42339	1.29434	1.96243	0.996484
MIR4487	0.00184849	0.00192835	0.00177858	0.00182715	0.00190689	0.00171297	0.00171763	0.00181356	0.00195644	0.00187063	0.00180347	0.00162003	0.0017403	0.00177384	0.00196025	0.00158364	0.00199827	0.00183671	0.00160098	0.00168748	0.00204121	0.00179956	0.00162066	0.00185125	0.00184511	0.00186505	0.00175628	0.00193719	0.00183246	0.00168958	0.00177701	0.0019252	0.00172911	0.00163896	0.00180257	0.00184783	0.00147993	0.00176426	0.0019295	0.00198652	0.00180493	0.0238167	0.00193854	0.00195644	0.0016952	0.00173556	0.00182688	0.00210634	0.0018829
MAP9	0.594306	0.595148	0.784015	0.483991	0.373394	0.657438	1.25299	0.368145	0.768191	0.701709	0.778728	0.738906	0.501163	0.620314	0.743367	0.567292	0.324951	0.936315	0.723226	0.532397	0.470146	0.509327	1.18875	0.642225	0.312426	0.380441	0.743677	0.66252	0.356504	0.330245	0.637484	0.139362	0.409701	0.612075	0.431129	0.380244	0.757217	0.489844	0.330354	0.432345	0.67346	0.0238167	0.407422	0.661131	0.451891	0.609633	0.652605	0.34309	0.652064
AC093227.2	0.00184849	0.00192835	0.00177858	0.00182715	0.00190689	0.00171297	0.00171763	0.00181356	0.00195644	0.00187063	0.00180347	0.00162003	0.0017403	0.00177384	0.00196025	0.00158364	0.00199827	0.00183671	0.00160098	0.00168748	0.00204121	0.00179956	0.00162066	0.00185125	0.00184511	0.00186505	0.00175628	0.00193719	0.00183246	0.00168958	0.00177701	0.0019252	0.00172911	0.00163896	0.00180257	0.00184783	0.00147993	0.00176426	0.0019295	0.00198652	0.00180493	0.0238167	0.00193854	0.00195644	0.0016952	0.00173556	0.00182688	0.00210634	0.0018829
MTND6P7	0.00184849	0.00192835	0.00177858	0.00182715	0.00190689	0.00171297	0.00171763	0.00181356	0.00195644	0.00187063	0.00180347	0.00162003	0.0017403	0.00177384	0.00196025	0.00158364	0.00199827	0.00183671	0.00160098	0.00168748	0.00204121	0.00179956	0.00162066	0.00185125	0.00184511	0.00186505	0.00175628	0.00193719	0.00183246	0.00168958	0.00177701	0.0019252	0.00172911	0.00163896	0.00180257	0.00184783	0.00147993	0.00176426	0.0019295	0.00198652	0.00180493	0.0238167	0.00193854	0.00195644	0.0016952	0.00173556	0.00182688	0.00210634	0.0018829
EVX1	0.00184849	0.00192835	0.0528428	0.00182715	0.00190689	0.00171297	0.00171763	0.00181356	0.00195644	0.00187063	0.00180347	0.00162003	0.0017403	0.00177384	0.00196025	0.00158364	0.00199827	0.00183671	0.00160098	0.00168748	0.00204121	0.0588564	0.0509003	0.00185125	0.00184511	0.00186505	0.00175628	0.00193719	0.00183246	0.038212	0.00177701	0.0019252	0.00172911	0.0308705	0.00180257	0.00184783	0.00147993	0.00176426	0.0019295	0.0807137	0.00180493	0.0238167	0.00193854	0.00195644	0.0016952	0.0500674	0.00182688	0.00210634	0.0018829
GLYATL1P1	0.00184849	0.00192835	0.00177858	0.0604622	0.00190689	0.00171297	0.0627822	0.00181356	0.116829	0.00187063	0.00180347	0.0341993	0.0566398	0.00177384	0.00196025	0.00158364	0.00199827	0.00183671	0.0271024	0.00168748	0.00204121	0.00179956	0.0297244	0.00185125	0.00184511	0.0663933	0.00175628	0.00193719	0.00183246	0.00168958	0.00177701	0.0019252	0.00172911	0.0308705	0.00180257	0.00184783	0.0545667	0.0483536	0.0019295	0.00198652	0.00180493	0.0238167	0.00193854	0.00195644	0.0016952	0.00173556	0.0565297	0.00210634	0.0018829
RNU7-147P	0.00184849	0.00192835	0.00177858	0.00182715	0.00190689	0.00171297	0.00171763	0.00181356	0.00195644	0.00187063	0.00180347	0.00162003	0.0017403	0.00177384	0.00196025	0.00158364	0.00199827	0.00183671	0.00160098	0.00168748	0.00204121	0.00179956	0.00162066	0.00185125	0.00184511	0.00186505	0.00175628	0.00193719	0.00183246	0.00168958	0.00177701	0.0019252	0.00172911	0.00163896	0.00180257	0.00184783	0.00147993	0.00176426	0.0019295	0.00198652	0.00180493	0.0238167	0.00193854	0.00195644	0.0016952	0.00173556	0.00182688	0.00210634	0.0018829
APIP	3.92909	2.91	3.76093	4.18561	3.48925	3.99068	4.29801	4.22373	3.67183	3.86063	4.73881	3.50586	4.14829	4.19825	3.99332	3.3329	3.74725	4.5576	4.0563	3.32744	3.53414	4.09355	4.42488	3.49473	4.08089	3.37853	3.66356	3.9346	3.76994	2.96291	4.24183	3.98231	3.85733	3.63015	3.6079	3.70352	4.58735	3.77826	4.06649	3.30661	3.27773	0.0238167	3.14695	3.99287	3.83901	4.56835	4.32345	3.90591	4.08427
FOXP1	4.09538	4.22793	4.05719	3.67501	3.92992	3.30079	7.96421	4.91064	4.16838	3.9659	4.38561	3.8157	4.05407	4.9466	3.27982	4.40966	3.70707	3.37703	3.80196	3.83809	3.41021	3.79853	4.64479	4.40824	3.4682	3.55179	4.12721	4.00617	3.67103	3.67459	4.72411	4.53773	5.19415	4.12048	4.91064	4.79309	5.65662	3.76908	4.0022	4.45517	4.04966	0.0238167	3.96722	3.25616	4.32541	4.63646	4.18285	3.88126	3.40051
RNU6-498P	0.00184849	0.00192835	0.00177858	0.00182715	0.00190689	0.00171297	0.00171763	0.00181356	0.00195644	0.00187063	0.00180347	0.00162003	0.0017403	0.00177384	0.00196025	0.00158364	0.00199827	0.00183671	0.00160098	0.00168748	0.00204121	0.00179956	0.00162066	0.00185125	0.00184511	0.00186505	0.00175628	0.00193719	0.00183246	0.00168958	0.00177701	0.0019252	0.00172911	0.00163896	0.00180257	0.00184783	0.00147993	0.00176426	0.0019295	0.00198652	0.00180493	0.0238167	0.00193854	0.00195644	0.0016952	0.00173556	0.00182688	0.00210634	0.0018829
AC097063.1	0.00184849	0.00192835	0.00177858	0.00182715	0.068345	0.00171297	0.0818413	0.00181356	0.00195644	0.00187063	0.18971	0.00162003	0.0017403	0.0699142	0.00196025	0.0219759	0.00199827	0.00183671	0.00160098	0.0384218	0.00204121	0.00179956	0.00162066	0.00185125	0.00184511	0.00186505	0.00175628	0.00193719	0.00183246	0.00168958	0.0707468	0.0781783	0.0373891	0.00163896	0.253422	0.0677813	0.144713	0.00176426	0.0019295	0.00198652	0.05002	0.0238167	0.0719343	0.00195644	0.0554617	0.00173556	0.00182688	0.107193	0.0018829
MAF1	9.27521	9.28441	11.008	10.0657	9.52712	9.19617	19.1823	9.83164	9.37213	8.73547	12.0692	9.85412	9.4143	10.6249	7.83209	8.71868	9.29375	9.02453	9.48168	11.8314	8.84464	9.76747	12.8919	8.88402	9.55762	9.94168	10.4547	10.1126	9.73117	10.0909	10.5379	9.32138	10.4487	9.42183	10.0862	10.1247	10.0629	9.78146	10.8098	10.8371	9.59612	0.0238167	13.8225	9.53191	11.7927	11.4164	9.45949	10.1476	9.68497
NPHP3	2.33954	2.65232	4.00698	3.94408	3.30079	3.52984	5.51662	3.2535	2.61332	3.27842	4.39198	3.77363	4.04365	4.89537	2.52424	3.03785	3.05634	3.79388	3.42178	4.4794	3.6684	3.34838	4.52428	3.30049	2.86296	3.65178	3.28268	3.53414	4.20782	3.42057	4.01717	3.82445	5.4916	3.154	4.05843	3.26991	5.567	3.49194	3.88704	3.28934	3.01601	0.0238167	3.6937	3.88447	4.17178	3.77122	3.19944	3.32379	3.45215
OR5L2	0.00184849	0.00192835	0.00177858	0.00182715	0.00190689	0.00171297	0.00171763	0.00181356	0.00195644	0.00187063	0.00180347	0.00162003	0.0017403	0.00177384	0.00196025	0.00158364	0.00199827	0.00183671	0.00160098	0.00168748	0.00204121	0.00179956	0.00162066	0.00185125	0.00184511	0.00186505	0.00175628	0.00193719	0.00183246	0.00168958	0.00177701	0.0019252	0.00172911	0.00163896	0.00180257	0.00184783	0.00147993	0.00176426	0.0019295	0.00198652	0.00180493	0.0238167	0.00193854	0.00195644	0.0016952	0.00173556	0.00182688	0.00210634	0.0018829
PRAMEF4	0.00184849	0.00192835	0.00177858	0.00182715	0.00190689	0.0436367	0.00171763	0.00181356	0.00195644	0.00187063	0.00180347	0.00162003	0.0017403	0.00177384	0.00196025	0.00158364	0.00199827	0.00183671	0.00160098	0.00168748	0.00204121	0.0432493	0.00162066	0.00185125	0.00184511	0.00186505	0.00175628	0.00193719	0.00183246	0.0949944	0.00177701	0.0019252	0.00172911	0.205202	0.00180257	0.00184783	0.00147993	0.00176426	0.0019295	0.00198652	0.05002	0.0238167	0.00193854	0.00195644	0.0016952	0.00173556	0.00182688	0.00210634	0.0018829
PLCE1	1.24462	0.89191	1.80775	1.25542	0.741772	1.33988	2.82354	1.32296	0.984083	1.13073	1.44949	1.19836	1.05988	1.46305	1.08173	0.955483	1.20631	1.49523	0.972553	1.33967	1.00305	1.19391	1.27462	0.729474	0.958568	2.10721	1.06979	1.05061	0.945739	1.26482	1.25837	0.984083	1.24065	1.29792	2.41727	1.12744	1.30389	0.911866	1.63423	1.20173	1.56982	0.0238167	1.40849	1.25586	1.44368	1.15914	1.00189	1.32742	1.66343
AC026877.1	0.00184849	0.130051	0.0528428	0.00182715	0.0810465	0.0436367	0.00171763	0.00181356	0.0909432	0.0815758	0.00180347	0.0341993	0.0017403	0.0790448	0.0987339	0.00158364	0.00199827	0.10182	0.0852363	0.00168748	0.00204121	0.00179956	0.00162066	0.0749907	0.00184511	0.00186505	0.050374	0.0946647	0.00183246	0.00168958	0.00177701	0.0019252	0.00172911	0.00163896	0.0616487	0.100007	0.0198885	0.0895289	0.0019295	0.186412	0.00180493	0.0238167	0.00193854	0.123467	0.0016952	0.00173556	0.0992897	0.00210634	0.0817837
RAD17	2.92525	3.10262	3.01133	3.28823	2.98489	3.51165	2.75067	3.45841	3.20613	2.81683	3.06429	3.18922	3.30698	2.59055	2.8082	2.81779	3.04517	3.3019	3.54829	3.26666	3.3435	2.96007	2.55001	3.40128	3.03133	3.11954	2.97291	3.75553	3.21492	2.93606	2.64627	2.47421	3.05178	3.04317	2.39038	3.2502	2.833	3.49927	2.97118	2.95793	3.29335	0.0238167	2.9503	3.50784	3.16041	3.18586	3.20935	3.17535	3.13443
CR769767.2	0.00184849	0.706984	1.67938	0.00182715	0.358648	0.00171297	0.250504	0.401107	1.11995	0.0965669	0.00180347	0.810783	1.36203	2.00567	0.498318	0.00158364	2.10403	0.00183671	0.674802	0.34729	0.00204121	0.83847	0.0358788	0.00185125	0.00184511	1.00523	0.693708	1.1623	0.00183246	0.0292318	0.780224	1.10195	0.115742	0.00163896	0.00180257	0.00184783	0.00147993	0.18669	1.11389	0.00198652	1.05135	0.0238167	0.00193854	0.00195644	1.17771	1.18759	0.00182688	0.00210634	0.0018829
AC005086.3	0.00184849	0.00192835	0.00177858	0.00182715	0.00190689	0.00171297	0.00171763	0.00181356	0.00195644	0.00187063	0.00180347	0.00162003	0.0017403	0.00177384	0.00196025	0.00158364	0.00199827	0.00183671	0.00160098	0.00168748	0.00204121	0.00179956	0.00162066	0.00185125	0.00184511	0.00186505	0.00175628	0.00193719	0.00183246	0.00168958	0.00177701	0.0019252	0.00172911	0.00163896	0.00180257	0.00184783	0.00147993	0.00176426	0.0019295	0.00198652	0.00180493	0.0238167	0.00193854	0.00195644	0.0016952	0.00173556	0.00182688	0.00210634	0.0018829
AC108043.1	0.00184849	0.00192835	0.00177858	0.00182715	0.00190689	0.00171297	0.00171763	0.00181356	0.00195644	0.00187063	0.00180347	0.00162003	0.0017403	0.00177384	0.00196025	0.00158364	0.00199827	0.00183671	0.00160098	0.00168748	0.00204121	0.00179956	0.00162066	0.00185125	0.00184511	0.00186505	0.00175628	0.00193719	0.00183246	0.00168958	0.00177701	0.0019252	0.00172911	0.00163896	0.00180257	0.00184783	0.00147993	0.00176426	0.0019295	0.00198652	0.00180493	0.0238167	0.00193854	0.00195644	0.0016952	0.00173556	0.00182688	0.00210634	0.0018829
MITD1	5.90558	6.29595	4.88037	5.22653	5.52805	5.45143	6.36708	6.18168	5.37	4.33616	5.91108	4.99052	6.11951	6.86612	4.85421	6.16424	5.41979	6.43254	5.48905	6.75218	6.17253	4.31623	5.63254	6.03358	6.54295	5.58775	5.2321	5.71884	5.96565	4.92977	5.45634	5.27603	7.00498	5.43777	5.59827	5.57682	6.60282	6.2753	4.92341	5.58207	6.17179	0.0238167	7.86512	5.12066	6.62706	5.97857	5.34375	4.4398	5.18667
ZMAT3	1.64216	1.42721	1.5705	1.11843	1.56285	0.930534	2.20661	1.11658	1.47136	1.60516	1.75969	1.28678	1.50083	1.68538	1.36734	1.4036	1.40164	1.31358	1.54106	1.60061	1.54282	1.46717	1.56038	1.29023	1.2723	1.38321	1.34826	1.47253	1.43846	1.40899	1.45845	1.8948	1.56205	1.53375	1.40136	1.5667	1.23754	1.83515	1.59157	1.15131	1.29403	0.0238167	1.35516	1.43214	1.65496	1.76042	1.53889	1.44604	1.34755
CICP17	0.00184849	0.00192835	0.00177858	0.00182715	0.00190689	0.00171297	0.00171763	0.00181356	0.00195644	0.00187063	0.00180347	0.00162003	0.0017403	0.00177384	0.00196025	0.00158364	0.00199827	0.00183671	0.00160098	0.00168748	0.00204121	0.00179956	0.00162066	0.00185125	0.00184511	0.0532414	0.00175628	0.00193719	0.00183246	0.00168958	0.00177701	0.0019252	0.00172911	0.00163896	0.00180257	0.00184783	0.00147993	0.00176426	0.0019295	0.00198652	0.00180493	0.0238167	0.00193854	0.00195644	0.0016952	0.00173556	0.00182688	0.00210634	0.0018829
SPCS2	12.6552	14.4387	12.4102	14.0076	11.5885	9.82076	10.7557	12.154	13.1621	11.4164	11.0045	11.7836	14.2901	11.6974	11.3208	13.1324	11.038	13.2931	12.7303	13.5795	12.1225	12.4555	12.4662	12.6779	11.5278	11.9863	12.2766	13.0588	11.9769	10.3626	9.96969	9.63934	11.3448	13.4691	10.3932	10.8858	10.3932	13.5141	12.4455	12.401	12.0853	0.0238167	10.7157	12.9999	9.87828	11.8779	15.0246	11.1052	13.0702
DGCR11	0.992616	0.899088	0.942758	0.552786	1.12771	0.976146	0.655358	1.90605	0.897099	1.49129	0.849297	0.982345	1.44604	0.918561	1.82459	0.855456	1.47895	0.873308	0.687729	0.866608	1.09704	0.773074	0.800176	1.14705	1.17736	0.756607	0.705485	1.00659	1.10754	0.964003	0.845664	2.33846	0.828569	1.25899	1.2105	1.47637	0.92735	1.09871	0.971115	0.678622	1.33601	0.0238167	0.996632	1.20117	0.873003	0.959956	1.11551	1.43846	1.03805
SETDB2	1.81965	1.98544	1.48818	1.69738	1.67329	1.48593	1.71585	1.62878	1.80477	1.63627	1.44949	1.55677	1.87198	1.59739	0.895158	1.58924	1.64003	2.23523	1.64946	1.81297	1.66163	1.54406	2.02547	1.99827	1.3084	1.7282	1.75992	1.78418	1.61564	1.61477	1.58003	1.44741	1.43109	1.44295	1.59914	1.35848	1.47673	1.99919	1.60276	1.45818	1.63972	0.0238167	1.70021	1.76317	1.64653	1.72349	1.8421	1.40313	1.52128
PAX3	0.00184849	0.00192835	0.0528428	0.00182715	0.144251	0.00171297	0.139904	0.00181356	0.00195644	0.00187063	0.00180347	0.0341993	0.0997367	0.0509003	0.00196025	0.00158364	0.00199827	0.0549758	0.00160098	0.00168748	0.00204121	0.00179956	0.00162066	0.0494265	0.00184511	0.00186505	0.0814968	0.00193719	0.0469114	0.00168958	0.00177701	0.0019252	0.0319293	0.00163896	0.00180257	0.00184783	0.0282566	0.00176426	0.0019295	0.00198652	0.00180493	0.0238167	0.0826643	0.00195644	0.0016952	0.00173556	0.00182688	0.00210634	0.0018829
DESI2	3.90466	3.47757	3.26957	3.09888	3.06044	2.90464	4.26237	3.57441	3.54908	3.30417	3.98231	3.42216	3.42178	3.23699	3.77742	3.55929	3.40291	4.08134	3.2047	3.14975	3.56603	3.46456	3.48815	3.88784	3.24296	3.11537	3.64505	3.80281	3.35472	3.16289	3.30557	3.20014	3.52752	3.3314	3.36428	3.3863	3.57185	3.54587	3.57697	3.24585	3.34066	0.0238167	3.71899	3.40424	3.87518	3.43228	3.85691	3.509	3.56004
AC131212.2	0.500116	0.626594	0.98772	0.748594	0.922393	0.499343	0.683924	0.516898	0.374308	0.542778	0.50822	0.420031	0.655117	0.464413	0.638014	0.614418	0.47873	0.464331	0.575248	0.809156	0.204943	0.454895	1.19374	0.555356	0.496779	0.308047	0.553525	0.322354	0.920886	0.368652	0.697128	2.50326	0.749736	0.745688	0.675313	0.464227	0.949166	0.739544	1.01224	0.485966	0.343501	0.0238167	0.407422	0.526746	0.741913	0.971537	0.672641	0.305563	0.364114
MT1A	3.32913	2.75675	2.77206	1.42014	1.75969	6.07366	6.23801	1.71655	5.97928	3.81909	1.412	7.13336	6.42458	9.4693	6.79581	3.08043	2.21178	2.59592	4.06026	2.62105	4.82829	1.70296	15.5534	2.58835	0.427118	3.36605	3.48815	1.94812	1.94757	4.8016	1.02146	1.9759	1.65772	5.32538	9.66417	1.6598	1.93352	2.56799	4.03737	3.02386	12.8659	0.0238167	2.47672	2.61534	1.72609	1.51311	0.239986	4.65043	2.90687
COX17	7.65016	7.84407	7.15901	6.53706	7.00933	5.43633	9.80808	8.4525	7.4597	6.07916	6.97226	6.35698	7.63273	6.93978	7.58276	7.91998	6.90809	7.71677	7.1345	6.31944	8.16115	5.98507	8.36619	7.16905	7.13921	6.10775	7.33793	6.19826	6.47089	5.78922	6.20513	6.20612	6.29829	7.29889	7.51173	6.13114	7.75815	6.74474	6.70568	6.50814	9.20542	0.0238167	7.52249	6.28654	5.7218	5.98735	7.1212	5.43418	7.74642
PSORS1C3	0.782977	1.0278	0.00177858	0.135487	0.813741	1.02701	1.31763	0.00181356	0.171366	0.153914	0.861674	0.0804998	0.140137	0.114721	0.534597	0.0736585	1.29628	0.308585	0.0852363	0.105269	0.700093	0.126701	0.228814	1.46099	0.00184511	0.00186505	0.222697	0.160812	0.00183246	0.425056	0.210243	0.302416	0.828569	0.205202	0.11706	1.29695	0.112459	0.116058	0.729016	0.00198652	0.218131	0.0238167	0.00193854	0.00195644	0.0985924	0.00173556	0.140645	0.00210634	0.0018829
AC097522.1	0.00184849	0.00192835	0.00177858	0.00182715	0.00190689	0.00171297	0.00171763	0.00181356	0.00195644	0.00187063	0.00180347	0.00162003	0.0017403	0.00177384	0.00196025	0.00158364	0.00199827	0.00183671	0.00160098	0.00168748	0.00204121	0.00179956	0.0429154	0.00185125	0.00184511	0.00186505	0.00175628	0.00193719	0.00183246	0.00168958	0.00177701	0.0019252	0.00172911	0.00163896	0.00180257	0.00184783	0.00147993	0.00176426	0.0019295	0.00198652	0.00180493	0.0238167	0.00193854	0.00195644	0.0016952	0.00173556	0.00182688	0.00210634	0.0018829
NLGN2	2.61242	2.53605	4.82541	2.76252	2.75367	4.1643	6.59894	2.54029	2.57649	2.52111	2.8082	3.01705	3.12138	4.38804	2.69608	2.78657	2.53423	2.43624	3.40051	3.6338	2.43501	2.50392	7.43223	2.96126	1.96124	2.43243	3.09096	2.50983	2.65569	3.32709	3.51127	3.06256	3.70018	3.2535	3.45496	3.04731	4.07227	2.94663	3.38266	3.06007	3.70311	0.0238167	3.57441	2.54724	3.57273	3.32459	2.18261	2.84984	2.93313
AC090686.1	0.00184849	0.00192835	0.174055	0.00182715	0.00190689	0.0865597	0.00171763	0.00181356	0.00195644	0.00187063	0.00180347	0.00162003	0.0017403	0.00177384	0.143632	0.00158364	0.15138	0.00183671	0.00160098	0.00168748	0.00204121	0.00179956	0.00162066	0.00185125	0.00184511	0.00186505	0.00175628	0.00193719	0.00183246	0.00168958	0.00177701	0.0019252	0.0794179	0.00163896	0.00180257	0.100007	0.00147993	0.00176426	0.0019295	0.00198652	0.00180493	0.0238167	0.00193854	0.00195644	0.0016952	0.00173556	0.00182688	0.00210634	0.0018829
HAO1	0.00184849	0.00192835	0.00177858	0.00182715	0.00190689	0.00171297	0.00171763	0.00181356	0.00195644	0.065704	0.0500986	0.00162003	0.0017403	0.0424398	0.0827885	0.00158364	0.00199827	0.0787011	0.00160098	0.00168748	0.00204121	0.00179956	0.00162066	0.00185125	0.00184511	0.00186505	0.00175628	0.00193719	0.00183246	0.00168958	0.00177701	0.0781783	0.00172911	0.0308705	0.0498318	0.00184783	0.00147993	0.00176426	0.0019295	0.00198652	0.00180493	0.0238167	0.0826643	0.00195644	0.0016952	0.00173556	0.0843614	0.00210634	0.0018829
AC087045.2	0.00184849	0.00192835	0.00177858	0.00182715	0.00190689	0.00171297	0.0627822	0.00181356	0.00195644	0.00187063	0.00180347	0.0486421	0.0017403	0.0699142	0.113074	0.00158364	0.00199827	0.00183671	0.00160098	0.00168748	0.00204121	0.00179956	0.0429154	0.140404	0.00184511	0.00186505	0.00175628	0.00193719	0.00183246	0.00168958	0.00177701	0.0019252	0.00172911	0.00163896	0.00180257	0.00184783	0.00147993	0.00176426	0.0019295	0.118239	0.0724917	0.0238167	0.00193854	0.00195644	0.0016952	0.0610219	0.00182688	0.138065	0.0018829
AC127496.4	0.00184849	0.00192835	0.143156	0.00182715	0.00190689	0.00171297	0.00171763	0.00181356	0.00195644	0.00187063	0.00180347	0.00162003	0.0017403	0.00177384	0.00196025	0.00158364	0.00199827	0.00183671	0.00160098	0.00168748	0.00204121	0.00179956	0.00162066	0.00185125	0.152485	0.00186505	0.00175628	0.300306	0.00183246	0.00168958	0.00177701	0.187221	0.00172911	0.00163896	0.129696	0.00184783	0.00147993	0.00176426	0.158217	0.00198652	0.139421	0.0238167	0.00193854	0.00195644	0.109405	0.00173556	0.156087	0.00210634	0.0018829
HSPA8P15	0.0993535	0.211928	0.0920843	0.169718	0.289401	0.144512	0.0720966	0.329664	0.00195644	0.203101	0.0988806	0.165394	0.0997367	0.204707	0.238573	0.304173	0.247839	0.325224	0.159829	0.232209	0.513995	0.0926451	0.214229	0.100507	0.233907	0.189298	0.344858	0.202436	0.423136	0.166034	0.0897668	0.123904	0.192123	0.279878	0.275181	0.366256	0.0282566	0.273118	0.120872	0.00198652	0.164109	0.0238167	0.00193854	0.28885	0.119693	0.203448	0.253094	0.00210634	0.198437
PKMYT1	5.73543	5.20634	2.69488	3.38752	3.22573	3.92045	0.59931	5.03985	4.31575	2.93606	4.13223	4.87547	5.51112	3.66803	5.48419	5.16161	2.78388	7.99948	3.55148	3.29142	5.84228	3.40173	2.91756	4.20782	4.25068	3.0992	5.62901	3.08844	2.42576	1.68663	3.28412	3.77955	4.29953	5.39903	3.15186	3.23577	5.39967	4.42151	3.06997	3.65017	7.00027	0.0238167	5.52741	1.80258	4.30377	2.52231	5.0667	5.18908	3.31722
OR4A7P	0.00184849	0.00192835	0.00177858	0.00182715	0.00190689	0.00171297	0.00171763	0.00181356	0.00195644	0.00187063	0.00180347	0.00162003	0.0017403	0.00177384	0.00196025	0.00158364	0.00199827	0.00183671	0.00160098	0.00168748	0.00204121	0.00179956	0.00162066	0.00185125	0.00184511	0.00186505	0.00175628	0.00193719	0.00183246	0.00168958	0.00177701	0.0019252	0.00172911	0.00163896	0.00180257	0.00184783	0.00147993	0.00176426	0.0019295	0.00198652	0.00180493	0.0238167	0.00193854	0.00195644	0.0016952	0.00173556	0.00182688	0.00210634	0.0018829
AC107075.1	2.32382	1.36226	0.00177858	3.60279	3.48925	2.77707	3.44883	3.32913	2.68374	2.54848	4.29392	2.22386	1.47205	2.57618	3.36115	1.98793	3.18427	1.19495	0.965083	2.42817	0.00204121	3.68146	3.5882	2.57314	3.56523	1.58357	0.00175628	2.88585	3.70548	2.31539	2.03058	3.12287	5.05489	1.31553	4.35276	5.28428	2.97521	2.13731	2.8928	2.99027	4.52428	0.0238167	4.5306	1.6305	4.7125	2.07947	2.14213	5.27229	2.51982
AL355810.1	0.00184849	0.00192835	0.143156	0.00182715	0.183374	0.00171297	0.371103	0.00181356	0.187258	0.00187063	0.00180347	0.00162003	0.0017403	0.00177384	0.00196025	0.0880998	0.00199827	0.00183671	0.00160098	0.00168748	0.00204121	0.00179956	0.00162066	0.00185125	0.00184511	0.00186505	0.00175628	0.00193719	0.00183246	0.00168958	0.130434	0.0019252	0.115742	0.127275	0.129696	0.00184783	0.00147993	0.00176426	0.0019295	0.00198652	0.00180493	0.0238167	0.00193854	0.00195644	0.0016952	0.00173556	0.156087	0.00210634	0.0018829
EIF3LP3	0.00184849	0.130051	0.0920843	0.0899937	0.00190689	0.0722983	0.00171763	0.00181356	0.00195644	0.00187063	0.00180347	0.00162003	0.0017403	0.00177384	0.00196025	0.00158364	0.234181	0.10182	0.0455228	0.00168748	0.00204121	0.0926451	0.00162066	0.00185125	0.00184511	0.00186505	0.142716	0.00193719	0.00183246	0.00168958	0.0801948	0.0019252	0.183877	0.00163896	0.00180257	0.00184783	0.00147993	0.00176426	0.0019295	0.140041	0.00180493	0.0238167	0.00193854	0.00195644	0.119693	0.00173556	0.00182688	0.00210634	0.315799
AP001626.1	0.00184849	0.00192835	0.0528428	0.00182715	0.00190689	0.00171297	0.110877	0.00181356	0.00195644	0.00187063	0.0748152	0.0341993	0.0017403	0.00177384	0.00196025	0.00158364	0.00199827	0.0787011	0.0455228	0.029314	0.00204121	0.0432493	0.0358788	0.00185125	0.0640777	0.00186505	0.034961	0.0653117	0.00183246	0.038212	0.00177701	0.0019252	0.0794179	0.00163896	0.00180257	0.0677813	0.120868	0.0619372	0.0019295	0.00198652	0.0614411	0.0238167	0.0826643	0.00195644	0.0293681	0.00173556	0.00182688	0.181793	0.0018829
FAM89B	4.69161	6.1111	8.46971	5.48905	5.91857	8.39543	9.56716	6.43349	5.51249	7.9392	8.07078	6.3662	5.73404	5.93598	6.40486	5.45438	6.2141	4.84064	5.79591	6.90684	5.39355	5.79737	7.59145	5.95585	7.61316	5.71449	6.96599	6.05955	6.73342	6.98092	7.92609	10.4615	8.0083	6.31488	7.68307	8.36806	8.07682	5.87756	7.10966	7.60107	6.18249	0.0238167	9.69232	5.73779	8.87585	6.11023	5.15127	7.8136	6.90921
IGLJ6	0.00184849	0.00192835	0.00177858	0.00182715	0.00190689	0.00171297	0.00171763	0.00181356	0.00195644	0.00187063	0.00180347	0.00162003	0.0017403	0.00177384	0.00196025	0.00158364	0.00199827	0.00183671	0.00160098	0.00168748	0.00204121	0.00179956	0.00162066	0.00185125	0.00184511	0.00186505	0.00175628	0.00193719	0.00183246	0.00168958	0.00177701	0.0019252	0.00172911	0.00163896	0.00180257	0.00184783	0.00147993	0.00176426	0.0019295	0.00198652	0.00180493	0.0238167	0.00193854	0.00195644	0.0016952	0.00173556	0.00182688	0.00210634	0.0018829
AL592464.1	0.00184849	0.00192835	0.00177858	0.00182715	0.00190689	0.00171297	0.00171763	0.00181356	0.00195644	0.00187063	0.00180347	0.00162003	0.0017403	0.00177384	0.00196025	0.00158364	0.00199827	0.00183671	0.00160098	0.00168748	0.00204121	0.00179956	0.00162066	0.00185125	0.00184511	0.00186505	0.00175628	0.00193719	0.00183246	0.00168958	0.00177701	0.0019252	0.00172911	0.00163896	0.00180257	0.00184783	0.00147993	0.00176426	0.0019295	0.00198652	0.00180493	0.0238167	0.00193854	0.00195644	0.0016952	0.00173556	0.00182688	0.00210634	0.0018829
AC073137.1	0.00184849	0.00192835	0.00177858	0.00182715	0.00190689	0.00171297	0.00171763	0.00181356	0.00195644	0.00187063	0.00180347	0.0804998	0.0017403	0.00177384	0.00196025	0.00158364	0.00199827	0.00183671	0.00160098	0.00168748	0.00204121	0.00179956	0.00162066	0.00185125	0.00184511	0.00186505	0.00175628	0.00193719	0.00183246	0.00168958	0.00177701	0.0019252	0.00172911	0.00163896	0.00180257	0.00184783	0.00147993	0.00176426	0.0019295	0.00198652	0.00180493	0.0238167	0.00193854	0.00195644	0.0016952	0.00173556	0.00182688	0.00210634	0.0018829
TMEM251P1	0.00184849	0.00192835	0.00177858	0.00182715	0.00190689	0.00171297	0.00171763	0.00181356	0.00195644	0.00187063	0.00180347	0.00162003	0.0017403	0.00177384	0.00196025	0.00158364	0.00199827	0.00183671	0.00160098	0.00168748	0.00204121	0.00179956	0.00162066	0.00185125	0.00184511	0.00186505	0.00175628	0.00193719	0.00183246	0.00168958	0.308779	0.0019252	0.00172911	0.00163896	0.00180257	0.00184783	0.00147993	0.00176426	0.0019295	0.00198652	0.00180493	0.0238167	0.00193854	0.00195644	0.0016952	0.00173556	0.00182688	0.00210634	0.0018829
AC006386.2	0.00184849	0.00192835	0.00177858	0.00182715	0.00190689	0.00171297	0.100843	0.122459	0.00195644	0.00187063	0.133953	0.00162003	0.0017403	0.114721	0.00196025	0.00158364	0.00199827	0.390144	0.00160098	0.00168748	0.00204121	0.00179956	0.00162066	0.00185125	0.137752	0.00186505	0.00175628	0.00193719	0.00183246	0.222252	0.00177701	0.285448	0.00172911	0.00163896	0.00180257	0.00184783	0.00147993	0.00176426	0.0019295	0.00198652	0.00180493	0.0238167	0.00193854	0.00195644	0.0016952	0.00173556	0.112859	0.00210634	0.0018829
MED8	7.24386	7.17794	6.0687	7.80949	8.00206	8.24056	4.45248	8.48223	7.37093	8.46544	6.72817	7.77419	7.75686	6.33738	7.41931	8.40182	8.24436	6.57159	6.91359	6.66737	7.73336	7.38591	5.72965	9.94673	8.04912	7.58835	8.28932	7.40177	6.67804	6.64466	6.18602	7.44309	5.02355	8.18828	5.80318	8.05565	4.67163	6.82382	6.53503	6.76766	8.50624	0.0238167	5.13845	7.804	5.80762	6.69952	7.54785	6.8098	6.84454
PHF1	4.88156	5.53678	7.26172	6.97019	6.39027	7.91345	15.0902	6.84573	4.69915	6.8341	10.6366	7.75686	5.36537	9.92624	7.35327	5.52249	6.10775	5.66807	7.47263	7.95047	5.26546	7.49759	12.2044	5.06898	6.53604	7.11443	6.37089	6.69646	7.67137	7.98121	9.46421	18.2883	9.94955	7.23769	12.0391	7.39496	13.6994	6.71767	7.49508	7.96114	6.90122	0.0238167	10.9224	6.86402	11.0586	8.54506	5.39967	7.6253	6.27178
IGHV1-24	1.00008	0.50535	0.911176	0.00182715	0.483399	0.678762	0.00171763	0.486169	0.278163	1.41287	0.00180347	0.738906	0.23975	0.75677	1.89908	1.11046	0.777363	2.41789	1.33768	1.71628	8.72706	0.211022	3.39674	0.600629	0.00184511	0.735643	0.787367	0.445657	0.00183246	2.45595	0.200864	0.485393	0.00172911	2.01449	0.00180257	0.219296	1.12639	0.992616	0.409059	0.31276	0.733195	0.0238167	0.250008	1.42588	0.169291	0.182942	0.554046	0.319078	0.0018829
RNU6-1329P	0.00184849	0.00192835	0.00177858	0.00182715	0.00190689	0.00171297	0.00171763	0.00181356	0.00195644	0.00187063	0.00180347	0.00162003	0.0017403	0.00177384	0.00196025	0.00158364	0.00199827	0.00183671	0.00160098	0.00168748	0.00204121	0.00179956	0.00162066	0.00185125	0.00184511	0.00186505	0.00175628	0.00193719	0.00183246	0.00168958	0.00177701	0.0019252	0.00172911	0.00163896	0.00180257	0.00184783	0.00147993	0.00176426	0.0019295	0.00198652	0.00180493	0.0238167	0.00193854	0.00195644	0.0016952	0.00173556	0.00182688	0.00210634	0.0018829
MTND4P10	0.00184849	0.00192835	0.0626686	0.00182715	0.00190689	0.00171297	0.00171763	0.00181356	0.00195644	0.00187063	0.00180347	0.0646867	0.0017403	0.00177384	0.00196025	0.00158364	0.00199827	0.00183671	0.00160098	0.00168748	0.00204121	0.00179956	0.00162066	0.00185125	0.00184511	0.00186505	0.00175628	0.00193719	0.00183246	0.00168958	0.00177701	0.0019252	0.00172911	0.00163896	0.00180257	0.00184783	0.00147993	0.00176426	0.0019295	0.00198652	0.00180493	0.0238167	0.00193854	0.00195644	0.0016952	0.00173556	0.00182688	0.00210634	0.0018829
DIPK1A	1.87346	2.07477	2.24986	1.72326	1.58752	1.95703	3.31213	1.61122	1.95251	2.06631	2.20628	1.52	1.76387	2.0864	2.34254	2.06169	1.69106	1.95196	2.3701	2.3416	1.53345	2.26841	3.84433	1.46099	1.32591	1.61518	1.46189	1.96296	1.3572	1.65548	2.09003	1.61541	1.85761	2.18816	2.18483	1.60965	1.93085	1.83515	1.23895	1.94932	1.67916	0.0238167	1.86938	1.82982	1.6751	1.90876	2.08467	1.24065	1.95196
AC008489.1	0.00184849	0.00192835	0.00177858	0.00182715	0.00190689	0.00171297	0.00171763	0.00181356	0.00195644	0.00187063	0.00180347	0.00162003	0.0017403	0.00177384	0.00196025	0.00158364	0.00199827	0.00183671	0.00160098	0.00168748	0.00204121	0.00179956	0.00162066	0.00185125	0.00184511	0.00186505	0.00175628	0.00193719	0.00183246	0.00168958	0.00177701	0.0019252	0.00172911	0.00163896	0.00180257	0.00184783	0.00147993	0.00176426	0.0019295	0.00198652	0.00180493	0.0238167	0.00193854	0.00195644	0.0016952	0.00173556	0.00182688	0.00210634	0.0018829
ANKMY1	2.567	2.78689	2.39586	3.34761	3.12493	2.81613	2.63876	4.02623	2.45836	2.70283	2.65507	2.52535	3.35324	2.99819	2.1365	2.70949	2.85787	2.16612	2.64886	3.02521	2.53423	2.77467	2.59294	3.22458	3.02657	2.7615	2.7714	2.88792	3.21245	2.91756	2.74062	2.58377	3.04174	2.48183	3.15863	3.27461	3.10162	2.67079	3.033	2.75933	3.39197	0.0238167	3.3019	2.58714	3.42743	2.86914	2.69059	3.36811	2.22034
PSMB6	19.0545	16.1681	13.6478	15.7335	14.3329	14.362	13.174	15.5373	16.0864	15.4984	14.5302	15.2476	17.439	13.5016	16.9364	17.7358	17.0561	16.1156	14.6135	14.927	16.7726	13.7344	12.0492	17.1061	13.421	14.6497	16.8211	15.5534	11.3534	13.9517	12.4203	14.5144	10.7353	15.8353	13.4444	12.4455	13.1376	14.7506	13.8089	16.9166	15.3385	0.0238167	12.4555	13.0825	13.1621	14.8618	16.7379	9.92624	17.0045
CIB4	0.00184849	0.00192835	0.00177858	0.135487	0.00190689	0.00171297	0.00171763	0.00181356	0.00195644	0.00187063	0.00180347	0.00162003	0.0017403	0.00177384	0.00196025	0.00158364	0.33744	0.00183671	0.058164	0.00168748	0.00204121	0.00179956	0.164023	0.00185125	0.137752	0.261951	0.00175628	0.00193719	0.00183246	0.00168958	0.210243	0.0019252	0.00172911	0.00163896	0.00180257	0.00184783	0.00147993	0.00176426	0.0019295	0.00198652	0.127275	0.0238167	0.00193854	0.180142	0.0665471	0.00173556	0.00182688	0.00210634	0.0018829
AC027176.2	0.256579	0.40716	0.320848	0.186975	0.317061	0.20877	0.0818413	0.165574	0.248334	0.288521	0.0988806	0.266534	0.0997367	0.00177384	0.56559	0.330038	0.261914	0.00183671	0.17145	0.189089	0.157123	0.0926451	0.118996	0.34722	0.246482	0.11134	0.490289	0.215843	0.182553	0.0949944	0.290254	0.567377	0.0794179	0.0852363	0.167745	0.100007	0.275375	0.159818	0.266246	0.151262	0.00180493	0.0238167	0.00193854	0.316813	0.232268	0.329796	0.00182688	0.00210634	0.126404
GUCY1A1	0.808096	0.874911	2.1207	0.798076	1.16147	0.776431	3.40386	1.1328	0.85843	0.890232	1.2543	1.36753	0.722015	1.09956	0.576284	1.07671	0.89774	1.43046	1.03961	1.16147	1.04428	0.319078	2.10247	0.887854	0.70645	0.653015	1.24925	0.950755	0.977623	1.51687	1.71933	0.751996	1.63675	1.34716	1.47895	1.7777	2.34848	0.77256	1.13164	1.01428	1.08906	0.0238167	1.25031	0.807001	1.08173	1.46605	1.39912	0.789733	0.98287
AC009237.15	0.29969	0.373394	0.297369	0.798076	0.196291	0.350171	1.1482	0.831625	0.389253	0.34123	0.583382	0.443322	0.561027	0.00177384	0.224424	0.388546	0.247839	0.382447	0.446375	0.411329	0.727458	0.276868	0.658167	0.576487	0.858198	0.00186505	0.393983	0.333008	0.71456	0.00168958	0.563849	0.0019252	0.493962	0.26838	0.275181	1.09388	0.334259	0.978184	0.0019295	0.806669	0.733195	0.0238167	0.534871	0.362121	0.611977	0.44594	0.543683	0.261404	0.840961
PRKG2	0.992616	0.647617	0.405875	0.50487	0.598405	0.361498	1.06193	0.231142	0.248334	0.452888	0.453036	0.409955	0.671746	0.380865	0.268636	0.557958	0.511536	0.490111	0.687729	0.940608	0.612738	0.411157	0.221494	0.887854	0.517797	0.774244	0.482286	0.608794	0.457389	0.295591	1.03884	0.202764	0.685195	0.427046	0.286374	0.234447	0.214058	0.518175	0.569928	0.455623	0.470146	0.0238167	0.390431	0.221402	0.358901	1.05004	0.280179	0.166526	0.612819
MESTP3	0.00184849	0.00192835	0.00177858	0.00182715	0.00190689	0.00171297	0.00171763	0.00181356	0.00195644	0.00187063	0.00180347	0.00162003	0.0017403	0.00177384	0.00196025	0.00158364	0.00199827	0.00183671	0.00160098	0.00168748	0.00204121	0.00179956	0.00162066	0.00185125	0.00184511	0.00186505	0.00175628	0.00193719	0.00183246	0.0656208	0.00177701	0.0019252	0.00172911	0.0566258	0.00180257	0.00184783	0.00147993	0.00176426	0.0019295	0.00198652	0.00180493	0.0238167	0.00193854	0.00195644	0.0016952	0.00173556	0.00182688	0.00210634	0.0018829
FBXO45	3.15114	2.52754	2.18173	3.18466	3.20224	2.33846	1.31176	2.81477	2.81284	3.01841	2.34074	2.55939	2.87451	2.06661	3.43857	3.05178	2.97521	2.71739	2.34279	2.48673	3.3329	2.86018	1.46372	3.35212	2.89647	3.0906	2.6642	2.87274	2.81382	2.24142	2.05529	1.80775	1.62433	2.92325	2.15715	3.53748	2.02303	3.08118	2.77533	2.26841	3.09952	0.0238167	2.00784	2.85822	1.81779	2.83793	3.08527	3.36811	2.6282
AC107421.1	0.00184849	0.00192835	0.00177858	0.00182715	0.00190689	0.00171297	0.00171763	0.00181356	0.00195644	0.00187063	0.00180347	0.00162003	0.0017403	0.00177384	0.00196025	0.00158364	0.00199827	0.00183671	0.00160098	0.00168748	0.00204121	0.00179956	0.00162066	0.00185125	0.00184511	0.00186505	0.00175628	0.00193719	0.00183246	0.00168958	0.00177701	0.0019252	0.00172911	0.00163896	0.00180257	0.00184783	0.00147993	0.00176426	0.0019295	0.00198652	0.00180493	0.0238167	0.00193854	0.00195644	0.0016952	0.00173556	0.00182688	0.00210634	0.0018829
AC098657.3	0.00184849	0.00192835	0.00177858	0.00182715	0.00190689	0.00171297	0.00171763	0.00181356	0.00195644	0.00187063	0.00180347	0.00162003	0.0017403	0.00177384	0.00196025	0.00158364	0.00199827	0.00183671	0.00160098	0.00168748	0.00204121	0.00179956	0.00162066	0.00185125	0.00184511	0.00186505	0.00175628	0.00193719	0.00183246	0.00168958	0.00177701	0.0019252	0.00172911	0.00163896	0.00180257	0.00184783	0.00147993	0.00176426	0.0019295	0.00198652	0.00180493	0.0238167	0.00193854	0.00195644	0.0016952	0.00173556	0.00182688	0.00210634	0.0018829
AMZ2	7.07001	7.22165	6.71981	6.16845	6.22713	6.56992	8.60283	7.58835	6.8683	5.86673	7.73077	6.23888	6.61544	8.56665	5.94707	6.89794	6.41258	8.23905	7.32831	7.97773	6.93	5.33859	6.00746	7.90754	6.90558	6.63837	7.82905	7.34825	6.48955	6.19014	6.41733	4.44924	8.02006	7.64333	6.2149	6.51566	6.70774	7.29303	6.50086	6.87159	8.3005	0.0238167	8.69946	6.57534	7.54785	8.24436	7.50889	6.25525	7.01135
AC021106.2	0.00184849	0.00192835	0.00177858	0.00182715	0.00190689	0.00171297	0.0818413	0.00181356	0.143252	0.22012	0.00180347	0.00162003	0.0017403	0.00177384	0.00196025	0.11549	0.00199827	0.00183671	0.00160098	0.00168748	0.00204121	0.00179956	0.126911	0.00185125	0.00184511	0.00186505	0.100798	0.00193719	0.00183246	0.00168958	0.171535	0.0019252	0.151345	0.0852363	0.0960766	0.00184783	0.00147993	0.00176426	0.0019295	0.00198652	0.00180493	0.0238167	0.00193854	0.00195644	0.0016952	0.00173556	0.00182688	0.00210634	0.0018829
AC066612.1	0.00184849	0.00192835	0.00177858	0.00182715	0.00190689	0.00171297	0.139904	0.00181356	0.00195644	0.00187063	0.133953	0.00162003	0.0017403	0.00177384	0.00196025	0.00158364	0.00199827	0.00183671	0.00160098	0.11944	0.00204121	0.00179956	0.00162066	0.169333	0.00184511	0.00186505	0.00175628	0.00193719	0.00183246	0.00168958	0.00177701	0.0019252	0.00172911	0.00163896	0.00180257	0.00184783	0.00147993	0.00176426	0.0019295	0.00198652	0.00180493	0.0238167	0.00193854	0.00195644	0.0016952	0.00173556	0.00182688	0.00210634	0.0018829
AC116612.1	0.00184849	0.00192835	0.00177858	0.00182715	0.00190689	0.00171297	0.00171763	0.00181356	0.00195644	0.00187063	0.00180347	0.00162003	0.0017403	0.00177384	0.00196025	0.00158364	0.00199827	0.00183671	0.00160098	0.00168748	0.00204121	0.00179956	0.00162066	0.00185125	0.00184511	0.00186505	0.00175628	0.00193719	0.00183246	0.00168958	0.00177701	0.0019252	0.00172911	0.00163896	0.00180257	0.00184783	0.00147993	0.00176426	0.0019295	0.00198652	0.00180493	0.0238167	0.00193854	0.00195644	0.0016952	0.00173556	0.00182688	0.00210634	0.0018829
TMEM52	1.28447	0.690826	0.339124	1.17225	0.932505	1.30241	0.883001	1.47467	1.57329	0.995039	1.59233	1.39685	1.26437	0.832701	1.57159	1.04324	1.53535	1.30461	1.40925	1.07152	0.936315	1.48261	1.01354	1.02857	1.83849	0.704514	0.78144	1.75786	0.850216	0.871384	1.56133	1.14367	0.649804	0.760948	1.13616	0.366256	1.21702	0.797724	1.23054	1.14517	1.07133	0.0238167	0.887854	1.22249	1.06062	1.13566	0.964705	1.44604	1.20821
RPS2P24	0.00184849	0.00192835	0.00177858	0.00182715	0.00190689	0.00171297	0.00171763	0.00181356	0.00195644	0.00187063	0.00180347	0.00162003	0.0017403	0.00177384	0.00196025	0.00158364	0.00199827	0.00183671	0.00160098	0.00168748	0.00204121	0.00179956	0.00162066	0.00185125	0.00184511	0.00186505	0.00175628	0.00193719	0.00183246	0.00168958	0.00177701	0.0019252	0.00172911	0.00163896	0.00180257	0.00184783	0.00147993	0.00176426	0.0019295	0.00198652	0.00180493	0.0238167	0.00193854	0.00195644	0.0016952	0.00173556	0.00182688	0.00210634	0.0018829
RNA5SP177	0.00184849	0.00192835	0.00177858	0.00182715	0.00190689	0.00171297	0.00171763	0.00181356	0.00195644	0.00187063	0.00180347	0.00162003	0.0017403	0.00177384	0.00196025	0.00158364	0.00199827	0.00183671	0.00160098	0.00168748	0.00204121	0.00179956	0.00162066	0.00185125	0.00184511	0.00186505	0.00175628	0.00193719	0.00183246	0.00168958	0.00177701	0.0019252	0.00172911	0.00163896	0.00180257	0.00184783	0.00147993	0.00176426	0.0019295	0.00198652	0.00180493	0.0238167	0.00193854	0.00195644	0.0016952	0.00173556	0.00182688	0.00210634	0.0018829
HLA-DRB1	5.13845	19.9679	8.08235	6.02355	4.56835	6.33894	11.5445	7.1345	7.19794	6.75218	9.19834	14.5144	8.94717	8.08235	9.56716	6.97992	4.0931	7.03262	6.71095	6.52349	10.3502	7.81218	9.49338	9.06197	4.49646	5.33588	10.396	9.18767	5.77852	7.49634	10.6569	10.5326	9.73623	9.0513	6.32739	4.9738	6.95607	10.6656	3.22715	6.92558	6.36359	27.6853	7.49634	4.8942	8.11818	5.50168	8.26125	3.84911	7.11659
AC092675.2	0.00184849	0.00192835	0.00177858	0.00182715	0.00190689	0.00171297	0.00171763	0.00181356	0.00195644	0.00187063	0.00180347	0.00162003	0.0017403	0.00177384	0.00196025	0.00158364	0.00199827	0.156917	0.00160098	0.00168748	0.00204121	0.00179956	0.00162066	0.00185125	0.00184511	0.00186505	0.00175628	0.00193719	0.00183246	0.00168958	0.00177701	0.0019252	0.00172911	0.00163896	0.00180257	0.00184783	0.00147993	0.00176426	0.0019295	0.00198652	0.00180493	0.0238167	0.00193854	0.00195644	0.0016952	0.00173556	0.00182688	0.00210634	0.0018829
LNCPRESS1	0.00184849	0.00192835	0.00177858	0.00182715	0.00190689	0.00171297	0.00171763	0.165574	0.00195644	0.00187063	0.00180347	0.00162003	0.0017403	0.00177384	0.00196025	0.00158364	0.00199827	0.00183671	0.00160098	0.00168748	0.00204121	0.00179956	0.00162066	0.00185125	0.00184511	0.00186505	0.00175628	0.00193719	0.00183246	0.00168958	0.00177701	0.0019252	0.00172911	0.00163896	0.00180257	0.00184783	0.00147993	0.00176426	0.0019295	0.00198652	0.00180493	0.0238167	0.00193854	0.00195644	0.0016952	0.00173556	0.00182688	0.166526	0.0018829
AC025031.5	0.0672937	0.0708307	0.0626686	0.0604622	0.068345	0.0436367	0.0439724	0.00181356	0.00195644	0.0530361	0.0409478	0.00162003	0.0431421	0.0509003	0.00196025	0.0467089	0.0842295	0.00183671	0.058164	0.0384218	0.113128	0.0432493	0.0679125	0.0749907	0.0640777	0.00186505	0.0409507	0.00193719	0.0469114	0.0292318	0.0425944	0.109219	0.0620727	0.00163896	0.00180257	0.0518408	0.0442729	0.0483536	0.0019295	0.10565	0.0614411	0.0238167	0.0719343	0.00195644	0.0665471	0.0335776	0.00182688	0.00210634	0.0018829
AC021035.1	0.00184849	0.00192835	0.00177858	0.00182715	0.00190689	0.00171297	0.00171763	0.00181356	0.00195644	0.00187063	0.00180347	0.00162003	0.0017403	0.00177384	0.00196025	0.00158364	0.00199827	0.00183671	0.00160098	0.00168748	0.00204121	0.00179956	0.00162066	0.00185125	0.00184511	0.00186505	0.00175628	0.00193719	0.00183246	0.00168958	0.00177701	0.0019252	0.00172911	0.00163896	0.00180257	0.00184783	0.00147993	0.00176426	0.0019295	0.00198652	0.00180493	0.0238167	0.00193854	0.00195644	0.0016952	0.00173556	0.00182688	0.00210634	0.0018829
AL512504.1	0.00184849	0.00192835	0.0920843	0.00182715	0.00190689	0.0722983	0.239986	0.0911151	0.00195644	0.00187063	0.0988806	0.0646867	0.184823	0.152835	0.00196025	0.00158364	0.00199827	0.00183671	0.00160098	0.0787055	0.157123	0.0926451	0.111122	0.11312	0.109688	0.11134	0.152841	0.00193719	0.00183246	0.00168958	0.00177701	0.21953	0.00172911	0.0715465	0.155734	0.307945	0.346552	0.00176426	0.253475	0.00198652	0.333175	0.0238167	0.121713	0.137848	0.0665471	0.138984	0.00182688	0.261404	0.0018829
AC005828.7	0.00184849	0.187558	0.143156	0.00182715	0.00190689	0.00171297	0.00171763	0.00181356	0.00195644	0.00187063	0.239359	0.00162003	0.0017403	0.00177384	0.00196025	0.253475	0.00199827	0.00183671	0.0852363	0.00168748	0.00204121	0.00179956	0.00162066	0.154656	0.00184511	0.00186505	0.00175628	0.00193719	0.00183246	0.00168958	0.00177701	0.0019252	0.00172911	0.00163896	0.00180257	0.00184783	0.128569	0.00176426	0.158217	0.00198652	0.00180493	0.0238167	0.00193854	0.00195644	0.0016952	0.00173556	0.00182688	0.229749	0.0018829
GCNT4	0.57384	0.82312	0.877989	0.833426	1.07781	0.672193	1.18454	1.00462	0.828424	0.875221	0.73199	0.822506	1.17736	0.74084	0.638014	1.07671	0.645362	0.621297	0.575248	0.766066	0.920629	1.01067	0.751912	1.32343	1.22012	0.945355	0.865557	0.69572	1.01607	0.535695	0.973229	0.202764	0.481648	0.692354	0.705818	1.64492	0.354347	0.717752	1.04491	0.662247	1.0398	0.0238167	0.399547	0.788185	0.786434	1.05004	0.774121	0.995769	0.652064
EFCAB1	0.486026	0.567207	0.397749	0.912121	0.782345	0.478536	0.4865	0.508142	0.44148	0.27498	0.260723	0.663856	0.381468	0.902579	0.191273	0.747162	0.697863	0.702608	0.517901	0.580608	0.345301	0.383726	0.46119	0.542966	0.25957	0.501924	0.568829	0.835123	0.41236	0.283879	0.499034	0.0019252	0.724115	0.351223	0.566225	0.436168	0.741487	0.656275	0.240434	0.547005	0.303468	0.0238167	0.439311	0.469659	0.451891	0.857418	0.456806	0.305563	0.485393
RPL32P33	0.00184849	0.00192835	0.00177858	0.00182715	0.00190689	0.00171297	0.00171763	0.00181356	0.307108	0.00187063	0.00180347	0.00162003	0.0017403	0.00177384	0.00196025	0.00158364	0.00199827	0.00183671	0.148716	0.00168748	0.00204121	0.00179956	0.00162066	0.45909	0.427118	0.00186505	0.222697	0.00193719	0.238059	0.00168958	0.00177701	0.0019252	0.00172911	0.205202	0.00180257	0.00184783	0.00147993	0.00176426	0.0019295	0.00198652	0.218131	0.0238167	0.00193854	0.00195644	0.0016952	0.00173556	0.00182688	0.00210634	0.0018829
AC012506.3	0.00184849	0.00192835	0.00177858	0.00182715	0.00190689	0.00171297	0.00171763	0.00181356	0.00195644	0.00187063	0.00180347	0.00162003	0.0017403	0.00177384	0.00196025	0.00158364	0.00199827	0.00183671	0.00160098	0.00168748	0.00204121	0.00179956	0.00162066	0.00185125	0.00184511	0.00186505	0.00175628	0.00193719	0.00183246	0.00168958	0.00177701	0.0019252	0.00172911	0.00163896	0.00180257	0.00184783	0.00147993	0.0757513	0.0019295	0.00198652	0.00180493	0.0238167	0.00193854	0.00195644	0.0016952	0.00173556	0.00182688	0.00210634	0.0018829
KLK8	26.7357	23.5003	13.0245	10.6042	13.8374	17.2152	1.07502	11.2036	23.3746	20.6965	10	16.4107	27.3414	14.8777	18.4006	25.4757	16.7267	22.4477	21.6596	14.9752	35.7603	11.9517	0.235758	22.9676	12.0597	10.6366	13.8838	15.575	13.5795	19.322	7.32396	5.50911	10.5135	18.8934	10.4687	20.6144	5.82491	21.9422	12.9178	13.0479	23.4291	0.0238167	12.7303	10.4056	17.84	6.02516	26.7357	14.9103	26.4229
RN7SL541P	0.00184849	0.00192835	0.00177858	0.00182715	0.00190689	0.00171297	0.00171763	0.00181356	0.00195644	0.00187063	0.00180347	0.00162003	0.0017403	0.00177384	0.00196025	0.00158364	0.00199827	0.00183671	0.00160098	0.00168748	0.00204121	0.00179956	0.301733	0.00185125	0.00184511	0.00186505	0.00175628	0.00193719	0.00183246	0.00168958	0.00177701	0.0019252	0.00172911	0.00163896	0.00180257	0.00184783	0.00147993	0.00176426	0.0019295	0.00198652	0.00180493	0.0238167	0.00193854	0.00195644	0.0016952	0.00173556	0.00182688	0.00210634	0.0018829
AL122016.1	0.00184849	0.00192835	0.00177858	0.00182715	0.00190689	0.00171297	0.00171763	0.00181356	0.00195644	0.00187063	0.00180347	0.00162003	0.0017403	0.00177384	0.00196025	0.00158364	0.00199827	0.00183671	0.00160098	0.00168748	0.00204121	0.00179956	0.00162066	0.00185125	0.00184511	0.00186505	0.00175628	0.00193719	0.00183246	0.00168958	0.00177701	0.0019252	0.00172911	0.00163896	0.00180257	0.00184783	0.00147993	0.00176426	0.0019295	0.00198652	0.00180493	0.0238167	0.00193854	0.00195644	0.0016952	0.00173556	0.00182688	0.00210634	0.0018829
AL136146.1	0.00184849	0.0826094	0.00177858	0.0604622	0.00190689	0.00171297	0.00171763	0.00181356	0.00195644	0.00187063	0.0500986	0.0247912	0.0017403	0.00177384	0.0827885	0.0354313	0.0985319	0.00183671	0.00160098	0.00168748	0.00204121	0.00179956	0.00162066	0.00185125	0.00184511	0.00186505	0.00175628	0.00193719	0.00183246	0.0656208	0.00177701	0.0781783	0.00172911	0.00163896	0.00180257	0.0677813	0.0282566	0.00176426	0.0019295	0.0929306	0.00180493	0.0238167	0.00193854	0.00195644	0.0016952	0.00173556	0.00182688	0.00210634	0.0018829
MTF2	2.74098	2.97487	2.6816	2.43533	2.64655	2.33133	3.09637	2.62438	2.73721	2.35738	2.97556	2.43896	2.72188	3.32319	2.5573	2.66017	2.54311	2.91289	2.4973	2.43276	2.61114	2.55224	2.70601	2.51982	2.5324	2.48027	2.42031	2.63432	2.54218	2.56414	2.71202	5.71184	3.02853	2.48673	2.86682	2.24609	3.93246	2.80985	2.56287	2.42419	2.73905	0.0238167	2.38504	2.48641	3.10901	2.39373	2.75201	2.45685	2.59728
HSPE1-MOB4	3.5901	3.7078	3.51016	4.01322	4.05096	2.60893	0.46739	0.00181356	3.90505	2.99027	0.501397	3.36811	3.41098	0.00177384	3.35549	3.30079	3.97156	1.64893	3.4565	3.1036	3.49233	3.22065	1.51496	4.33986	1.28047	3.08564	3.54367	2.98095	2.10815	2.44811	1.2108	1.45581	0.473968	3.22918	0.00180257	0.00184783	0.308047	4.39107	2.27216	2.59875	1.61477	0.0238167	0.649221	3.7027	1.39571	3.30738	4.03036	0.00210634	3.42508
ITFG2-AS1	0.00184849	0.00192835	0.00177858	0.00182715	0.00190689	0.00171297	0.00171763	0.00181356	0.00195644	0.00187063	0.00180347	0.00162003	0.0017403	0.00177384	0.00196025	0.00158364	0.00199827	0.00183671	0.00160098	0.596739	0.00204121	0.00179956	0.00162066	0.00185125	0.00184511	0.00186505	0.00175628	0.00193719	0.00183246	0.00168958	0.00177701	0.0019252	0.00172911	0.00163896	0.00180257	0.00184783	0.00147993	0.00176426	0.0019295	0.00198652	0.00180493	0.0238167	0.00193854	0.00195644	0.0016952	0.00173556	0.00182688	0.00210634	0.0018829
AC011611.5	0.256579	0.577809	0.260033	0.382757	0.622916	0.395879	0.533683	0.259168	0.248334	0.396977	0.906078	0.401189	0.939371	0.587084	0.438322	0.388546	0.324951	0.374939	0.316939	0.524509	0.298101	0.638439	0.55039	0.471156	0.00184511	0.00186505	0.334422	0.175165	0.345494	0.535695	0.527998	1.55518	0.554046	0.362121	0.794815	0.00184783	0.671495	0.546015	0.0019295	0.00198652	0.127275	0.0238167	0.161258	0.551767	0.577081	0.203448	0.492941	0.00210634	0.0018829
RBM15B	4.3508	3.85769	3.33772	3.94408	4.01761	3.89118	3.28126	3.7977	4.02274	4.3351	4.0576	4.30667	4.06115	3.44841	4.52483	4.09677	4.37505	3.66734	3.85151	4.1104	4.25706	4.74153	3.16682	3.97757	4.24183	4.19693	4.08513	4.64631	3.89241	4.75165	3.56107	2.91191	3.07416	4.52538	3.10728	4.73285	3.0197	4.13408	4.36676	3.91002	3.74515	0.0238167	4.16477	4.3028	3.88493	3.49313	4.17511	3.86918	4.31255
NOBOX	0.00184849	0.00192835	0.00177858	0.0604622	0.00190689	0.00171297	0.00171763	0.00181356	0.00195644	0.00187063	0.00180347	0.00162003	0.0017403	0.00177384	0.00196025	0.00158364	0.0842295	0.00183671	0.00160098	0.00168748	0.00204121	0.00179956	0.00162066	0.00185125	0.00184511	0.0663933	0.00175628	0.00193719	0.00183246	0.00168958	0.00177701	0.0019252	0.00172911	0.00163896	0.00180257	0.00184783	0.00147993	0.00176426	0.0019295	0.00198652	0.00180493	0.0238167	0.00193854	0.00195644	0.0016952	0.00173556	0.00182688	0.00210634	0.0018829
AL390778.1	0.00184849	0.00192835	0.00177858	0.00182715	0.00190689	0.00171297	0.00171763	0.00181356	0.00195644	0.00187063	0.00180347	0.00162003	0.0017403	0.00177384	0.00196025	0.00158364	0.00199827	0.00183671	0.00160098	0.00168748	0.00204121	0.00179956	0.00162066	0.00185125	0.00184511	0.00186505	0.00175628	0.00193719	0.00183246	0.00168958	0.00177701	0.0019252	0.00172911	0.00163896	0.00180257	0.00184783	0.00147993	0.00176426	0.0019295	0.00198652	0.00180493	0.0238167	0.00193854	0.00195644	0.0016952	0.00173556	0.00182688	0.00210634	0.0018829
KRT18P61	0.00184849	0.00192835	0.00177858	0.0604622	0.00190689	0.00171297	0.00171763	0.0606673	0.00195644	0.00187063	0.00180347	0.00162003	0.0017403	0.0608954	0.00196025	0.0467089	0.00199827	0.00183671	0.00160098	0.0384218	0.00204121	0.00179956	0.00162066	0.00185125	0.00184511	0.00186505	0.00175628	0.00193719	0.00183246	0.00168958	0.00177701	0.0019252	0.00172911	0.00163896	0.00180257	0.00184783	0.00147993	0.00176426	0.0019295	0.10565	0.00180493	0.0238167	0.00193854	0.00195644	0.0449254	0.00173556	0.00182688	0.00210634	0.0018829
AL512326.3	0.00184849	0.00192835	0.00177858	0.00182715	0.00190689	0.00171297	0.00171763	0.00181356	0.00195644	0.00187063	0.00180347	0.00162003	0.0017403	0.00177384	0.00196025	0.00158364	0.00199827	0.00183671	0.00160098	0.00168748	0.00204121	0.00179956	0.00162066	0.00185125	0.00184511	0.00186505	0.00175628	0.00193719	0.00183246	0.00168958	0.00177701	0.0019252	0.00172911	0.00163896	0.00180257	0.00184783	0.00147993	0.00176426	0.0019295	0.00198652	0.00180493	0.0238167	0.00193854	0.00195644	0.0016952	0.00173556	0.00182688	0.00210634	0.0018829
LINC02126	0.00184849	0.00192835	0.00177858	0.00182715	0.00190689	0.00171297	0.00171763	0.00181356	0.00195644	0.00187063	0.385281	0.00162003	0.0017403	0.0884825	0.00196025	0.00158364	0.00199827	0.00183671	0.00160098	0.00168748	0.00204121	0.00179956	0.00162066	0.00185125	0.00184511	0.00186505	0.00175628	0.00193719	0.00183246	0.00168958	0.00177701	0.0019252	0.0794179	0.00163896	0.00180257	0.351895	0.0845592	0.00176426	0.0019295	0.00198652	0.00180493	0.0238167	0.00193854	0.00195644	0.0016952	0.00173556	0.00182688	0.00210634	0.0018829
IGLJCOR18	0.00184849	0.00192835	0.00177858	0.00182715	0.00190689	0.00171297	0.00171763	0.00181356	0.00195644	0.00187063	0.00180347	0.00162003	0.0017403	0.00177384	0.00196025	0.00158364	0.00199827	0.00183671	0.00160098	0.00168748	0.00204121	0.00179956	0.00162066	0.00185125	0.00184511	0.00186505	0.00175628	0.00193719	0.00183246	0.00168958	0.00177701	0.0019252	0.00172911	0.00163896	0.00180257	0.00184783	0.00147993	0.00176426	0.0019295	0.00198652	0.00180493	0.0238167	0.00193854	0.00195644	0.0016952	0.00173556	0.00182688	0.00210634	0.0018829
AL136981.1	0.00184849	0.00192835	0.00177858	0.00182715	0.00190689	0.0436367	0.00171763	0.133285	0.00195644	0.00187063	0.00180347	0.0247912	0.0431421	0.00177384	0.00196025	0.00158364	0.00199827	0.00183671	0.00160098	0.00168748	0.00204121	0.00179956	0.00162066	0.00185125	0.0640777	0.00186505	0.00175628	0.00193719	0.0469114	0.038212	0.00177701	0.0019252	0.00172911	0.0852363	0.00180257	0.00184783	0.00147993	0.00176426	0.0019295	0.00198652	0.00180493	0.0238167	0.00193854	0.00195644	0.0016952	0.00173556	0.00182688	0.00210634	0.0018829
AL135937.1	0.00184849	0.328408	0.00177858	0.00182715	0.131281	0.00171297	0.00171763	0.00181356	0.00195644	0.00187063	0.0988806	0.00162003	0.0017403	0.00177384	0.00196025	0.00158364	0.00199827	0.00183671	0.00160098	0.00168748	0.00204121	0.00179956	0.00162066	0.00185125	0.00184511	0.126446	0.00175628	0.00193719	0.110137	0.00168958	0.00177701	0.0019252	0.0794179	0.00163896	0.00180257	0.11699	0.128569	0.0895289	0.0019295	0.00198652	0.00180493	0.0238167	0.132212	0.00195644	0.0778997	0.160822	0.00182688	0.181793	0.0018829
PCGF7P	0.13138	0.106787	0.0720726	0.119669	0.00190689	0.057469	0.00171763	0.00181356	0.232468	0.203101	0.121851	0.0486421	0.0709861	0.00177384	0.00196025	0.00158364	0.00199827	0.123943	0.00160098	0.091144	0.00204121	0.0760627	0.0760865	0.00185125	0.0790883	0.00186505	0.00175628	0.160812	0.0849886	0.0656208	0.00177701	0.0019252	0.00172911	0.0566258	0.167745	0.00184783	0.00147993	0.00176426	0.0927356	0.118239	0.115996	0.0238167	0.00193854	0.221402	0.0880623	0.103643	0.183814	0.00210634	0.14041
AL031009.1	0.356826	0.448432	0.347443	0.408024	0.358648	0.247053	0.100843	0.28752	0.2928	0.27498	0.200439	0.391079	0.392369	0.278137	0.400822	0.279395	0.534103	0.275383	0.245383	0.253298	0.310556	0.482824	0.134632	0.280515	0.25957	0.2928	0.175487	0.402296	0.274873	0.330245	0.31731	0.868966	0.271055	0.154756	0.263497	0.11699	0.26838	0.369415	0.351223	0.0807137	0.276868	0.0238167	0.190453	0.330547	0.214315	0.225275	0.371326	0.213642	0.395945
AC008638.2	0.00184849	0.00192835	0.00177858	0.00182715	0.00190689	0.00171297	0.00171763	0.00181356	0.00195644	0.00187063	0.00180347	0.00162003	0.0017403	0.00177384	0.00196025	0.00158364	0.00199827	0.00183671	0.00160098	0.00168748	0.00204121	0.00179956	0.00162066	0.00185125	0.00184511	0.00186505	0.00175628	0.00193719	0.00183246	0.00168958	0.00177701	0.0019252	0.00172911	0.00163896	0.00180257	0.00184783	0.00147993	0.00176426	0.0019295	0.00198652	0.00180493	0.0238167	0.00193854	0.00195644	0.0016952	0.00173556	0.00182688	0.00210634	0.0018829
VN1R53P	0.00184849	0.00192835	0.00177858	0.00182715	0.00190689	0.00171297	0.00171763	0.00181356	0.00195644	0.00187063	0.00180347	0.00162003	0.0017403	0.00177384	0.00196025	0.00158364	0.00199827	0.00183671	0.00160098	0.00168748	0.00204121	0.00179956	0.00162066	0.00185125	0.00184511	0.00186505	0.00175628	0.00193719	0.00183246	0.00168958	0.00177701	0.0019252	0.00172911	0.00163896	0.00180257	0.00184783	0.00147993	0.00176426	0.0019295	0.00198652	0.00180493	0.0238167	0.00193854	0.00195644	0.0016952	0.00173556	0.00182688	0.00210634	0.0018829
AF241726.2	0.00184849	0.00192835	0.00177858	0.00182715	0.00190689	0.00171297	0.00171763	0.00181356	0.00195644	0.00187063	0.00180347	0.00162003	0.0017403	0.00177384	0.00196025	0.00158364	0.00199827	0.00183671	0.00160098	0.00168748	0.00204121	0.00179956	0.00162066	0.00185125	0.00184511	0.00186505	0.00175628	0.00193719	0.00183246	0.00168958	0.00177701	0.0019252	0.00172911	0.00163896	0.00180257	0.00184783	0.00147993	0.00176426	0.0019295	0.00198652	0.00180493	0.0238167	0.00193854	0.00195644	0.0016952	0.00173556	0.00182688	0.00210634	0.0018829
RPL31P53	0.00184849	0.00192835	0.00177858	0.00182715	0.00190689	0.00171297	0.00171763	0.00181356	0.00195644	0.00187063	0.00180347	0.00162003	0.0017403	0.00177384	0.00196025	0.00158364	0.00199827	0.00183671	0.00160098	0.00168748	0.00204121	0.00179956	0.00162066	0.00185125	0.00184511	0.00186505	0.00175628	0.00193719	0.00183246	0.00168958	0.00177701	0.0019252	0.00172911	0.00163896	0.00180257	0.00184783	0.00147993	0.00176426	0.0019295	0.00198652	0.00180493	0.0238167	0.00193854	0.00195644	0.0016952	0.00173556	0.00182688	0.00210634	0.0018829
OR52E1	0.00184849	0.00192835	0.00177858	0.00182715	0.00190689	0.00171297	0.00171763	0.00181356	0.00195644	0.00187063	0.00180347	0.00162003	0.0017403	0.00177384	0.00196025	0.00158364	0.00199827	0.00183671	0.00160098	0.00168748	0.00204121	0.00179956	0.00162066	0.00185125	0.00184511	0.00186505	0.00175628	0.00193719	0.00183246	0.00168958	0.00177701	0.0019252	0.00172911	0.00163896	0.00180257	0.00184783	0.00147993	0.00176426	0.0019295	0.00198652	0.00180493	0.0238167	0.00193854	0.00195644	0.0016952	0.00173556	0.00182688	0.00210634	0.0018829
AC009690.1	0.38486	0.15246	0.590345	0.395327	0.563752	0.586298	0.850864	0.799255	0.374308	0.382564	0.460962	0.663856	0.778854	0.480205	0.224424	0.292811	0.234181	0.413052	0.687729	0.55108	0.191716	0.211022	0.778854	0.444998	0.427118	0.350494	0.632292	0.434739	0.262049	0.330245	0.563849	0.595542	0.257001	0.476067	0.742556	0.321194	0.388836	0.403206	0.590561	0.69572	0.46102	0.0238167	0.65499	0.351223	0.672193	0.593855	0.331939	0.691819	0.290334
AC006064.1	0.00184849	0.00192835	0.143156	0.00182715	0.169742	0.00171297	0.362527	0.133285	0.187258	0.00187063	0.00180347	0.00162003	0.0017403	0.00177384	0.00196025	0.00158364	0.219442	0.00183671	0.00160098	0.20013	0.00204121	0.126701	0.248172	0.00185125	0.152485	0.157174	0.00175628	0.00193719	0.00183246	0.00168958	0.00177701	0.0019252	0.00172911	0.00163896	0.233836	0.150868	0.237173	0.00176426	0.0019295	0.00198652	0.127275	0.0238167	0.00193854	0.195528	0.0016952	0.297888	0.00182688	0.00210634	0.0018829
RNU6-391P	0.00184849	0.00192835	0.00177858	0.00182715	0.00190689	0.00171297	0.00171763	0.00181356	0.00195644	0.00187063	0.00180347	0.00162003	0.0017403	0.00177384	0.00196025	0.00158364	0.00199827	0.00183671	0.00160098	0.00168748	0.00204121	0.00179956	0.00162066	0.00185125	0.00184511	0.00186505	0.00175628	0.00193719	0.00183246	0.00168958	0.00177701	0.0019252	0.00172911	0.00163896	0.00180257	0.00184783	0.00147993	0.00176426	0.0019295	0.00198652	0.00180493	0.0238167	0.00193854	0.00195644	0.0016952	0.00173556	0.00182688	0.00210634	0.0018829
ATP2A1	1.06136	0.40716	0.53444	0.494262	0.774922	0.758884	0.46739	1.38646	0.597533	0.519247	1.13254	0.713898	1.23164	0.783689	0.426788	1.12515	1.35124	0.908153	1.10236	0.788945	0.670739	1.28252	0.842629	0.404886	1.01048	1.36055	1.29695	0.912826	0.866454	0.425056	0.64349	1.79673	0.934196	0.673957	3.61998	0.780018	0.654382	0.756182	1.45947	0.662247	1.31852	0.0238167	0.857966	1.81536	1.1575	0.735347	1.37476	1.21343	0.755337
IGKV1OR22-5	0.00184849	0.00192835	0.00177858	0.00182715	0.00190689	0.00171297	0.00171763	0.00181356	0.00195644	0.00187063	0.00180347	0.00162003	0.0017403	0.00177384	0.00196025	0.00158364	0.00199827	0.00183671	0.00160098	0.00168748	0.00204121	0.00179956	0.00162066	0.00185125	0.00184511	0.00186505	0.00175628	0.00193719	0.00183246	0.00168958	0.00177701	0.0019252	0.00172911	0.243755	0.00180257	0.00184783	0.00147993	0.00176426	0.0019295	0.00198652	0.00180493	0.0238167	0.00193854	0.362121	0.0016952	0.00173556	0.00182688	0.00210634	0.0018829
CALHM1	0.00184849	0.00192835	0.00177858	0.00182715	0.00190689	0.0436367	0.0308855	0.0420624	0.00195644	0.00187063	0.0500986	0.0247912	0.0342452	0.00177384	0.0691698	0.0219759	0.00199827	0.00183671	0.0225598	0.0505822	0.00204121	0.0432493	0.0297244	0.00185125	0.00184511	0.00186505	0.034961	0.00193719	0.00183246	0.0292318	0.0366227	0.0019252	0.0452854	0.0715465	0.0408098	0.0837297	0.0231502	0.00176426	0.0647092	0.00198652	0.0411346	0.0238167	0.0826643	0.00195644	0.0016952	0.00173556	0.00182688	0.0932821	0.0018829
ZNF880	1.94787	2.06516	2.28355	2.17974	2.4182	2.685	4.18962	2.17518	2.49916	2.55826	2.08776	2.16503	1.80504	2.8642	2.54816	2.1866	2.25135	1.79411	2.06319	2.03644	1.84435	2.47825	2.72071	2.15561	2.28998	2.8181	1.46189	2.41289	2.53763	2.5825	2.51616	2.66393	2.64655	2.12658	2.43834	2.29172	2.84631	2.10899	2.07975	2.17404	2.12386	0.0238167	2.37992	2.37806	1.77397	1.70249	1.95578	1.637	1.96018
NCAPG	3.92306	3.78696	1.33155	2.26156	2.47245	1.94052	0.0720966	1.93638	3.23699	1.42631	2.31085	2.91689	3.11222	1.72444	2.3796	3.02623	1.96493	5.03433	2.51927	2.40112	3.59122	1.70865	0.628875	3.06857	2.2088	1.86316	4.10033	1.64869	1.84137	0.585229	1.84038	2.10721	1.72794	2.43774	1.71057	0.757978	2.02303	3.08844	1.78365	2.10214	3.03852	0.0238167	2.33872	1.67482	1.86825	1.28181	3.91088	1.78715	2.3322
AC007253.1	0.00184849	0.00192835	0.00177858	0.00182715	0.00190689	0.222752	0.00171763	0.00181356	0.00195644	0.00187063	0.00180347	0.00162003	0.0017403	0.0790448	0.00196025	0.00158364	0.00199827	0.00183671	0.0998812	0.00168748	0.00204121	0.00179956	0.00162066	0.100507	0.00184511	0.00186505	0.00175628	0.00193719	0.00183246	0.00168958	0.0801948	0.0019252	0.00172911	0.00163896	0.00180257	0.00184783	0.00147993	0.00176426	0.0019295	0.00198652	0.00180493	0.0238167	0.00193854	0.00195644	0.0016952	0.00173556	0.00182688	0.15179	0.0018829
IGHV5-78	0.00184849	0.00192835	0.00177858	0.00182715	0.00190689	0.00171297	0.00171763	0.00181356	0.00195644	0.00187063	0.00180347	0.289525	0.0017403	0.00177384	0.00196025	0.00158364	0.00199827	0.00183671	0.00160098	0.00168748	0.00204121	0.00179956	0.276809	0.00185125	0.00184511	0.00186505	0.00175628	0.00193719	0.00183246	0.00168958	0.00177701	0.803034	0.00172911	0.351223	0.00180257	0.00184783	0.206572	0.00176426	0.739007	0.00198652	0.00180493	0.0238167	0.00193854	0.00195644	0.0016952	0.00173556	0.00182688	0.00210634	0.0018829
SETP14	1.04324	0.608546	0.278056	0.586415	0.275924	0.57575	0.480775	0.353673	0.669636	0.595643	0.634064	0.585961	0.596233	0.426788	1.34033	0.727716	0.47873	0.764466	0.462763	0.253298	0.480558	0.922062	0.509558	0.236441	0.602229	0.173708	0.374308	0.69572	0.225007	0.604868	0.140111	0.500826	0.175777	0.362121	0.454692	0.335263	0.295107	0.647617	0.457707	0.22597	0.412994	0.0238167	0.171724	0.469659	0.619076	0.225275	0.979112	0.15179	0.652064
CLPSL2	0.229015	0.00192835	0.00177858	0.00182715	0.00190689	0.00171297	0.00171763	0.00181356	0.00195644	0.00187063	0.00180347	0.00162003	0.0017403	0.00177384	0.00196025	0.00158364	0.00199827	0.00183671	0.00160098	0.00168748	0.00204121	0.00179956	0.00162066	0.00185125	0.00184511	0.00186505	0.00175628	0.00193719	0.00183246	0.00168958	0.00177701	0.0019252	0.00172911	0.00163896	0.00180257	0.00184783	0.00147993	0.00176426	0.0019295	0.00198652	0.00180493	0.0238167	0.00193854	0.00195644	0.0016952	0.00173556	0.00182688	0.00210634	0.0018829
AL451105.1	0.00184849	0.00192835	0.00177858	0.00182715	0.00190689	0.00171297	0.00171763	0.00181356	0.00195644	0.00187063	0.00180347	0.00162003	0.0017403	0.00177384	0.00196025	0.00158364	0.00199827	0.00183671	0.00160098	0.00168748	0.00204121	0.00179956	0.00162066	0.00185125	0.00184511	0.00186505	0.00175628	0.00193719	0.00183246	0.00168958	0.00177701	0.0019252	0.00172911	0.00163896	0.00180257	0.00184783	0.00147993	0.00176426	0.0019295	0.00198652	0.00180493	0.0238167	0.00193854	0.00195644	0.0016952	0.00173556	0.00182688	0.00210634	0.0018829
MELTF	1.48979	1.38788	2.12562	1.51334	1.3796	2.19347	2.26522	1.83008	1.59428	1.91933	2.07975	1.68166	1.83566	1.69583	2.32258	1.55779	1.53914	1.75421	2.00051	1.52614	1.54805	1.50403	2.18578	1.5959	2.00759	1.68591	1.59964	1.63267	1.76411	1.37508	2.09831	1.8785	2.01617	1.5259	2.17548	1.79805	2.04017	1.46822	1.60911	1.86075	1.8212	0.0238167	2.08467	1.28137	2.1442	1.81038	1.50449	1.75758	1.70217
ZNF736P9Y	0.00184849	0.626594	0.00177858	0.34391	0.00190689	0.173505	0.00171763	0.00181356	0.278163	0.00187063	0.417051	0.391079	0.0017403	0.00177384	0.00196025	0.585647	0.247839	0.00183671	0.446375	0.596739	0.682296	0.662406	0.0595607	0.183609	0.427118	0.00186505	0.00175628	0.00193719	0.00183246	0.343375	0.00177701	0.0019252	0.00172911	0.351223	0.00180257	0.351895	0.388836	0.333453	0.0019295	0.00198652	0.374485	0.0238167	0.407422	0.807001	0.764375	0.00173556	0.592653	0.261404	0.517531
AC104785.1	0.243049	0.626594	0.329559	0.420743	0.169742	0.350171	0.541012	0.375096	0.171366	0.649804	0.548528	0.356236	0.140137	0.448706	0.00196025	0.228428	0.204163	0.00183671	0.235269	0.326332	0.00204121	0.126701	0.235758	0.249679	0.137752	0.261951	0.222697	0.277225	0.507555	0.121855	0.00177701	0.302416	0.582681	0.00163896	0.00180257	0.134037	0.483915	0.295572	0.158217	0.186412	0.543156	0.0238167	0.916322	0.180142	0.605838	0.507555	0.456806	0.567292	0.364114
PTPRB	1.32123	1.48979	1.95992	1.42568	1.11886	1.5198	1.61804	1.45389	1.48839	2.14127	1.49547	2.48483	1.27935	1.72889	1.49207	1.503	1.25193	1.6378	1.64003	1.69338	0.885882	1.57802	2.42451	1.02857	0.849521	1.26459	1.22947	1.77162	0.850216	2.04629	1.62784	1.47368	2.00537	1.54308	2.10457	1.70078	1.91859	1.46326	1.45121	1.82286	1.12689	0.0238167	1.26154	1.70273	0.962184	1.07178	1.92836	1.92808	1.17242
AC116914.1	0.243049	0.525545	0.232869	0.2279	0.00190689	0.00171297	0.00171763	0.00181356	0.2928	0.00187063	0.00180347	0.00162003	0.0017403	0.00177384	0.00196025	0.142043	0.00199827	0.00183671	0.00160098	0.00168748	0.345301	0.211022	0.156628	0.00185125	0.00184511	0.00186505	0.561466	0.00193719	0.00183246	0.235522	0.00177701	0.285448	0.00172911	0.00163896	0.00180257	0.00184783	0.00147993	0.369415	0.0019295	0.00198652	0.00180493	0.0238167	0.00193854	0.00195644	0.0016952	0.192936	0.00182688	0.00210634	0.0018829
AC023762.1	0.00184849	0.00192835	0.00177858	0.00182715	0.00190689	0.00171297	0.00171763	0.00181356	0.00195644	0.00187063	0.00180347	0.00162003	0.0017403	0.00177384	0.00196025	0.00158364	0.00199827	0.00183671	0.00160098	0.00168748	0.00204121	0.00179956	0.00162066	0.00185125	0.00184511	0.00186505	0.00175628	0.00193719	0.00183246	0.00168958	0.00177701	0.0019252	0.00172911	0.00163896	0.00180257	0.00184783	0.00147993	0.00176426	0.0019295	0.00198652	0.00180493	0.0238167	0.00193854	0.00195644	0.0016952	0.00173556	0.00182688	0.00210634	0.0018829
TMCO1	9.87001	10.2477	8.48817	8.37458	8.81442	7.53313	5.55037	7.75943	10.1368	8.04195	6.58497	8.96127	10.7656	8.54335	8.91175	10.1186	8.55893	9.32349	9.69969	9.41673	9.54747	8.11969	6.83317	10.0228	7.28114	8.39215	9.74102	9.52712	7.80684	8.58165	6.57636	5.03868	6.87439	9.33032	6.29829	6.93	6.77188	10.3626	7.51173	8.62199	7.77838	0.0238167	6.57738	8.58356	5.88275	8.8503	10.4687	5.72569	8.85438
MTND4LP2	0.00184849	0.00192835	0.00177858	0.00182715	0.00190689	0.00171297	0.00171763	0.00181356	0.00195644	0.00187063	0.00180347	0.00162003	0.0017403	0.00177384	0.00196025	0.00158364	0.00199827	0.00183671	0.00160098	0.00168748	0.00204121	0.00179956	0.00162066	0.00185125	0.00184511	0.00186505	0.00175628	0.00193719	0.00183246	0.00168958	0.00177701	0.0019252	0.00172911	0.00163896	0.00180257	0.00184783	0.00147993	0.00176426	0.0019295	0.00198652	0.00180493	0.0238167	0.00193854	0.00195644	0.0016952	0.00173556	0.00182688	0.00210634	0.0018829
RAB5C	12.6997	12.7303	12.2766	11.1609	11.1371	11.1052	10.3248	8.99672	12.6067	12.8919	10.2419	11.5027	11.8407	9.79396	11.4866	12.4865	11.3916	11.8023	12.3669	12.1993	12.0222	11.5798	14.0978	11.924	10.1306	11.1052	12.1736	12.0597	9.92624	11.5319	11.3448	8.96671	10.0564	12.4351	9.23855	9.48897	9.49338	11.3916	10.7353	11.3534	10.6623	0.0238167	9.60171	11.4415	9.54747	12.1833	12.6997	9.82571	12.094
NPBWR2	0.00184849	0.00192835	0.00177858	0.00182715	0.00190689	0.00171297	0.00171763	0.00181356	0.00195644	0.00187063	0.00180347	0.00162003	0.0017403	0.00177384	0.00196025	0.00158364	0.00199827	0.00183671	0.00160098	0.00168748	0.00204121	0.00179956	0.00162066	0.00185125	0.00184511	0.0814513	0.00175628	0.00193719	0.00183246	0.00168958	0.00177701	0.0019252	0.00172911	0.0425345	0.00180257	0.00184783	0.00147993	0.00176426	0.0019295	0.00198652	0.00180493	0.0238167	0.00193854	0.00195644	0.0016952	0.00173556	0.00182688	0.00210634	0.0018829
UPP1	12.1833	10.769	13.2311	14.216	20.6965	40.9805	6.9916	29.3916	18.4584	16.049	10.5774	12.1225	11.1211	14.0837	33.7045	16.5879	14.2465	9.37855	15.0902	6.52556	15.5073	21.3763	15.2476	28.6809	25.3959	12.5387	15.1634	9.11662	18.8579	17.0789	11.8698	14.0388	9.54747	23.0777	27.5068	24.9024	8.12585	11.1052	18.8934	14.3041	23.3101	0.0238167	10.1476	14.2749	10.5506	10.7291	11.0163	43.6281	9.69471
AP001610.1	0.00184849	0.00192835	0.215918	0.0756559	0.0930561	0.00171297	0.00171763	0.112381	0.00195644	0.0815758	0.110944	0.00162003	0.23975	0.221562	0.00196025	0.101847	0.00199827	0.00183671	0.00160098	0.0505822	0.244554	0.0760627	0.111122	0.126253	0.583507	0.141795	0.233311	0.0946647	0.0716159	0.0656208	0.2639	0.623004	0.199959	0.00163896	0.190364	0.0837297	0.354347	0.00176426	0.186654	0.00198652	0.0724917	0.0238167	0.141801	0.110203	0.0880623	0.138984	0.0843614	0.00210634	0.0817837
AC093323.2	0.00184849	0.106787	0.0720726	0.00182715	0.00190689	0.19612	0.00171763	0.00181356	0.187258	0.00187063	0.00180347	0.0486421	0.0017403	0.213036	0.191273	0.154286	0.00199827	0.00183671	0.0852363	0.168403	0.310556	0.00179956	0.164023	0.265356	0.00184511	0.00186505	0.205153	0.109452	0.0849886	0.0656208	0.00177701	0.0019252	0.00172911	0.00163896	0.00180257	0.00184783	0.206572	0.0757513	0.107441	0.00198652	0.0724917	0.0238167	0.00193854	0.00195644	0.0016952	0.172288	0.0843614	0.00210634	0.0018829
AC008760.1	2.74904	2.62258	2.65538	3.25168	3.65057	3.06256	1.84653	4.3351	3.04445	2.6608	1.74734	2.85947	2.69637	2.38656	2.76483	2.53972	3.55929	1.93696	1.64394	2.30286	2.97667	4.81136	0.833029	3.37924	3.1375	2.99925	2.19163	2.04434	3.23977	4.14342	3.20434	6.19569	1.67828	2.28024	3.20538	3.45037	1.4401	1.95196	2.95257	2.24022	2.73905	0.0238167	1.71184	3.12975	1.88775	2.46515	1.95578	2.39529	2.66736
ZNF815P	1.08649	0.911866	1.11229	0.748594	1.08477	1.21652	0.396301	0.753065	1.04596	1.34059	1.2402	1.04858	1.48261	0.840279	0.671163	0.824493	1.25998	0.94258	1.20613	1.25364	0.957542	1.04513	0.833029	1.30443	1.10236	1.281	1.18172	1.14971	1.18471	1.39966	0.930316	1.15213	1.16944	1.05705	0.954356	0.970043	0.848455	1.65621	0.925239	1.45818	1.29403	0.0238167	1.30283	1.0367	1.38094	1.22507	0.822411	0.829748	1.29364
CEBPE	0.00184849	0.00192835	0.00177858	0.00182715	0.00190689	0.0436367	0.0439724	0.00181356	0.00195644	0.00187063	0.0500986	0.00162003	0.0017403	0.0790448	0.0987339	0.0880998	0.0985319	0.0898542	0.00160098	0.0384218	0.101261	0.0588564	0.206832	0.00185125	0.0640777	0.0970874	0.0814968	0.00193719	0.00183246	0.0807137	0.00177701	0.154756	0.0705584	0.154756	0.0498318	0.00184783	0.0198885	0.0757513	0.0019295	0.00198652	0.0846173	0.0238167	0.0826643	0.00195644	0.0554617	0.00173556	0.0565297	0.15179	0.067676
TRABD2B	0.624038	0.66566	0.872002	0.575665	0.667957	0.976146	2.46148	0.866149	1.01925	0.875221	1.04662	1.00189	0.58772	1.42162	0.986818	0.955483	0.667397	0.973229	0.875221	0.852183	1.19357	0.482824	1.7634	0.504633	0.891531	0.640471	0.719731	0.69572	0.487367	0.871384	1.26692	0.567377	1.72156	0.942935	1.99269	1.36474	1.04617	0.764781	1.33	1.0997	1.01769	0.0238167	1.03805	0.838718	0.816289	0.653343	0.839875	1.24975	0.814893
RPL36P2	0.356826	0.00192835	0.00177858	0.00182715	0.00190689	0.00171297	0.00171763	0.00181356	0.00195644	0.00187063	0.00180347	0.00162003	0.0017403	0.00177384	0.00196025	0.00158364	0.00199827	0.00183671	0.00160098	0.263654	0.00204121	0.00179956	0.241847	0.00185125	0.00184511	0.00186505	0.00175628	0.00193719	0.00183246	0.356236	0.00177701	0.0019252	0.00172911	0.00163896	0.00180257	0.00184783	0.00147993	0.00176426	0.0019295	0.00198652	0.00180493	0.0238167	0.00193854	0.00195644	0.0016952	0.00173556	0.00182688	0.00210634	0.0018829
AC073534.1	0.31514	0.106787	0.174055	0.688837	0.208955	0.42755	0.661718	0.461051	0.413892	0.138805	0.319078	0.335547	0.392369	0.0699142	0.238573	0.0736585	0.00199827	0.28417	0.0715727	0.131684	0.124536	0.211022	0.527187	0.0877599	0.826409	0.248486	0.243611	0.202436	0.434395	0.307603	0.31731	0.500826	0.330932	0.372058	0.566225	0.516898	0.3759	0.273118	0.36154	0.238844	0.246985	0.0238167	0.399547	0.316813	0.47446	0.297888	0.0843614	0.848018	0.290334
RPS3AP17	0.00184849	0.00192835	0.00177858	0.00182715	0.00190689	0.00171297	0.00171763	0.00181356	0.00195644	0.00187063	0.00180347	0.00162003	0.0017403	0.00177384	0.00196025	0.00158364	0.00199827	0.00183671	0.00160098	0.00168748	0.00204121	0.00179956	0.00162066	0.00185125	0.00184511	0.00186505	0.00175628	0.00193719	0.00183246	0.00168958	0.00177701	0.0019252	0.00172911	0.00163896	0.00180257	0.00184783	0.00147993	0.00176426	0.0019295	0.00198652	0.00180493	0.0238167	0.00193854	0.00195644	0.0016952	0.00173556	0.00182688	0.00210634	0.0018829
AC020914.3	0.00184849	0.00192835	0.00177858	0.00182715	0.00190689	0.00171297	0.649941	0.00181356	0.00195644	0.00187063	0.00180347	0.00162003	0.0017403	0.00177384	0.00196025	0.00158364	0.00199827	0.00183671	0.00160098	0.00168748	0.00204121	0.00179956	0.00162066	0.00185125	0.00184511	0.00186505	0.00175628	0.00193719	0.00183246	0.00168958	0.00177701	0.0019252	0.00172911	0.00163896	0.00180257	0.00184783	0.00147993	0.00176426	0.0019295	0.00198652	0.00180493	0.0238167	0.00193854	0.00195644	0.0016952	0.00173556	0.00182688	0.00210634	0.0018829
AC244157.1	0.00184849	0.00192835	0.00177858	0.00182715	0.00190689	0.00171297	0.00171763	0.00181356	0.00195644	0.00187063	0.00180347	0.00162003	0.0017403	0.00177384	0.00196025	0.00158364	0.00199827	0.00183671	0.00160098	0.00168748	0.00204121	0.00179956	0.00162066	0.00185125	0.00184511	0.00186505	0.00175628	0.00193719	0.00183246	0.00168958	0.00177701	0.0019252	0.00172911	0.00163896	0.00180257	0.00184783	0.00147993	0.00176426	0.0019295	0.00198652	0.00180493	0.0238167	0.00193854	0.00195644	0.0016952	0.00173556	0.00182688	0.00210634	0.0018829
PSPC1P1	0.435625	0.00192835	0.132212	0.241049	0.330932	0.114307	0.00171763	0.00181356	0.45339	0.153914	0.608652	0.00162003	0.0017403	0.293322	0.00196025	0.0736585	0.00199827	0.00183671	0.965083	0.998564	0.470146	0.126701	0.00162066	0.793915	0.00184511	0.157174	0.00175628	0.160812	0.12392	0.121855	0.219296	0.0019252	0.390144	0.00163896	0.316439	0.150868	0.301682	0.686588	0.0019295	0.00198652	0.00180493	0.0238167	0.00193854	0.180142	0.375794	0.115403	0.573228	0.229749	0.935351
AL645608.7	1.35963	0.874911	0.804513	0.611655	0.249722	1.70249	0.337702	1.97142	1.03342	0.776715	2.09931	2.34763	0.972553	0.500902	1.27822	0.516676	1.02937	1.25782	1.27526	0.446981	0.964705	0.626506	0.647546	0.946965	1.22888	0.550865	0.42169	1.33255	0.889884	1.13759	1.96296	3.21171	1.29487	0.576385	2.34011	2.2188	2.44055	0.888873	1.25168	1.55493	1.76821	0.0238167	1.98739	1.59506	1.67916	0.844011	0.481558	3.46752	1.5705
KLK10	33.9703	32.4439	26.99	32.6936	37.7135	27.267	2.54591	17.9821	30.99	31.4507	19.6349	24.4989	26.1287	20.5749	42.2572	39.1829	23.0777	37.9124	33.1053	18.0073	41.2863	29.2924	1.48949	34.4493	33.8401	16.9166	29.5965	25.6184	29.5965	32.9752	22.1469	35.2131	9.42183	46.5047	25.7002	39.8261	18.0856	29.4892	24.2427	35.2131	51.3981	0.0238167	16.0678	28.4158	18.7308	22.0325	33.7045	36.4476	28.8673
MRPL57P7	0.00184849	0.00192835	0.00177858	0.00182715	0.00190689	0.00171297	0.00171763	0.00181356	0.00195644	0.00187063	0.00180347	0.00162003	0.0017403	0.00177384	0.00196025	0.00158364	0.00199827	0.00183671	0.00160098	0.00168748	0.00204121	0.00179956	0.00162066	0.00185125	0.00184511	0.00186505	0.00175628	0.00193719	0.00183246	0.00168958	0.00177701	0.0019252	0.00172911	0.00163896	0.00180257	0.00184783	0.00147993	0.00176426	0.0019295	0.00198652	0.00180493	0.0238167	0.00193854	0.00195644	0.0016952	0.00173556	0.00182688	0.00210634	0.0018829
KDM5B	4.55808	5.05195	5.76041	5.37827	6.92558	5.69082	3.51344	4.73829	4.82711	5.72782	4.90612	4.19609	5.3942	5.3228	4.07955	5.85248	5.96821	3.96764	4.4799	6.66553	4.72301	5.19608	3.9668	7.03599	5.23278	5.74897	4.80217	4.08	7.0337	5.45573	5.11525	7.54916	5.70535	4.68057	4.76134	5.92486	4.21366	5.23901	6.38678	5.10912	5.03666	0.0238167	4.96113	5.24667	4.67024	5.75669	4.47453	6.48179	5.47052
STPG1	2.61941	2.53605	2.50464	2.80951	2.90527	2.74296	1.58424	2.64627	2.52259	1.86448	2.15887	2.34011	2.79608	2.3174	3.13045	2.36068	2.90837	2.42728	2.42158	2.57586	2.62005	2.81116	1.70579	3.33543	2.79797	2.72735	2.45932	2.54661	2.82882	2.61941	2.57044	1.95556	2.62531	2.10753	2.31022	2.88078	1.71585	2.15939	2.86648	2.75648	3.19829	0.0238167	3.10937	2.69548	2.34517	2.61049	2.23462	2.80136	2.42001
RPS3AP37	0.00184849	0.00192835	0.00177858	0.00182715	0.00190689	0.00171297	0.00171763	0.00181356	0.00195644	0.00187063	0.168751	0.00162003	0.0017403	0.00177384	0.00196025	0.00158364	0.00199827	0.00183671	0.058164	0.00168748	0.00204121	0.00179956	0.00162066	0.00185125	0.00184511	0.00186505	0.00175628	0.00193719	0.00183246	0.00168958	0.00177701	0.0019252	0.142068	0.00163896	0.00180257	0.00184783	0.160142	0.0895289	0.0019295	0.00198652	0.00180493	0.0238167	0.00193854	0.00195644	0.0016952	0.0828201	0.00182688	0.00210634	0.0018829
AC004951.3	0.270608	0.58731	0.467684	0.312997	0.249722	0.282189	0.181305	0.799255	0.597533	0.354886	0.501397	0.311724	0.534871	0.587084	0.238573	0.461844	0.390316	0.123943	0.224961	0.168403	0.298101	0.52146	0.270045	0.126253	0.984856	0.2928	0.110369	0.485314	0.635932	0.343375	0.845664	1.19911	0.638982	0.217898	0.659289	0.714902	0.260669	0.369415	1.124	0.301321	0.753865	0.0238167	0.221643	0.788185	0.352868	0.577594	0.492941	0.429104	0.791271
AC011530.1	0.00184849	0.00192835	0.362121	0.369415	0.00190689	0.00171297	0.744047	0.00181356	0.00195644	0.00187063	0.642141	0.165394	0.252883	0.331024	0.00196025	0.00158364	0.313538	0.257527	0.00160098	0.00168748	0.00204121	0.00179956	0.142196	0.00185125	0.00184511	0.248486	0.186742	0.135711	0.00183246	0.379708	0.200864	0.253506	0.564981	0.00163896	0.354483	0.00184783	0.104094	0.346126	0.240434	0.335676	0.412994	0.0238167	0.00193854	0.276083	0.159765	0.00173556	0.266507	0.00210634	0.238383
MIR4292	0.00184849	0.00192835	0.00177858	0.00182715	0.00190689	0.00171297	0.00171763	0.00181356	0.00195644	0.00187063	0.00180347	0.00162003	0.0017403	0.00177384	0.00196025	0.00158364	0.00199827	0.00183671	0.00160098	0.00168748	0.00204121	0.00179956	0.00162066	0.00185125	0.00184511	0.00186505	0.00175628	0.00193719	0.00183246	0.00168958	0.00177701	0.0019252	0.00172911	0.00163896	0.00180257	0.00184783	0.00147993	0.00176426	0.0019295	0.00198652	0.00180493	0.0238167	0.00193854	0.00195644	0.0016952	0.00173556	0.00182688	0.00210634	0.0018829
MIR1184-2	0.00184849	0.00192835	0.00177858	0.00182715	0.00190689	0.00171297	0.00171763	0.00181356	0.00195644	0.00187063	0.00180347	0.00162003	0.0017403	0.00177384	0.00196025	0.00158364	0.00199827	0.00183671	0.00160098	0.00168748	0.00204121	0.00179956	0.00162066	0.00185125	0.00184511	0.00186505	0.00175628	0.00193719	0.00183246	0.00168958	0.00177701	0.0019252	0.00172911	0.00163896	0.00180257	0.00184783	0.00147993	0.00176426	0.0019295	0.00198652	0.00180493	0.0238167	0.00193854	0.00195644	0.0016952	0.00173556	0.00182688	0.00210634	0.0018829
PTPRH	2.31977	1.01299	1.06102	0.047447	0.068345	0.129756	0.215679	0.133285	0.203108	0.17008	0.200439	0.542778	0.358388	0.253422	1.08947	0.481739	0.219442	0.522992	0.125761	0.105269	1.01202	0.509327	1.15771	0.236441	0.137752	0.189298	0.316939	0.109452	0.0977857	0.108929	0.109001	0.237204	0.133285	0.410173	0.222896	0.150868	0.0747722	0.319918	0.227443	0.0929306	0.303468	0.0238167	0.239986	0.123467	0.159765	0.0335776	0.543683	0.305563	0.290334
AL591416.1	0.00184849	0.00192835	0.00177858	0.00182715	0.00190689	0.00171297	0.00171763	0.00181356	0.00195644	0.00187063	0.00180347	0.00162003	0.0017403	0.00177384	0.00196025	0.00158364	0.00199827	0.00183671	0.00160098	0.00168748	0.00204121	0.00179956	0.00162066	0.00185125	0.00184511	0.00186505	0.00175628	0.00193719	0.00183246	0.00168958	0.00177701	0.0019252	0.00172911	0.00163896	0.00180257	0.00184783	0.00147993	0.00176426	0.0019295	0.00198652	0.00180493	0.0238167	0.00193854	0.00195644	0.0016952	0.00173556	0.00182688	0.00210634	0.0018829
PCMTD1	4.23674	5.12317	5.77603	6.02089	5.71122	4.99473	7.61571	4.50796	5.26173	4.65666	4.91757	4.70279	4.36004	5.71122	3.03852	4.85479	4.81943	4.78002	4.83428	5.35532	4.35556	5.06616	5.41596	5.43846	5.05962	5.30662	4.98864	5.07801	6.01762	4.78811	6.20941	5.41662	5.46098	4.97436	4.64005	5.06777	5.15913	4.77283	6.12134	5.33923	4.15179	0.0238167	4.53324	5.7737	4.95131	6.92558	4.76937	5.21593	5.09736
AL121957.1	0.00184849	0.00192835	0.00177858	0.00182715	0.00190689	0.00171297	0.00171763	0.00181356	0.00195644	0.00187063	0.00180347	0.00162003	0.0017403	0.301195	0.00196025	0.00158364	0.00199827	0.00183671	0.00160098	0.00168748	0.00204121	0.00179956	0.00162066	0.00185125	0.00184511	0.00186505	0.00175628	0.00193719	0.00183246	0.00168958	0.00177701	0.0019252	0.257001	0.00163896	0.00180257	0.00184783	0.160142	0.00176426	0.0019295	0.00198652	0.00180493	0.0238167	0.00193854	0.00195644	0.0016952	0.00173556	0.00182688	0.00210634	0.0018829
AC004925.1	0.213691	0.339584	0.329559	0.241049	0.144251	0.235437	0.139904	0.0709206	0.248334	0.17008	0.219969	0.0247912	0.252883	0.162567	0.28258	0.330038	0.125149	0.168278	0.193965	0.429419	0.169524	0.177759	0.156628	0.389399	0.166721	0.0663933	0.050374	0.402296	0.110137	0.0807137	0.0425944	0.0019252	0.142068	0.0566258	0.0616487	0.100007	0.0747722	0.284337	0.292694	0.118239	0.256579	0.0238167	0.312801	0.195528	0.187118	0.307642	0.198651	0.181793	0.276321
OR14A16	0.00184849	0.00192835	0.00177858	0.00182715	0.00190689	0.00171297	0.00171763	0.00181356	0.00195644	0.00187063	0.00180347	0.00162003	0.0017403	0.00177384	0.00196025	0.00158364	0.00199827	0.00183671	0.0455228	0.00168748	0.00204121	0.00179956	0.00162066	0.00185125	0.00184511	0.00186505	0.00175628	0.00193719	0.00183246	0.0656208	0.00177701	0.0019252	0.00172911	0.00163896	0.00180257	0.00184783	0.00147993	0.00176426	0.0019295	0.00198652	0.00180493	26.7357	0.00193854	0.00195644	0.0016952	0.00173556	0.00182688	0.00210634	0.0018829
NDUFS5P6	0.00184849	0.00192835	0.00177858	0.00182715	0.00190689	0.00171297	0.00171763	0.00181356	0.00195644	0.00187063	0.00180347	0.00162003	0.0017403	0.00177384	0.00196025	0.00158364	0.00199827	0.00183671	0.00160098	0.00168748	0.00204121	0.00179956	0.00162066	0.00185125	0.00184511	0.00186505	0.00175628	0.00193719	0.00183246	0.00168958	0.00177701	0.0019252	0.00172911	0.00163896	0.00180257	0.00184783	0.00147993	0.00176426	0.0019295	0.00198652	0.00180493	0.0238167	0.00193854	0.00195644	0.0016952	0.00173556	0.00182688	0.00210634	0.0018829
AACSP1	0.147945	0.117967	0.0433054	0.169718	0.236069	0.144512	0.00171763	0.0709206	0.130008	0.30055	0.133953	0.0486421	0.225979	0.0884825	0.0691698	0.266433	0.178024	0.275383	0.204503	0.420877	0.180738	0.144196	0.00162066	0.100507	0.109688	0.308047	0.00175628	0.26635	0.139105	0.121855	0.171535	0.0019252	0.125211	0.351223	0.0408098	0.150868	0.260669	0.159818	0.0783704	0.151262	0.0411346	0.0238167	0.0719343	0.208955	0.250944	0.128259	0.170528	0.290417	0.111122
GLRA3	0.00184849	0.00192835	0.0368847	0.00182715	0.0582674	0.0328122	0.130095	0.00181356	0.00195644	0.00187063	0.00180347	0.0247912	0.0017403	0.0364038	0.00196025	0.0219759	0.00199827	0.0549758	0.00160098	0.00168748	0.00204121	0.00179956	0.00162066	0.0494265	0.00184511	0.00186505	0.034961	0.0653117	0.00183246	0.0292318	0.00177701	0.0019252	0.106613	0.0246467	0.0498318	0.00184783	0.0545667	0.0378434	0.0019295	0.0713281	0.00180493	0.0238167	0.00193854	0.00195644	0.0016952	0.00173556	0.00182688	0.107193	0.0018829
AC002128.1	0.7733	0.647617	0.917108	0.369415	0.80511	0.56559	0.396301	1.62198	0.44148	0.542778	1.20117	0.694975	1.47205	0.701103	0.960433	1.11813	1.02937	0.563172	0.7086	0.648861	1.10543	0.79592	0.406027	0.831375	1.06716	1.07906	0.898623	0.344089	1.01607	0.690153	0.514415	2.48367	0.499785	0.760948	0.610717	0.99378	0.654382	0.947881	1.01224	0.432345	0.803682	0.0238167	0.415056	0.575248	0.79181	0.647811	0.831625	0.705485	0.814893
AC112907.2	0.32973	0.00192835	0.320848	0.00182715	0.00190689	0.00171297	0.00171763	0.00181356	0.00195644	0.00187063	0.327297	0.00162003	0.0017403	0.00177384	0.00196025	0.00158364	0.00199827	0.342014	0.00160098	0.242535	0.00204121	0.290747	0.221494	0.334349	0.00184511	0.00186505	0.00175628	0.00193719	0.00183246	0.330245	0.00177701	0.0019252	0.00172911	0.496718	0.00180257	0.00184783	0.00147993	0.00176426	0.0019295	0.00198652	0.00180493	0.0238167	0.00193854	0.00195644	0.0016952	0.00173556	0.00182688	0.00210634	0.0018829
FRMD8	6.62514	7.64189	8.09391	6.24129	6.35081	6.80885	4.07014	4.81084	5.88988	7.41659	6.57075	5.64262	6.02172	5.9015	8.69521	6.58223	5.35994	5.11106	5.03376	6.8683	6.55492	9.25023	5.11106	6.277	6.19014	5.44857	5.87756	4.9727	6.59796	5.86893	5.7218	8.86253	5.93287	5.63254	6.36269	6.9489	6.41535	6.97226	7.41389	6.27354	5.93598	0.0238167	8.03874	5.49222	6.23974	5.50911	5.40166	6.32902	7.13807
AL049870.1	0.00184849	0.00192835	0.00177858	0.00182715	0.00190689	0.00171297	0.00171763	0.00181356	0.00195644	0.00187063	0.00180347	0.00162003	0.0017403	0.00177384	0.00196025	0.00158364	0.00199827	0.00183671	0.00160098	0.00168748	0.00204121	0.00179956	0.00162066	0.00185125	0.00184511	0.00186505	0.00175628	0.00193719	0.00183246	0.00168958	0.00177701	0.0019252	0.00172911	0.00163896	0.00180257	0.00184783	0.00147993	0.00176426	0.0019295	0.00198652	0.00180493	0.0238167	0.00193854	0.00195644	0.0016952	0.00173556	0.00182688	0.00210634	0.0018829
HELZ2	4.10033	4.29574	3.16149	3.11147	2.90527	4.35033	1.88274	2.69321	4.39687	3.80618	2.02469	3.89869	3.33463	2.2284	5.78005	3.42098	3.01435	2.72646	3.00326	2.58316	5.04859	5.16993	2.83636	3.52944	4.17587	2.96669	3.3774	2.53111	3.58935	4.12545	2.65475	5.61469	2.12291	3.12905	3.88742	3.06429	2.59592	3.33066	2.64504	2.60644	3.23665	0.0238167	2.55197	3.26456	2.25457	2.19014	3.66803	4.03391	3.79258
COX7A2P2	0.00184849	0.00192835	0.00177858	0.00182715	0.00190689	0.00171297	0.00171763	0.00181356	0.00195644	0.00187063	0.00180347	0.00162003	0.0017403	0.00177384	0.00196025	0.00158364	0.00199827	0.00183671	0.00160098	0.00168748	0.00204121	0.00179956	0.00162066	0.00185125	0.00184511	0.00186505	0.00175628	0.00193719	0.00183246	0.00168958	0.00177701	0.0019252	0.00172911	0.00163896	0.00180257	0.00184783	0.00147993	0.00176426	0.0019295	0.00198652	0.00180493	0.0238167	0.00193854	0.00195644	0.0016952	0.00173556	0.00182688	0.00210634	0.0018829
MINDY4	1.44368	1.43416	1.37279	1.03248	1.15169	1.33255	2.2377	1.59987	1.55884	1.15914	1.46717	1.30728	1.75214	1.28338	1.29162	1.54282	1.12232	1.24873	1.07557	1.20665	1.33513	1.18488	1.67916	1.36414	0.874289	0.865998	1.61255	1.11304	1.00659	0.879094	1.73671	0.854156	1.69129	1.09421	1.66556	1.00523	1.53106	1.29364	1.05359	1.06956	1.71239	0.0238167	1.17475	1.06317	1.28387	1.29073	1.32917	1.47517	1.41174
MAP2K7	4.50018	4.65507	4.70124	4.97731	5.2378	4.51949	5.50433	5.41596	4.36722	4.65347	5.14683	4.79883	4.69207	5.08614	5.43562	4.60032	4.54238	4.09584	4.35369	5.26483	4.10693	5.41856	5.3353	5.03071	5.22265	5.1693	4.56423	4.79883	5.44341	5.0667	4.99052	7.1345	4.76344	5.25555	4.52586	5.33413	5.43074	4.59888	5.60391	4.74758	4.6178	0.0238167	5.87366	4.57144	5.79873	4.97671	5.01394	5.27229	4.48617
RPL7P37	0.00184849	0.00192835	0.00177858	0.00182715	0.00190689	0.00171297	0.00171763	0.00181356	0.00195644	0.00187063	0.00180347	0.0646867	0.0017403	0.00177384	0.00196025	0.00158364	0.00199827	0.00183671	0.00160098	0.00168748	0.00204121	0.00179956	0.00162066	0.00185125	0.00184511	0.00186505	0.00175628	0.00193719	0.00183246	0.00168958	0.00177701	0.0019252	0.00172911	0.00163896	0.00180257	0.00184783	0.00147993	0.00176426	0.0019295	0.00198652	0.00180493	0.0238167	0.00193854	0.00195644	0.0016952	0.00173556	0.00182688	0.00210634	0.0018829
AC013733.2	0.00184849	0.00192835	0.00177858	0.00182715	0.00190689	0.00171297	0.00171763	0.00181356	0.00195644	0.00187063	0.00180347	0.00162003	0.0017403	0.00177384	0.00196025	0.00158364	0.00199827	0.00183671	0.00160098	0.00168748	0.00204121	0.00179956	0.00162066	0.00185125	0.00184511	0.00186505	0.00175628	0.00193719	0.00183246	0.00168958	0.00177701	0.0019252	0.00172911	0.00163896	0.00180257	0.00184783	0.00147993	0.00176426	0.0019295	0.00198652	0.00180493	0.0238167	0.00193854	0.00195644	0.0016952	0.00173556	0.00182688	0.00210634	0.0018829
SMIM32	0.0672937	0.00192835	0.00177858	0.00182715	0.105714	0.0436367	0.130095	0.0606673	0.00195644	0.065704	0.00180347	0.00162003	0.0017403	0.0509003	0.00196025	0.00158364	0.00199827	0.0898542	0.00160098	0.00168748	0.00204121	0.00179956	0.419097	0.00185125	0.00184511	0.00186505	0.00175628	0.00193719	0.0581395	0.195796	0.0707468	0.0781783	0.0452854	0.0308705	0.107012	0.11699	0.00147993	0.0483536	0.0019295	0.00198652	0.00180493	0.0238167	0.00193854	0.0805275	0.0359577	0.00173556	0.00182688	0.15179	0.0018829
ZNF767P	2.93313	3.51547	4.24101	3.41786	3.84585	3.37303	4.88581	5.02297	2.99164	3.13154	3.22849	2.87908	4.19774	4.77493	2.28648	3.453	3.80151	3.27624	3.60593	4.55599	3.16754	3.1396	4.74153	3.90088	4.6646	3.68063	3.53632	2.61242	4.63549	3.30226	4.96494	3.89784	4.82987	2.8346	3.18998	3.73473	4.1833	3.30262	3.96635	3.5241	4.21087	0.0238167	4.76134	3.48442	4.26921	4.53372	2.52481	3.82658	3.00495
AC010376.1	0.00184849	0.00192835	0.00177858	0.00182715	0.00190689	0.00171297	0.00171763	0.00181356	0.00195644	0.00187063	0.00180347	0.00162003	0.0017403	0.00177384	0.00196025	0.00158364	0.00199827	0.00183671	0.00160098	0.00168748	0.00204121	0.00179956	0.00162066	0.00185125	0.00184511	0.00186505	0.00175628	0.00193719	0.00183246	0.00168958	0.00177701	0.0019252	0.00172911	0.00163896	0.00180257	0.00184783	0.00147993	0.00176426	0.0019295	0.00198652	0.00180493	0.0238167	0.00193854	0.00195644	0.0016952	0.00173556	0.00182688	0.00210634	0.0018829
AC023824.2	0.00184849	0.00192835	0.00177858	0.00182715	0.00190689	0.00171297	0.00171763	0.00181356	0.00195644	0.00187063	0.00180347	0.00162003	0.0017403	0.00177384	0.00196025	0.00158364	0.00199827	0.00183671	0.00160098	0.00168748	0.00204121	0.00179956	0.00162066	0.00185125	0.00184511	0.00186505	0.00175628	0.00193719	0.00183246	0.00168958	0.00177701	0.0019252	0.00172911	0.00163896	0.00180257	0.00184783	0.00147993	0.00176426	0.0019295	0.00198652	0.00180493	0.0238167	0.00193854	0.00195644	0.0016952	0.00173556	0.00182688	0.00210634	0.262628
AL021395.1	0.00184849	0.00192835	0.00177858	0.00182715	0.00190689	0.00171297	0.130095	0.00181356	0.00195644	0.110557	0.00180347	0.00162003	0.0017403	0.00177384	0.00196025	0.00158364	0.00199827	0.00183671	0.00160098	0.00168748	0.00204121	0.00179956	0.00162066	0.00185125	0.00184511	0.00186505	0.00175628	0.00193719	0.00183246	0.00168958	0.00177701	0.0019252	0.00172911	0.00163896	0.00180257	0.00184783	0.00147993	0.00176426	0.0019295	0.00198652	0.00180493	0.0238167	0.00193854	0.00195644	0.0665471	0.00173556	0.00182688	0.00210634	0.0018829
GRIP1	1.88723	2.13122	2.01805	1.60965	1.5402	1.16846	0.837795	1.11191	2.00784	2.24578	1.56496	1.67209	1.72136	1.2437	1.86879	1.89932	1.62075	1.95965	1.87089	2.03644	1.79896	2.00629	0.685195	2.07691	1.00189	1.77193	1.79282	1.61844	1.05745	1.59322	1.5277	2.20059	0.851569	1.79747	0.993149	1.05216	1.18957	1.89657	1.4172	1.33364	0.918003	0.0238167	0.534871	1.56496	1.16715	1.96948	2.38656	0.491583	1.83796
RPS29P12	0.00184849	0.00192835	0.00177858	0.00182715	0.00190689	0.00171297	0.00171763	0.00181356	0.00195644	0.00187063	0.00180347	0.00162003	0.0017403	0.00177384	0.00196025	0.00158364	0.00199827	0.00183671	0.00160098	0.00168748	0.00204121	0.00179956	0.00162066	0.00185125	0.00184511	0.00186505	0.00175628	0.00193719	0.00183246	0.00168958	0.00177701	0.0019252	0.00172911	0.00163896	0.00180257	0.00184783	0.00147993	0.00176426	0.0019295	0.00198652	0.00180493	0.0238167	0.00193854	0.00195644	0.0016952	0.00173556	0.00182688	0.00210634	0.0018829
SRSF10P1	0.00184849	0.00192835	0.00177858	0.00182715	0.00190689	0.00171297	0.00171763	0.00181356	0.00195644	0.00187063	0.00180347	0.0646867	0.0017403	0.00177384	0.00196025	0.00158364	0.00199827	0.00183671	0.00160098	0.00168748	0.00204121	0.0926451	0.0595607	0.00185125	0.00184511	0.00186505	0.00175628	0.00193719	0.00183246	0.00168958	0.00177701	0.21953	0.00172911	0.0715465	0.0960766	0.00184783	0.0354953	0.00176426	0.0019295	0.00198652	0.00180493	0.0238167	0.00193854	0.00195644	0.0665471	0.00173556	0.112859	0.00210634	0.0018829
LINC01880	0.00184849	0.00192835	0.00177858	0.00182715	0.00190689	0.00171297	0.00171763	0.00181356	0.00195644	0.00187063	0.00180347	0.00162003	0.0017403	0.00177384	0.00196025	0.00158364	0.00199827	0.00183671	0.00160098	0.00168748	0.00204121	0.00179956	0.00162066	0.00185125	0.00184511	0.00186505	0.00175628	0.00193719	0.00183246	0.00168958	0.00177701	0.0019252	0.00172911	0.00163896	0.00180257	0.00184783	0.00147993	0.00176426	0.0019295	0.00198652	0.00180493	0.0238167	0.00193854	0.00195644	0.0016952	0.00173556	0.00182688	0.00210634	0.0018829
SNORD99	0.00184849	0.00192835	0.00177858	0.00182715	0.00190689	0.00171297	0.00171763	0.00181356	0.00195644	0.00187063	0.00180347	0.00162003	0.0017403	0.00177384	0.00196025	0.00158364	0.00199827	0.00183671	0.00160098	0.00168748	0.00204121	0.00179956	0.00162066	0.00185125	0.00184511	0.00186505	0.00175628	0.00193719	0.00183246	0.00168958	0.00177701	0.0019252	0.00172911	0.00163896	0.00180257	0.00184783	0.00147993	0.00176426	0.0019295	0.00198652	0.00180493	0.0238167	0.00193854	0.00195644	0.0016952	0.00173556	0.00182688	0.00210634	0.0018829
FP236315.1	0.594306	0.249889	1.14207	0.327642	0.222521	0.00171297	0.00171763	0.17665	0.44148	0.00187063	0.00180347	0.126354	0.852016	0.539041	0.253734	0.228428	0.00199827	0.666835	0.495372	1.01235	0.00204121	0.00179956	0.00162066	0.75939	0.336816	0.00186505	0.568829	0.516228	0.467512	0.180661	0.631672	0.0019252	0.00172911	0.00163896	0.439494	0.185805	0.16813	0.414009	0.609633	0.00198652	0.535695	0.0238167	0.00193854	0.848018	0.619076	0.936515	0.198651	0.275383	0.631799
AC027369.4	0.00184849	0.00192835	0.00177858	0.00182715	0.00190689	0.00171297	0.00171763	0.00181356	0.00195644	0.00187063	0.00180347	0.00162003	0.0017403	0.00177384	0.00196025	0.00158364	0.00199827	0.00183671	0.00160098	0.00168748	0.00204121	0.00179956	0.00162066	0.00185125	0.00184511	0.00186505	0.00175628	0.00193719	0.00183246	0.00168958	0.00177701	0.0019252	0.00172911	0.00163896	0.00180257	0.00184783	0.00147993	0.00176426	0.0019295	0.00198652	0.00180493	0.0238167	0.00193854	0.00195644	0.0016952	0.00173556	0.00182688	0.00210634	0.0018829
NDUFAF4P4	0.00184849	0.00192835	0.00177858	0.00182715	0.00190689	0.00171297	0.00171763	0.00181356	0.00195644	0.00187063	0.00180347	0.00162003	0.0017403	0.00177384	0.00196025	0.00158364	0.00199827	0.00183671	0.00160098	0.00168748	0.00204121	0.00179956	0.00162066	0.169333	0.00184511	0.00186505	0.00175628	0.00193719	0.00183246	0.00168958	0.00177701	0.0019252	0.00172911	0.00163896	0.385623	0.00184783	0.00147993	0.00176426	0.0019295	0.00198652	0.00180493	0.0238167	0.00193854	0.00195644	0.0016952	0.138984	0.00182688	0.00210634	0.0018829
AC123904.2	0.00184849	0.00192835	0.00177858	0.00182715	0.00190689	0.00171297	0.00171763	0.00181356	0.00195644	0.00187063	0.00180347	0.00162003	0.0017403	0.00177384	0.00196025	0.00158364	0.00199827	0.00183671	0.00160098	0.00168748	0.00204121	0.00179956	0.00162066	0.00185125	0.00184511	0.00186505	0.00175628	0.00193719	0.00183246	0.00168958	0.00177701	0.0019252	0.00172911	0.00163896	0.00180257	0.00184783	0.00147993	0.00176426	0.0019295	0.00198652	0.00180493	0.0238167	0.00193854	0.00195644	0.0016952	0.00173556	0.00182688	0.00210634	0.0018829
VENTXP3	0.00184849	0.00192835	0.00177858	0.104346	0.00190689	0.00171297	0.00171763	0.00181356	0.00195644	0.00187063	0.00180347	0.00162003	0.0017403	0.00177384	0.00196025	0.00158364	0.00199827	0.00183671	0.00160098	0.00168748	0.00204121	0.00179956	0.00162066	0.00185125	0.00184511	0.00186505	0.0912323	0.00193719	0.00183246	0.00168958	0.150066	0.0019252	0.00172911	0.00163896	0.00180257	0.00184783	0.00147993	0.00176426	0.120872	0.00198652	0.00180493	0.0238167	0.00193854	0.00195644	0.0016952	0.00173556	0.0992897	0.00210634	0.0018829
SLC2A1	22.8504	24.4989	25.7002	15.4341	20.8212	16.8439	3.69775	11.6642	25.1879	22.3976	22.1469	19.8879	20.4565	19.7436	24.6916	20.1587	18.5995	19.7586	16.4107	26.8158	17.5235	19.8189	2.50428	27.8893	16.8892	19.7735	14.7333	15.6549	19.3484	20.0075	16.8211	20.0776	25.1879	26.4229	21.5416	16.4107	28.0605	16.6333	35.354	15.3949	12.5503	0.0238167	10.2597	14.6135	18.6335	18.6658	25.9397	17.2692	19.595
ARMH2	0.00184849	0.00192835	0.00177858	0.00182715	0.00190689	0.00171297	0.00171763	0.00181356	0.00195644	0.00187063	0.00180347	0.00162003	0.0017403	0.00177384	0.00196025	0.00158364	0.00199827	0.00183671	0.00160098	0.00168748	0.00204121	0.0926451	0.00162066	0.00185125	0.00184511	0.00186505	0.00175628	0.00193719	0.00183246	0.00168958	0.00177701	0.202764	0.00172911	0.00163896	0.00180257	0.00184783	0.00147993	0.00176426	0.0019295	0.00198652	0.00180493	0.0238167	0.00193854	0.00195644	0.0016952	0.00173556	0.00182688	0.00210634	0.0018829
LEMD1-AS1	0.00184849	0.00192835	0.00177858	0.047447	0.118187	0.00171297	0.0308855	0.00181356	0.066932	0.00187063	0.062786	0.0341993	0.0342452	0.106405	0.00196025	0.0269164	0.138212	0.00183671	0.0852363	0.0384218	0.00204121	0.0588564	0.00162066	0.00185125	0.093991	0.0663933	0.034961	0.0790602	0.00183246	0.15246	0.0366227	0.123904	0.00172911	0.0246467	0.00180257	0.0518408	0.00147993	0.00176426	0.0647092	0.0807137	0.00180493	0.0238167	0.0826643	0.00195644	0.0449254	0.0335776	0.00182688	0.0932821	0.067676
AL360270.2	0.114924	0.0826094	0.0368847	0.0756559	0.00190689	0.057469	0.0528747	0.0499865	0.116829	0.110557	0.0500986	0.0646867	0.0017403	0.124752	0.0691698	0.0594428	0.125149	0.113498	0.0271024	0.029314	0.113128	0.0760627	0.0252906	0.0610657	0.0640777	0.0663933	0.050374	0.0790602	0.0716159	0.0807137	0.0707468	0.0781783	0.0794179	0.0566258	0.0616487	0.0518408	0.0231502	0.0619372	0.0647092	0.0807137	0.0411346	0.0238167	0.0634536	0.0805275	0.0449254	0.0335776	0.0699576	0.107193	0.111122
WNT1	0.00184849	0.094869	0.153466	0.00182715	0.249722	0.057469	0.00171763	0.0709206	0.103879	0.17008	0.00180347	0.0341993	0.0017403	0.00177384	0.268636	0.00158364	0.00199827	0.0665698	0.058164	0.0505822	0.124536	0.10984	0.00162066	0.126253	0.0790883	0.00186505	0.0612237	0.0946647	0.00183246	0.0507581	0.0607603	0.0019252	0.0532389	0.181171	0.00180257	0.0677813	0.00147993	0.103044	0.172514	0.00198652	0.0614411	0.0238167	0.132212	0.00195644	0.0016952	0.0931598	0.0699576	0.00210634	0.0817837
AC104825.1	1.72245	1.80234	2.36392	3.30079	2.5127	2.8681	2.04884	3.47896	2.30104	2.24079	2.6023	2.38737	2.49072	2.30697	1.12771	2.39471	2.8909	2.0108	2.01751	2.00975	2.22781	2.71117	1.73088	1.83665	4.13646	4.83263	2.54591	3.52255	3.65504	3.40722	3.94319	2.38598	3.14975	1.98999	1.64815	4.88864	1.27665	2.39186	4.13688	2.84029	2.49665	0.0238167	2.20173	3.15863	2.63465	3.12871	1.99491	5.31429	2.40051
SNRPD2	26.3414	21.4936	21.8111	19.3484	19.8879	20.4197	25.262	24.9024	22.493	18.2883	23.936	21.3763	24.4354	26.8158	22.5873	23.8059	20.7799	26.7357	22.7924	21.3763	23.7337	19.2801	26.8574	19.0545	21.5416	20.5392	22.7924	21.0456	18.3435	19.1513	19.6349	21.6876	21.3763	24.4989	20.0075	15.356	22.6401	21.6876	16.9539	21.4936	24.7673	0.0238167	32.9752	16.3006	21.0456	19.1823	21.3763	17.4017	21.73
AC024681.2	0.00184849	0.00192835	0.00177858	0.00182715	0.00190689	0.00171297	0.00171763	0.00181356	0.00195644	0.00187063	0.00180347	0.00162003	0.0017403	0.00177384	0.00196025	0.00158364	0.00199827	0.00183671	0.00160098	0.00168748	0.00204121	0.00179956	0.00162066	0.00185125	0.00184511	0.00186505	0.00175628	0.00193719	0.00183246	0.00168958	0.00177701	0.0019252	0.00172911	0.00163896	0.00180257	0.00184783	0.00147993	0.00176426	0.0019295	0.00198652	0.00180493	0.0238167	0.00193854	0.00195644	0.0016952	0.00173556	0.00182688	0.00210634	0.0018829
AC012414.4	0.00184849	0.00192835	0.00177858	0.00182715	0.00190689	0.00171297	0.00171763	0.00181356	0.00195644	0.00187063	0.00180347	0.00162003	0.0017403	0.00177384	0.00196025	0.00158364	0.00199827	0.00183671	0.00160098	0.00168748	0.00204121	0.00179956	0.00162066	0.00185125	0.00184511	0.00186505	0.00175628	0.00193719	0.00183246	0.00168958	0.0425944	0.0019252	0.00172911	0.00163896	0.00180257	0.00184783	0.00147993	0.00176426	0.0019295	0.00198652	0.00180493	0.0238167	0.00193854	0.00195644	0.0016952	0.00173556	0.00182688	0.00210634	0.0018829
AC134050.1	0.00184849	0.00192835	0.00177858	0.00182715	0.00190689	0.00171297	0.00171763	0.00181356	0.00195644	0.00187063	0.00180347	0.00162003	0.0017403	0.00177384	0.00196025	0.0736585	0.00199827	0.00183671	0.0852363	0.00168748	0.135465	0.00179956	0.00162066	0.0877599	0.00184511	0.00186505	0.00175628	0.00193719	0.00183246	0.00168958	0.00177701	0.0019252	0.0620727	0.00163896	0.129696	0.00184783	0.00147993	0.0757513	0.0019295	0.00198652	0.00180493	0.0238167	0.00193854	0.123467	0.0016952	0.115403	0.00182688	0.00210634	0.0018829
SUCLG2P4	0.00184849	0.00192835	0.00177858	0.00182715	0.00190689	0.00171297	0.00171763	0.00181356	0.00195644	0.00187063	0.00180347	0.00162003	0.0709861	0.00177384	0.00196025	0.00158364	0.00199827	0.00183671	0.00160098	0.00168748	0.00204121	0.00179956	0.00162066	0.00185125	0.00184511	0.00186505	0.00175628	0.00193719	0.00183246	0.00168958	0.00177701	0.0019252	0.00172911	0.00163896	0.00180257	0.00184783	0.00147993	0.00176426	0.0019295	0.00198652	0.00180493	0.0238167	0.00193854	0.00195644	0.0016952	0.00173556	0.00182688	0.00210634	0.0018829
MUSK	0.413319	0.6568	0.64833	0.698323	0.222521	0.55566	0.459036	0.17665	0.569011	0.80225	1.07165	0.849409	0.346371	0.762234	0.75242	0.585647	0.786132	0.857227	0.437538	0.702909	0.270833	0.411157	1.5667	0.404886	0.194437	0.395573	0.526624	0.423136	0.310447	0.934806	0.455444	0.253506	1.25364	0.586298	0.244428	0.421649	0.275375	0.273118	0.688968	0.485966	0.753865	0.0238167	0.865243	0.740684	0.797832	0.138984	0.672641	0.602318	0.198437
PTPN4	2.52361	2.4093	2.25374	2.79342	2.34132	1.56524	1.54443	2.58436	2.65507	2.55826	1.92864	2.89023	2.61399	1.91263	1.83464	2.45655	2.57909	2.20143	2.75704	1.94996	2.19378	2.13757	1.63579	3.17842	1.94171	1.94147	2.09216	2.87605	1.76956	2.59695	2.1365	3.25505	2.48614	2.60043	2.43834	2.00136	2.65827	1.79923	1.56576	3.16218	2.60611	0.0238167	2.27135	1.84711	2.04709	2.24519	3.27877	2.24667	2.6608
CDY1	0.00184849	0.00192835	0.00177858	0.00182715	0.00190689	0.00171297	0.00171763	0.00181356	0.00195644	0.00187063	0.00180347	0.00162003	0.0017403	0.00177384	0.00196025	0.00158364	0.00199827	0.00183671	0.00160098	0.00168748	0.00204121	0.00179956	0.00162066	0.00185125	0.00184511	0.00186505	0.00175628	0.00193719	0.00183246	0.00168958	0.00177701	0.0019252	0.00172911	0.0308705	0.00180257	0.00184783	0.00147993	0.00176426	0.0019295	0.00198652	0.00180493	0.0238167	0.00193854	0.00195644	0.0016952	0.00173556	0.00182688	0.00210634	0.0018829
AL591684.3	0.00184849	0.00192835	0.00177858	0.369415	0.460115	0.00171297	0.00171763	0.00181356	0.477574	0.00187063	0.417051	0.00162003	0.0017403	0.00177384	0.00196025	0.00158364	0.00199827	0.00183671	1.15843	0.532397	0.00204121	0.614827	0.00162066	0.00185125	0.753227	0.00186505	0.00175628	0.474634	0.00183246	0.00168958	0.00177701	0.0019252	0.330932	0.00163896	0.385623	0.647617	0.00147993	0.00176426	0.0019295	0.00198652	0.00180493	0.0238167	0.00193854	0.00195644	0.0016952	0.00173556	0.371326	0.00210634	0.0018829
LINC02317	0.00184849	0.00192835	0.00177858	0.00182715	0.00190689	0.00171297	0.00171763	0.00181356	0.00195644	0.00187063	0.00180347	0.00162003	0.0017403	0.00177384	0.00196025	0.00158364	0.00199827	0.00183671	0.00160098	0.00168748	0.00204121	0.00179956	0.00162066	0.00185125	0.00184511	0.00186505	0.00175628	0.00193719	0.00183246	0.00168958	0.00177701	0.0019252	0.00172911	0.00163896	0.00180257	0.00184783	0.00147993	0.00176426	0.0019295	0.00198652	0.00180493	0.0238167	0.00193854	0.00195644	0.0016952	0.00173556	0.00182688	0.00210634	0.0018829
SNRPCP20	0.00184849	0.00192835	0.00177858	0.00182715	0.00190689	0.00171297	0.00171763	0.00181356	0.00195644	0.00187063	0.00180347	0.00162003	0.0017403	0.00177384	0.00196025	0.00158364	0.00199827	0.00183671	0.00160098	0.00168748	0.00204121	0.00179956	0.00162066	0.00185125	0.00184511	0.00186505	0.00175628	0.00193719	0.00183246	0.00168958	0.00177701	0.0019252	0.00172911	0.00163896	0.00180257	0.00184783	0.00147993	0.00176426	0.0019295	0.00198652	0.00180493	0.0238167	0.00193854	0.00195644	0.0016952	0.00173556	0.00182688	0.00210634	0.0018829
POLR2LP1	0.00184849	0.00192835	0.00177858	0.00182715	0.00190689	0.00171297	0.00171763	0.00181356	0.00195644	0.00187063	0.00180347	0.00162003	0.0017403	0.00177384	0.00196025	0.00158364	0.00199827	0.00183671	0.00160098	0.00168748	0.00204121	0.00179956	0.00162066	0.00185125	0.00184511	0.00186505	0.00175628	0.00193719	0.00183246	0.00168958	0.00177701	0.0019252	0.00172911	0.00163896	0.00180257	0.00184783	0.00147993	0.00176426	0.0019295	0.00198652	0.00180493	0.0238167	0.00193854	0.00195644	0.0016952	0.00173556	0.00182688	0.00210634	0.0018829
APOOP4	0.00184849	0.00192835	0.00177858	0.2279	0.00190689	0.00171297	0.00171763	0.213777	0.00195644	0.00187063	0.00180347	0.0804998	0.0017403	0.00177384	0.00196025	0.00158364	0.697863	0.134224	0.901347	0.00168748	0.00204121	0.00179956	0.00162066	0.249679	0.233907	0.141795	0.00175628	0.00193719	0.139105	0.121855	0.119376	0.0019252	0.00172911	0.113025	0.00180257	0.00184783	0.00147993	0.116058	0.0019295	0.00198652	0.115996	0.0238167	0.00193854	0.00195644	0.0016952	0.279738	0.00182688	0.00210634	0.0018829
RNA5SP465	0.00184849	0.00192835	0.00177858	0.00182715	0.00190689	0.00171297	0.00171763	0.00181356	0.00195644	0.00187063	0.00180347	0.00162003	0.0017403	0.00177384	0.00196025	0.00158364	0.00199827	0.00183671	0.00160098	0.00168748	0.00204121	0.00179956	0.00162066	0.00185125	0.00184511	0.00186505	0.00175628	0.00193719	0.00183246	0.00168958	0.00177701	0.0019252	0.00172911	0.00163896	0.00180257	0.00184783	0.00147993	0.00176426	0.0019295	0.00198652	0.00180493	0.0238167	0.00193854	0.00195644	0.0016952	0.00173556	0.00182688	0.00210634	0.0018829
DUX4L5	0.00184849	0.00192835	0.00177858	0.00182715	0.00190689	0.00171297	0.00171763	0.00181356	0.00195644	0.00187063	0.00180347	0.00162003	0.0017403	0.00177384	0.00196025	0.00158364	0.00199827	0.00183671	0.00160098	0.00168748	0.00204121	0.00179956	0.00162066	0.00185125	0.00184511	0.00186505	0.00175628	0.00193719	0.00183246	0.00168958	0.00177701	0.0019252	0.00172911	0.00163896	0.00180257	0.00184783	0.00147993	0.00176426	0.0019295	0.00198652	0.00180493	0.0238167	0.00193854	0.00195644	0.0016952	0.00173556	0.00182688	0.00210634	0.0018829
AC093249.6	1.09515	1.34922	0.676405	0.644394	0.586877	0.672193	1.24261	1.20895	0.60844	0.740264	0.824493	1.02769	0.859449	1.72889	1.38187	0.585647	1.15523	0.812619	0.642608	0.844141	0.365873	0.876387	1.04181	0.839082	0.891531	1.51519	1.41226	0.724996	1.56233	0.738804	1.29792	0.942396	1.10293	1.14931	0.728081	0.530672	0.638439	0.779909	0.785623	1.52439	0.904376	0.0238167	1.77275	0.351223	0.967796	0.995308	1.17282	1.46561	0.641913
WASH4P	1.37769	1.13887	1.28233	0.667299	1.66386	1.48017	0.992137	0.587608	1.56403	1.06647	0.868407	1.44855	1.31899	0.945739	1.38187	0.936315	1.1809	0.929971	0.764669	0.455909	1.46216	0.914713	0.46812	0.688521	1.56424	0.856674	0.973229	1.242	1.27596	1.26482	0.910999	1.10195	0.785761	1.09421	1.0595	0.945137	1.01607	0.821111	1.26625	1.33364	1.47024	0.0238167	0.810897	1.04249	0.880469	0.693897	0.331939	1.38541	1.27801
RNU6-175P	0.00184849	0.00192835	0.00177858	0.00182715	0.00190689	0.00171297	0.00171763	0.00181356	0.00195644	0.00187063	0.00180347	0.00162003	0.0017403	0.00177384	0.00196025	0.00158364	0.00199827	0.00183671	0.00160098	0.00168748	0.00204121	0.00179956	0.00162066	0.00185125	0.00184511	0.00186505	0.00175628	0.00193719	0.00183246	0.00168958	0.00177701	0.0019252	0.00172911	0.00163896	0.00180257	0.00184783	0.00147993	0.00176426	0.0019295	0.00198652	0.00180493	0.0238167	0.00193854	0.00195644	0.0016952	0.00173556	0.00182688	0.00210634	0.0018829
LZIC	4.57408	4.3394	3.6278	4.79822	4.65147	3.79085	2.74134	4.75113	4.86245	3.85449	3.83	4.10823	4.72042	3.49438	4.03617	4.56158	4.21047	4.9639	4.48573	4.50943	4.6202	3.73965	3.00696	5.10098	4.2455	4.19008	5.37762	4.14293	4.66188	3.4451	3.97392	2.60329	3.14284	4.40285	3.11985	3.83253	2.9862	5.168	4.70964	3.73838	5.19666	0.0238167	3.61765	4.6817	3.47977	4.23769	4.76081	3.1716	3.79258
AL031710.1	0.00184849	0.00192835	0.00177858	0.186975	0.00190689	0.00171297	0.00171763	0.00181356	0.00195644	0.00187063	0.00180347	0.00162003	0.0017403	0.00177384	0.00196025	0.00158364	0.00199827	0.00183671	0.112956	0.00168748	0.00204121	0.00179956	0.118996	0.00185125	0.00184511	0.00186505	0.00175628	0.00193719	0.00183246	0.00168958	0.290254	0.0019252	0.00172911	0.00163896	0.00180257	0.00184783	0.0845592	0.00176426	0.0019295	0.00198652	0.00180493	0.0238167	0.00193854	0.00195644	0.250944	0.00173556	0.00182688	0.00210634	0.0018829
PHKBP2	0.00184849	0.00192835	0.00177858	0.00182715	0.00190689	0.00171297	0.00171763	0.00181356	0.00195644	0.00187063	0.00180347	0.00162003	0.0017403	0.00177384	0.00196025	0.00158364	0.00199827	0.00183671	0.00160098	0.00168748	0.00204121	0.00179956	0.00162066	0.00185125	0.00184511	0.00186505	0.00175628	0.00193719	0.00183246	0.00168958	0.00177701	0.0019252	0.00172911	0.00163896	0.00180257	0.00184783	0.00147993	0.00176426	0.0019295	0.00198652	0.00180493	0.0238167	0.00193854	0.00195644	0.0016952	0.00173556	0.00182688	0.00210634	0.0018829
AC107015.1	0.00184849	0.00192835	0.00177858	0.00182715	0.00190689	0.00171297	0.00171763	0.00181356	0.00195644	0.00187063	0.00180347	0.00162003	0.0017403	0.00177384	0.00196025	0.00158364	0.00199827	0.00183671	0.00160098	0.00168748	0.00204121	0.00179956	0.00162066	0.00185125	0.00184511	0.00186505	0.00175628	0.00193719	0.00183246	0.00168958	0.00177701	0.0019252	0.00172911	0.00163896	0.00180257	0.00184783	0.00147993	0.00176426	0.0019295	0.00198652	0.00180493	0.0238167	0.00193854	0.00195644	0.0016952	0.00173556	0.00182688	0.166526	0.0018829
HCG27	0.901347	1.65707	0.906482	0.34391	1.09256	0.79181	1.79039	0.713898	0.931406	0.186975	1.28941	0.627199	1.06773	1.04839	0.903244	1.13849	1.2742	1.30956	0.7086	1.11954	1.0687	0.425886	2.40082	0.669745	0.762234	0.840173	0.749638	0.654496	0.991446	1.05688	1.42927	1.91043	1.49698	0.897518	0.651672	1.29695	1.22279	0.77256	1.05359	1.2416	1.54332	0.0238167	1.56496	0.772835	1.38094	1.17405	0.739695	1.00462	0.84788
RN7SL521P	0.684921	1.13887	1.79066	0.892121	1.54643	0.339149	0.313762	0.00181356	0.00195644	0.00187063	0.724614	0.277438	0.404292	0.00177384	0.00196025	0.00158364	0.586733	0.422507	0.620203	0.00168748	0.5712	0.34936	0.486169	0.404886	0.00184511	0.69142	0.374308	0.00193719	0.00183246	0.415395	0.00177701	0.0019252	0.330932	0.00163896	0.00180257	0.872175	0.1996	0.00176426	0.0019295	0.56742	0.82051	0.0238167	0.446338	0.00195644	0.779244	0.786887	0.652605	1.43846	0.441898
AC079298.1	0.114924	0.00192835	0.0368847	0.00182715	0.0582674	0.00171297	0.0528747	0.0606673	0.00195644	0.0815758	0.0988806	0.0247912	0.0566398	0.179935	0.00196025	0.0269164	0.00199827	0.0665698	0.058164	0.00168748	0.0893144	0.00179956	0.022625	0.00185125	0.0640777	0.0532414	0.034961	0.00193719	0.00183246	0.0807137	0.00177701	0.0019252	0.106613	0.0715465	0.00180257	0.0677813	0.128569	0.00176426	0.0019295	0.0713281	0.0614411	0.0238167	0.161258	0.00195644	0.0016952	0.00173556	0.00182688	0.213642	0.0018829
SPATA31D1	0.00184849	0.00192835	0.00177858	0.00182715	0.00190689	0.00171297	0.00171763	0.00181356	0.00195644	0.00187063	0.00180347	0.00162003	0.0431421	0.00177384	0.00196025	0.00158364	0.00199827	0.0464814	0.00160098	0.00168748	0.00204121	0.00179956	0.00162066	0.00185125	0.00184511	0.0532414	0.00175628	0.00193719	0.00183246	0.0292318	0.00177701	0.0019252	0.00172911	0.0308705	0.00180257	0.00184783	0.00147993	0.00176426	0.0019295	0.0807137	0.0411346	0.0238167	0.00193854	0.068138	0.0016952	0.00173556	0.00182688	0.00210634	0.0018829
MASP2	0.8649	0.674081	0.512423	0.962373	0.964705	1.13937	1.1563	0.603859	0.872002	1.05177	0.301708	0.99732	0.66445	0.791619	0.858755	0.594362	1.1809	0.857227	1.10776	1.05548	1.02875	1.10236	0.533133	0.555356	0.393781	0.945355	0.42169	1.26373	0.530757	0.892972	0.617319	0.623004	0.303606	1.02234	0.414285	0.249549	0.354347	1.04072	0.590561	0.773684	0.256579	0.0238167	0.432888	1.4102	0.577081	0.735347	0.774121	0.275383	0.893656
LINC02384	0.256579	0.187558	0.251213	0.104346	0.317061	0.527465	0.239986	0.231142	0.278163	0.531551	0.260723	0.289525	0.184823	1.75163	0.334803	0.377541	0.15138	0.247174	0.306511	0.758293	0.951242	0.46909	0.773684	0.154656	0.00184511	0.276868	0.547265	0.122213	0.3801	0.180661	0.367326	0.581618	0.257001	0.456735	0.375243	0.00184783	0.490648	0.319918	0.0019295	0.31276	0.578205	0.0238167	0.00193854	0.316813	0.686701	0.271111	0.00182688	0.356071	0.16813
FOXD2-AS1	0.79181	0.385697	1.07133	0.34391	0.373394	0.395879	0.459036	0.213777	0.232468	0.382564	0.516588	0.254595	0.66445	0.687945	0.268636	0.316439	0.276083	0.351754	0.295491	0.369609	0.345301	0.126701	1.52953	0.444998	0.592282	0.204768	0.472956	0.122213	0.262049	0.368652	0.521512	0.636652	0.493962	0.46686	0.512614	0.394622	0.382798	0.414009	0.579277	0.505859	0.690153	0.0238167	0.743012	0.373627	0.444107	0.42952	0.371326	0.578407	0.303704
DNAJA1P6	0.00184849	0.00192835	0.00177858	0.00182715	0.00190689	0.00171297	0.00171763	0.00181356	0.00195644	0.00187063	0.00180347	0.00162003	0.0017403	0.00177384	0.00196025	0.00158364	0.00199827	0.00183671	0.00160098	0.00168748	0.00204121	0.00179956	0.00162066	0.00185125	0.00184511	0.00186505	0.00175628	0.00193719	0.00183246	0.00168958	0.00177701	0.0019252	0.00172911	0.00163896	0.00180257	0.00184783	0.00147993	0.00176426	0.0019295	0.00198652	0.00180493	0.0238167	0.00193854	0.00195644	0.0016952	0.00173556	0.00182688	0.00210634	0.0018829
RPRM	0.256579	0.385697	0.397749	0.0604622	0.317061	0.20877	2.48516	0.122459	0.130008	0.553636	0.282679	0.534015	0.252883	0.238059	0.438322	0.11549	0.234181	0.179096	0.470796	0.369609	0.231362	0.0926451	0.0509003	0.0749907	0.439125	0.219865	0.0814968	0.516228	0.0977857	0.729142	0.383678	0.237204	0.343556	0.401394	1.57133	0.780018	0.761349	0.248572	0.144713	0.587608	0.237134	0.0238167	0.373025	0.396803	0.467244	0.602097	0.0699576	0.123444	0.652064
SPAG11B	0.00184849	0.00192835	0.00177858	0.215535	0.00190689	0.00171297	0.00171763	0.00181356	0.248334	0.00187063	0.18971	0.254595	0.0017403	0.0509003	0.00196025	0.101847	0.576568	0.168278	0.00160098	0.263654	0.285001	0.906668	0.00162066	0.00185125	0.324757	0.0532414	0.050374	0.202436	0.00183246	0.0656208	0.210243	0.0019252	0.00172911	0.113025	0.00180257	0.566361	0.00147993	0.00176426	0.0019295	0.00198652	0.636015	0.0238167	0.230998	0.00195644	0.0880623	0.0931598	0.504068	0.00210634	0.0018829
TNNT1	4.68285	2.72388	2.98585	1.616	3.54483	5.20148	0.149362	2.9463	2.9463	2.37068	2.02942	2.15967	2.3133	5.0559	2.25255	4.92029	4.33074	3.86143	3.39341	2.92525	3.40461	1.72245	2.26959	4.81611	3.17873	1.94643	5.7173	4.06965	3.58935	1.26482	3.68783	0.827096	2.08098	5.49954	11.408	2.5947	1.15866	2.11537	2.71265	2.85947	4.29131	0.0238167	3.74008	3.28677	5.59128	2.26871	4.36153	1.47517	3.42017
AC009220.1	0.00184849	0.00192835	0.00177858	0.00182715	0.00190689	0.00171297	0.899819	0.00181356	0.00195644	0.00187063	0.00180347	0.00162003	0.0017403	0.00177384	0.00196025	0.00158364	0.707828	0.00183671	0.00160098	0.34729	0.00204121	0.00179956	0.00162066	0.00185125	0.00184511	0.00186505	0.00175628	0.00193719	0.457389	0.00168958	0.00177701	0.0019252	0.00172911	0.00163896	0.00180257	0.436168	0.00147993	0.00176426	0.0019295	0.670347	0.40368	0.0238167	0.00193854	0.00195644	0.0016952	0.00173556	0.00182688	0.00210634	0.0018829
MTND1P11	0.00184849	0.00192835	0.00177858	0.00182715	0.00190689	0.00171297	0.0627822	0.00181356	0.130008	0.110557	0.146511	0.0486421	0.0017403	0.0790448	0.127928	0.216151	0.138212	0.00183671	0.0455228	0.00168748	0.00204121	0.00179956	0.0509003	0.100507	0.00184511	0.00186505	0.00175628	0.00193719	0.00183246	0.00168958	0.00177701	0.0019252	0.00172911	0.00163896	0.143329	0.00184783	0.00147993	0.00176426	0.0019295	0.00198652	0.0846173	0.0238167	0.111932	0.00195644	0.0665471	0.00173556	0.0992897	0.00210634	0.111122
XKR5	0.0834065	0.0708307	0.00177858	0.00182715	0.00190689	0.0328122	0.00171763	0.0499865	0.066932	0.00187063	0.0409478	0.0646867	0.0431421	0.0424398	0.0691698	0.0269164	0.0842295	0.123943	0.0349876	0.029314	0.0893144	0.0588564	0.00162066	0.0494265	0.00184511	0.0532414	0.0409507	0.0790602	0.00183246	0.0292318	0.0425944	0.0637744	0.0373891	0.0246467	0.0616487	0.0518408	0.0198885	0.0378434	0.0647092	0.0713281	0.0411346	0.0238167	0.0634536	0.00195644	0.0554617	0.0335776	0.0699576	0.0932821	0.0554538
AC138869.1	0.00184849	0.00192835	0.00177858	0.00182715	0.00190689	0.00171297	0.00171763	0.00181356	0.00195644	0.00187063	0.00180347	0.00162003	0.0017403	0.00177384	0.00196025	0.00158364	0.00199827	0.00183671	0.00160098	0.00168748	0.00204121	0.00179956	0.00162066	0.00185125	0.00184511	0.00186505	0.00175628	0.00193719	0.00183246	0.00168958	0.00177701	0.0019252	0.00172911	0.00163896	0.00180257	0.00184783	0.00147993	0.00176426	0.0019295	0.00198652	0.00180493	0.0238167	0.00193854	0.00195644	0.0016952	0.00173556	0.00182688	0.00210634	0.0018829
MT-ND1	1399.07	499.129	440.407	562.268	304.942	440.407	732.498	148.929	333.043	395.275	645.592	830.953	395.275	173.964	732.498	183.269	333.043	361.732	562.268	395.275	228.631	361.732	144.677	183.269	282.822	395.275	85.1654	928.052	215.455	830.953	361.732	228.631	260.664	645.592	92.3276	203.817	499.129	440.407	119.092	645.592	86.4671	0.0238167	562.268	732.498	499.129	732.498	282.822	395.275	562.268
CAMK1	2.28879	2.945	4.09631	2.79765	2.4182	3.30845	7.51307	2.96161	3.1368	2.43276	3.18922	2.83194	2.59412	3.38266	2.77241	3.29006	2.48828	3.20935	3.33543	2.84143	2.65827	2.16733	7.79613	2.71485	2.11959	2.68405	3.42969	2.54945	2.19663	2.62757	4.07227	2.64444	3.85733	3.2535	4.31771	2.92459	3.67813	2.76687	2.60985	3.69853	2.88553	0.0238167	3.58499	2.08864	2.92259	3.38895	2.39586	3.0341	3.16789
OR2U2P	0.00184849	0.00192835	0.00177858	0.00182715	0.00190689	0.00171297	0.00171763	0.00181356	0.00195644	0.00187063	0.00180347	0.00162003	0.0017403	0.00177384	0.00196025	0.00158364	0.00199827	0.00183671	0.00160098	0.00168748	0.00204121	0.00179956	0.00162066	0.00185125	0.00184511	0.00186505	0.00175628	0.00193719	0.00183246	0.00168958	0.00177701	0.0019252	0.00172911	0.00163896	0.00180257	0.00184783	0.00147993	0.00176426	0.0019295	0.00198652	0.00180493	0.0238167	0.00193854	0.00195644	0.0016952	0.00173556	0.00182688	0.00210634	0.0018829
MTATP6P26	0.00184849	0.361498	0.204943	0.202009	0.373394	0.247053	0.288422	0.526175	0.00195644	0.00187063	0.336816	0.254595	0.561027	0.253422	0.159434	0.0594428	0.00199827	0.275383	0.0715727	0.15668	0.00204121	0.00179956	0.261997	0.404886	0.548911	0.32297	0.196232	0.00193719	0.761819	0.00168958	0.00177701	0.0019252	0.230645	0.00163896	0.107012	0.11699	0.31433	0.333453	0.303774	0.00198652	0.266851	0.0238167	0.381468	0.262628	0.214315	0.319078	0.214005	0.305563	0.0018829
DEFA1	0.563468	0.130051	0.942758	0.529392	0.00190689	0.395879	2.89419	0.722457	0.00195644	0.56609	1.76268	0.00162003	0.23975	1.51048	0.509465	0.00158364	0.440803	0.464331	0.267085	0.131684	0.00204121	0.79592	1.66807	0.542966	0.865998	0.00186505	0.205153	0.00193719	1.39312	0.222252	0.0897668	0.0019252	3.92818	0.217898	0.643015	1.54106	1.10776	1.65172	0.955138	0.723082	0.00180493	0.0238167	0.932505	0.221402	0.686701	1.81734	0.344978	1.72578	0.49749
AL136369.2	0.00184849	0.00192835	0.00177858	0.00182715	0.00190689	0.00171297	0.00171763	0.00181356	0.00195644	0.00187063	0.00180347	0.00162003	0.0017403	0.00177384	0.00196025	0.00158364	0.00199827	0.00183671	0.0998812	0.00168748	0.00204121	0.00179956	0.00162066	0.00185125	0.00184511	0.00186505	0.00175628	0.00193719	0.00183246	0.00168958	0.00177701	0.0019252	0.00172911	0.00163896	0.00180257	0.00184783	0.00147993	0.00176426	0.0019295	0.00198652	0.00180493	0.0238167	0.00193854	0.00195644	0.0016952	0.00173556	0.00182688	0.00210634	0.0018829
H6PD	4.04184	3.67741	2.83699	3.19487	2.97454	3.68629	5.19482	2.97291	3.35033	3.83212	3.46676	4.21776	3.70393	4.95504	3.07629	3.3867	3.28341	3.53098	3.57848	3.51273	3.85887	3.5974	6.12134	3.33177	2.97454	3.75875	2.78258	3.63457	3.43193	4.24655	3.09819	3.53868	3.4278	3.53171	2.4532	3.46116	3.43228	4.05802	3.68992	3.99581	3.21812	0.0238167	3.96976	3.44963	4.20827	2.92125	3.30811	3.36811	3.82577
GRAMD1C	2.68758	2.44847	4.06604	3.27423	3.32951	2.1279	1.16526	2.76085	2.43129	2.39127	2.13217	2.41019	2.43624	3.00291	1.13591	2.06169	3.24121	2.62501	2.91816	2.98656	2.34011	1.89605	1.39172	3.82202	3.16117	3.67741	2.82484	3.28304	4.44684	3.37634	2.97766	3.18362	2.19163	2.89723	2.09127	3.25652	2.08289	2.55668	3.73254	3.81746	2.75648	0.0238167	2.58404	3.24047	3.27773	2.98866	2.34998	3.9877	3.27315
AC135586.2	0.00184849	0.00192835	0.00177858	0.00182715	0.00190689	0.00171297	0.00171763	0.00181356	0.00195644	0.00187063	0.00180347	0.165394	0.0017403	0.00177384	0.00196025	0.192977	0.00199827	0.00183671	0.336333	0.00168748	0.562075	0.00179956	0.00162066	0.00185125	0.00184511	0.00186505	0.175487	0.00193719	0.00183246	0.00168958	0.00177701	0.0019252	0.00172911	0.00163896	0.00180257	0.00184783	0.104094	0.212053	0.0019295	0.00198652	0.00180493	0.0238167	0.00193854	0.00195644	0.0016952	0.00173556	0.00182688	0.00210634	0.0018829
WFDC1	1.68689	1.8226	4.72196	1.64216	1.81734	3.11744	5.36659	3.59434	2.25044	2.02177	4.81025	2.58648	2.22216	1.75163	3.64863	2.57968	1.81862	2.94466	2.50326	1.77453	2.11995	2.27647	8.12953	2.17637	1.34541	1.52638	2.60517	2.61848	1.54981	2.75331	5.3279	2.31649	2.56884	1.96919	5.79668	1.87451	2.48092	2.41939	1.74951	3.08679	2.13355	0.0238167	1.39362	1.04249	2.18545	4.36676	1.49726	2.2854	3.77209
RPS6KB1	4.72093	4.52428	5.07241	4.53626	4.00307	4.66614	3.23544	4.37114	4.91642	5.16993	3.65951	4.82541	4.67409	3.66569	4.934	4.61042	3.91045	3.9493	4.27773	4.17178	5.48054	4.94896	3.70665	4.18371	3.70665	3.78154	3.77826	4.27867	4.42988	4.33074	3.70511	4.688	4.42046	4.18513	3.87728	4.48805	4.72569	4.5031	3.88201	3.94229	4.2427	0.0238167	3.89954	4.18014	4.1336	4.26971	4.82711	3.54216	4.58242
AC099792.1	0.00184849	0.00192835	0.0626686	0.00182715	0.068345	0.0328122	0.0361746	0.0499865	0.00195644	0.00187063	0.157301	0.0247912	0.0017403	0.00177384	0.0827885	0.0269164	0.00199827	0.0549758	0.00160098	0.00168748	0.00204121	0.00179956	0.0252906	0.00185125	0.00184511	0.0532414	0.00175628	0.0653117	0.00183246	0.0292318	0.0607603	0.0942469	0.0373891	0.0425345	0.11706	0.0677813	0.136618	0.00176426	0.0019295	0.00198652	0.00180493	0.0238167	0.00193854	0.00195644	0.0449254	0.00173556	0.0699576	0.00210634	0.0018829
ADIRF-AS1	3.01938	2.50612	1.81325	5.40628	4.97731	3.39674	5.60085	4.0353	2.59111	3.1795	4.90263	3.15606	2.03085	3.85283	3.03032	2.40016	4.15421	2.97085	3.56644	3.79172	1.53345	2.93181	2.7487	4.15867	3.68669	3.71138	3.06464	2.74328	3.84153	4.05407	6.03118	3.60161	2.48614	3.4642	4.5768	3.8395	4.97324	1.67395	3.00659	3.68472	4.48327	0.0238167	3.74852	3.2034	4.05981	3.06112	3.58276	3.71822	3.02453
RNU6-1206P	0.00184849	0.00192835	0.00177858	0.00182715	0.00190689	0.00171297	0.00171763	0.00181356	0.00195644	0.00187063	0.00180347	0.00162003	0.0017403	0.00177384	0.00196025	0.00158364	0.00199827	0.00183671	0.00160098	0.00168748	0.00204121	0.00179956	0.00162066	0.00185125	0.00184511	0.00186505	0.00175628	0.00193719	0.00183246	0.00168958	0.00177701	0.0019252	0.00172911	0.00163896	0.00180257	0.00184783	0.00147993	0.00176426	0.0019295	0.00198652	0.00180493	0.0238167	0.00193854	0.00195644	0.0016952	0.00173556	0.00182688	0.00210634	0.0018829
MIR3936HG	1.31285	1.39312	2.37124	1.25542	2.09529	1.60223	2.33522	1.77537	1.70132	1.13566	1.80775	1.25256	2.16827	1.64064	1.25256	1.27498	1.16356	1.19495	1.48755	2.37097	1.33513	1.56924	1.48261	1.65029	1.5116	1.73282	1.55146	1.47253	2.39894	1.66034	1.96296	2.40411	2.02861	1.10028	2.27277	0.961203	2.7757	1.66386	2.07477	1.0225	0.910356	0.0238167	1.81138	2.03437	2.17112	2.519	1.36875	1.58191	1.51662
MTATP6P19	0.00184849	0.00192835	0.00177858	0.00182715	0.00190689	0.00171297	0.00171763	0.00181356	0.00195644	0.00187063	0.00180347	0.00162003	0.0017403	0.00177384	0.174745	0.00158364	0.00199827	0.00183671	0.00160098	0.091144	0.00204121	0.00179956	0.00162066	0.00185125	0.00184511	0.234796	0.00175628	0.00193719	0.00183246	0.00168958	0.00177701	0.0019252	0.00172911	0.00163896	0.00180257	0.00184783	0.00147993	0.00176426	0.0019295	0.00198652	0.00180493	0.0238167	0.00193854	0.00195644	0.0016952	0.00173556	0.00182688	0.00210634	0.0018829
OFD1P4Y	0.00184849	0.00192835	0.00177858	0.00182715	0.00190689	0.00171297	0.00171763	0.00181356	0.00195644	0.00187063	0.00180347	0.00162003	0.0017403	0.00177384	0.00196025	0.00158364	0.00199827	0.00183671	0.00160098	0.00168748	0.00204121	0.00179956	0.00162066	0.00185125	0.00184511	0.00186505	0.00175628	0.00193719	0.00183246	0.00168958	0.00177701	0.0019252	0.00172911	0.00163896	0.00180257	0.00184783	0.00147993	0.00176426	0.0019295	0.00198652	0.00180493	0.0238167	0.00193854	0.00195644	0.0016952	0.00173556	0.00182688	0.00210634	0.0018829
KCNE4	0.538148	0.495372	1.48514	0.707937	0.495823	0.893299	3.05485	0.501163	0.851569	0.56609	1.08983	1.25256	0.323648	0.59892	1.52953	0.450344	0.511536	0.936315	0.913504	0.624224	0.491198	1.16774	1.12758	0.642225	0.450684	0.69142	0.913684	0.69572	0.587084	0.771442	1.31002	0.899819	1.21408	0.391211	1.54332	0.504633	1.03902	0.731865	0.65499	0.779665	0.865841	0.0238167	0.355711	0.740684	0.63058	1.47544	0.532282	1.19578	0.84788
AL589987.1	0.00184849	0.00192835	0.00177858	0.00182715	0.00190689	0.00171297	0.0720966	0.00181356	0.00195644	0.00187063	0.0860294	0.00162003	0.0017403	0.00177384	0.00196025	0.142043	0.00199827	0.00183671	0.0455228	0.11944	0.00204121	0.00179956	0.00162066	0.00185125	0.00184511	0.11134	0.00175628	0.122213	0.00183246	0.00168958	0.00177701	0.0019252	0.00172911	0.141281	0.0840537	0.00184783	0.0282566	0.00176426	0.0019295	0.00198652	0.0969924	0.0238167	0.00193854	0.00195644	0.0665471	0.00173556	0.00182688	0.00210634	0.0018829
EIF1P5	0.00184849	0.00192835	0.00177858	0.00182715	0.00190689	0.00171297	0.00171763	0.00181356	0.00195644	0.00187063	0.00180347	0.00162003	0.0017403	0.00177384	0.00196025	0.00158364	0.00199827	0.00183671	0.00160098	0.507015	0.00204121	0.00179956	0.00162066	0.00185125	0.00184511	0.00186505	0.00175628	0.00193719	0.00183246	0.00168958	0.00177701	0.0019252	0.00172911	0.00163896	0.00180257	0.00184783	0.00147993	0.00176426	0.0019295	0.00198652	0.00180493	0.0238167	0.00193854	0.00195644	0.0016952	0.00173556	0.00182688	0.00210634	0.0018829
FCGR2B	1.49647	2.27373	1.5239	2.21178	1.26133	2.47768	2.5324	1.68087	2.41456	2.41167	1.07165	2.98832	1.8842	1.88992	2.19257	1.67306	1.81269	1.9751	2.24547	1.75163	2.01478	1.57802	3.79042	1.98681	0.450684	1.63941	2.17548	1.88723	1.58709	2.09065	2.53575	2.0272	1.95143	1.90005	1.41448	1.07712	1.31114	1.88356	1.45947	2.63338	1.45628	23.8059	0.979824	1.61723	1.35225	1.68489	1.56833	0.331024	1.36519
HOXC13	0.284911	0.0708307	0.121754	0.0604622	0.156495	0.00171297	0.00171763	0.00181356	0.00195644	0.0530361	0.0748152	0.00162003	0.0431421	0.309053	0.00196025	0.0467089	0.00199827	0.00183671	0.0225598	0.263654	0.135465	0.00179956	0.0252906	0.211022	0.287098	0.0532414	0.0912323	0.00193719	0.00183246	0.108929	0.00177701	0.0019252	0.0452854	0.313477	0.0616487	0.0518408	0.00147993	0.00176426	0.120872	0.00198652	0.05002	0.0238167	0.0927593	0.00195644	0.0293681	0.00173556	0.0462256	0.123444	0.0018829
DAP3P1	0.00184849	0.00192835	0.00177858	0.00182715	0.00190689	0.00171297	0.00171763	0.00181356	0.00195644	0.00187063	0.00180347	0.00162003	0.0017403	0.00177384	0.00196025	0.00158364	0.00199827	0.00183671	0.00160098	0.00168748	0.00204121	0.00179956	0.555931	0.00185125	0.00184511	0.00186505	0.00175628	0.00193719	0.00183246	0.00168958	0.00177701	0.0019252	0.00172911	0.00163896	0.00180257	0.00184783	0.00147993	0.00176426	0.0019295	0.00198652	0.00180493	0.0238167	0.00193854	0.00195644	0.0016952	0.00173556	0.00182688	0.00210634	0.0018829
TOLLIP-AS1	1.02266	1.37721	0.922196	0.446509	0.905556	0.930534	1.94513	0.684654	0.727628	1.26241	1.2402	0.703548	0.868248	1.27554	0.701843	1.02753	1.33892	0.96064	1.01731	0.879728	0.623327	0.638439	0.705818	0.776715	0.715541	0.715541	0.934338	0.742392	0.829187	1.28869	1.08379	1.04707	0.808853	0.538558	0.698056	1.06841	0.949166	0.647617	0.158217	1.16394	0.46102	0.0238167	1.20117	0.71078	1.47443	0.571449	1.07577	1.07285	1.17903
AC009065.8	0.961036	0.6568	0.628217	0.865056	0.905556	1.02701	1.57102	1.99243	0.558339	0.585404	1.03414	0.849409	1.47799	1.38187	0.779379	0.869543	1.03961	1.12116	0.575248	0.860024	1.02367	0.914713	0.907458	1.11551	1.28826	1.06409	0.705485	0.793915	0.635932	0.972553	0.882706	1.80775	1.23376	1.06498	1.08807	1.48839	1.34649	0.869651	1.09404	1.0374	1.67916	0.0238167	0.754146	0.986645	1.20594	1.29073	0.774121	1.45474	1.26825
AC011396.1	0.00184849	0.00192835	0.00177858	0.00182715	0.00190689	0.00171297	0.00171763	0.00181356	0.00195644	0.00187063	0.00180347	0.00162003	0.0017403	0.00177384	0.00196025	0.00158364	0.00199827	0.00183671	0.00160098	0.00168748	0.00204121	0.00179956	0.00162066	0.00185125	0.00184511	0.00186505	0.00175628	0.00193719	0.00183246	0.00168958	0.00177701	0.0019252	0.00172911	0.00163896	0.00180257	0.00184783	0.00147993	0.00176426	0.0019295	0.00198652	0.00180493	0.0238167	0.00193854	0.00195644	0.0016952	0.00173556	0.00182688	0.00210634	0.0018829
AC139143.1	0.00184849	0.00192835	0.00177858	0.00182715	0.00190689	0.00171297	0.00171763	0.00181356	0.00195644	0.00187063	0.062786	0.00162003	0.0017403	0.00177384	0.00196025	0.00158364	0.00199827	0.00183671	0.00160098	0.00168748	0.00204121	0.00179956	0.00162066	0.00185125	0.00184511	0.00186505	0.00175628	0.00193719	0.00183246	0.00168958	0.00177701	0.0019252	0.00172911	0.0425345	0.00180257	0.00184783	0.00147993	0.00176426	0.0019295	0.00198652	0.00180493	0.0238167	0.00193854	0.00195644	0.0016952	0.00173556	0.00182688	0.00210634	0.0018829
AC067817.2	0.256579	0.556498	0.429621	0.00182715	0.00190689	0.20877	0.346371	0.222579	0.00195644	0.27498	0.591559	0.165394	0.265496	1.07457	0.320519	0.154286	0.00199827	0.00183671	0.00160098	0.189089	0.00204121	0.227281	0.751912	0.249679	0.00184511	0.248486	0.00175628	0.288178	0.00183246	0.00168958	0.675313	0.899819	0.00172911	0.00163896	1.0595	0.421649	0.120868	0.00176426	0.0019295	0.00198652	0.218131	0.0238167	0.27842	0.00195644	0.467244	0.00173556	0.60119	0.00210634	0.0018829
PHYKPL	5.7432	6.83685	6.84938	6.3662	6.89794	6.55666	9.81822	7.51173	5.76656	4.71658	6.45169	6.76985	7.85324	8.54983	5.15565	6.00349	5.49565	5.70194	6.60282	8.31084	5.93287	5.21082	9.33494	6.6624	6.50814	6.30442	6.68501	5.60794	7.12616	6.78554	7.70553	5.787	8.49553	6.28195	8.16712	7.07687	8.98388	5.85171	6.51302	6.45644	6.74263	0.0238167	7.2465	6.29829	7.73944	6.37089	5.48419	6.03801	5.92086
TRIM27	5.26735	4.15223	6.11362	4.30377	4.46581	4.85571	6.77188	5.18202	4.23409	4.00617	5.52183	4.79586	5.94862	6.03501	5.2321	5.22653	4.80374	4.61878	4.54378	4.74492	5.45291	4.86418	7.35563	4.07853	5.3622	4.84872	4.99748	4.51498	4.85309	4.82933	4.95131	5.7004	6.58497	5.01813	4.91064	4.89143	7.01135	5.02946	4.14116	4.31672	5.50239	0.0238167	6.63272	4.46429	6.04322	5.06777	4.95504	5.81877	5.02238
VN1R7P	0.00184849	0.00192835	0.00177858	0.00182715	0.00190689	0.00171297	0.00171763	0.00181356	0.00195644	0.00187063	0.00180347	0.0486421	0.0017403	0.00177384	0.00196025	0.00158364	0.00199827	0.00183671	0.00160098	0.00168748	0.00204121	0.00179956	0.00162066	0.00185125	0.00184511	0.00186505	0.00175628	0.00193719	0.00183246	0.00168958	0.00177701	0.0019252	0.00172911	0.00163896	0.00180257	0.00184783	0.00147993	0.00176426	0.0019295	0.00198652	0.00180493	0.0238167	0.00193854	0.00195644	0.0016952	0.00173556	0.00182688	0.00210634	0.0018829
AC034234.1	0.00184849	0.00192835	0.00177858	0.00182715	0.00190689	0.00171297	0.00171763	0.00181356	0.00195644	0.00187063	0.00180347	0.00162003	0.0017403	0.00177384	0.00196025	0.00158364	0.00199827	0.00183671	0.00160098	0.00168748	0.00204121	0.00179956	0.00162066	0.00185125	0.00184511	0.00186505	0.00175628	0.00193719	0.00183246	0.00168958	0.00177701	0.0019252	0.00172911	0.00163896	0.00180257	0.00184783	0.00147993	0.00176426	0.0019295	0.00198652	0.00180493	0.0238167	0.00193854	0.00195644	0.0016952	0.00173556	0.00182688	0.00210634	0.0018829
KRT8P10	0.00184849	0.0826094	0.0626686	0.00182715	0.00190689	0.00171297	0.0528747	0.00181356	0.00195644	0.110557	0.062786	0.00162003	0.0017403	0.00177384	0.00196025	0.00158364	0.00199827	0.00183671	0.0271024	0.00168748	0.113128	0.00179956	0.0595607	0.00185125	0.00184511	0.00186505	0.00175628	0.00193719	0.00183246	0.00168958	0.00177701	0.0019252	0.00172911	0.00163896	0.00180257	0.00184783	0.00147993	0.00176426	0.0019295	0.00198652	0.00180493	0.0238167	0.00193854	0.00195644	0.0016952	0.00173556	0.0699576	0.00210634	0.0018829
AC022133.1	0.0516226	0.385697	0.00177858	0.215535	0.00190689	0.235437	0.00171763	0.00181356	0.00195644	0.00187063	0.327297	0.0486421	0.0431421	0.00177384	0.174745	0.00158364	0.247839	0.405227	0.366745	0.00168748	0.00204121	0.00179956	0.00162066	0.0877599	0.0790883	0.0663933	0.034961	0.00193719	0.00183246	0.0656208	0.00177701	0.268939	0.00172911	0.00163896	0.00180257	0.00184783	0.0282566	0.00176426	0.0647092	0.118239	0.0969924	0.0238167	0.00193854	0.166104	0.0016952	0.00173556	0.00182688	0.123444	0.14041
RNU7-90P	0.00184849	0.00192835	0.00177858	0.00182715	0.00190689	0.00171297	0.00171763	0.00181356	0.00195644	0.00187063	0.00180347	0.00162003	0.0017403	0.00177384	0.00196025	0.00158364	0.00199827	0.00183671	0.00160098	0.00168748	0.00204121	0.00179956	0.00162066	0.00185125	0.00184511	0.00186505	0.00175628	0.00193719	0.00183246	0.00168958	0.00177701	0.0019252	0.00172911	0.00163896	0.00180257	0.00184783	0.00147993	0.00176426	0.0019295	0.00198652	0.00180493	0.0238167	0.00193854	0.00195644	0.0016952	0.00173556	0.00182688	0.00210634	0.0018829
NME1-NME2	4.63029	4.57098	4.06786	5.0614	4.38695	3.2332	4.37551	3.18325	5.14875	3.83901	2.34429	3.96892	3.90163	3.07175	5.82037	5.01631	4.56835	2.30129	4.71019	4.68057	4.14026	3.85846	4.99526	3.61688	3.85407	3.89158	4.23902	3.13045	3.17125	4.08635	2.03058	4.52162	2.53111	3.56413	3.89743	1.53345	2.43595	3.24943	5.05836	5.24309	3.62234	0.0238167	3.57441	3.38079	3.27217	3.92306	3.97943	1.74445	3.26666
AC007274.2	0.00184849	0.00192835	0.00177858	0.00182715	0.00190689	0.00171297	0.00171763	0.00181356	0.00195644	0.00187063	0.00180347	0.00162003	0.0017403	0.00177384	0.00196025	0.00158364	0.00199827	0.00183671	0.00160098	0.00168748	0.00204121	0.00179956	0.00162066	0.00185125	0.00184511	0.00186505	0.00175628	0.00193719	0.00183246	0.00168958	0.00177701	0.0019252	0.00172911	0.00163896	0.00180257	0.00184783	0.00147993	0.00176426	0.0019295	0.00198652	0.00180493	0.0238167	0.00193854	0.00195644	0.0016952	0.00173556	0.00182688	0.00210634	0.0018829
PHLDA2	8.96671	6.12042	6.83869	4.63445	7.0594	3.83426	1.57542	7.73077	4.95351	5.35936	5.85094	6.44297	5.74093	4.39637	25.5458	8.21514	6.27874	4.34699	3.45258	3.46346	6.73233	9.18256	3.55038	5.23475	6.62422	3.79685	5.84691	4.03696	4.13509	6.79905	4.70021	8.29885	3.30625	4.34331	8.52874	6.64145	7.64595	5.96653	5.01507	4.24742	6.94596	82.5329	5.57815	4.38466	2.69488	2.96291	4.83096	4.56065	8.07967
CBL	2.13706	1.76692	2.31051	2.02227	1.84073	1.99971	1.82416	1.52638	2.16887	2.25975	1.74734	1.96222	1.83953	1.64773	2.18205	1.90984	1.65127	1.99085	1.81837	1.94276	1.89657	2.15857	2.77603	1.9232	1.93379	1.96442	1.73443	1.66618	2.24759	1.83219	1.71933	2.79307	1.65772	1.84976	1.91609	2.08864	1.75369	2.09323	2.22096	1.97927	1.5562	0.0238167	1.57589	1.98681	1.96018	1.91294	2.25374	1.81587	1.9751
ASS1P2	0.164738	0.094869	0.10221	0.0756559	0.236069	0.282189	0.120533	0.101407	0.00195644	0.124531	0.0988806	0.126354	0.155575	0.0608954	0.0987339	0.179735	0.111712	0.0665698	0.0349876	0.11944	0.169524	0.00179956	0.241847	0.00185125	0.109688	0.00186505	0.131911	0.175165	0.154351	0.222252	0.171535	0.0019252	0.0884788	0.0425345	0.143329	0.0677813	0.112459	0.0895289	0.0927356	0.10565	0.0614411	0.0238167	0.212061	0.00195644	0.0778997	0.160822	0.112859	0.181793	0.0817837
SMAP1	5.63991	5.79446	4.48191	6.84335	5.54044	5.7333	3.53562	4.54991	6.2562	6.89028	3.72956	5.78389	5.49565	4.15136	5.17385	6.26697	7.14856	5.87685	5.63863	4.87343	5.75377	6.46522	3.57991	7.03921	5.31819	6.8683	4.82541	6.33816	5.62216	5.31959	4.65666	5.20759	3.75266	6.09607	3.98142	5.72637	3.6232	5.35651	6.34085	5.9452	4.96551	0.0238167	3.2558	7.19411	4.10779	5.52455	6.12367	5.47435	5.57682
AC022690.1	0.00184849	0.00192835	0.00177858	0.00182715	0.00190689	0.00171297	0.00171763	0.00181356	0.00195644	0.00187063	0.00180347	0.00162003	0.0017403	0.00177384	0.00196025	0.00158364	0.00199827	0.00183671	0.00160098	0.00168748	0.00204121	0.00179956	0.00162066	0.00185125	0.00184511	0.00186505	0.00175628	0.00193719	0.00183246	0.00168958	0.00177701	0.0019252	0.00172911	0.00163896	0.00180257	0.00184783	0.00147993	0.00176426	0.0019295	0.00198652	0.00180493	0.0238167	0.00193854	0.00195644	0.0016952	0.00173556	0.00182688	0.00210634	0.0018829
TERB2	0.00184849	0.094869	0.00177858	0.00182715	0.00190689	0.00171297	0.00171763	0.00181356	0.00195644	0.00187063	0.00180347	0.00162003	0.0017403	0.00177384	0.00196025	0.00158364	0.00199827	0.00183671	0.00160098	0.00168748	0.00204121	0.00179956	0.00162066	0.00185125	0.00184511	0.00186505	0.00175628	0.00193719	0.00183246	0.00168958	0.00177701	0.0019252	0.00172911	0.00163896	0.00180257	0.00184783	0.00147993	0.00176426	0.0019295	0.00198652	0.00180493	0.0238167	0.00193854	0.00195644	0.0016952	0.00173556	0.00182688	0.00210634	0.0018829
RLN1	0.114924	0.00192835	0.0920843	0.104346	0.169742	0.144512	0.139904	0.0911151	0.00195644	0.203101	0.00180347	0.0646867	0.0997367	0.00177384	0.143632	0.142043	0.00199827	0.10182	0.0852363	0.0787055	0.00204121	0.0760627	0.118996	0.00185125	0.00184511	0.11134	0.00175628	0.516228	0.00183246	0.0949944	0.00177701	0.0019252	0.00172911	0.0715465	0.0960766	0.00184783	0.0354953	0.224852	0.0019295	0.129696	0.22767	0.0238167	0.00193854	0.00195644	0.232268	0.115403	0.00182688	0.00210634	0.0964687
AC093801.2	0.00184849	0.00192835	0.00177858	0.00182715	0.00190689	0.00171297	0.00171763	0.00181356	0.00195644	0.00187063	0.00180347	0.00162003	0.0017403	0.00177384	0.00196025	0.00158364	0.00199827	0.00183671	0.00160098	0.00168748	0.00204121	0.00179956	0.00162066	0.00185125	0.00184511	0.00186505	0.00175628	0.00193719	0.00183246	0.00168958	0.00177701	0.0019252	0.00172911	0.00163896	0.00180257	0.00184783	0.00147993	0.00176426	0.0019295	0.00198652	0.00180493	0.0238167	0.00193854	0.00195644	0.0016952	0.00173556	0.00182688	0.00210634	0.0018829
IGHV1-12	0.00184849	0.00192835	0.00177858	0.00182715	0.00190689	0.00171297	0.00171763	0.00181356	0.00195644	0.00187063	0.00180347	0.00162003	0.0017403	0.00177384	0.00196025	0.00158364	0.00199827	0.00183671	0.00160098	0.00168748	0.00204121	0.00179956	0.00162066	0.00185125	0.00184511	0.00186505	0.00175628	0.00193719	0.00183246	0.00168958	0.00177701	0.0019252	0.00172911	0.00163896	0.00180257	0.00184783	0.00147993	0.00176426	0.0019295	0.00198652	0.00180493	0.0238167	0.00193854	0.00195644	0.0016952	0.00173556	0.00182688	0.00210634	0.0018829
RN7SL193P	0.00184849	0.00192835	0.00177858	0.00182715	0.00190689	0.00171297	0.00171763	0.00181356	0.00195644	0.00187063	0.00180347	0.00162003	0.0017403	0.00177384	0.00196025	0.00158364	0.00199827	0.00183671	0.00160098	0.00168748	0.00204121	0.00179956	0.00162066	0.00185125	0.00184511	0.00186505	0.00175628	0.00193719	0.00183246	0.00168958	0.00177701	0.0019252	0.00172911	0.00163896	0.00180257	0.00184783	0.00147993	0.00176426	0.0019295	0.00198652	0.00180493	0.0238167	0.00193854	0.00195644	0.0016952	0.00173556	0.00182688	0.00210634	0.0018829
AC245128.2	0.00184849	0.00192835	0.00177858	0.00182715	0.00190689	0.00171297	0.00171763	0.00181356	0.00195644	0.00187063	0.00180347	0.00162003	0.0017403	0.00177384	0.00196025	0.00158364	0.00199827	0.00183671	0.00160098	0.00168748	0.00204121	0.00179956	0.00162066	0.00185125	0.00184511	0.00186505	0.00175628	0.00193719	0.00183246	0.00168958	0.00177701	0.0019252	0.00172911	0.00163896	0.00180257	0.00184783	0.00147993	0.00176426	0.0019295	0.00198652	0.00180493	0.0238167	0.00193854	0.00195644	0.0016952	0.00173556	0.00182688	0.00210634	0.0018829
KRT8P50	0.00184849	0.00192835	0.260033	0.0604622	0.00190689	0.00171297	0.390272	0.392163	0.0909432	0.00187063	0.417051	0.00162003	0.0566398	0.346026	0.0987339	0.129215	0.0985319	0.0898542	0.00160098	0.00168748	0.191716	0.00179956	0.387854	0.00185125	0.194437	0.0663933	0.0814968	0.00193719	0.29861	0.00168958	0.210243	0.333612	0.416639	0.0425345	0.296368	0.294062	0.59538	0.0757513	0.330354	0.00198652	0.504068	0.0238167	0.381468	0.0953514	0.459508	0.00173556	0.00182688	0.290417	0.0817837
AC108063.1	0.00184849	0.00192835	0.215918	0.00182715	0.00190689	0.00171297	0.173762	0.00181356	0.00195644	0.00187063	0.219969	0.00162003	0.225979	0.00177384	0.295531	0.00158364	0.00199827	0.00183671	0.00160098	0.00168748	0.00204121	0.00179956	0.00162066	0.00185125	0.00184511	0.00186505	0.374308	0.00193719	0.225007	0.222252	0.349223	0.268939	0.00172911	0.00163896	0.00180257	0.00184783	0.367951	0.18669	0.0019295	0.00198652	0.00180493	0.0238167	0.00193854	0.00195644	0.169291	0.00173556	0.00182688	0.00210634	0.0018829
PPIAP27	0.00184849	0.00192835	0.00177858	0.00182715	0.00190689	0.00171297	0.00171763	0.00181356	0.00195644	0.00187063	0.00180347	0.00162003	0.0017403	0.00177384	0.00196025	0.00158364	0.00199827	0.00183671	0.00160098	0.00168748	0.00204121	0.00179956	0.00162066	0.00185125	0.00184511	0.00186505	0.00175628	0.00193719	0.00183246	0.00168958	0.00177701	0.0019252	0.00172911	0.427046	0.00180257	0.00184783	0.00147993	0.00176426	0.0019295	0.00198652	0.00180493	0.0238167	0.00193854	0.00195644	0.0016952	0.00173556	0.00182688	0.00210634	0.0018829
AC103592.1	0.00184849	0.00192835	0.00177858	0.00182715	0.00190689	0.00171297	0.00171763	0.00181356	0.00195644	0.00187063	0.00180347	0.00162003	0.0017403	0.00177384	0.00196025	0.0594428	0.00199827	0.00183671	0.00160098	0.00168748	0.00204121	0.00179956	0.00162066	0.00185125	0.00184511	0.00186505	0.00175628	0.00193719	0.00183246	0.00168958	0.00177701	0.0019252	0.00172911	0.00163896	0.00180257	0.00184783	0.00147993	0.00176426	0.0019295	0.00198652	0.00180493	0.0238167	0.00193854	0.00195644	0.0016952	0.00173556	0.00182688	0.00210634	0.0018829
AC007823.1	0.0993535	0.00192835	0.174055	0.0604622	0.183374	0.00171297	0.0439724	0.0812136	0.15673	0.110557	0.239359	0.0804998	0.265496	0.0790448	0.00196025	0.179735	0.0985319	0.200439	0.148716	0.0645462	0.101261	0.00179956	0.228814	0.00185125	0.180426	0.173708	0.164139	0.0790602	0.154351	0.0807137	0.0995529	0.268939	0.142068	0.154756	0.0840537	0.134037	0.0198885	0.159818	0.107441	0.129696	0.0614411	0.0238167	0.201138	0.0805275	0.0554617	0.234719	0.0565297	0.15179	0.067676
RPS15AP30	0.00184849	0.00192835	0.00177858	0.575665	0.878251	0.361498	1.09357	0.526175	0.00195644	0.476628	1.26373	0.165394	0.252883	0.555843	0.545847	0.154286	1.84926	0.00183671	0.00160098	0.00168748	0.00204121	0.397145	0.929437	0.00185125	1.22888	0.00186505	0.719731	0.288178	0.423136	0.434999	0.799114	1.42139	1.49357	0.00163896	1.04681	1.60965	2.20943	0.00176426	0.266246	0.347165	0.782345	0.0238167	0.6099	0.316813	1.7081	0.203448	0.00182688	1.10986	0.0018829
EVPL	14.0076	17.2892	14.2901	24.6279	24.3702	21.3763	1.7685	26.1287	17.7623	22.199	19.2162	19.6737	17.2443	15.6785	11.6479	16.4809	21.5884	13.7402	16.1681	19.2801	16.8211	22.0325	1.22765	19.322	28.3291	24.0077	17.5235	20.4197	25.901	22.6401	23.7337	21.61	16.7492	14.3696	17.9216	34.1182	10.6819	18.951	27.3414	19.8879	21.0456	0.0238167	14.8925	24.4989	22.1469	21.0906	18.3435	32.564	17.0338
GRAMD4P8	0.00184849	0.00192835	0.00177858	0.00182715	0.00190689	0.057469	0.00171763	0.00181356	0.00195644	0.00187063	0.00180347	0.00162003	0.0017403	0.00177384	0.00196025	0.0354313	0.00199827	0.00183671	0.00160098	0.00168748	0.00204121	0.00179956	0.00162066	0.00185125	0.00184511	0.00186505	0.00175628	0.00193719	0.0716159	0.00168958	0.00177701	0.0019252	0.00172911	0.00163896	0.00180257	0.00184783	0.00147993	0.00176426	0.0019295	0.00198652	0.00180493	0.0238167	0.00193854	0.110203	0.0016952	0.00173556	0.00182688	0.00210634	0.0018829
AC120024.4	0.00184849	0.00192835	0.00177858	0.00182715	0.00190689	0.00171297	0.00171763	0.00181356	0.00195644	0.00187063	0.00180347	0.0247912	0.0017403	0.00177384	0.00196025	0.00158364	0.00199827	0.00183671	0.00160098	0.00168748	0.00204121	0.00179956	0.00162066	0.00185125	0.00184511	0.00186505	0.00175628	0.00193719	0.00183246	0.00168958	0.00177701	0.0019252	0.00172911	0.00163896	0.00180257	0.00184783	0.00147993	0.00176426	0.0019295	0.00198652	0.00180493	0.0238167	0.00193854	0.00195644	0.0016952	0.00173556	0.00182688	0.00210634	0.0018829
SMIM2	0.00184849	0.00192835	0.163906	0.00182715	0.00190689	0.00171297	0.00171763	0.0911151	0.130008	0.00187063	0.0860294	0.0486421	0.0017403	0.00177384	0.00196025	0.00158364	0.00199827	0.00183671	0.591686	0.00168748	0.00204121	0.00179956	0.376121	0.00185125	0.00184511	0.00186505	0.534015	0.00193719	0.00183246	0.00168958	0.00177701	0.0019252	0.00172911	0.46686	0.00180257	0.00184783	0.00147993	0.00176426	0.0019295	0.00198652	0.00180493	0.0238167	0.00193854	0.71078	0.0016952	0.00173556	0.112859	0.2462	0.0018829
RDH12	2.97255	3.00326	2.72735	5.38269	8.71075	8.2477	0.157039	8.40514	4.04275	6.87159	4.19294	5.66458	6.12444	2.29508	4.84339	7.73336	4.97854	3.40686	4.44628	3.11885	4.70488	3.06497	0.0252906	12.5972	6.63356	3.8199	7.01823	3.6318	3.04768	2.70867	3.04026	1.42139	1.6971	9.61294	5.05962	7.96898	2.55355	3.08118	3.97251	4.41705	5.96653	0.0238167	1.21303	4.16565	3.7106	5.2982	4.51949	6.90019	5.21218
SPON1-AS1	0.675012	0.847291	0.00177858	0.00182715	0.00190689	0.57575	0.00171763	0.00181356	0.00195644	0.00187063	0.00180347	1.02048	0.623183	0.00177384	0.00196025	0.00158364	0.00199827	0.00183671	0.00160098	0.00168748	0.00204121	0.547265	0.789535	0.00185125	1.2368	0.00186505	0.00175628	0.00193719	0.626285	0.00168958	0.966902	0.0019252	0.558833	0.00163896	0.63462	0.00184783	0.36069	0.00176426	0.0019295	0.00198652	0.00180493	0.0238167	0.00193854	0.00195644	0.0016952	0.00173556	0.00182688	0.00210634	0.0018829
IL27RA	1.1588	1.59299	1.15131	1.23337	1.12771	1.43685	0.683924	0.936315	1.36948	1.2556	1.08477	1.47799	1.29218	1.16695	1.75992	1.3557	0.985046	1.35898	1.16318	1.11591	1.63171	1.07965	2.0707	0.993368	1.9063	0.82123	1.77221	1.16906	1.3414	1.91953	0.959126	2.641	0.92962	1.47961	0.948048	0.98114	1.20687	2.69392	1.28447	1.57907	1.16597	0.0238167	1.67767	1.19181	1.22059	0.886013	1.30032	0.979112	1.35145
AC068787.1	0.00184849	0.00192835	0.00177858	0.00182715	0.00190689	0.00171297	0.00171763	0.00181356	0.00195644	0.00187063	0.00180347	0.00162003	0.0017403	0.00177384	0.00196025	0.00158364	0.00199827	0.00183671	0.00160098	0.00168748	0.00204121	0.00179956	0.00162066	0.00185125	0.00184511	0.00186505	0.00175628	0.00193719	0.00183246	0.00168958	0.00177701	0.0019252	0.00172911	0.00163896	0.00180257	0.00184783	0.00147993	0.00176426	0.0019295	0.00198652	0.00180493	0.0238167	0.00193854	0.00195644	0.0016952	0.00173556	0.00182688	0.00210634	0.0018829
SRGAP2-AS1	0.00184849	0.00192835	0.00177858	0.00182715	0.00190689	0.00171297	0.00171763	0.00181356	0.00195644	0.00187063	0.00180347	0.00162003	0.0017403	0.00177384	0.00196025	0.0880998	0.00199827	0.00183671	0.00160098	0.00168748	0.00204121	0.00179956	0.00162066	0.00185125	0.00184511	0.00186505	0.00175628	0.00193719	0.00183246	0.00168958	0.0425944	0.0019252	0.00172911	0.00163896	0.0725481	0.00184783	0.00147993	0.00176426	0.0019295	0.00198652	0.00180493	0.0238167	0.00193854	0.00195644	0.0016952	0.00173556	0.00182688	0.00210634	0.0018829
FTCD-AS1	0.00184849	0.00192835	0.00177858	0.00182715	0.00190689	0.144512	0.00171763	0.00181356	0.00195644	0.00187063	0.00180347	0.00162003	0.0017403	0.00177384	0.00196025	0.00158364	0.00199827	0.00183671	0.00160098	0.00168748	0.00204121	0.00179956	0.00162066	0.00185125	0.00184511	0.00186505	0.152841	0.00193719	0.00183246	0.00168958	0.00177701	0.202764	0.00172911	0.00163896	0.00180257	0.167867	0.00147993	0.00176426	0.0019295	0.00198652	0.00180493	0.0238167	0.00193854	0.00195644	0.0016952	0.00173556	0.00182688	0.00210634	0.0018829
BRDT	0.00184849	0.00192835	0.00177858	0.00182715	0.00190689	0.00171297	0.0308855	0.00181356	0.00195644	0.00187063	0.00180347	0.00162003	0.0431421	0.00177384	0.253734	0.00158364	0.00199827	0.0549758	0.0455228	0.00168748	0.00204121	0.00179956	0.00162066	0.00185125	0.00184511	0.0532414	0.00175628	0.00193719	0.0581395	0.0807137	0.0607603	0.154756	0.00172911	0.00163896	0.00180257	0.00184783	0.0177565	0.00176426	0.0019295	0.10565	0.05002	0.0238167	0.00193854	0.661131	0.0016952	0.00173556	0.0699576	0.00210634	0.0817837
WDR70	4.28984	4.26367	3.90548	3.77496	4.70964	3.56839	5.00223	4.34473	3.73838	3.94229	5.64382	4.0353	4.27821	4.80323	4.18285	4.20197	4.22188	3.43819	3.55148	4.36153	3.8179	4.3508	3.52905	4.06296	4.28564	4.8048	4.23087	4.89196	4.81994	4.15327	5.09795	3.77209	6.20071	4.62549	4.6468	4.65666	5.59689	4.57777	3.83901	4.37551	4.22793	0.0238167	5.69825	4.00399	5.46777	3.68825	3.76135	4.51451	4.54687
AL162724.2	0.371534	0.00192835	0.00177858	0.35659	0.00190689	0.00171297	0.52669	0.00181356	0.00195644	0.420031	0.00180347	0.266534	0.0017403	0.00177384	0.00196025	0.654673	0.00199827	0.00183671	0.00160098	0.00168748	0.00204121	0.00179956	0.00162066	0.00185125	0.00184511	0.00186505	0.00175628	0.00193719	0.00183246	0.00168958	0.00177701	0.438089	0.00172911	0.00163896	0.00180257	0.00184783	0.184388	0.00176426	0.0019295	0.00198652	0.00180493	0.0238167	0.00193854	0.00195644	0.0016952	0.00173556	0.00182688	0.491583	0.0018829
TTC5	2.37179	2.24142	2.47304	2.03224	2.61302	1.81706	1.57102	2.59135	2.18173	1.85033	2.82958	2.06712	2.66448	1.95366	2.18483	2.26291	2.36762	2.13217	1.96751	2.37898	2.26985	1.81325	2.15687	2.58835	2.44086	2.36888	2.42031	1.87928	2.37713	2.01048	2.35031	0.995769	2.6642	1.90005	1.89152	2.18084	2.55765	2.61593	2.35118	1.66386	2.53545	0.0238167	3.06078	1.98209	2.50549	2.67328	2.34998	2.73517	2.24846
AC009480.1	0.00184849	0.284263	0.00177858	0.00182715	0.00190689	0.00171297	0.00171763	0.00181356	0.00195644	0.00187063	0.00180347	0.00162003	0.0017403	0.00177384	0.00196025	0.00158364	0.00199827	0.00183671	0.00160098	0.168403	0.00204121	0.00179956	0.00162066	0.00185125	0.00184511	0.00186505	0.00175628	0.00193719	0.00183246	0.00168958	0.00177701	0.0019252	0.00172911	0.00163896	0.00180257	0.00184783	0.00147993	0.00176426	0.0019295	0.00198652	0.00180493	0.0238167	0.00193854	0.00195644	0.0016952	0.00173556	0.00182688	0.00210634	0.431277
AC137675.1	0.00184849	0.00192835	0.00177858	0.00182715	0.00190689	0.00171297	0.00171763	0.00181356	0.00195644	0.00187063	0.00180347	0.00162003	0.0017403	0.00177384	0.00196025	0.00158364	0.00199827	0.00183671	0.00160098	0.00168748	0.00204121	0.00179956	0.00162066	0.00185125	0.00184511	0.00186505	0.00175628	0.00193719	0.00183246	0.00168958	0.00177701	0.0019252	0.00172911	0.00163896	0.00180257	0.00184783	0.00147993	0.00176426	0.0019295	0.00198652	0.00180493	0.0238167	0.00193854	0.00195644	0.0016952	0.00173556	0.00182688	0.00210634	0.0018829
CENPH	3.81658	3.35734	1.62025	2.30994	2.10568	2.34043	1.19836	2.3398	4.00657	2.26782	3.21846	2.93752	3.16537	2.70056	3.34314	3.51886	2.5124	4.27726	3.07832	2.22989	3.94622	2.72099	1.44145	2.97521	2.48308	2.50464	3.24733	3.13821	1.45077	1.56496	2.46547	1.85945	2.09246	3.38117	2.90464	1.01687	3.03441	2.76181	1.69182	2.70413	3.44055	0.0238167	2.96161	1.87991	2.53824	1.2708	3.70228	2.96034	2.67866
AC008267.7	0.00184849	0.00192835	0.00177858	0.00182715	0.00190689	0.00171297	0.00171763	0.00181356	0.00195644	0.00187063	0.00180347	0.00162003	0.0017403	0.00177384	0.00196025	0.00158364	0.00199827	0.00183671	0.00160098	0.00168748	0.00204121	0.00179956	0.00162066	0.00185125	0.00184511	0.00186505	0.00175628	0.00193719	0.00183246	0.00168958	0.00177701	0.0019252	0.00172911	0.00163896	0.00180257	0.00184783	0.00147993	0.00176426	0.0019295	0.00198652	0.00180493	0.0238167	0.00193854	0.00195644	0.0016952	0.00173556	0.00182688	0.00210634	0.0018829
AP000439.2	0.114924	0.328408	0.460488	0.634064	0.982095	0.327172	0.00171763	0.36121	0.522992	0.757366	0.533133	0.366798	0.697298	0.00177384	0.00196025	0.11549	1.06376	0.359541	0.385364	0.829474	0.270833	0.0926451	0.126911	0.361976	1.11551	0.886969	0.374308	0.598991	0.744498	0.70959	0.966902	0.0019252	0.582681	0.0852363	0.530365	0.691316	0.0845592	0.563945	1.10655	0.813279	0.303468	0.0238167	0.346371	1.35873	0.33775	1.34213	0.112859	1.36137	0.431277
AC138430.2	0.0993535	0.00192835	0.0720726	0.00182715	0.00190689	0.0865597	0.231444	0.00181356	0.218364	0.00187063	0.219969	0.00162003	0.125978	0.0608954	0.00196025	0.00158364	0.219442	0.00183671	0.183033	0.105269	0.00204121	0.126701	0.0429154	0.00185125	0.00184511	0.261951	0.0912323	0.160812	0.139105	0.00168958	0.00177701	0.0019252	0.00172911	0.00163896	0.155734	0.134037	0.229584	0.00176426	0.0019295	0.00198652	0.127275	0.0238167	0.00193854	0.00195644	0.0016952	0.00173556	0.00182688	0.00210634	0.406803
RPL7P22	0.114924	0.211928	0.00177858	0.104346	0.00190689	0.0865597	0.00171763	0.00181356	0.00195644	0.124531	0.00180347	0.00162003	0.0017403	0.00177384	0.159434	0.0467089	0.00199827	0.325224	0.058164	0.00168748	0.270833	0.319078	0.0595607	0.00185125	0.00184511	0.00186505	0.0912323	0.00193719	0.110137	0.00168958	0.171535	0.0019252	0.00172911	0.00163896	0.00180257	0.00184783	0.00147993	0.00176426	0.0019295	0.00198652	0.00180493	0.0238167	0.00193854	0.00195644	0.187118	0.00173556	0.112859	0.00210634	0.213145
EPB41L2	3.70228	4.20105	5.68077	4.07145	4.30142	4.56835	9.59612	4.48954	3.78121	3.87769	5.63467	5.21789	3.15222	5.78316	3.70143	4.04092	3.48396	4.93698	5.18036	3.90505	3.86576	3.82739	8.73096	3.5151	3.41864	3.98729	4.09492	4.20583	3.91656	3.36776	6.60378	4.20415	7.11551	4.28564	7.99651	4.79309	7.78867	3.99625	3.76622	4.12545	4.5306	0.0238167	4.29131	3.69607	5.41016	5.35994	5.03543	4.13928	4.18694
RNA5SP442	0.00184849	0.00192835	0.00177858	0.00182715	0.00190689	0.00171297	0.00171763	0.00181356	0.00195644	0.00187063	0.00180347	0.00162003	0.0017403	0.00177384	0.00196025	0.00158364	0.00199827	0.00183671	0.00160098	0.00168748	0.00204121	0.00179956	0.00162066	0.00185125	0.00184511	0.00186505	0.00175628	0.00193719	0.00183246	0.00168958	0.00177701	0.0019252	0.00172911	0.00163896	0.00180257	0.00184783	0.00147993	0.00176426	0.0019295	0.00198652	0.00180493	0.0238167	0.00193854	0.00195644	0.0016952	0.00173556	0.00182688	0.00210634	0.0018829
AL772337.3	0.00184849	0.00192835	0.00177858	0.00182715	0.00190689	0.00171297	0.00171763	0.00181356	0.00195644	0.00187063	0.00180347	0.00162003	0.0017403	0.00177384	0.00196025	0.00158364	0.00199827	0.00183671	0.00160098	0.00168748	0.00204121	0.00179956	0.00162066	0.00185125	0.00184511	0.00186505	0.00175628	0.00193719	0.00183246	0.00168958	0.00177701	0.0019252	0.00172911	0.00163896	0.00180257	0.00184783	0.00147993	0.00176426	0.0019295	0.00198652	0.00180493	0.0238167	0.00193854	0.00195644	0.0016952	0.00173556	0.00182688	0.00210634	0.0018829
AC004554.1	0.00184849	0.00192835	0.00177858	0.00182715	0.00190689	0.00171297	0.0439724	0.00181356	0.00195644	0.00187063	0.00180347	0.0341993	0.0017403	0.00177384	0.00196025	0.00158364	0.00199827	0.00183671	0.00160098	0.00168748	0.113128	0.00179956	0.00162066	0.00185125	0.00184511	0.00186505	0.00175628	0.00193719	0.00183246	0.00168958	0.00177701	0.0019252	0.00172911	0.00163896	0.00180257	0.00184783	0.00147993	0.00176426	0.0019295	0.00198652	0.00180493	0.0238167	0.00193854	0.00195644	0.0016952	0.00173556	0.00182688	0.00210634	0.067676
AC002310.3	0.197397	0.141493	0.185721	0.104346	0.131281	0.00171297	0.00171763	0.101407	0.00195644	0.22012	0.00180347	0.00162003	0.112981	0.0983942	0.253734	0.0467089	0.00199827	0.00183671	0.125761	0.144601	0.00204121	0.00179956	0.00162066	0.00185125	0.324757	0.00186505	0.00175628	0.00193719	0.00183246	0.00168958	0.00177701	0.0019252	0.00172911	0.00163896	0.0960766	0.11699	0.0354953	0.159818	0.133042	0.00198652	0.00180493	0.0238167	0.201138	0.00195644	0.0778997	0.00173556	0.00182688	0.00210634	0.0018829
C2orf27A	0.782977	1.22863	0.835652	0.471988	1.05441	0.61242	0.817842	0.83932	0.787256	0.940728	0.679142	0.694975	1.46662	1.02857	0.363015	1.01369	1.03961	0.496839	0.853177	1.51595	0.82689	1.09497	1.8758	0.839082	1.34541	1.09616	1.1588	0.474634	1.64369	1.38831	1.49816	1.00607	1.37279	0.30022	0.900185	1.19434	1.07906	1.06087	1.07983	0.398933	1.36734	0.0238167	1.80638	1.18514	2.17823	0.742791	0.814083	1.86967	0.724996
RNU6ATAC25P	0.00184849	0.00192835	0.00177858	0.00182715	0.00190689	0.00171297	0.00171763	0.00181356	0.00195644	0.00187063	0.00180347	0.00162003	0.0017403	0.00177384	0.00196025	0.00158364	0.00199827	0.00183671	0.00160098	0.00168748	0.00204121	0.00179956	0.00162066	0.00185125	0.00184511	0.00186505	0.00175628	0.00193719	0.00183246	0.00168958	0.00177701	0.0019252	0.00172911	0.00163896	0.00180257	0.00184783	0.00147993	0.00176426	0.0019295	0.00198652	0.00180493	0.0238167	0.00193854	0.00195644	0.0016952	0.00173556	0.00182688	0.00210634	0.0018829
WWC2-AS2	0.31514	0.495372	0.297369	0.552786	0.448025	0.407488	0.231444	0.165574	0.232468	0.203101	0.250271	0.277438	0.513491	0.261858	0.127928	0.253475	0.440803	0.432613	0.183033	0.29799	0.413052	0.126701	0.17834	0.45909	0.473519	0.380441	0.344858	0.312158	0.41236	0.272293	0.282508	0.123904	0.166992	0.193497	0.179181	0.380244	0.1996	0.295572	0.680994	0.265645	0.36475	0.0238167	0.287611	0.330547	0.250944	0.369471	0.183814	0.491583	0.464122
HMGB1P46	0.00184849	0.00192835	0.00177858	0.00182715	0.00190689	0.00171297	0.00171763	0.00181356	0.00195644	0.00187063	0.00180347	0.00162003	0.0017403	0.00177384	0.00196025	0.00158364	0.00199827	0.00183671	0.00160098	0.00168748	0.00204121	0.00179956	0.00162066	0.00185125	0.00184511	0.00186505	0.00175628	0.00193719	0.00183246	0.00168958	0.109001	0.0019252	0.00172911	0.00163896	0.00180257	0.00184783	0.00147993	0.00176426	0.0019295	0.00198652	0.00180493	0.0238167	0.00193854	0.00195644	0.0016952	0.00173556	0.00182688	0.00210634	0.0018829
AC109329.1	0.00184849	0.00192835	0.00177858	0.00182715	0.00190689	0.00171297	0.00171763	0.00181356	0.00195644	0.00187063	0.00180347	0.00162003	0.0017403	0.00177384	0.00196025	0.00158364	0.00199827	0.00183671	0.00160098	0.00168748	0.00204121	0.00179956	0.00162066	0.00185125	0.00184511	0.00186505	0.00175628	0.00193719	0.00183246	0.00168958	0.00177701	0.0019252	0.00172911	0.00163896	0.00180257	0.00184783	0.00147993	0.00176426	0.0019295	0.00198652	0.00180493	0.0238167	0.00193854	0.00195644	0.0016952	0.00173556	0.00182688	0.00210634	0.0018829
C1orf35	4.4701	4.63029	4.57295	4.72301	4.85956	5.06561	4.45023	7.29303	4.45517	4.45822	5.98897	4.97436	5.63184	5.34184	4.38804	4.85255	5.12911	5.09337	4.47555	4.77105	4.91014	4.516	3.96294	5.46995	6.47561	5.0175	4.88316	5.06724	4.9964	4.98078	5.39027	5.80396	5.54393	4.69422	4.31442	5.67593	6.0343	4.61303	5.20759	4.48662	6.21173	0.0238167	6.26257	4.3394	6.44575	5.05369	4.67409	6.2289	5.18202
LDHA	45.0098	47.4253	34.1182	37.7135	30.8881	32.8237	36.4476	19.3484	44.7399	37.9124	26.1287	40.0279	37.1715	36.1027	37.5447	38.1293	38.7637	47.4253	43.0061	37.1715	45.5898	38.9554	35.5557	39.5896	29.5965	35.658	32.6936	29.9244	33.2482	29.1849	25.4757	23.8696	28.1543	43.3232	26.1287	23.4291	34.6024	40.5145	37.9124	29.6982	29.4892	0.0238167	27.3414	34.9038	23.6808	30.5444	42.2572	16.5879	34.9038
RN7SL446P	0.00184849	0.00192835	0.00177858	0.00182715	0.00190689	0.00171297	0.00171763	0.00181356	0.00195644	0.00187063	0.00180347	0.00162003	0.0017403	0.00177384	0.00196025	0.00158364	0.00199827	0.00183671	0.00160098	0.00168748	0.00204121	0.00179956	0.00162066	0.00185125	0.00184511	0.00186505	0.00175628	0.00193719	0.00183246	0.00168958	0.00177701	0.0019252	0.00172911	0.00163896	0.00180257	0.00184783	0.00147993	0.00176426	0.0019295	0.00198652	0.00180493	0.0238167	0.00193854	0.00195644	0.0016952	0.00173556	0.00182688	0.00210634	0.0018829
XCL1	0.0834065	0.294255	0.132212	0.215535	0.303142	0.173505	0.288422	0.0606673	0.130008	0.0815758	0.0988806	0.300635	0.140137	0.0699142	0.509465	0.0736585	0.00199827	0.0665698	0.193965	0.242535	0.00204121	0.160953	0.126911	0.140404	0.166721	0.189298	0.120753	0.202436	0.250504	0.0507581	0.0897668	0.302416	0.159612	0.351223	0.00180257	0.0677813	0.0747722	0.863445	0.120872	0.140041	0.0614411	0.0238167	0.415056	0.0953514	0.0449254	0.234719	0.0699576	0.00210634	0.395945
RBM10	5.89691	5.70776	5.7106	8.11322	7.61044	7.01823	5.27927	6.53405	6.1128	5.7044	5.64531	5.90226	6.05643	5.56222	5.13235	5.88125	5.87827	5.29372	6.47089	6.0343	6.01846	5.54682	6.10261	6.71874	6.26697	6.79291	7.48492	4.83817	7.40782	6.67285	6.75539	6.75332	5.78165	6.69952	6.48285	6.30643	5.74093	5.38479	7.31766	6.75332	5.97379	49.0567	6.12529	6.92333	5.94948	6.69347	5.62638	10.6042	5.74974
AL033527.3	0.31514	0.385697	0.153466	0.27225	0.289401	0.258714	0.0818413	0.321642	0.15673	0.235269	0.00180347	0.140276	0.458159	0.135207	0.20877	0.240434	0.276083	0.44894	0.0998812	0.0787055	0.00204121	0.0588564	0.346552	0.34722	0.670828	0.219865	0.175487	0.300306	0.345494	0.195796	0.140111	0.0942469	0.297004	0.0425345	0.00180257	0.202865	0.0649033	0.131012	0.133042	0.505859	0.354525	0.0238167	0.513044	0.195528	0.250944	0.128259	0.00182688	0.518957	0.126404
AL596245.1	0.00184849	0.00192835	0.00177858	0.00182715	0.00190689	0.00171297	0.00171763	0.00181356	0.00195644	0.00187063	0.00180347	0.00162003	0.0017403	0.00177384	0.00196025	0.00158364	0.00199827	0.00183671	0.00160098	0.00168748	0.00204121	0.00179956	0.00162066	0.00185125	0.00184511	0.00186505	0.00175628	0.00193719	0.00183246	0.00168958	0.00177701	0.0019252	0.00172911	0.00163896	0.00180257	0.00184783	0.00147993	0.00176426	0.0019295	0.00198652	0.00180493	0.0238167	0.00193854	0.00195644	0.0016952	0.00173556	0.00182688	0.00210634	0.0018829
RNU6-90P	0.00184849	0.00192835	0.00177858	0.00182715	0.00190689	0.00171297	0.00171763	0.00181356	0.00195644	0.00187063	0.00180347	0.00162003	0.0017403	0.00177384	0.00196025	0.00158364	0.00199827	0.00183671	0.00160098	0.00168748	0.00204121	0.00179956	0.00162066	0.00185125	0.00184511	0.00186505	0.00175628	0.00193719	0.00183246	0.00168958	0.00177701	0.0019252	0.00172911	0.00163896	0.00180257	0.00184783	0.00147993	0.00176426	0.0019295	0.00198652	0.00180493	0.0238167	0.00193854	0.00195644	0.0016952	0.00173556	0.00182688	0.00210634	0.0018829
DNMT3A	2.1424	2.13857	2.39586	2.69211	2.90527	2.58468	2.81351	2.97797	2.19287	2.28256	2.31085	2.59947	2.77742	2.05174	1.8212	2.45655	2.47245	2.41789	2.65601	2.69935	2.46354	2.20999	2.94088	2.7615	2.82115	2.84336	2.82177	2.39648	2.37395	2.74586	2.50181	3.09855	2.14213	2.6534	2.32382	2.50296	2.5127	2.47644	2.7615	2.62034	2.59442	0.0238167	2.22547	3.12178	2.16503	2.74802	2.5049	2.57532	2.5049
CYP4F22	0.356826	2.00949	1.38233	5.76962	7.87714	5.49884	0.165589	3.04768	4.07399	5.75132	2.99027	4.26872	2.90656	1.85502	1.35998	5.36074	3.75223	3.35104	4.56262	1.91832	3.25466	4.46629	0.0595607	6.10358	8.80193	5.24184	4.29434	4.12144	4.14342	3.23699	4.00834	2.72071	0.713131	4.55856	4.29311	11.0988	0.507208	2.22096	4.32877	5.20382	2.431	0.0238167	0.337634	3.92229	2.87245	4.40037	2.8909	7.07924	3.60913
AC005165.1	1.14311	1.9232	1.87451	2.03668	0.766723	2.73129	0.775831	0.526175	2.13326	1.53129	1.25031	0.872827	1.96442	1.32787	1.88388	2.72799	0.597891	1.22991	2.72099	2.12628	1.18888	2.01167	1.66807	0.903935	0.0790883	1.24502	0.853812	1.88723	0.00183246	1.05688	1.06695	0.515569	0.416639	1.5095	0.487281	0.421649	0.569153	1.97978	1.00336	1.91973	1.5259	0.0238167	0.312801	1.38321	0.577081	1.53535	1.39912	0.626151	1.41174
PPIAP16	0.31514	0.00192835	0.174055	0.169718	0.00190689	0.144512	0.00171763	0.00181356	0.218364	0.00187063	0.00180347	0.00162003	0.184823	0.152835	0.00196025	0.101847	0.00199827	0.00183671	0.112956	0.00168748	0.00204121	0.290747	0.00162066	0.183609	0.00184511	0.00186505	0.00175628	0.344089	0.00183246	0.00168958	0.00177701	0.0019252	0.142068	0.486375	0.286374	0.167867	0.00147993	0.273118	0.186654	0.00198652	0.164109	0.0238167	0.00193854	0.221402	0.129594	0.00173556	0.00182688	0.00210634	0.340075
AL662844.3	0.538148	0.995944	0.860024	0.494262	0.344673	0.509007	0.913022	0.00181356	0.36069	0.553636	0.539939	0.289525	0.729992	0.715687	0.587459	0.516676	0.00199827	0.658919	0.356736	0.420877	0.231362	0.276868	0.979112	0.169333	0.287098	0.422196	0.518957	0.322354	0.507555	0.283879	0.624642	0.803034	0.804378	0.4184	0.463194	0.00184783	0.176315	0.346126	0.279878	0.00198652	0.601802	0.0238167	0.857966	0.42169	0.366745	0.542966	0.60119	0.00210634	0.406803
PDE5A	1.39912	1.61776	2.84267	2.40247	2.71081	2.75002	10.2227	2.1207	2.09323	2.61432	3.73923	2.41907	1.81965	2.4231	1.47961	2.15389	2.00241	2.52361	2.44907	2.08667	2.05146	2.32065	3.30557	1.93771	2.24436	2.13857	2.23045	2.63432	1.63323	2.48337	5.15001	2.97929	3.11263	1.62925	3.58235	2.62726	3.2952	1.90719	1.70781	2.40898	1.97432	0.0238167	2.00784	2.42188	2.95388	3.66734	2.28935	1.84762	2.17112
FTLP10	0.13138	0.00192835	0.185721	0.34391	0.317061	0.30519	0.0439724	0.494053	0.489344	0.186975	0.121851	0.191508	0.170373	0.261858	0.174745	0.253475	0.276083	0.0665698	0.0998812	0.0384218	0.231362	0.651236	0.00162066	0.307682	0.602229	0.576487	0.233311	0.240524	0.519074	0.390431	0.171535	0.237204	0.199959	0.0308705	0.143329	0.450256	0.275375	0.357974	0.107441	0.443584	0.286492	0.0238167	0.320444	0.195528	0.140508	0.26233	0.214005	0.829748	0.238383
RN7SL648P	0.665346	0.00192835	0.00177858	0.369415	0.00190689	0.56559	0.305449	0.00181356	0.465757	0.00187063	0.406027	0.00162003	0.0017403	0.00177384	0.00196025	0.842422	0.576568	0.709447	0.00160098	0.00168748	0.00204121	0.334349	0.00162066	0.404886	0.427118	0.00186505	0.00175628	0.00193719	0.00183246	0.00168958	0.00177701	0.0019252	0.00172911	0.00163896	0.00180257	0.00184783	0.00147993	0.00176426	0.420031	0.00198652	0.00180493	0.0238167	0.00193854	0.00195644	0.0016952	0.564125	0.371326	0.00210634	0.0018829
LINC01730	0.399926	0.00192835	0.153466	0.15283	0.575665	0.282189	0.78144	0.313823	0.718863	0.00187063	0.200439	0.00162003	0.0851865	0.472186	0.00196025	0.279395	0.390316	0.209516	0.00160098	0.0645462	0.00204121	0.00179956	0.773684	0.169333	0.00184511	0.234796	0.00175628	0.253668	0.154351	0.0807137	0.358214	0.285448	0.423882	0.313477	0.00180257	0.167867	0.104094	0.295572	0.240434	0.379153	0.771753	0.0238167	0.483752	0.123467	0.159765	0.319078	0.0992897	0.00210634	0.418975
RNU6-1045P	0.00184849	0.00192835	0.00177858	0.00182715	0.00190689	0.00171297	0.00171763	0.00181356	0.00195644	0.00187063	0.00180347	0.00162003	0.0017403	0.00177384	0.00196025	0.00158364	0.00199827	0.00183671	0.00160098	0.00168748	0.00204121	0.00179956	0.00162066	0.00185125	0.00184511	0.00186505	0.00175628	0.00193719	0.00183246	0.00168958	0.00177701	0.0019252	0.00172911	0.00163896	0.00180257	0.00184783	0.00147993	0.00176426	0.0019295	0.00198652	0.00180493	0.0238167	0.00193854	0.00195644	0.0016952	0.00173556	0.00182688	0.00210634	0.0018829
AC110774.1	0.00184849	0.0708307	0.00177858	0.00182715	0.068345	0.00171297	0.231444	0.00181356	0.00195644	0.00187063	0.0748152	0.0247912	0.0431421	0.0608954	0.00196025	0.0219759	0.00199827	0.00183671	0.00160098	0.00168748	0.00204121	0.00179956	0.00162066	0.00185125	0.00184511	0.00186505	0.00175628	0.00193719	0.00183246	0.00168958	0.00177701	0.0019252	0.0705584	0.00163896	0.0725481	0.00184783	0.0442729	0.0483536	0.0019295	0.118239	0.00180493	0.0238167	0.0719343	0.0805275	0.0016952	0.0405529	0.00182688	0.00210634	0.0018829
AL158801.4	0.00184849	0.00192835	0.00177858	0.00182715	0.00190689	0.00171297	0.00171763	0.00181356	0.00195644	0.00187063	0.00180347	0.126354	0.0017403	0.00177384	0.00196025	0.00158364	0.00199827	0.00183671	0.00160098	0.00168748	0.00204121	0.00179956	0.126911	0.198264	0.00184511	0.204768	0.00175628	0.00193719	0.00183246	0.00168958	0.00177701	0.0019252	0.00172911	0.00163896	0.00180257	0.00184783	0.00147993	0.00176426	0.0019295	0.00198652	0.00180493	0.0238167	0.00193854	0.00195644	0.0016952	0.00173556	0.00182688	0.00210634	0.0018829
AL359258.3	0.0834065	0.130051	0.0528428	0.0899937	0.00190689	0.185085	0.130095	0.00181356	0.143252	0.124531	0.00180347	0.0341993	0.0017403	0.197484	0.238573	0.0269164	0.00199827	0.00183671	0.0852363	0.0645462	0.00204121	0.0588564	0.102931	0.0749907	0.0500674	0.126446	0.131911	0.122213	0.0716159	0.00168958	0.00177701	0.0019252	0.00172911	0.0852363	0.00180257	0.00184783	0.0231502	0.159818	0.0019295	0.151262	0.115996	0.0238167	0.151316	0.0953514	0.150586	0.0500674	0.0699576	0.00210634	0.126404
ZNF304	1.94225	1.79013	1.5239	1.88906	1.82337	1.90287	1.28603	1.34273	1.89559	2.19489	1.70378	1.8937	1.88802	1.75163	1.88388	1.6475	1.91263	2.03559	1.97789	1.61976	1.65079	2.45595	1.20211	1.96264	1.75471	2.04319	1.40546	2.13935	1.78798	2.37713	1.60304	2.81874	1.21408	1.96328	1.54332	1.54106	1.35795	2.00975	1.79644	1.86991	1.70896	0.0238167	1.6624	2.22096	1.48979	2.01751	1.89824	1.84762	1.96999
ATP6AP2	8.40836	9.12082	9.45459	8.22997	7.95653	7.94776	7.81812	7.65276	9.05781	8.66247	9.04032	7.82769	9.04862	9.74102	8.56062	8.59278	8.0083	9.56027	8.98388	8.45439	8.93898	8.87999	9.64638	8.53616	8.13895	7.91088	8.07967	9.74592	8.3284	7.37093	8.26301	7.70035	8.69521	8.54983	8.60471	8.61054	7.62684	9.29843	7.71531	7.96898	7.61852	0.0238167	7.39759	8.28191	7.71805	8.51376	9.21974	6.97123	8.84655
RN7SL714P	0.00184849	0.00192835	0.00177858	0.00182715	0.00190689	0.00171297	0.00171763	0.00181356	0.00195644	0.00187063	0.00180347	0.00162003	0.0017403	0.00177384	0.00196025	0.00158364	0.00199827	0.00183671	0.00160098	0.00168748	0.00204121	0.00179956	0.00162066	0.00185125	0.00184511	0.00186505	0.00175628	0.00193719	0.00183246	0.00168958	0.00177701	0.0019252	0.00172911	0.00163896	0.00180257	0.00184783	0.00147993	0.00176426	0.0019295	0.00198652	0.00180493	0.0238167	0.00193854	0.00195644	0.0016952	0.00173556	0.00182688	0.00210634	0.0018829
AP001207.1	0.00184849	0.00192835	0.174055	0.00182715	0.387765	0.00171297	0.00171763	0.595745	0.00195644	0.203101	0.168751	0.00162003	0.0017403	0.00177384	0.00196025	0.101847	0.00199827	0.00183671	0.00160098	0.00168748	0.00204121	0.160953	0.00162066	0.00185125	0.00184511	0.189298	0.00175628	0.00193719	0.182553	0.00168958	0.00177701	0.0019252	0.142068	0.00163896	0.00180257	0.167867	0.0747722	0.00176426	0.0019295	0.00198652	0.00180493	0.0238167	0.00193854	0.00195644	0.232268	0.26233	0.00182688	0.00210634	0.0018829
ATP23	2.67421	2.20628	2.90362	2.98798	2.63191	2.67749	2.51808	2.80702	2.68958	2.04709	2.12535	2.2493	2.20303	2.15054	2.75098	2.46696	3.11985	3.75681	2.50326	2.52685	2.78787	1.42383	2.11106	2.51011	2.33846	2.84724	3.07482	3.26776	2.11804	2.60423	2.54341	1.73362	2.24111	2.58468	2.61465	2.05662	2.58958	3.13514	2.38737	2.95355	3.21602	0.0238167	2.76941	2.38627	2.77938	2.71549	2.93282	2.72677	2.98242
AC008079.1	0.114924	0.106787	0.0626686	0.0756559	0.0930561	0.0722983	0.165589	0.112381	0.103879	0.0815758	0.0748152	0.0486421	0.0997367	0.0608954	0.0987339	0.0354313	0.125149	0.0787011	0.0455228	0.0645462	0.124536	0.0760627	0.0847523	0.0494265	0.109688	0.0814513	0.0612237	0.0946647	0.0849886	0.0949944	0.0801948	0.0942469	0.0705584	0.0308705	0.0840537	0.0677813	0.144713	0.0757513	0.0927356	0.0929306	0.0846173	0.0238167	0.0927593	0.110203	0.0665471	0.0828201	0.0843614	0.123444	0.0964687
MTND4P24	0.00184849	0.00192835	0.00177858	0.2279	0.00190689	0.00171297	0.00171763	0.00181356	0.00195644	0.00187063	0.00180347	0.00162003	0.0017403	0.00177384	0.00196025	0.00158364	0.00199827	0.237993	0.00160098	0.00168748	0.00204121	0.00179956	0.00162066	0.00185125	0.00184511	0.00186505	0.00175628	0.277225	0.00183246	0.00168958	0.00177701	0.0019252	0.00172911	0.00163896	0.00180257	0.00184783	0.00147993	0.00176426	0.0019295	0.00198652	0.00180493	0.0238167	0.00193854	0.00195644	0.320905	0.00173556	0.00182688	0.00210634	0.262628
AC244100.3	0.00184849	0.00192835	0.00177858	0.00182715	0.00190689	0.00171297	0.00171763	0.00181356	0.00195644	0.00187063	0.00180347	0.00162003	0.0017403	0.00177384	0.00196025	0.00158364	0.00199827	0.00183671	0.00160098	0.00168748	0.00204121	0.00179956	0.0297244	0.00185125	0.00184511	0.00186505	0.00175628	0.00193719	0.00183246	0.00168958	0.00177701	0.0019252	0.00172911	0.00163896	0.00180257	0.00184783	0.00147993	0.00176426	0.0019295	0.00198652	0.00180493	0.0238167	0.00193854	0.00195644	0.0016952	0.00173556	0.00182688	0.00210634	0.0018829
AL035411.1	1.04895	1.0278	0.790646	1.10354	0.701351	0.447335	0.409378	0.572806	0.36069	1.24853	0.695472	0.772242	0.837422	0.715687	1.10315	0.75578	0.645362	0.638982	1.74227	0.497881	0.877427	0.696962	0.814083	0.530101	0.743541	0.527041	0.613783	0.714285	0.829187	0.260615	0.492675	0.803034	0.718453	0.66549	0.530365	0.249549	0.820992	0.992616	0.569928	0.186412	0.40368	0.0238167	0.415056	0.973059	0.747582	0.469524	1.56361	0.567292	0.755337
AL157944.1	0.00184849	0.00192835	0.00177858	0.00182715	0.00190689	0.00171297	0.00171763	0.00181356	0.00195644	0.00187063	0.00180347	0.00162003	0.0017403	0.00177384	0.00196025	0.00158364	0.00199827	0.00183671	0.00160098	0.00168748	0.00204121	0.00179956	0.00162066	0.00185125	0.00184511	0.00186505	0.00175628	0.00193719	0.00183246	0.00168958	0.00177701	0.0019252	0.00172911	0.00163896	0.00180257	0.00184783	0.00147993	0.00176426	0.0019295	0.00198652	0.00180493	0.0238167	0.00193854	0.00195644	0.0016952	0.00173556	0.00182688	0.00210634	0.0018829
DSCR4-IT1	0.00184849	0.00192835	0.00177858	0.00182715	0.00190689	0.00171297	0.00171763	0.00181356	0.00195644	0.00187063	0.00180347	0.00162003	0.0017403	0.00177384	0.00196025	0.00158364	0.00199827	0.00183671	0.00160098	0.00168748	0.00204121	0.00179956	0.00162066	0.00185125	0.00184511	0.00186505	0.00175628	0.00193719	0.00183246	0.00168958	0.00177701	0.0019252	0.00172911	0.00163896	0.00180257	0.00184783	0.00147993	0.00176426	0.0019295	0.00198652	0.00180493	0.0238167	0.00193854	0.00195644	0.0016952	0.00173556	0.00182688	0.00210634	0.0018829
HMGN2P10	0.00184849	0.00192835	0.00177858	0.00182715	0.00190689	0.00171297	0.00171763	0.00181356	0.00195644	0.00187063	0.00180347	0.00162003	0.0017403	0.00177384	0.00196025	0.00158364	0.00199827	0.00183671	0.00160098	0.00168748	0.00204121	0.00179956	0.00162066	0.00185125	0.00184511	0.473519	0.00175628	0.00193719	0.00183246	0.00168958	0.00177701	0.0019252	0.00172911	0.00163896	0.00180257	0.00184783	0.00147993	0.00176426	0.0019295	0.00198652	0.00180493	0.0238167	0.00193854	0.00195644	0.0016952	0.00173556	0.00182688	0.00210634	0.0018829
AC141257.2	0.00184849	0.00192835	0.00177858	0.00182715	0.00190689	0.0722983	0.00171763	0.00181356	0.00195644	0.00187063	0.00180347	0.0486421	0.0017403	0.00177384	0.00196025	0.00158364	0.00199827	0.00183671	0.0852363	0.00168748	0.00204121	0.00179956	0.00162066	0.100507	0.00184511	0.00186505	0.00175628	0.00193719	0.00183246	0.00168958	0.0801948	0.0019252	0.00172911	0.00163896	0.00180257	0.100007	0.00147993	0.00176426	0.0019295	0.00198652	0.00180493	0.0238167	0.00193854	0.00195644	0.0016952	0.00173556	0.00182688	0.00210634	0.0018829
RLIMP1	0.00184849	0.0826094	0.00177858	0.00182715	0.0810465	0.00171297	0.0818413	0.00181356	0.116829	0.0965669	0.0748152	0.0247912	0.0017403	0.00177384	0.127928	0.0736585	0.165582	0.00183671	0.0271024	0.0645462	0.00204121	0.0760627	0.0297244	0.00185125	0.093991	0.00186505	0.00175628	0.00193719	0.00183246	0.00168958	0.0509776	0.0019252	0.00172911	0.00163896	0.107012	0.00184783	0.00147993	0.103044	0.0783704	0.00198652	0.00180493	0.0238167	0.00193854	0.00195644	0.0016952	0.0405529	0.00182688	0.00210634	0.0018829
COPS5P1	0.00184849	0.00192835	0.00177858	0.00182715	0.00190689	0.00171297	0.00171763	0.00181356	0.00195644	0.00187063	0.00180347	0.00162003	0.0017403	0.00177384	0.00196025	0.00158364	0.00199827	0.00183671	0.00160098	0.00168748	0.00204121	0.00179956	0.00162066	0.00185125	0.00184511	0.00186505	0.00175628	0.00193719	0.00183246	0.00168958	0.00177701	0.0019252	0.00172911	0.00163896	0.00180257	0.00184783	0.00147993	0.00176426	0.0019295	0.00198652	0.00180493	0.0238167	0.00193854	0.00195644	0.0016952	0.00173556	0.00182688	0.00210634	0.0018829
MIR129-2	0.00184849	0.00192835	0.00177858	0.00182715	0.00190689	0.00171297	0.00171763	0.00181356	0.00195644	0.00187063	0.00180347	0.00162003	0.0017403	0.00177384	0.00196025	0.00158364	0.00199827	0.00183671	0.00160098	0.00168748	0.00204121	0.00179956	0.00162066	0.00185125	0.00184511	0.00186505	0.00175628	0.00193719	0.00183246	0.00168958	0.00177701	0.0019252	0.00172911	0.00163896	0.00180257	0.00184783	0.00147993	0.00176426	0.0019295	0.00198652	0.00180493	0.0238167	0.00193854	0.00195644	0.0016952	0.00173556	0.00182688	0.00210634	0.0018829
AL158166.1	0.00184849	0.00192835	0.00177858	0.00182715	0.00190689	0.00171297	0.207396	0.00181356	0.00195644	0.00187063	0.00180347	0.00162003	0.0017403	0.245104	0.00196025	0.00158364	0.00199827	0.00183671	0.00160098	0.00168748	0.00204121	0.00179956	0.450599	0.00185125	0.00184511	0.00186505	0.00175628	0.00193719	0.00183246	0.00168958	0.00177701	0.0019252	0.00172911	0.231135	0.00180257	0.00184783	0.00147993	0.00176426	0.491116	0.00198652	0.00180493	0.0238167	0.00193854	0.341566	0.0016952	0.00173556	0.00182688	0.614634	0.0018829
TREH	0.0834065	0.556498	0.65499	1.80688	0.460115	0.478536	0.0720966	0.401107	0.546015	1.60012	0.367496	0.943557	0.958281	0.278137	0.363015	0.536084	1.77896	0.156917	1.35295	1.07152	0.534871	2.43308	0.170921	0.993368	1.31763	1.01284	0.499785	1.5349	0.651939	1.99243	0.675313	1.07133	0.633429	0.0308705	1.1563	2.79085	0.214058	0.459143	1.39571	0.757217	0.628681	0.0238167	0.151316	2.23318	0.956546	0.638774	0.305685	3.24505	0.687729
AC138466.5	0.180571	0.130051	0.297369	0.299529	0.208955	0.00171297	0.280179	0.421012	0.00195644	0.186975	0.271258	0.204336	0.513491	0.204707	0.224424	0.292811	0.324951	0.316987	0.159829	0.317702	0.00204121	0.227281	0.0509003	0.321776	0.382315	0.11134	0.334422	0.122213	0.238059	0.00168958	0.150066	0.202764	0.133285	0.0715465	0.32601	0.167867	0.184388	0.145443	0.0019295	0.00198652	0.0969924	0.0238167	0.00193854	0.00195644	0.0016952	0.360442	0.318609	0.00210634	0.182585
AL049861.1	0.00184849	0.00192835	0.00177858	0.00182715	0.00190689	0.00171297	0.00171763	0.00181356	0.00195644	0.00187063	0.00180347	0.00162003	0.0017403	0.00177384	0.00196025	0.00158364	0.00199827	0.00183671	0.00160098	0.00168748	0.00204121	0.00179956	0.00162066	0.00185125	0.00184511	0.00186505	0.00175628	0.00193719	0.00183246	0.00168958	0.00177701	0.0019252	0.00172911	0.00163896	0.00180257	0.00184783	0.00147993	0.00176426	0.0019295	0.00198652	0.00180493	0.0238167	0.00193854	0.00195644	0.0016952	0.00173556	0.00182688	0.00210634	0.0018829
NOP16	9.4867	7.1701	6.2149	7.55166	7.22055	7.35327	5.40494	8.22669	8.10428	7.51703	7.64333	8.73096	8.80594	7.87714	13.6195	8.54165	6.86725	8.50286	6.66344	5.91345	9.0266	11.7578	5.30544	6.79291	7.40892	7.05714	7.14749	6.85431	5.97618	6.26888	5.16735	5.3451	6.04322	8.2185	8.18982	6.61645	8.53264	7.93235	5.61549	6.34262	9.01333	0.0238167	8.91175	6.28293	6.52168	5.44532	8.679	6.64854	7.3656
HEY2	0.8649	0.725253	1.0827	0.970878	0.886117	0.758884	0.899819	0.996781	0.778603	0.975286	1.35743	1.32538	0.96565	0.701103	1.06062	0.986472	0.55546	0.879728	0.933159	0.866608	0.763988	0.784512	1.02753	0.729474	0.795737	1.00523	1.14223	1.0225	0.780464	1.02201	1.23523	1.50695	1.17475	1.00523	2.11995	0.92491	2.18029	0.821111	1.04491	0.99732	1.00548	0.0238167	1.20117	1.10596	1.26847	0.756499	0.931984	1.03323	0.871384
AC087742.1	0.197397	0.141493	0.10221	0.186975	0.00190689	0.42755	0.258625	0.231142	0.248334	0.00187063	0.35779	0.0646867	0.198651	0.389071	0.00196025	0.166616	0.00199827	0.351754	0.00160098	0.0787055	0.157123	0.00179956	0.0595607	0.00185125	0.180426	0.276868	0.0912323	0.00193719	0.182553	0.0949944	0.349223	0.0019252	0.303606	0.0852363	0.00180257	0.394622	0.308047	0.0895289	0.0019295	0.252093	0.527819	0.0238167	0.566473	0.137848	0.28196	0.0828201	0.00182688	0.181793	0.126404
ACOX2	3.75722	3.32085	3.0341	4.60287	3.51165	4.79087	6.65146	3.59243	3.42929	2.14738	4.09849	4.18783	3.54483	3.21777	2.63465	5.62564	4.25526	4.71918	4.3935	3.89997	4.87657	2.9931	3.84665	3.89241	3.05599	2.78323	5.19482	3.21425	3.88895	2.80465	5.70194	2.51304	4.44031	4.11522	4.62744	3.43472	4.54134	4.02098	3.82958	3.84991	3.89912	0.0238167	4.25481	2.52622	4.38653	4.27773	3.02453	3.94364	3.59587
INTS13	4.52672	3.80702	3.02453	3.55697	4.09849	3.69526	3.68706	4.25068	4.32972	3.3369	4.7361	3.469	4.83096	5.49827	4.23545	4.32204	3.82487	4.97671	3.43297	4.17885	4.23769	4.02274	3.30811	4.38283	4.87289	3.89869	4.39009	2.98692	4.76759	2.67358	3.58348	3.94319	5.20883	3.54176	4.49112	4.67838	4.9432	4.37459	4.26106	3.43084	4.89537	0.0238167	6.27874	3.32282	4.52538	3.26243	4.28803	3.31649	3.5846
SLC25A51P2	0.00184849	0.00192835	0.00177858	0.00182715	0.00190689	0.00171297	0.00171763	0.00181356	0.00195644	0.00187063	0.00180347	0.00162003	0.0017403	0.00177384	0.00196025	0.00158364	0.00199827	0.00183671	0.00160098	0.00168748	0.00204121	0.00179956	0.00162066	0.00185125	0.00184511	0.00186505	0.00175628	0.00193719	0.00183246	0.00168958	0.00177701	0.0019252	0.00172911	0.0566258	0.00180257	0.00184783	0.00147993	0.00176426	0.0019295	0.00198652	0.00180493	0.0238167	0.00193854	0.00195644	0.0016952	0.00173556	0.00182688	0.00210634	0.0018829
MAJIN	0.0993535	0.106787	0.00177858	0.00182715	0.183374	0.00171297	0.0528747	0.00181356	0.00195644	0.00187063	0.00180347	0.0486421	0.0017403	0.00177384	0.00196025	0.00158364	0.00199827	0.257527	0.0349876	0.0645462	0.219165	0.0926451	0.00162066	0.00185125	0.00184511	0.157174	0.0814968	0.00193719	0.212045	0.0656208	0.00177701	0.0019252	0.00172911	0.0308705	0.00180257	0.00184783	0.00147993	0.0619372	0.0019295	0.0807137	0.237134	0.0238167	0.151316	0.316813	0.195993	0.00173556	0.00182688	0.00210634	0.0018829
AC119150.1	0.00184849	0.00192835	0.00177858	0.00182715	0.00190689	0.00171297	0.00171763	0.00181356	0.00195644	0.00187063	0.00180347	0.00162003	0.0017403	0.00177384	0.00196025	0.00158364	0.00199827	0.00183671	0.00160098	0.00168748	0.00204121	0.126701	0.00162066	0.154656	0.00184511	0.00186505	0.00175628	0.00193719	0.00183246	0.00168958	0.00177701	0.0019252	0.00172911	0.00163896	0.00180257	0.00184783	0.00147993	0.131012	0.0019295	0.00198652	0.00180493	0.0238167	0.00193854	0.00195644	0.0016952	0.00173556	0.00182688	0.00210634	0.0018829
PROSER2	3.85407	3.41476	3.40018	3.6083	2.84757	3.64863	0.949516	3.43367	3.61612	3.56221	2.69608	2.8754	3.02286	2.50216	4.55547	3.12767	3.444	2.57559	2.17713	1.98793	3.01133	4.08134	1.41404	3.50365	3.67585	4.11889	2.82177	2.63432	3.84743	3.50326	2.67358	4.96708	2.12745	2.40741	3.21391	3.74973	2.51521	2.39186	4.91521	3.36672	3.62037	0.0238167	2.86296	2.91756	3.21995	3.04137	2.85919	5.54112	3.15005
PPP1R7	11.2638	11.5206	9.65895	11.7235	11.0658	10.4547	8.65475	8.71075	11.9769	11.2558	10.0086	10.4581	11.9332	10.039	9.81822	11.1609	12.6895	12.3448	11.3689	12.0308	12.8659	11.2391	7.74792	10.6723	10.584	12.2948	12.3669	11.8314	10.5135	11.038	11.3849	7.58835	9.088	10.3655	9.7266	10.1943	7.38591	12.2505	10.1306	11.3612	10.7623	0.0238167	9.50952	12.0597	9.34524	11.2471	12.2766	9.09238	11.9046
HNRNPA2B1	40.5145	39.1829	33.9703	32.1745	34.6024	28.6809	34.2983	35.0509	38.3294	26.6572	33.4051	34.1182	37.7135	38.1293	32.1745	35.5557	26.5749	46.2524	34.4493	38.7637	37.9124	28.4158	44.7399	32.4439	26.3414	30.6627	38.5501	30.0424	27.6853	25.8339	29.6982	25.9784	34.9038	36.4476	32.9752	19.8189	37.5447	39.1829	27.6853	30.0424	32.0652	0.0238167	33.4051	31.5488	34.2983	35.7603	40.9805	20.2352	31.5488
AP001468.1	0.00184849	0.00192835	0.00177858	0.00182715	0.00190689	0.00171297	0.00171763	0.00181356	0.00195644	0.00187063	0.00180347	0.00162003	0.0017403	0.00177384	0.00196025	0.00158364	0.00199827	0.00183671	0.00160098	0.00168748	0.00204121	0.00179956	0.00162066	0.00185125	0.00184511	0.00186505	0.00175628	0.00193719	0.00183246	0.00168958	0.00177701	0.0019252	0.00172911	0.00163896	0.00180257	0.00184783	0.00147993	0.00176426	0.0019295	0.00198652	0.00180493	0.0238167	0.00193854	0.00195644	0.0016952	0.00173556	0.00182688	0.00210634	0.0018829
RN7SL25P	0.538148	0.00192835	0.00177858	0.00182715	0.00190689	0.00171297	0.00171763	0.00181356	0.00195644	0.00187063	0.00180347	0.00162003	0.0017403	0.00177384	0.00196025	0.00158364	0.00199827	0.00183671	0.00160098	0.00168748	0.00204121	0.00179956	0.00162066	0.00185125	0.00184511	0.00186505	0.00175628	0.00193719	0.00183246	0.00168958	0.00177701	0.0019252	0.00172911	0.00163896	0.00180257	0.00184783	0.00147993	0.00176426	0.590561	0.00198652	0.00180493	0.0238167	0.00193854	0.00195644	0.0016952	0.00173556	0.481558	0.00210634	0.0018829
MIR6720	0.00184849	0.00192835	0.00177858	0.00182715	0.00190689	0.00171297	0.00171763	0.00181356	0.00195644	0.00187063	0.00180347	0.00162003	0.0017403	0.00177384	0.00196025	0.00158364	0.00199827	0.00183671	0.00160098	0.00168748	0.00204121	0.00179956	0.00162066	0.00185125	0.00184511	0.00186505	0.00175628	0.00193719	0.00183246	0.00168958	0.00177701	0.0019252	0.00172911	0.00163896	0.00180257	0.00184783	0.00147993	0.00176426	0.0019295	0.00198652	0.00180493	0.0238167	0.00193854	0.00195644	0.0016952	0.00173556	0.00182688	0.00210634	0.0018829
AC020703.1	0.164738	0.00192835	0.00177858	0.00182715	0.00190689	0.00171297	0.00171763	0.00181356	0.00195644	0.00187063	0.00180347	0.00162003	0.0017403	0.00177384	0.00196025	0.00158364	0.00199827	0.00183671	0.00160098	0.00168748	0.231362	0.00179956	0.102931	0.00185125	0.00184511	0.00186505	0.00175628	0.00193719	0.00183246	0.00168958	0.00177701	0.0019252	0.00172911	0.00163896	0.00180257	0.00184783	0.00147993	0.00176426	0.0019295	0.00198652	0.00180493	0.0238167	0.00193854	0.00195644	0.0016952	0.00173556	0.00182688	0.00210634	0.0018829
OR51E2	0.0834065	0.106787	0.132212	0.047447	0.00190689	0.0865597	0.0818413	0.0420624	0.066932	0.0965669	0.0860294	0.0804998	0.0342452	0.106405	0.0987339	0.0219759	0.00199827	0.123943	0.0715727	0.0645462	0.00204121	0.00179956	0.192723	0.0494265	0.00184511	0.0532414	0.00175628	0.0790602	0.00183246	0.0807137	0.0801948	0.0019252	0.00172911	0.0993535	0.932505	0.00184783	0.0282566	0.0619372	0.0783704	0.0807137	0.0846173	0.0238167	0.102407	0.00195644	0.0016952	0.0335776	0.0462256	0.123444	0.198437
MIR100HG	2.09582	2.29508	4.11797	2.3854	2.78587	2.83892	8.93482	2.50923	2.04659	2.13565	4.06477	2.3174	1.86204	4.55199	2.8082	1.92396	2.42576	3.26739	2.98554	2.3894	2.49516	2.45595	4.93987	2.17228	2.3814	2.00838	2.28648	2.25682	2.39894	2.87699	4.90782	3.31541	5.66391	2.08261	5.65447	3.39674	5.04291	2.34848	2.14213	3.1515	2.45898	0.0238167	2.11746	2.27995	4.16117	3.7409	1.90904	2.53824	2.22482
AP002992.1	0.00184849	0.00192835	0.00177858	0.00182715	0.208955	0.00171297	0.00171763	0.00181356	0.00195644	0.00187063	0.00180347	0.00162003	0.0017403	0.00177384	0.20877	0.00158364	0.00199827	0.179096	0.00160098	0.00168748	0.00204121	0.00179956	0.276809	0.00185125	0.00184511	0.00186505	0.00175628	0.00193719	0.00183246	0.00168958	0.00177701	0.187221	0.115742	0.00163896	0.00180257	0.00184783	0.0545667	0.00176426	0.0019295	0.00198652	0.00180493	0.0238167	0.00193854	0.00195644	0.0016952	0.00173556	0.00182688	0.00210634	0.0018829
CYP2E1	4.39198	3.8524	4.84011	6.79291	7.07265	3.24261	2.43193	3.72881	3.99242	5.4731	3.23879	1.40976	3.60715	3.31431	2.95729	5.77036	5.76888	4.45984	6.04322	2.44186	5.01813	5.24184	0.566473	7.28613	3.48052	5.68514	3.66569	4.49398	5.0134	6.04552	4.14998	4.25027	2.07037	3.22212	2.71265	6.07995	2.30129	4.15793	4.73778	4.5591	4.17317	0.0238167	3.04517	5.20697	4.03438	4.55297	4.34854	11.6308	3.7481
AP003041.2	0.00184849	0.141493	0.00177858	0.00182715	0.00190689	0.00171297	0.00171763	0.00181356	0.00195644	0.00187063	0.110944	0.00162003	0.0017403	0.00177384	0.00196025	0.00158364	0.00199827	0.00183671	0.00160098	0.00168748	0.00204121	0.00179956	0.0679125	0.00185125	0.00184511	0.00186505	0.00175628	0.00193719	0.00183246	0.00168958	0.00177701	0.0019252	0.00172911	0.00163896	0.00180257	0.00184783	0.00147993	0.00176426	0.0019295	0.00198652	0.00180493	0.0238167	0.00193854	0.00195644	0.0016952	0.00173556	0.00182688	0.00210634	0.0018829
PES1	8.38523	7.67768	5.5322	6.91034	7.30915	7.22281	6.51109	8.02006	7.51442	6.69347	7.41147	7.55701	8.28746	7.03821	8.36806	8.30215	6.93219	7.69759	6.90122	7.02647	7.44894	8.2185	6.68716	6.89916	7.99651	7.03478	7.72782	6.41167	5.96121	6.17414	5.79668	4.00052	7.09227	8.23161	6.29829	6.64569	7.93645	7.04439	6.18933	5.94046	9.10434	0.0238167	9.31642	6.13029	6.43444	6.14659	7.57992	6.85768	6.39344
ADAM20P2	0.00184849	0.00192835	0.00177858	0.00182715	0.00190689	0.00171297	0.00171763	0.00181356	0.00195644	0.00187063	0.00180347	0.00162003	0.0017403	0.00177384	0.00196025	0.00158364	0.00199827	0.00183671	0.00160098	0.00168748	0.00204121	0.00179956	0.00162066	0.00185125	0.00184511	0.00186505	0.00175628	0.00193719	0.00183246	0.00168958	0.00177701	0.0019252	0.00172911	0.00163896	0.00180257	0.00184783	0.00147993	0.00176426	0.0019295	0.00198652	0.00180493	0.0238167	0.00193854	0.00195644	0.0016952	0.00173556	0.00182688	0.00210634	0.0018829
USP3-AS1	0.901347	1.24321	1.12441	1.00659	1.22463	1.08039	1.1349	2.62133	1.3525	0.792715	1.47467	0.872827	1.16184	1.53656	1.15724	1.08588	1.35898	1.3796	0.972553	1.07651	1.45605	0.876387	1.99464	1.21564	1.79573	1.18074	1.22947	1.3756	1.21408	1.00498	1.28787	2.49072	1.67828	0.496718	1.44056	1.35173	1.70635	1.27213	1.23895	1.32742	1.64601	0.0238167	0.979824	1.16431	1.66515	1.36274	1.13446	1.43846	0.840961
IGLC7	0.213691	0.448432	2.90591	0.202009	0.236069	0.799114	0.00171763	0.00181356	1.50323	1.30335	0.00180347	0.968334	0.0017403	0.567292	1.00372	1.1462	0.697863	1.2195	4.48855	2.46946	0.00204121	0.886222	0.346552	0.542966	0.00184511	0.00186505	1.84351	0.240524	0.00183246	0.356236	0.772952	0.609756	0.00172911	5.38887	0.00180257	0.00184783	0.260669	1.30862	0.373117	0.662247	0.854821	0.0238167	0.221643	0.00195644	0.0016952	1.57205	1.03999	0.00210634	0.0018829
AC078899.3	0.00184849	0.00192835	0.00177858	0.00182715	0.00190689	0.00171297	0.00171763	0.00181356	0.00195644	0.00187063	0.00180347	0.00162003	0.0017403	0.00177384	0.00196025	0.00158364	0.00199827	0.00183671	0.00160098	0.00168748	0.00204121	0.00179956	0.00162066	0.00185125	0.00184511	0.00186505	0.00175628	0.00193719	0.00183246	0.00168958	0.00177701	0.0019252	0.00172911	0.00163896	0.00180257	0.00184783	0.00147993	0.00176426	0.0019295	0.00198652	0.00180493	0.0238167	0.00193854	0.00195644	0.0016952	0.00173556	0.00182688	0.00210634	0.0018829
MIR516A2	0.00184849	0.00192835	0.00177858	0.00182715	0.00190689	0.00171297	0.00171763	0.00181356	0.00195644	0.00187063	0.00180347	0.00162003	0.0017403	0.00177384	0.00196025	0.00158364	0.00199827	0.00183671	0.00160098	0.00168748	0.00204121	0.00179956	0.00162066	0.00185125	0.00184511	0.00186505	0.00175628	0.00193719	0.00183246	0.00168958	0.00177701	0.0019252	0.00172911	0.00163896	0.00180257	0.00184783	0.00147993	0.00176426	0.0019295	0.00198652	0.00180493	0.0238167	0.00193854	0.00195644	0.0016952	0.00173556	0.00182688	0.00210634	0.0018829
RNU6-919P	0.00184849	0.00192835	0.00177858	0.00182715	0.00190689	0.00171297	0.00171763	0.00181356	0.00195644	0.00187063	0.00180347	0.00162003	0.0017403	0.00177384	0.00196025	0.00158364	0.00199827	0.00183671	0.00160098	0.00168748	0.00204121	0.00179956	0.00162066	0.00185125	0.00184511	0.00186505	0.00175628	0.00193719	0.00183246	0.00168958	0.00177701	0.0019252	0.00172911	0.00163896	0.00180257	0.00184783	0.00147993	0.00176426	0.0019295	0.00198652	0.00180493	0.0238167	0.00193854	0.00195644	0.0016952	0.00173556	0.00182688	0.00210634	0.0018829
LINC01548	0.00184849	0.00192835	0.00177858	0.00182715	0.00190689	0.00171297	0.00171763	0.00181356	0.00195644	0.00187063	0.00180347	0.00162003	0.0017403	0.00177384	0.00196025	0.00158364	0.00199827	0.00183671	0.00160098	0.00168748	0.00204121	0.00179956	0.00162066	0.00185125	0.00184511	0.00186505	0.00175628	0.00193719	0.00183246	0.00168958	0.00177701	0.0019252	0.00172911	0.00163896	0.00180257	0.00184783	0.00147993	0.00176426	0.0019295	0.00198652	0.00180493	0.0238167	0.00193854	0.00195644	0.0016952	0.00173556	0.00182688	0.00210634	0.0018829
RPS13P2	1.62708	0.448432	0.596591	1.45269	0.236069	1.14556	0.593038	0.313823	0.738019	1.01468	0.978061	0.792368	0.358388	0.555843	2.09732	0.878251	2.15308	1.18912	1.36274	0.5723	0.682296	0.968157	0.701001	0.993368	1.49028	1.09616	0.590713	0.654496	1.18471	0.854565	0.5486	1.02651	0.493962	0.313477	0.876222	1.47637	0.804806	1.11775	0.627513	1.68715	0.560698	0.0238167	0.729669	0.729142	1.14148	0.800407	0.739695	0.290417	1.86477
HSDL2	4.69161	4.13829	4.32012	4.75702	4.9466	4.40676	4.79883	3.89869	5.5381	4.33986	3.94622	3.71371	4.95929	4.60336	3.72918	4.47146	4.95072	5.43491	5.37544	4.42635	5.31632	4.15658	3.51815	4.9727	4.59338	4.76501	4.651	4.50843	5.24052	3.86616	4.10779	4.48617	3.81614	4.07621	4.00877	5.16282	3.33844	5.01631	4.72248	4.69773	4.55808	0.0238167	3.41552	4.63694	4.25526	4.77493	5.08375	3.79644	4.02418
RPL31P9	0.00184849	0.00192835	0.00177858	0.00182715	0.00190689	0.00171297	0.00171763	0.00181356	0.00195644	0.00187063	0.00180347	0.00162003	0.0017403	0.00177384	0.00196025	0.00158364	0.00199827	0.00183671	0.00160098	0.00168748	0.00204121	0.00179956	0.00162066	0.00185125	0.00184511	0.00186505	0.00175628	0.00193719	0.00183246	0.00168958	0.00177701	0.0019252	0.00172911	0.00163896	0.00180257	0.00184783	0.00147993	0.00176426	0.0019295	0.00198652	0.00180493	0.0238167	0.00193854	0.00195644	0.0016952	0.00173556	0.00182688	0.00210634	0.0018829
LINC00395	0.00184849	0.00192835	0.00177858	0.00182715	0.00190689	0.00171297	0.00171763	0.00181356	0.00195644	0.00187063	0.00180347	0.00162003	0.0017403	0.00177384	0.00196025	0.00158364	0.00199827	0.00183671	0.00160098	0.00168748	0.00204121	0.00179956	0.00162066	0.00185125	0.00184511	0.00186505	0.00175628	0.00193719	0.00183246	0.00168958	0.00177701	0.0019252	0.00172911	0.00163896	0.00180257	0.00184783	0.00147993	0.00176426	0.0019295	0.00198652	0.00180493	0.0238167	0.00193854	0.00195644	0.0016952	0.00173556	0.00182688	0.00210634	0.0018829
PTCD3	7.37975	7.13921	7.22165	6.45066	7.0665	6.24298	6.83685	6.69021	6.93	5.95209	6.16926	6.12444	7.50339	7.34587	5.37373	6.49718	6.35999	7.47263	6.3018	7.20621	6.95308	6.76876	6.95711	6.78192	5.43074	5.9015	7.31537	5.64262	6.04322	6.02264	6.48285	7.02778	6.96917	6.26985	6.99609	4.60944	8.36972	8.06639	6.44009	5.59622	6.28654	0.0238167	5.66592	6.82902	7.1916	6.53503	6.82804	4.81889	5.86608
STARD5	5.68154	6.79581	6.00349	4.12409	5.10569	3.64265	2.11627	3.99158	4.56523	3.65748	5.3622	3.84911	6.76335	4.40871	4.68451	3.76622	3.91442	3.56221	4.16305	5.65447	5.64879	3.88044	3.03988	5.19353	4.7522	4.8048	4.18513	3.63777	6.00425	5.11767	5.3248	5.26673	6.07655	3.61688	4.30427	4.52107	4.53421	6.14154	5.3026	5.15976	4.01059	0.0238167	5.9842	4.37199	6.79484	5.10098	4.27821	4.01804	5.14092
TSPEAR	0.0516226	0.106787	0.215918	0.00182715	0.068345	0.129756	0.0914284	0.0499865	0.00195644	0.065704	0.301708	0.0341993	0.140137	0.0699142	0.143632	0.0219759	0.0734974	0.10182	0.0455228	0.15668	0.101261	0.0760627	0.164023	0.0610657	0.093991	0.11134	0.120753	0.109452	0.0716159	0.108929	0.0707468	0.187221	0.215357	0.0425345	0.0725481	0.0677813	0.120868	0.0895289	0.107441	0.00198652	0.0969924	0.0238167	0.121713	0.0953514	0.178328	0.0931598	0.0992897	0.0932821	0.0964687
DNAJC8	8.98388	8.73547	7.83489	8.59278	8.58356	7.82634	8.3005	7.87543	9.73623	8.05565	8.37458	8.25855	8.62199	8.15682	8.679	9.01118	8.33363	9.97853	9.28031	9.26118	8.70688	8.65081	9.4867	7.84547	7.50027	8.85214	9.38098	8.85859	7.07364	7.78235	8.12953	6.42458	7.51703	9.23349	7.87371	6.36269	8.08101	9.28668	6.98523	8.21194	8.07682	0.0238167	7.88323	8.24246	7.08755	8.77652	8.89762	6.18768	8.73894
AL162425.1	0.00184849	0.00192835	0.00177858	0.00182715	0.00190689	0.00171297	0.00171763	0.00181356	0.00195644	0.00187063	0.00180347	0.00162003	0.0017403	0.00177384	0.00196025	0.00158364	0.00199827	0.00183671	0.00160098	0.00168748	0.00204121	0.00179956	0.00162066	0.00185125	0.00184511	0.00186505	0.00175628	0.00193719	0.00183246	0.00168958	0.00177701	0.0019252	0.00172911	0.00163896	0.0498318	0.00184783	0.0198885	0.00176426	0.0019295	0.00198652	0.00180493	0.0238167	0.00193854	0.00195644	0.0016952	0.00173556	0.00182688	0.00210634	0.0018829
ABHD17AP4	0.00184849	0.117967	0.00177858	0.00182715	0.00190689	0.00171297	0.00171763	0.00181356	0.00195644	0.00187063	0.146511	0.00162003	0.0017403	0.00177384	0.127928	0.0467089	0.00199827	0.0898542	0.00160098	0.00168748	0.00204121	0.00179956	0.00162066	0.100507	0.152485	0.00186505	0.120753	0.00193719	0.0977857	0.00168958	0.0801948	0.123904	0.0705584	0.256192	0.00180257	0.00184783	0.0948451	0.0757513	0.0019295	0.00198652	0.00180493	0.0238167	0.00193854	0.00195644	0.0016952	0.00173556	0.00182688	0.00210634	0.0018829
TRAV5	0.00184849	0.00192835	0.503804	0.00182715	0.00190689	0.00171297	0.00171763	0.259168	0.00195644	0.00187063	0.00180347	0.356236	0.0017403	0.00177384	0.00196025	0.179735	0.00199827	0.866301	0.00160098	0.00168748	0.00204121	0.00179956	0.00162066	0.542966	0.00184511	0.00186505	0.00175628	0.00193719	0.00183246	0.283879	0.00177701	0.0019252	0.00172911	0.00163896	0.00180257	0.00184783	0.00147993	0.248572	0.0019295	0.00198652	0.00180493	0.0238167	0.00193854	0.00195644	0.0016952	0.00173556	0.00182688	0.00210634	0.0018829
AC009643.2	0.00184849	0.00192835	0.00177858	0.00182715	0.00190689	0.00171297	0.00171763	0.00181356	0.00195644	0.00187063	0.00180347	0.00162003	0.0017403	0.00177384	0.00196025	0.00158364	0.00199827	0.00183671	0.00160098	0.00168748	0.00204121	0.00179956	0.00162066	0.00185125	0.00184511	0.00186505	0.00175628	0.00193719	0.00183246	0.00168958	0.00177701	0.0019252	0.00172911	0.00163896	0.00180257	0.00184783	0.00147993	0.00176426	0.0019295	0.00198652	0.00180493	0.0238167	0.00193854	0.00195644	0.0016952	0.00173556	0.00182688	0.00210634	0.0018829
AC011487.1	0.00184849	0.328408	0.278056	0.257001	0.208955	0.222752	0.43317	0.112381	0.248334	0.607474	0.110944	0.277438	0.437018	0.278137	0.127928	0.388546	0.138212	0.441185	0.0455228	0.788945	0.285001	0.30435	0.593038	0.516898	0.246482	0.32297	0.152841	0.608794	0.250504	0.222252	0.200864	0.285448	0.29003	0.231135	0.253422	0.450256	0.0442729	0.145443	0.330354	0.173265	0.40368	0.0238167	0.00193854	0.15246	0.329097	0.203448	0.126247	0.213642	0.198437
SRRM1	9.24358	9.21497	8.89201	8.02627	9.20542	8.12769	11.536	7.32025	8.81442	8.42906	9.08359	9.09238	8.78837	9.82571	8.14065	8.86055	7.91345	9.85412	9.45949	10.4943	8.79826	9.50465	8.86861	7.77121	7.04439	8.63927	8.65278	8.01421	7.62684	8.2477	10.2859	11.1133	9.49338	8.90154	10.2174	5.90802	10.5262	9.06197	6.67489	7.80817	6.95103	0.0238167	7.69451	9.40014	8.94717	9.47638	9.19198	5.58055	8.03874
LINC01874	0.00184849	0.00192835	0.00177858	0.00182715	0.00190689	0.00171297	0.00171763	0.00181356	0.00195644	0.00187063	0.00180347	0.00162003	0.0017403	0.00177384	0.00196025	0.00158364	0.00199827	0.00183671	0.00160098	0.00168748	0.00204121	0.00179956	0.00162066	0.00185125	0.00184511	0.00186505	0.00175628	0.00193719	0.00183246	0.00168958	0.00177701	0.0019252	0.00172911	0.00163896	0.00180257	0.00184783	0.00147993	0.00176426	0.0019295	0.00198652	0.00180493	0.0238167	0.00193854	0.00195644	0.0016952	0.00173556	0.00182688	0.00210634	0.0018829
MEF2C-AS1	0.00184849	0.175777	0.608794	0.738906	0.435163	0.665823	0.322543	0.375096	0.511762	0.00187063	1.08983	0.738906	0.212061	0.627199	0.878834	0.364114	0.511536	0.113498	0.437538	0.681514	0.169524	0.30435	1.25524	0.140404	0.312426	0.32297	0.853812	0.742392	0.626285	0.926719	1.51833	0.740554	0.670739	0.629094	0.968512	0.249549	0.943863	0.284337	0.303774	0.535886	0.46102	0.0238167	0.635106	0.652184	0.771325	1.37675	0.331939	0.863577	0.364114
RNU6-3P	0.00184849	0.00192835	0.00177858	0.00182715	0.00190689	0.00171297	0.00171763	0.00181356	0.00195644	0.00187063	0.00180347	0.00162003	0.0017403	0.00177384	0.00196025	0.00158364	0.00199827	0.00183671	0.00160098	0.00168748	0.00204121	0.00179956	0.00162066	0.00185125	0.00184511	0.00186505	0.00175628	0.00193719	0.00183246	0.00168958	0.00177701	0.0019252	0.00172911	0.00163896	0.00180257	0.00184783	0.00147993	0.00176426	0.0019295	0.00198652	0.00180493	0.0238167	0.00193854	0.00195644	0.0016952	0.00173556	0.00182688	0.00210634	0.0018829
FLYWCH2	4.81889	4.29574	5.39845	3.91869	4.5621	5.64612	5.6666	5.89069	4.87876	4.90431	4.86183	5.47565	5.63535	5.18908	4.63244	4.9519	5.33859	4.23133	4.23321	3.71861	4.91014	4.29352	6.00036	5.1463	4.93987	4.43544	4.72846	4.60633	5.04859	5.65152	4.95504	3.83633	5.87215	4.04966	5.19099	4.17132	6.18077	5.01046	4.41901	4.71499	5.74594	0.0238167	6.35167	3.83633	5.42996	4.50753	4.16352	5.08375	5.31171
SERF1AP1	0.00184849	0.00192835	0.00177858	0.00182715	0.00190689	0.00171297	0.00171763	0.00181356	0.00195644	0.00187063	0.00180347	0.00162003	0.0017403	0.00177384	0.00196025	0.00158364	0.00199827	0.00183671	0.00160098	0.00168748	0.00204121	0.00179956	0.00162066	0.00185125	0.00184511	0.00186505	0.00175628	0.00193719	0.00183246	0.00168958	0.00177701	0.0019252	0.00172911	0.00163896	0.00180257	0.00184783	0.00147993	0.00176426	0.0019295	0.00198652	0.00180493	0.0238167	0.00193854	0.00195644	0.0016952	0.00173556	0.00182688	0.00210634	0.0018829
NTM	1.37769	0.923595	2.00076	0.757978	1.36082	0.94473	2.64065	1.95992	0.546015	0.897295	3.44165	1.13912	0.745515	1.66494	1.08173	1.06266	0.545232	1.55569	1.08687	0.963069	0.634064	1.10236	3.17422	1.78593	0.993149	0.886969	0.955355	1.26373	1.54981	0.672427	2.95831	1.85945	3.08008	1.57752	3.32419	1.93001	3.53562	0.518175	0.739007	0.846414	1.41614	173.964	1.66587	0.631488	2.32688	1.78052	1.25809	1.44604	1.06627
AC091489.2	0.00184849	0.00192835	0.00177858	0.00182715	0.00190689	0.00171297	0.00171763	0.00181356	0.00195644	0.00187063	0.00180347	0.00162003	0.0017403	0.00177384	0.00196025	0.00158364	0.00199827	0.00183671	0.00160098	0.00168748	0.00204121	0.00179956	0.00162066	0.00185125	0.00184511	0.00186505	0.00175628	0.00193719	0.00183246	0.00168958	0.00177701	0.0019252	0.00172911	0.00163896	0.00180257	0.00184783	0.00147993	0.00176426	0.0019295	0.00198652	0.00180493	0.0238167	0.00193854	0.00195644	0.0016952	0.00173556	0.00182688	0.00210634	0.0018829
LSM4	13.255	11.8599	10.4364	10.1247	9.76288	11.5206	9.33032	12.8919	11.6479	9.9143	15.7136	10.5001	12.6067	11.19	11.8122	12.9178	10.6656	15.107	10.9642	10.1884	12.1736	9.3639	11.569	11.0519	13.8225	8.95181	14.5822	8.93898	9.99451	8.34042	10.3248	8.46135	14.2465	12.2766	10.7557	11.9863	14.9927	11.2558	10.0862	10.6042	15.9644	0.0238167	18.7308	8.22669	14.7709	9.11275	12.572	13.9794	11.8407
IFNA1	0.00184849	0.00192835	0.0820778	0.00182715	0.196291	0.00171297	0.00171763	0.00181356	0.00195644	0.00187063	0.00180347	0.00162003	0.29969	0.00177384	0.00196025	0.00158364	0.00199827	0.00183671	0.00160098	0.00168748	0.00204121	0.00179956	0.00162066	0.00185125	0.00184511	0.00186505	0.00175628	0.00193719	0.00183246	0.00168958	0.00177701	0.0019252	0.00172911	0.193497	0.00180257	0.100007	0.00147993	0.00176426	0.0019295	0.00198652	0.00180493	0.0238167	0.00193854	0.00195644	0.241996	0.0931598	0.00182688	0.00210634	0.16813
DLGAP1-AS4	0.00184849	0.00192835	0.00177858	0.00182715	0.00190689	0.00171297	0.00171763	0.00181356	0.00195644	0.124531	0.00180347	0.00162003	0.0017403	0.00177384	0.00196025	0.00158364	0.00199827	0.00183671	0.00160098	0.00168748	0.00204121	0.00179956	0.00162066	0.00185125	0.00184511	0.00186505	0.00175628	0.00193719	0.00183246	0.00168958	0.00177701	0.0019252	0.00172911	0.00163896	0.00180257	0.00184783	0.00147993	0.00176426	0.0019295	0.00198652	0.00180493	0.0238167	0.00193854	0.00195644	0.0016952	0.00173556	0.00182688	0.00210634	0.0018829
AC108738.1	0.00184849	0.00192835	0.00177858	0.00182715	0.00190689	0.00171297	0.00171763	0.00181356	0.00195644	0.00187063	0.00180347	0.00162003	0.0017403	0.00177384	0.00196025	0.00158364	0.00199827	0.00183671	0.00160098	0.00168748	0.00204121	0.00179956	0.00162066	0.00185125	0.00184511	0.00186505	0.00175628	0.00193719	0.00183246	0.00168958	0.00177701	0.0019252	0.00172911	0.00163896	0.00180257	0.00184783	0.00147993	0.00176426	0.0019295	0.00198652	0.00180493	0.0238167	0.00193854	0.00195644	0.0016952	0.00173556	0.00182688	0.00210634	0.0018829
ZDHHC20P3	0.00184849	0.00192835	0.00177858	0.00182715	0.00190689	0.00171297	0.00171763	0.00181356	0.00195644	0.00187063	0.00180347	0.00162003	0.0017403	0.00177384	0.00196025	0.00158364	0.00199827	0.00183671	0.00160098	0.00168748	0.00204121	0.00179956	0.00162066	0.00185125	0.00184511	0.00186505	0.00175628	0.00193719	0.00183246	0.00168958	0.00177701	0.0019252	0.00172911	0.00163896	0.00180257	0.00184783	0.00147993	0.00176426	0.0019295	0.00198652	0.00180493	0.0238167	0.00193854	0.00195644	0.0016952	0.00173556	0.00182688	0.00210634	0.0018829
DDX3X	14.0837	11.719	13.2082	11.5445	13.1272	11.6219	9.82571	13.2424	13.2688	15.7533	10.4056	13.0245	13.5918	13.174	15.5534	13.6478	11.008	14.1129	11.5445	13.2424	12.3872	14.152	10.5905	13.2931	8.91938	12.3247	11.7235	14.3772	11.0902	12.1037	11.4326	14.4387	11.7975	11.9593	13.0588	10.1306	12.2232	14.4387	11.408	11.6974	8.894	0.0238167	7.08155	14.1677	9.32559	14.3041	14.5074	7.51703	12.5612
AC010387.1	0.00184849	0.00192835	0.00177858	0.00182715	0.00190689	0.00171297	0.00171763	0.00181356	0.00195644	0.00187063	0.00180347	0.00162003	0.0017403	0.00177384	0.00196025	0.00158364	0.00199827	0.00183671	0.00160098	0.00168748	0.00204121	0.00179956	0.00162066	0.00185125	0.00184511	0.00186505	0.00175628	0.00193719	0.00183246	0.00168958	0.00177701	0.0019252	0.00172911	0.00163896	0.00180257	0.00184783	0.00147993	0.00176426	0.0019295	0.00198652	0.00180493	0.0238167	0.00193854	0.00195644	0.0016952	0.00173556	0.00182688	0.00210634	0.0018829
RN7SL177P	0.00184849	0.00192835	0.00177858	0.00182715	0.00190689	0.00171297	0.00171763	0.00181356	0.00195644	0.00187063	0.00180347	0.00162003	0.0017403	0.00177384	0.00196025	0.00158364	0.00199827	0.00183671	0.00160098	0.00168748	0.00204121	0.00179956	0.00162066	0.00185125	0.00184511	0.00186505	0.00175628	0.00193719	0.00183246	0.00168958	0.00177701	0.0019252	0.00172911	0.00163896	0.00180257	0.00184783	0.00147993	0.00176426	0.0019295	0.00198652	0.00180493	0.0238167	0.00193854	0.00195644	0.0016952	0.00173556	0.00182688	0.00210634	0.0018829
RPL41	173.964	183.269	215.455	165.962	183.269	173.964	215.455	228.631	165.962	173.964	304.942	215.455	215.455	215.455	228.631	173.964	215.455	173.964	165.962	203.817	136.127	173.964	562.268	139.938	144.677	192.068	215.455	215.455	183.269	183.269	203.817	282.822	203.817	148.929	260.664	173.964	260.664	215.455	203.817	228.631	244.739	0.0238167	215.455	158.565	260.664	203.817	183.269	173.964	215.455
LINC01771	0.00184849	0.00192835	0.00177858	0.00182715	0.00190689	0.114307	0.1992	0.00181356	0.00195644	0.00187063	0.00180347	0.00162003	0.0017403	0.309053	0.00196025	0.0736585	0.00199827	0.237993	0.00160098	0.00168748	0.00204121	0.00179956	0.00162066	0.154656	0.00184511	0.00186505	0.120753	0.00193719	0.00183246	0.137793	0.00177701	0.0019252	0.115742	0.113025	0.00180257	0.00184783	0.00147993	0.224852	0.0019295	0.00198652	0.22767	0.0238167	0.462875	0.00195644	0.0016952	0.00173556	0.00182688	0.00210634	0.0018829
AC093890.1	0.180571	0.525545	0.835652	0.00182715	0.208955	0.00171297	0.707577	0.00181356	0.218364	0.553636	0.367496	0.453198	0.426002	0.640594	0.545847	0.192977	0.00199827	0.36734	0.285755	0.317702	0.413052	0.00179956	0.593038	0.491892	0.496779	0.32297	0.272758	0.333008	0.00183246	0.166034	0.588686	0.803034	0.467143	0.456735	0.395879	0.280993	0.730658	0.273118	0.524509	0.838578	0.00180493	0.0238167	0.00193854	0.208955	0.375794	0.00173556	0.318609	0.542061	0.198437
RNY1P5	0.00184849	0.00192835	0.00177858	0.00182715	0.00190689	0.00171297	0.00171763	0.00181356	0.00195644	0.00187063	0.00180347	0.00162003	0.0017403	0.00177384	0.00196025	0.00158364	0.00199827	0.00183671	0.00160098	0.00168748	0.00204121	0.00179956	0.00162066	0.00185125	0.00184511	0.00186505	0.00175628	0.00193719	0.00183246	0.00168958	0.00177701	0.0019252	0.00172911	0.00163896	0.00180257	0.00184783	0.00147993	0.00176426	0.0019295	0.00198652	0.00180493	0.0238167	0.00193854	0.00195644	0.0016952	0.00173556	0.00182688	0.00210634	0.0018829
AC018946.1	0.00184849	0.00192835	0.00177858	0.00182715	0.00190689	0.00171297	0.00171763	0.00181356	0.00195644	0.00187063	0.00180347	0.00162003	0.0017403	0.00177384	0.253734	0.00158364	0.00199827	0.00183671	0.00160098	0.00168748	0.00204121	0.00179956	0.00162066	0.00185125	0.194437	0.00186505	0.00175628	0.00193719	0.00183246	0.00168958	0.00177701	0.0019252	0.00172911	0.00163896	0.00180257	0.00184783	0.00147993	0.00176426	0.0019295	0.00198652	0.17425	0.0238167	0.00193854	0.00195644	0.140508	0.00173556	0.00182688	0.00210634	0.0018829
LINC01127	1.22633	1.51833	0.215918	1.23337	0.789535	0.814442	0.130095	0.186677	1.09984	0.30055	0.260723	0.779379	1.12713	0.928024	1.00372	0.862695	0.414328	0.342014	0.610837	1.38116	0.906808	0.761633	3.34279	0.491892	0.152485	0.725253	0.622318	0.389953	0.566555	0.917365	0.423309	0.139362	0.649804	1.02234	0.155734	0.150868	0.136618	2.42419	0.902423	0.515652	0.36475	0.0238167	1.09421	0.719448	0.488795	0.42952	1.25126	0.2462	0.50743
AC103808.1	0.00184849	0.00192835	0.00177858	0.00182715	0.00190689	0.00171297	0.00171763	0.00181356	0.00195644	0.00187063	0.00180347	0.00162003	0.0017403	0.00177384	0.00196025	0.00158364	0.00199827	0.00183671	0.00160098	0.00168748	0.00204121	0.00179956	0.00162066	0.00185125	0.00184511	0.00186505	0.00175628	0.00193719	0.00183246	0.00168958	0.00177701	0.0019252	0.00172911	0.00163896	0.00180257	0.00184783	0.00147993	0.00176426	0.0019295	0.00198652	0.00180493	0.0238167	0.00193854	0.00195644	0.0016952	0.00173556	0.00182688	0.00210634	0.0018829
RNU7-2P	0.00184849	0.00192835	0.00177858	0.00182715	0.00190689	0.00171297	0.00171763	0.00181356	0.00195644	0.00187063	0.00180347	0.00162003	0.0017403	0.00177384	0.00196025	0.00158364	0.00199827	0.00183671	0.00160098	0.00168748	0.00204121	0.00179956	0.00162066	0.00185125	0.00184511	0.00186505	0.00175628	0.00193719	0.00183246	0.00168958	0.00177701	0.0019252	0.00172911	0.00163896	0.00180257	0.00184783	0.00147993	0.00176426	0.0019295	0.00198652	0.00180493	0.0238167	0.00193854	0.00195644	0.0016952	0.00173556	0.00182688	0.00210634	0.0018829
ELOCP13	0.00184849	0.00192835	0.00177858	0.00182715	0.00190689	0.00171297	0.00171763	0.00181356	0.00195644	0.00187063	0.00180347	0.00162003	0.0017403	0.00177384	0.00196025	0.00158364	0.00199827	0.00183671	0.00160098	0.00168748	0.00204121	0.00179956	0.00162066	0.00185125	0.00184511	0.00186505	0.00175628	0.00193719	0.00183246	0.00168958	0.00177701	0.0019252	0.00172911	0.00163896	0.00180257	0.00184783	0.00147993	0.00176426	0.0019295	0.00198652	0.00180493	0.0238167	0.00193854	0.00195644	0.0016952	0.00173556	0.00182688	0.00210634	0.0018829
TP73-AS1	2.66805	2.65665	3.50861	2.97667	2.89579	3.03616	4.49594	3.12287	2.46116	2.8512	3.21526	2.80069	3.1266	3.47217	2.25255	2.54591	2.76849	2.77109	2.9364	2.80308	2.87699	2.71676	4.46143	2.44961	2.83064	2.73197	2.93788	2.71973	3.09168	3.14558	3.99669	2.77533	3.66928	3.12493	2.9931	2.75493	3.50164	2.79797	3.2107	3.0928	3.64589	0.0238167	3.65789	3.05144	4.01238	3.30947	2.32986	3.46116	2.75201
RN7SKP132	0.00184849	0.00192835	0.00177858	0.00182715	0.00190689	0.00171297	0.00171763	0.00181356	0.00195644	0.00187063	0.00180347	0.00162003	0.0017403	0.00177384	0.00196025	0.00158364	0.00199827	0.00183671	0.00160098	0.00168748	0.00204121	0.00179956	0.00162066	0.00185125	0.00184511	0.00186505	0.00175628	0.00193719	0.00183246	0.00168958	0.00177701	0.0019252	0.00172911	0.00163896	0.00180257	0.00184783	0.00147993	0.00176426	0.0019295	0.00198652	0.00180493	0.0238167	0.00193854	0.00195644	0.0016952	0.00173556	0.00182688	0.00210634	0.0018829
DEFB109D	0.63435	0.00192835	0.00177858	0.586415	0.701351	0.00171297	0.533683	0.565207	0.700301	0.00187063	1.1536	0.461035	1.0278	0.687945	0.00196025	0.429654	0.942211	0.00183671	0.00160098	0.477371	0.913684	0.547265	0.00162066	0.642225	1.2368	0.988201	0.60724	0.00193719	0.00183246	0.00168958	0.00177701	0.0019252	1.26223	0.00163896	1.42209	0.98114	1.0498	0.00176426	0.0019295	0.00198652	1.90316	0.0238167	0.00193854	0.00195644	0.0016952	0.535564	0.00182688	0.829748	0.0018829
SERPINB3	22.3976	24.7673	30.3995	39.1829	72.4512	17.8525	0.258625	7.64595	38.7637	49.8136	16.8623	31.6876	33.4051	23.8696	22.903	45.5898	39.3797	36.4476	67.0398	45.2882	48.1067	27.8893	0.206832	35.0509	24.0077	47.4253	48.4223	51.7311	24.3702	41.4825	35.354	16.1071	22.6946	40.7438	30.3995	44.23	17.4979	41.2863	36.9721	47.4253	14.216	0.0238167	15.1815	43.935	36.5987	44.23	24.9693	19.1823	38.3294
MIR5739	0.00184849	0.00192835	0.00177858	0.00182715	0.00190689	0.00171297	0.00171763	0.00181356	0.00195644	0.00187063	0.00180347	0.00162003	0.0017403	0.00177384	0.00196025	0.00158364	0.00199827	0.00183671	0.00160098	0.00168748	0.00204121	0.00179956	0.00162066	0.00185125	0.00184511	0.00186505	0.00175628	0.00193719	0.00183246	0.00168958	0.00177701	0.0019252	0.00172911	0.00163896	0.00180257	0.00184783	0.00147993	0.00176426	0.0019295	0.00198652	0.00180493	0.0238167	0.00193854	0.00195644	0.0016952	0.00173556	0.00182688	0.00210634	0.0018829
ASB2	0.695155	1.84408	3.09783	1.58191	1.60249	2.7898	6.56344	2.21092	1.86909	1.58903	2.85947	1.47799	1.01905	1.29178	1.93537	1.78619	1.15523	1.71338	2.69357	1.35025	1.61198	2.37395	2.96532	2.11252	0.883544	1.8093	2.83064	1.64216	1.42507	1.78686	3.8359	2.23227	1.82041	1.10028	2.11052	1.3821	1.80258	2.04319	1.59645	2.65728	0.643988	0.0238167	0.821541	1.17843	2.49884	3.99581	0.992773	1.66535	2.3907
RNU7-105P	0.00184849	0.00192835	0.00177858	0.00182715	0.00190689	0.00171297	0.00171763	0.00181356	0.00195644	0.00187063	0.00180347	0.00162003	0.0017403	0.00177384	0.00196025	0.00158364	0.00199827	0.00183671	0.00160098	0.00168748	0.00204121	0.00179956	0.00162066	0.00185125	0.00184511	0.00186505	0.00175628	0.00193719	0.00183246	0.00168958	0.00177701	0.0019252	0.00172911	0.00163896	0.00180257	0.00184783	0.00147993	0.00176426	0.0019295	0.00198652	0.00180493	0.0238167	0.00193854	0.00195644	0.0016952	0.00173556	0.00182688	0.00210634	0.0018829
RPS6P16	0.472601	0.00192835	0.00177858	0.00182715	0.00190689	0.173505	0.00171763	0.00181356	0.00195644	0.382564	0.347096	0.289525	0.0017403	0.18878	0.174745	0.279395	0.00199827	0.530928	0.148716	0.00168748	0.180738	0.144196	0.00162066	0.00185125	0.00184511	0.00186505	0.110369	0.402296	0.00183246	0.108929	0.00177701	0.268939	0.00172911	0.181171	0.286374	0.00184783	0.00147993	0.116058	0.0019295	0.00198652	0.00180493	0.0238167	0.00193854	0.15246	0.0016952	0.0931598	0.00182688	0.00210634	0.0018829
CD1C	0.356826	0.284263	0.936873	1.60965	1.3796	1.73569	0.0720966	1.5095	0.778603	0.792715	0.574481	1.8226	0.44767	0.106405	0.858755	0.481739	0.985046	0.432613	0.567953	0.29799	0.634064	0.886222	0.346552	0.740425	0.324757	0.448485	1.04575	1.48888	0.912826	0.415395	1.31002	1.31852	0.833499	0.781713	0.540064	0.219296	0.334259	1.47327	0.330354	1.3495	0.354525	0.0238167	0.230998	0.763873	0.539041	1.34775	0.956546	0.00210634	0.967977
DDX55P1	0.00184849	0.00192835	0.00177858	0.00182715	0.00190689	0.0436367	0.00171763	0.00181356	0.00195644	0.0815758	0.00180347	0.00162003	0.0017403	0.00177384	0.00196025	0.00158364	0.00199827	0.00183671	0.00160098	0.00168748	0.00204121	0.00179956	0.00162066	0.00185125	0.00184511	0.00186505	0.050374	0.00193719	0.0977857	0.00168958	0.0509776	0.0942469	0.0452854	0.00163896	0.0616487	0.00184783	0.0545667	0.0483536	0.0019295	0.00198652	0.00180493	0.0238167	0.00193854	0.00195644	0.0359577	0.00173556	0.0699576	0.00210634	0.0817837
AC025575.1	0.00184849	0.00192835	0.00177858	0.00182715	0.00190689	0.00171297	0.00171763	0.00181356	0.00195644	0.00187063	0.00180347	0.00162003	0.0017403	0.00177384	0.00196025	0.00158364	0.00199827	0.00183671	0.00160098	0.00168748	0.00204121	0.00179956	0.00162066	0.00185125	0.00184511	0.00186505	0.00175628	0.00193719	0.00183246	0.00168958	0.00177701	0.0019252	0.00172911	0.00163896	0.00180257	0.00184783	0.00147993	0.00176426	0.0019295	0.00198652	0.00180493	0.0238167	0.00193854	0.00195644	0.0016952	0.00173556	0.00182688	0.00210634	0.0018829
MZT2A	13.3086	12.6451	10.8431	12.0597	12.6997	12.9178	11.4605	12.5387	12.2683	10.775	13.479	14.5003	10.8858	11.478	11.5242	12.4754	12.377	12.7862	9.00904	14.3696	12.924	9.95877	7.25953	14.3175	14.6997	12.0349	11.5112	11.008	12.9634	14.1197	15.3208	13.3864	15.4743	10.2227	11.0781	14.4082	14.6318	12.71	13.4892	11.0163	13.7672	0.0238167	17.2892	14.8453	10.3932	12.6166	11.19	17.7883	12.5192
EXOSC7	7.47508	7.00273	5.85515	7.02279	8.05248	6.16257	6.058	6.44105	7.23158	7.09121	6.76335	6.26257	7.31032	6.93	6.95103	7.16288	7.42803	7.33557	7.03262	7.67463	6.70175	8.29563	5.23278	6.75916	6.58223	7.59987	7.22917	6.35253	5.99232	6.04768	6.80791	6.24643	6.36101	6.8185	6.58308	5.5098	6.73745	7.00498	6.03888	6.90222	6.40185	0.0238167	6.46139	6.51484	5.97693	6.29676	8.52669	5.0469	7.17461
FOXO1B	0.00184849	0.00192835	0.00177858	0.00182715	0.00190689	0.00171297	0.00171763	0.00181356	0.00195644	0.00187063	0.00180347	0.00162003	0.0017403	0.00177384	0.00196025	0.00158364	0.00199827	0.00183671	0.00160098	0.0384218	0.00204121	0.00179956	0.00162066	0.00185125	0.00184511	0.00186505	0.00175628	0.00193719	0.00183246	0.00168958	0.00177701	0.0019252	0.00172911	0.00163896	0.0498318	0.00184783	0.00147993	0.00176426	0.0019295	0.00198652	0.00180493	0.0238167	0.00193854	0.00195644	0.0016952	0.00173556	0.00182688	0.00210634	0.0018829
RNA5SP237	0.00184849	0.00192835	0.00177858	0.00182715	0.00190689	0.00171297	0.00171763	0.00181356	0.00195644	0.00187063	0.00180347	0.00162003	0.0017403	0.00177384	0.00196025	0.00158364	0.00199827	0.00183671	0.00160098	0.00168748	0.00204121	0.00179956	0.00162066	0.00185125	0.00184511	0.00186505	0.00175628	0.00193719	0.00183246	0.00168958	0.00177701	0.0019252	0.00172911	0.00163896	0.00180257	0.00184783	0.00147993	0.00176426	0.0019295	0.00198652	0.00180493	0.0238167	0.00193854	0.00195644	0.0016952	0.00173556	0.00182688	0.00210634	0.0018829
IGHGP	0.164738	0.094869	0.362121	0.50487	0.196291	0.247053	0.0818413	0.0709206	0.402193	0.875221	0.121851	1.03527	0.0709861	1.02857	0.555843	0.129215	0.597891	1.89202	1.02792	0.562186	0.298101	0.10984	2.60167	0.126253	0.00184511	0.234796	0.613783	0.122213	0.00183246	0.272293	0.282508	0.740554	0.0884788	1.00523	0.0616487	0.219296	0.0354953	0.224852	0.133042	0.213619	0.489198	0.0238167	0.373025	0.166104	0.204829	0.0610219	0.170528	0.00210634	0.14041
RECQL5	6.47981	9.01118	9.61829	11.0902	10.293	12.1736	5.38144	19.4848	7.92903	8.31251	8.78048	10.0802	9.18512	7.70693	5.9842	7.96898	11.0315	7.38591	10.6042	10.2347	7.6298	9.97259	5.347	12.1434	13.7286	12.3448	9.57657	10.4364	15.5944	12.2044	11.9863	8.52129	9.3901	8.36432	8.60471	18.1927	7.08534	8.11818	14.927	11.4164	11.408	0.0238167	8.87999	11.9593	10.929	11.1438	7.70833	18.7901	9.98157
ZNF35	1.95734	1.75923	1.34649	1.72326	2.27933	1.66188	1.37183	1.38646	1.73464	2.25105	1.2402	1.6427	2.05356	1.32417	2.36124	1.85005	1.77112	1.72187	1.79644	1.45772	1.90984	2.57788	1.65848	1.62511	1.60435	1.81757	1.46644	2.03916	1.4095	2.12562	1.11571	0.868966	1.07765	2.03308	1.23853	1.77248	1.35073	1.82337	1.19618	1.68715	1.34922	0.0238167	1.54859	1.98681	1.32199	1.66163	1.85157	1.47517	1.99243
AP003031.1	0.00184849	0.00192835	0.00177858	0.00182715	0.00190689	0.00171297	0.00171763	0.00181356	0.00195644	0.00187063	0.00180347	0.00162003	0.0017403	0.00177384	0.00196025	0.00158364	0.00199827	0.00183671	0.00160098	0.00168748	0.00204121	0.00179956	0.00162066	0.00185125	0.00184511	0.00186505	0.00175628	0.00193719	0.00183246	0.00168958	0.00177701	0.0019252	0.00172911	0.00163896	0.00180257	0.185805	0.00147993	0.00176426	0.0019295	0.00198652	0.00180493	0.0238167	0.00193854	0.00195644	0.0016952	0.00173556	0.00182688	0.00210634	0.0018829
OGDHL	0.180571	0.0708307	0.926547	0.0756559	0.00190689	0.0722983	0.305449	0.122459	0.066932	0.153914	0.0860294	0.356236	0.0709861	0.448706	0.127928	0.129215	0.0985319	0.247174	0.148716	0.0384218	0.169524	0.0432493	0.00162066	0.126253	0.166721	0.0814513	0.142716	0.135711	0.212045	0.248254	0.0425944	0.123904	0.125211	0.0715465	0.167745	0.00184783	0.252929	0.0483536	0.0783704	0.00198652	0.115996	0.0238167	0.151316	0.068138	0.140508	0.0610219	0.0992897	0.00210634	0.067676
AL117382.2	0.00184849	0.00192835	0.00177858	0.00182715	0.00190689	0.00171297	0.00171763	0.00181356	0.00195644	0.00187063	0.00180347	0.00162003	0.0017403	0.00177384	0.00196025	0.00158364	0.00199827	0.00183671	0.00160098	0.00168748	0.00204121	0.00179956	0.00162066	0.00185125	0.00184511	0.00186505	0.00175628	0.00193719	0.00183246	0.00168958	0.00177701	0.0019252	0.00172911	0.00163896	0.00180257	0.00184783	0.00147993	0.00176426	0.0019295	0.00198652	0.00180493	0.0238167	0.00193854	0.00195644	0.0016952	0.00173556	0.00182688	0.00210634	0.0018829
NOX1	0.00184849	0.141493	0.112562	0.047447	0.144251	0.0328122	0.0361746	0.112381	0.0909432	0.110557	0.260723	0.0646867	0.0851865	0.106405	0.268636	0.0219759	0.165582	0.113498	0.058164	0.0787055	0.169524	0.0760627	0.0252906	0.211022	0.109688	0.126446	0.100798	0.189397	0.00183246	0.137793	0.0707468	0.170737	0.0977911	0.0852363	0.0725481	0.150868	0.0198885	0.0757513	0.0647092	0.10565	0.05002	0.0238167	0.132212	0.0805275	0.0554617	0.0500674	0.00182688	0.107193	0.126404
FGFBP1	39.5896	36.4476	16.7492	26.99	23.8059	28.9787	1.91832	21.8504	33.7045	36.4476	27.1678	38.3294	27.4243	22.903	77.5506	34.6024	31.819	31.3587	25.3959	19.1823	38.1293	38.5501	2.37179	15.8087	27.5068	22.5873	20.6543	31.6876	17.2692	36.1027	13.7532	11.6053	17.8928	33.5355	33.9703	20.8212	16.7855	32.0652	16.6333	26.2676	27.0794	0.0238167	24.0077	35.5557	13.6329	18.317	35.5557	15.0096	33.1053
BRD9P2	1.64574	0.00192835	0.748846	1.38769	0.00190689	1.33255	2.09529	0.66816	0.804648	1.83276	0.920755	0.00162003	1.4396	0.00177384	0.814442	0.00158364	0.00199827	0.743012	1.64394	0.00168748	0.00204121	1.32686	0.726197	0.00185125	0.840721	0.00186505	1.87397	1.35102	1.17173	1.61477	0.563849	2.84529	2.30071	0.00163896	2.54402	0.68047	0.3759	0.621297	1.63107	0.00198652	0.00180493	0.0238167	0.775419	0.00195644	0.598314	0.983382	0.00182688	0.00210634	1.53609
RN7SL150P	0.00184849	0.00192835	0.00177858	0.00182715	0.00190689	0.00171297	0.00171763	0.00181356	0.00195644	0.00187063	0.00180347	0.00162003	0.524671	0.00177384	0.00196025	0.00158364	0.00199827	0.00183671	0.00160098	0.00168748	0.00204121	0.00179956	0.00162066	0.00185125	0.00184511	0.00186505	0.00175628	0.00193719	0.00183246	0.00168958	0.00177701	0.0019252	0.00172911	0.00163896	0.00180257	0.00184783	0.00147993	0.00176426	0.0019295	0.00198652	0.00180493	0.0238167	0.00193854	0.00195644	0.0016952	0.00173556	0.00182688	0.00210634	0.0018829
FAM86C1	2.24759	2.14267	1.47715	1.88906	2.5127	2.24491	1.41313	2.72099	2.34632	2.10214	1.86967	1.84465	2.57751	1.55263	2.16532	2.61465	2.41789	1.88148	2.57044	1.91832	2.38257	1.95024	1.45818	2.45774	2.35587	2.14298	2.27186	2.22636	1.85005	2.37713	1.60304	0.470237	1.84624	2.29565	1.53129	2.11079	1.66361	2.09323	1.73032	1.64157	2.90656	0.0238167	2.52259	1.99857	1.84408	1.75187	2.05556	2.36284	2.37627
HNRNPA1P40	0.00184849	0.00192835	0.00177858	0.00182715	0.00190689	0.00171297	0.00171763	0.00181356	0.0909432	0.00187063	0.00180347	0.00162003	0.0017403	0.00177384	0.00196025	0.0269164	0.00199827	0.00183671	0.00160098	0.00168748	0.00204121	0.00179956	0.00162066	0.00185125	0.00184511	0.00186505	0.00175628	0.00193719	0.00183246	0.00168958	0.00177701	0.0942469	0.00172911	0.0425345	0.00180257	0.00184783	0.0198885	0.0619372	0.0019295	0.200291	0.00180493	0.0238167	0.00193854	0.00195644	0.0016952	0.00173556	0.00182688	0.00210634	0.0018829
AL021578.1	0.486026	1.47655	1.27101	0.598991	0.998986	0.282189	1.47824	1.24659	1.65953	0.985489	1.86552	0.612819	0.76212	0.970365	1.83927	0.547551	1.90719	0.539371	0.295491	0.465934	1.01202	1.53776	0.516056	0.45909	0.624764	0.798847	0.25297	0.505629	0.596591	0.729142	1.07165	2.76283	1.34922	0.313477	1.8257	1.61564	1.81965	0.63058	0.711859	0.265645	0.504068	0.0238167	1.35516	0.772835	0.435562	0.225275	0.748008	0.542061	0.374794
AC005237.2	0.00184849	0.00192835	0.797939	0.00182715	0.00190689	0.00171297	0.00171763	0.00181356	0.00195644	0.00187063	0.00180347	0.00162003	0.0017403	0.00177384	0.00196025	0.00158364	0.00199827	0.00183671	0.00160098	0.00168748	0.00204121	0.00179956	0.00162066	0.00185125	0.00184511	0.00186505	0.00175628	0.00193719	0.00183246	0.00168958	0.689409	0.0019252	0.00172911	0.00163896	0.00180257	0.00184783	0.00147993	0.00176426	0.0019295	0.00198652	0.00180493	0.0238167	0.00193854	0.00195644	0.0016952	0.00173556	0.00182688	0.00210634	0.0018829
AP001610.2	0.38486	0.00192835	0.520215	0.00182715	0.00190689	0.00171297	0.00171763	0.00181356	0.278163	0.248254	0.00180347	0.00162003	0.0017403	0.00177384	0.00196025	0.00158364	0.00199827	0.638982	0.00160098	0.00168748	0.310556	0.34936	0.00162066	0.404886	0.00184511	0.00186505	0.196232	0.00193719	0.519074	0.208963	0.00177701	0.0019252	0.175777	0.181171	0.00180257	0.00184783	0.00147993	0.00176426	0.0019295	0.00198652	0.479657	0.0238167	0.00193854	0.00195644	0.0016952	0.00173556	0.214005	0.00210634	0.406803
PIGA	2.9393	2.83964	2.29321	2.6036	2.56668	2.25014	1.34893	3.33651	2.49916	2.86781	3.3916	2.58377	2.5324	3.0089	4.11967	2.6436	2.55297	2.64326	1.95556	1.9759	2.99785	3.53171	1.17862	3.04481	2.98798	2.55637	1.92368	2.44706	2.76451	2.78388	2.26494	4.65507	2.75732	1.99599	4.43929	3.53062	3.12905	2.78478	3.3403	2.0858	2.49973	0.0238167	1.98739	2.29172	2.6247	1.96948	2.75704	2.23162	2.78001
AP006565.1	0.00184849	0.00192835	0.00177858	0.00182715	0.00190689	0.00171297	0.00171763	0.00181356	0.00195644	0.00187063	0.00180347	0.00162003	0.0017403	0.00177384	0.00196025	0.00158364	0.00199827	0.00183671	0.00160098	0.00168748	0.00204121	0.00179956	0.0847523	0.00185125	0.00184511	0.00186505	0.00175628	0.00193719	0.00183246	0.00168958	0.119376	0.0019252	0.00172911	0.00163896	0.00180257	0.00184783	0.112459	0.00176426	0.0019295	0.00198652	0.00180493	0.0238167	0.00193854	0.00195644	0.0016952	0.00173556	0.00182688	0.00210634	0.0018829
MNT	4.59981	5.47702	4.62842	3.93634	4.74053	4.27254	4.06694	4.45822	5.93147	5.23537	6.22713	5.04225	4.94153	3.83901	8.28932	5.27603	3.75875	3.34799	3.42853	4.18463	4.44975	8.12953	4.19733	4.54186	4.07808	3.95609	3.8199	3.7272	4.77165	5.84848	4.69422	12.6997	3.96373	4.46286	6.24467	4.72042	5.67731	4.55965	5.30804	4.02008	4.83487	0.0238167	4.57408	4.17178	5.41534	3.42433	4.48954	3.57991	4.82208
AC107074.1	0.00184849	0.00192835	0.00177858	0.00182715	0.00190689	0.00171297	0.00171763	0.00181356	0.00195644	0.00187063	0.00180347	0.00162003	0.0017403	0.00177384	0.00196025	0.00158364	0.00199827	0.00183671	0.00160098	0.00168748	0.00204121	0.00179956	0.00162066	0.00185125	0.00184511	0.00186505	0.00175628	0.00193719	0.00183246	0.00168958	0.00177701	0.0019252	0.00172911	0.00163896	0.00180257	0.00184783	0.00147993	0.00176426	0.0019295	0.00198652	0.00180493	0.0238167	0.00193854	0.00195644	0.0016952	0.00173556	0.00182688	0.00210634	0.0018829
AC009145.3	0.00184849	0.00192835	0.00177858	0.00182715	0.00190689	0.00171297	0.00171763	0.00181356	0.00195644	0.00187063	0.00180347	0.00162003	0.0017403	0.00177384	0.00196025	0.00158364	0.00199827	0.00183671	0.00160098	0.00168748	0.00204121	0.00179956	0.00162066	0.00185125	0.00184511	0.00186505	0.00175628	0.00193719	0.00183246	0.00168958	0.00177701	0.0019252	0.00172911	0.00163896	0.00180257	0.00184783	0.00147993	0.00176426	0.0019295	0.00198652	0.00180493	0.0238167	0.00193854	0.00195644	0.0016952	0.00173556	0.00182688	0.00210634	0.0018829
AC139792.3	0.00184849	0.00192835	0.00177858	0.00182715	0.00190689	0.00171297	0.00171763	0.00181356	0.00195644	0.00187063	0.00180347	0.00162003	0.0017403	0.00177384	0.00196025	0.00158364	0.00199827	0.00183671	0.00160098	0.00168748	0.00204121	0.00179956	0.00162066	0.00185125	0.898623	0.00186505	0.00175628	0.00193719	0.00183246	0.00168958	0.00177701	0.0019252	0.67456	0.00163896	0.00180257	0.00184783	0.41236	0.00176426	0.0019295	0.00198652	0.00180493	0.0238167	0.00193854	0.00195644	0.0016952	0.00173556	0.00182688	0.00210634	0.0018829
AL354794.2	0.0672937	0.094869	0.0626686	0.00182715	0.0930561	0.0436367	0.0439724	0.17665	0.103879	0.0815758	0.168751	0.00162003	0.155575	0.0884825	0.0987339	0.11549	0.00199827	0.0665698	0.0349876	0.144601	0.270833	0.0588564	0.0595607	0.11312	0.00184511	0.126446	0.0612237	0.135711	0.154351	0.0507581	0.200864	0.285448	0.0532389	0.0425345	0.275181	0.150868	0.19199	0.00176426	0.0927356	0.00198652	0.246985	0.0238167	0.00193854	0.137848	0.109405	0.128259	0.00182688	0.123444	0.0018829
AC136632.1	2.50776	2.61941	1.59838	2.58958	1.86316	2.23584	1.49207	1.6624	1.88249	1.98999	2.15308	1.5413	2.12986	2.78193	2.92359	2.49282	3.0354	2.14908	1.81432	1.76098	1.62304	2.60952	2.34664	2.12128	2.86296	2.19132	1.61255	2.14298	1.99464	2.14156	1.66188	2.55909	2.26811	1.7852	2.27725	1.93601	3.29042	2.35561	2.18483	2.75201	2.22034	0.0238167	3.22356	2.19961	3.35843	1.59052	2.39586	2.23162	3.59893
AC104333.2	0.00184849	0.00192835	0.00177858	0.00182715	0.00190689	0.00171297	0.00171763	0.00181356	0.00195644	0.00187063	0.00180347	0.00162003	0.0017403	0.00177384	0.00196025	0.00158364	0.00199827	0.00183671	0.00160098	0.00168748	0.00204121	0.00179956	0.00162066	0.00185125	0.00184511	0.00186505	0.00175628	0.00193719	0.00183246	0.00168958	0.00177701	0.0019252	0.00172911	0.00163896	0.00180257	0.00184783	0.00147993	0.00176426	0.0019295	0.00198652	0.00180493	0.0238167	0.00193854	0.00195644	0.0016952	0.00173556	0.00182688	0.00210634	0.0018829
MSANTD3	3.35437	3.64666	2.92359	2.79342	3.10901	2.01316	4.10392	2.73781	3.33028	2.65285	2.99027	2.95697	3.13783	2.65036	3.05634	3.10658	3.6706	3.5974	2.95526	3.64458	3.20827	2.89252	3.986	3.15754	2.41484	2.9463	3.10796	3.55506	2.68534	2.97351	2.65827	2.00217	2.88989	3.25951	2.53703	3.04416	2.68405	3.51662	2.92554	3.11222	2.39835	0.0238167	3.16041	3.14903	2.86018	2.91254	3.54448	2.5813	3.16182
WDR45BP1	0.57384	0.448432	0.0720726	0.119669	0.00190689	0.509007	0.00171763	0.00181356	0.00195644	0.00187063	0.00180347	0.0486421	0.0709861	0.00177384	0.00196025	0.179735	0.190077	0.456652	0.0349876	0.091144	0.00204121	0.0760627	0.192723	0.555356	0.221494	0.00186505	0.164139	0.253668	0.00183246	0.272293	0.0707468	0.0019252	0.142068	0.0993535	0.00180257	0.0837297	0.00147993	0.0619372	0.199659	0.31276	0.218131	0.0238167	0.239986	0.00195644	0.0016952	0.00173556	0.140645	0.138065	0.0964687
LINC01776	0.00184849	0.00192835	0.00177858	0.00182715	0.00190689	0.00171297	0.00171763	0.00181356	0.00195644	0.00187063	0.00180347	0.00162003	0.0017403	0.00177384	0.00196025	0.00158364	0.00199827	0.00183671	0.00160098	0.00168748	0.00204121	0.00179956	0.00162066	0.00185125	0.00184511	0.00186505	0.00175628	0.00193719	0.00183246	0.00168958	0.00177701	0.0019252	0.00172911	0.00163896	0.00180257	0.00184783	0.00147993	0.00176426	0.0019295	0.00198652	0.00180493	0.0238167	0.00193854	0.00195644	0.0016952	0.00173556	0.00182688	0.00210634	0.0018829
AL139130.1	0.00184849	0.00192835	0.00177858	0.00182715	0.00190689	0.00171297	0.00171763	0.00181356	0.00195644	0.0530361	0.0409478	0.00162003	0.0017403	0.00177384	0.00196025	0.00158364	0.00199827	0.00183671	0.00160098	0.00168748	0.00204121	0.00179956	0.00162066	0.00185125	0.00184511	0.00186505	0.00175628	0.00193719	0.00183246	0.00168958	0.00177701	0.0019252	0.00172911	0.00163896	0.00180257	0.00184783	0.00147993	0.00176426	0.0019295	0.00198652	0.00180493	0.0238167	0.0634536	0.00195644	0.0016952	0.00173556	0.00182688	0.00210634	0.0018829
OR2V2	0.00184849	0.00192835	0.00177858	0.00182715	0.00190689	0.00171297	0.00171763	0.00181356	0.00195644	0.00187063	0.00180347	0.00162003	0.0017403	0.00177384	0.00196025	0.00158364	0.00199827	0.00183671	0.0455228	0.0645462	0.00204121	0.00179956	0.00162066	0.00185125	0.093991	0.00186505	0.00175628	0.00193719	0.00183246	0.00168958	0.00177701	0.0019252	0.00172911	0.0566258	0.00180257	0.00184783	0.00147993	0.00176426	0.0019295	0.00198652	0.00180493	0.0238167	0.00193854	0.00195644	0.0016952	0.00173556	0.00182688	0.00210634	0.0018829
PLOD1	4.24603	5.97149	6.25792	4.85152	4.15046	5.56154	6.79388	4.28659	5.69613	4.45822	4.19054	4.71918	5.42773	3.90125	4.62943	5.79001	4.69006	4.48617	4.9432	5.30804	4.66668	4.17178	9.54458	5.99959	4.70124	4.22894	5.69296	4.85956	5.35328	4.25394	4.917	4.84746	5.14333	5.21218	4.48855	4.00134	4.80916	5.21849	5.81657	4.70916	4.5066	0.0238167	4.82881	4.11889	4.64265	6.39027	4.97671	4.69006	4.87398
SNCA-AS1	0.00184849	0.130051	0.00177858	0.00182715	0.068345	0.0722983	0.00171763	0.0911151	0.0782491	0.00187063	0.0409478	0.0341993	0.0017403	0.00177384	0.00196025	0.0219759	0.125149	0.00183671	0.0225598	0.0645462	0.00204121	0.0588564	0.00162066	0.00185125	0.00184511	0.00186505	0.050374	0.00193719	0.0977857	0.0292318	0.0425944	0.0019252	0.0705584	0.00163896	0.11706	0.100007	0.00147993	0.00176426	0.120872	0.00198652	0.00180493	0.0238167	0.00193854	0.00195644	0.0359577	0.00173556	0.0992897	0.00210634	0.0554538
AC092803.1	0.00184849	0.00192835	0.00177858	0.00182715	0.00190689	0.00171297	0.00171763	0.00181356	0.00195644	0.00187063	0.00180347	0.00162003	0.0017403	0.00177384	0.00196025	0.00158364	0.00199827	0.00183671	0.00160098	0.00168748	0.00204121	0.00179956	0.00162066	0.00185125	0.00184511	0.00186505	0.00175628	0.00193719	0.00183246	0.00168958	0.00177701	0.0019252	0.00172911	0.00163896	0.00180257	0.00184783	0.00147993	0.00176426	0.0019295	0.00198652	0.00180493	0.0238167	0.00193854	0.00195644	0.0016952	0.00173556	0.00182688	0.00210634	0.0018829
PSMB3P2	0.00184849	0.00192835	0.00177858	0.00182715	0.00190689	0.00171297	0.00171763	0.00181356	0.00195644	0.00187063	0.00180347	0.00162003	0.0017403	0.00177384	0.00196025	0.00158364	0.00199827	0.00183671	0.00160098	0.00168748	0.00204121	0.00179956	0.00162066	0.00185125	0.00184511	0.00186505	0.00175628	0.00193719	0.00183246	0.00168958	0.00177701	0.424691	0.00172911	0.00163896	0.00180257	0.00184783	0.00147993	0.00176426	0.0019295	0.00198652	0.00180493	0.0238167	0.00193854	0.00195644	0.0016952	0.00173556	0.00182688	0.00210634	0.0018829
AC108471.2	0.594306	0.637484	0.512423	0.202009	0.00190689	0.159914	0.560462	1.00462	0.307108	0.186975	0.425886	0.17891	0.513491	0.493962	0.348196	0.292811	0.190077	0.374939	0.0349876	0.580608	0.124536	0.211022	0.450599	0.280515	0.152485	0.488642	0.243611	0.505629	0.225007	0.260615	0.556831	0.0019252	0.777724	0.231135	0.263497	0.479074	0.308047	0.563945	0.213691	0.578477	1.05562	0.0238167	0.121713	0.469659	0.26528	0.549486	0.170528	0.874911	0.14041
RNA5S10	0.00184849	0.00192835	0.00177858	0.00182715	0.00190689	1.06173	0.00171763	0.00181356	0.00195644	0.00187063	0.00180347	0.00162003	0.0017403	0.00177384	0.00196025	0.00158364	0.00199827	0.00183671	0.00160098	0.00168748	0.00204121	0.00179956	0.00162066	0.00185125	0.00184511	0.00186505	0.00175628	0.00193719	0.00183246	0.00168958	0.00177701	0.0019252	0.00172911	0.00163896	0.00180257	0.00184783	0.00147993	0.00176426	0.0019295	0.00198652	0.00180493	0.0238167	0.00193854	0.00195644	0.0016952	0.00173556	0.00182688	0.00210634	0.0018829
RNU6-464P	0.00184849	0.00192835	0.00177858	0.00182715	0.00190689	0.00171297	0.00171763	0.00181356	0.00195644	0.00187063	0.00180347	0.00162003	0.0017403	0.00177384	0.00196025	0.00158364	0.00199827	0.00183671	0.00160098	0.00168748	0.00204121	0.00179956	0.00162066	0.00185125	0.00184511	0.00186505	0.00175628	0.00193719	0.00183246	0.00168958	0.00177701	0.0019252	0.00172911	0.00163896	0.00180257	0.00184783	0.00147993	0.00176426	0.0019295	0.00198652	0.00180493	0.0238167	0.00193854	0.00195644	0.0016952	0.00173556	0.00182688	0.00210634	0.0018829
AC244502.3	0.00184849	0.00192835	0.00177858	0.00182715	0.00190689	0.00171297	0.00171763	0.00181356	0.00195644	0.00187063	0.00180347	0.00162003	0.0017403	0.00177384	0.00196025	0.00158364	0.00199827	0.00183671	0.00160098	0.00168748	0.00204121	0.00179956	0.00162066	0.00185125	0.00184511	0.00186505	0.00175628	0.00193719	0.197988	0.00168958	0.29913	0.0019252	0.00172911	0.00163896	0.179181	0.00184783	0.176315	0.00176426	0.0019295	0.00198652	0.00180493	0.0238167	0.00193854	0.00195644	0.0016952	0.00173556	0.00182688	0.00210634	0.0018829
AC091812.2	0.00184849	0.00192835	0.00177858	0.00182715	0.00190689	0.00171297	0.00171763	0.00181356	0.00195644	0.00187063	0.00180347	0.311724	0.0017403	0.00177384	0.320519	0.00158364	0.00199827	0.00183671	0.00160098	0.00168748	0.00204121	0.00179956	0.00162066	0.00185125	0.00184511	0.00186505	0.00175628	0.00193719	0.00183246	0.00168958	0.00177701	0.72863	0.207311	0.00163896	0.00180257	0.00184783	0.00147993	0.00176426	0.0019295	0.00198652	0.00180493	0.0238167	0.00193854	0.00195644	0.0016952	0.203448	0.00182688	0.00210634	0.0018829
CD79B	1.14311	1.54743	1.88775	1.27665	1.51105	2.06743	1.69999	1.27176	1.28806	1.40136	1.89022	1.66386	1.21527	1.91263	1.46053	1.64369	1.25998	1.55212	2.43193	1.74044	1.13374	1.16774	3.60447	0.937934	1.45389	1.05496	3.63264	1.55884	1.55643	1.83219	1.52293	3.5936	1.94728	3.10437	1.72668	1.84016	2.25852	2.50704	1.17305	2.41484	1.57875	0.0238167	1.79521	1.81536	1.91294	1.30177	1.12269	2.27848	1.53087
FARS2	3.35437	3.23167	2.81321	2.60013	3.26886	2.25521	2.07158	2.69321	2.98454	2.60611	2.83727	2.78587	3.61612	2.28441	3.61998	3.71899	3.24839	3.08315	2.70765	3.14695	3.24803	2.72579	2.42884	2.84113	2.26584	2.74553	3.3329	3.14312	2.35828	3.38041	2.75991	2.87769	2.31452	3.47519	2.70949	1.72073	2.45836	3.57622	2.72516	3.21995	2.8731	0.0238167	2.98936	2.57532	2.79241	2.74802	3.18255	2.14156	3.35472
MTND4LP26	0.00184849	0.00192835	0.00177858	0.00182715	0.00190689	0.00171297	0.00171763	0.00181356	0.00195644	0.00187063	0.00180347	0.00162003	0.0017403	0.00177384	0.00196025	0.00158364	0.00199827	0.00183671	0.00160098	0.00168748	0.00204121	0.00179956	0.00162066	0.00185125	0.00184511	0.00186505	0.00175628	0.00193719	0.00183246	0.00168958	0.00177701	0.0019252	0.00172911	0.00163896	0.00180257	0.00184783	0.00147993	0.00176426	0.0019295	0.00198652	0.00180493	0.0238167	0.00193854	0.00195644	0.0016952	0.00173556	0.00182688	0.00210634	0.0018829
AC020656.2	0.0516226	0.094869	0.0433054	0.047447	0.00190689	0.0328122	0.173762	0.0420624	0.103879	0.0530361	0.00180347	0.0486421	0.0342452	0.0509003	0.0691698	0.0354313	0.0842295	0.0665698	0.0271024	0.0505822	0.00204121	0.0432493	0.28859	0.0494265	0.0500674	0.0663933	0.0912323	0.0653117	0.0581395	0.0807137	0.00177701	0.0781783	0.0532389	0.0308705	0.0408098	0.0677813	0.0442729	0.0378434	0.0019295	0.0929306	0.0411346	0.0238167	0.0719343	0.068138	0.0359577	0.0405529	0.0462256	0.00210634	0.0554538
DDX60L	1.79608	2.22515	2.13404	1.02413	1.90781	1.33988	1.58903	1.1726	2.01697	1.96627	1.66783	1.95366	1.75992	1.99827	2.43595	1.56721	1.05646	1.49049	1.35769	1.91339	2.37538	1.50403	2.4126	1.1309	2.47363	1.54589	1.33623	1.61844	1.71933	1.57752	1.80367	1.20772	2.55909	2.30286	2.88443	1.59157	2.3115	2.02663	1.48461	1.10484	1.7634	0.0238167	2.41456	1.89202	1.82176	1.65228	1.69685	1.15771	1.54047
VNN2	2.01916	1.01299	1.70296	0.446509	0.236069	0.395879	0.823535	0.222579	0.389253	0.553636	0.533133	0.64349	0.469003	0.989317	5.0873	1.4036	0.5668	1.60591	0.583382	0.672999	1.87877	0.383726	5.84617	0.491892	0.439125	0.261951	0.872002	0.534191	1.03902	0.447142	0.325767	0.899819	2.08467	1.02234	0.129696	0.82392	0.824493	0.933615	0.240434	0.56742	0.313177	0.0238167	1.00918	0.110203	0.771325	0.103643	0.924581	0.181793	0.781713
RNU6-1307P	0.00184849	0.00192835	0.00177858	0.00182715	0.00190689	0.00171297	0.00171763	0.00181356	0.00195644	0.00187063	0.00180347	0.00162003	0.0017403	0.00177384	0.00196025	0.00158364	0.00199827	0.00183671	0.00160098	0.00168748	0.00204121	0.00179956	0.00162066	0.00185125	0.00184511	0.00186505	0.00175628	0.00193719	0.00183246	0.00168958	0.00177701	0.0019252	0.00172911	0.00163896	0.00180257	0.00184783	0.00147993	0.00176426	0.0019295	0.00198652	0.00180493	0.0238167	0.00193854	0.00195644	0.0016952	0.00173556	0.00182688	0.00210634	0.0018829
RPS6KB2-AS1	0.00184849	0.00192835	0.00177858	0.00182715	0.00190689	0.00171297	0.00171763	0.00181356	0.00195644	0.00187063	0.00180347	0.00162003	0.0017403	0.00177384	0.00196025	0.00158364	0.00199827	0.00183671	0.00160098	0.00168748	0.00204121	0.00179956	0.00162066	0.00185125	0.00184511	0.00186505	0.00175628	0.00193719	0.00183246	0.00168958	0.00177701	0.0019252	0.00172911	0.00163896	0.00180257	0.00184783	0.00147993	0.00176426	0.0019295	0.00198652	0.00180493	0.0238167	0.00193854	0.00195644	0.0016952	0.00173556	0.00182688	0.00210634	0.0018829
IGHJ1P	0.00184849	0.00192835	0.00177858	0.00182715	0.00190689	0.00171297	0.00171763	0.00181356	0.00195644	0.00187063	0.00180347	0.00162003	0.0017403	0.00177384	0.00196025	0.00158364	0.00199827	0.00183671	0.00160098	0.00168748	0.00204121	0.00179956	0.00162066	0.00185125	0.00184511	0.00186505	0.00175628	0.00193719	0.00183246	0.00168958	0.00177701	0.0019252	0.00172911	0.00163896	0.00180257	0.00184783	0.00147993	0.00176426	0.0019295	0.00198652	0.00180493	0.0238167	0.00193854	0.00195644	0.0016952	0.00173556	0.00182688	0.00210634	0.0018829
LINC01219	0.00184849	0.00192835	0.00177858	0.00182715	0.00190689	0.00171297	0.378505	0.00181356	0.00195644	0.00187063	0.0988806	0.0646867	0.0017403	0.293322	0.159434	0.00158364	0.00199827	0.00183671	0.058164	0.00168748	0.00204121	0.10984	0.00162066	0.00185125	0.00184511	0.00186505	0.00175628	0.354978	0.110137	0.403583	0.171535	1.26887	0.264403	0.00163896	0.0960766	0.00184783	0.128569	0.00176426	0.0019295	0.265645	0.107084	0.0238167	0.00193854	0.236441	0.195993	0.00173556	0.112859	0.00210634	0.126404
LINC01994	0.00184849	0.00192835	0.00177858	0.0756559	0.00190689	0.00171297	0.0361746	0.00181356	0.00195644	0.065704	0.0748152	0.00162003	0.0017403	0.00177384	0.00196025	0.00158364	0.190077	0.00183671	0.00160098	0.00168748	0.00204121	0.00179956	0.00162066	0.0610657	0.00184511	0.00186505	0.0409507	0.00193719	0.00183246	0.038212	0.00177701	0.0019252	0.00172911	0.00163896	0.00180257	0.00184783	0.0198885	0.00176426	0.0019295	0.0929306	0.00180493	0.0238167	0.00193854	0.0805275	0.0016952	0.00173556	0.0565297	0.00210634	0.0018829
RCN3	2.11478	2.01536	3.88087	2.36392	2.57502	3.27278	6.99715	4.05054	2.16171	2.12562	3.03506	2.86451	2.3022	3.75722	2.59055	3.23839	2.1703	3.10228	2.67838	2.57586	2.34763	2.47177	15.2136	2.3774	2.42158	2.51367	3.27877	2.24788	2.42576	2.60198	4.61042	3.30483	5.969	3.64821	4.32204	5.15792	5.84383	2.31393	3.30262	2.71708	3.69526	0.0238167	4.23674	2.14502	3.15929	3.35843	2.13355	3.90296	3.04283
PPP4C	12.5841	12.4555	12.0692	11.8314	12.0308	12.7419	8.50624	12.0492	11.5611	12.2591	10.9224	12.1833	12.4986	11.1824	13.9448	12.6667	13.2311	11.2086	11.3995	11.8698	12.6552	12.9999	10.5379	12.0308	13.0922	12.6609	13.2082	12.6348	11.9593	12.8854	11.6974	16.1862	10.5642	12.5083	10.4165	10.8604	10.7226	12.1587	12.0492	11.8779	12.7199	0.0238167	13.4444	11.9683	11.4283	12.0045	13.1621	10.9119	12.4351
COX6CP17	0.00184849	0.00192835	0.00177858	0.00182715	0.00190689	1.10315	0.00171763	0.00181356	0.00195644	0.00187063	0.00180347	0.00162003	0.0017403	0.00177384	0.00196025	0.00158364	0.00199827	0.00183671	0.00160098	0.00168748	0.00204121	0.00179956	0.00162066	0.00185125	0.00184511	0.00186505	0.00175628	0.00193719	0.00183246	0.00168958	0.00177701	0.0019252	0.00172911	0.00163896	0.00180257	0.00184783	0.00147993	0.00176426	0.0019295	0.00198652	0.00180493	0.0238167	0.00193854	0.00195644	0.0016952	0.00173556	0.00182688	0.00210634	0.0018829
AL121929.1	0.00184849	0.00192835	0.00177858	0.00182715	0.00190689	0.00171297	0.00171763	0.00181356	0.00195644	0.00187063	0.00180347	0.00162003	0.0017403	0.00177384	0.00196025	0.00158364	0.00199827	0.00183671	0.00160098	0.00168748	0.00204121	0.00179956	0.00162066	0.00185125	0.00184511	0.00186505	0.00175628	0.00193719	0.00183246	0.00168958	0.00177701	0.0019252	0.00172911	0.00163896	0.00180257	0.00184783	0.00147993	0.00176426	0.0019295	0.00198652	0.00180493	0.0238167	0.00193854	0.00195644	0.0016952	0.00173556	0.00182688	0.00210634	0.0018829
JAKMIP3	0.13138	0.0826094	0.143156	0.0899937	0.131281	0.114307	0.280179	0.122459	0.103879	0.30055	0.73199	0.17891	0.0709861	0.213036	0.127928	0.0594428	0.204163	0.18924	0.346425	0.168403	0.0893144	0.227281	0.0679125	0.154656	0.137752	0.173708	0.25297	0.148914	0.139105	0.137793	0.325767	0.21953	0.431129	0.154756	0.439494	0.11699	0.354347	0.17372	0.0927356	0.129696	0.107084	0.0238167	0.111932	0.15246	0.273225	0.26233	0.183814	0.123444	0.198437
AL365440.1	0.00184849	0.00192835	0.00177858	0.047447	0.00190689	0.00171297	0.00171763	0.0499865	0.00195644	0.065704	0.00180347	0.0341993	0.0017403	0.00177384	0.113074	0.00158364	0.00199827	0.00183671	0.00160098	0.00168748	0.00204121	0.00179956	0.0252906	0.0610657	0.0500674	0.00186505	0.0409507	0.00193719	0.00183246	0.038212	0.00177701	0.0019252	0.00172911	0.0308705	0.00180257	0.00184783	0.0231502	0.0378434	0.0019295	0.00198652	0.00180493	0.0238167	0.00193854	0.00195644	0.0016952	0.00173556	0.00182688	0.00210634	0.067676
AC099494.1	0.00184849	0.00192835	0.00177858	0.0604622	0.131281	0.0722983	0.0439724	0.00181356	0.0909432	0.0815758	0.062786	0.00162003	0.0566398	0.00177384	0.00196025	0.154286	0.0985319	0.00183671	0.058164	0.0384218	0.113128	0.00179956	0.00162066	0.00185125	0.0640777	0.00186505	0.050374	0.0946647	0.0716159	0.00168958	0.0509776	0.0942469	0.00172911	0.0425345	0.155734	0.00184783	0.0545667	0.00176426	0.120872	0.00198652	0.0614411	0.0238167	0.00193854	0.00195644	0.0449254	0.00173556	0.00182688	0.166526	0.0817837
AC004233.3	0.229015	0.00192835	0.260033	0.768695	0.373394	1.05441	0.823535	0.83932	0.203108	0.508386	0.229826	0.524278	0.0566398	0.0608954	0.253734	0.11549	0.501079	0.10182	0.385364	0.253298	0.00204121	0.593625	0.149919	0.361976	0.865998	0.735643	0.499785	0.474634	0.423136	0.330245	0.624642	0.285448	0.376554	0.372058	0.520923	0.734971	0.16813	0.0895289	1.4391	0.301321	0.431923	0.0238167	0.121713	0.56466	0.159765	0.7733	0.112859	1.59481	0.352928
ALDOA	112.918	119.092	79.9486	83.9734	62.0014	119.092	89.1744	57.7969	110.141	121.81	89.1744	110.141	75.3549	63.2876	70.9689	76.4212	124.55	85.1654	131.438	65.5151	99.2298	95.4669	65.5151	86.4671	92.3276	116.031	60.0878	67.7054	110.141	105.638	97.5175	124.55	85.1654	95.4669	66.2229	60.752	79.9486	69.3626	165.962	116.031	74.2523	0.0238167	74.2523	107.762	79.9486	71.6951	101.43	112.918	93.8949
AL121769.1	0.00184849	0.00192835	0.232869	0.00182715	0.00190689	0.00171297	0.00171763	0.00181356	0.00195644	0.00187063	0.00180347	0.00162003	0.0017403	0.00177384	0.00196025	0.279395	0.00199827	0.00183671	0.00160098	0.00168748	0.00204121	0.00179956	0.156628	0.00185125	0.246482	0.00186505	0.00175628	0.00193719	0.00183246	0.235522	0.00177701	0.0019252	0.192123	0.00163896	0.520923	0.55423	0.00147993	0.00176426	0.253475	0.00198652	0.00180493	0.0238167	0.259087	0.301999	0.0016952	0.00173556	0.00182688	0.331024	0.0018829
AC023866.2	0.00184849	0.00192835	0.00177858	0.00182715	0.00190689	0.00171297	0.00171763	0.00181356	0.00195644	0.00187063	0.00180347	0.00162003	0.0017403	0.00177384	0.00196025	0.00158364	0.00199827	0.00183671	0.00160098	0.00168748	0.00204121	0.00179956	0.00162066	0.00185125	0.00184511	0.00186505	0.00175628	0.00193719	0.00183246	0.00168958	0.00177701	0.0019252	0.00172911	0.00163896	0.00180257	0.00184783	0.00147993	0.00176426	0.0019295	0.00198652	0.00180493	0.0238167	0.00193854	0.00195644	0.0016952	0.00173556	0.00182688	0.00210634	0.0018829
CTAGE6	0.0993535	0.164109	0.163906	0.135487	0.105714	0.057469	0.00171763	0.0709206	0.187258	0.00187063	0.327297	0.140276	0.458159	0.00177384	0.00196025	0.0354313	0.00199827	0.0787011	0.125761	0.242535	0.113128	0.00179956	0.00162066	0.280515	0.485314	0.00186505	0.0715997	0.240524	0.780464	0.0807137	0.191403	0.139362	0.215357	0.00163896	0.129696	0.351895	0.19199	0.00176426	0.457707	0.118239	0.00180493	0.0238167	0.0826643	0.0953514	0.0665471	0.00173556	0.00182688	0.261404	0.0018829
AL109941.1	0.00184849	0.00192835	0.00177858	0.00182715	0.00190689	0.00171297	0.00171763	0.00181356	0.00195644	0.00187063	0.00180347	0.00162003	0.0017403	0.00177384	0.00196025	0.00158364	0.00199827	0.00183671	0.00160098	0.00168748	0.00204121	0.00179956	0.00162066	0.00185125	0.00184511	0.00186505	0.00175628	0.00193719	0.00183246	0.00168958	0.00177701	0.0019252	0.00172911	0.00163896	0.00180257	0.00184783	0.00147993	0.00176426	0.0019295	0.00198652	0.00180493	0.0238167	0.00193854	0.00195644	0.0016952	0.00173556	0.00182688	0.00210634	0.0018829
NCEH1	2.40741	1.5077	2.46696	2.68661	1.10846	2.19347	1.34373	1.03527	1.33472	3.20434	1.34611	1.6764	2.02279	0.75677	0.92817	1.52078	2.09349	1.88148	1.80952	1.06695	1.90528	0.85843	0.869651	1.60619	1.80662	2.21288	1.50558	1.62248	2.49884	1.55926	1.59739	1.09212	1.27121	1.36592	1.65414	1.72073	1.46167	1.5198	1.82459	2.94118	1.09871	0.0238167	1.04933	2.10961	1.1986	1.67209	1.86879	2.15477	1.70217
RFX4	0.00184849	0.106787	0.00177858	0.00182715	0.00190689	0.00171297	0.0720966	0.0499865	0.00195644	0.00187063	0.00180347	0.00162003	0.0017403	0.0699142	0.191273	0.00158364	0.00199827	0.0665698	0.00160098	0.00168748	0.00204121	0.00179956	0.022625	0.00185125	0.00184511	0.0532414	0.00175628	0.109452	0.00183246	0.00168958	0.00177701	0.187221	0.00172911	0.0566258	0.00180257	0.00184783	0.00147993	0.00176426	0.0647092	0.00198652	0.05002	0.0238167	0.0634536	0.068138	0.0293681	0.0335776	0.0843614	0.00210634	0.154079
NRAP	0.356826	0.130051	0.0820778	0.119669	0.183374	0.129756	0.0528747	0.00181356	0.103879	0.17008	0.347096	0.00162003	0.0566398	0.152835	0.00196025	0.504961	0.0842295	0.359541	0.224961	0.168403	0.169524	0.0588564	0.0760865	0.0610657	0.152485	0.434518	2.36366	0.542411	0.182553	0.038212	0.0607603	0.0019252	0.0452854	0.0246467	2.95223	0.185805	0.0282566	0.0378434	0.144713	0.0713281	0.00180493	0.0238167	0.0826643	0.373627	0.69142	0.0335776	0.0992897	0.00210634	0.0018829
ZFYVE28	2.39529	3.29871	2.68534	2.20474	2.12098	3.48396	3.13783	2.44118	2.60952	2.61146	2.3737	2.37627	3.50404	3.14415	2.69211	3.17262	2.48217	2.36156	2.20474	3.07761	3.3118	2.50863	3.08912	2.87806	1.85502	1.86879	2.66201	2.41289	3.01741	3.07283	2.73815	2.49821	3.00525	2.64886	2.14098	3.19908	2.19546	2.40834	2.36254	2.50835	3.48014	0.0238167	3.09474	2.07119	3.086	2.13122	2.5049	2.27277	2.79377
NPM1P19	0.00184849	0.00192835	0.00177858	0.104346	0.131281	0.00171297	0.00171763	0.00181356	0.00195644	0.124531	0.00180347	0.140276	0.0017403	0.00177384	0.00196025	0.00158364	0.00199827	0.18924	0.00160098	0.00168748	0.00204121	0.00179956	0.00162066	0.00185125	0.00184511	0.126446	0.00175628	0.00193719	0.00183246	0.0949944	0.00177701	0.0019252	0.00172911	0.0852363	0.00180257	0.00184783	0.00147993	0.00176426	0.133042	0.151262	0.00180493	0.0238167	0.00193854	0.00195644	0.250944	0.00173556	0.00182688	0.00210634	0.0018829
RCAN3	3.71943	3.5558	2.19347	3.49473	3.2802	3.01907	2.01751	3.28713	3.68629	3.89328	2.40148	3.43857	3.3329	2.15054	2.96532	3.44582	3.93246	3.37703	3.19732	3.08527	3.30049	3.54587	1.29673	4.65719	3.53941	4.07904	3.80196	3.58698	3.35808	3.23059	2.9139	2.13271	2.14556	3.30336	2.15113	4.19385	1.61541	3.17733	3.76051	3.14558	3.53748	0.0238167	2.31769	3.86532	2.58745	2.86914	3.90548	3.57991	3.33327
RNU6-18P	0.00184849	0.00192835	0.00177858	0.00182715	0.00190689	0.00171297	0.00171763	0.00181356	0.00195644	0.00187063	0.00180347	0.00162003	0.0017403	0.00177384	0.00196025	0.00158364	0.00199827	0.00183671	0.00160098	0.00168748	0.00204121	0.00179956	0.00162066	0.00185125	0.00184511	0.00186505	0.00175628	0.00193719	0.00183246	0.00168958	0.00177701	0.0019252	0.00172911	0.00163896	0.00180257	0.00184783	0.00147993	0.00176426	0.0019295	0.00198652	0.00180493	0.0238167	0.00193854	0.00195644	0.0016952	0.00173556	0.00182688	0.00210634	0.0018829
GALC	2.04319	2.00271	1.55643	1.40616	1.66386	1.93085	2.71117	2.05805	1.98103	2.04709	2.75528	2.16503	1.95311	1.86075	2.40082	1.97927	1.66986	2.49884	1.94696	2.19663	1.68036	1.83974	3.92481	2.19842	1.5116	1.8093	2.01507	2.17404	2.04463	2.02503	2.43002	4.44269	2.73517	2.28024	3.04352	1.82066	3.00554	2.37565	1.85058	2.20725	1.99945	0.0238167	2.04804	1.97789	2.71644	2.10313	2.44623	1.90828	2.03384
MIR548AM	0.00184849	0.00192835	0.00177858	0.00182715	0.00190689	0.00171297	0.00171763	0.00181356	0.00195644	0.00187063	0.00180347	0.00162003	0.0017403	0.00177384	0.00196025	0.00158364	0.00199827	0.00183671	0.00160098	0.00168748	0.00204121	0.00179956	0.00162066	0.00185125	0.00184511	0.00186505	0.00175628	0.00193719	0.00183246	0.00168958	0.00177701	0.0019252	0.00172911	0.00163896	0.00180257	0.00184783	0.00147993	0.00176426	0.0019295	0.00198652	0.00180493	0.0238167	0.00193854	0.00195644	0.0016952	0.00173556	0.00182688	0.00210634	0.0018829
ZNF451	3.01938	2.93858	2.76216	2.64031	2.72126	3.06692	5.0046	3.33651	2.5947	3.17229	3.20575	3.1171	2.69965	3.96635	2.69211	2.8512	3.18616	3.55038	3.46941	2.96839	3.04481	3.27315	3.36951	2.85856	2.63465	3.29142	2.72483	3.78121	3.21777	3.22752	3.05279	4.47748	3.98646	2.91034	3.4786	2.89579	3.97203	3.31908	3.16357	3.10129	2.84817	0.0238167	2.77876	3.5558	3.79085	3.25168	3.36707	2.431	2.86119
MIR574	0.00184849	0.00192835	0.00177858	0.00182715	0.00190689	0.00171297	0.00171763	0.00181356	0.00195644	0.00187063	0.00180347	0.00162003	0.0017403	0.00177384	0.00196025	0.00158364	0.00199827	0.00183671	0.00160098	0.00168748	0.00204121	0.00179956	0.00162066	0.00185125	0.00184511	0.00186505	0.00175628	0.00193719	0.00183246	0.00168958	0.00177701	0.0019252	0.00172911	0.00163896	0.00180257	0.00184783	0.00147993	0.00176426	0.0019295	0.00198652	0.00180493	0.0238167	0.00193854	0.00195644	0.0016952	0.00173556	0.00182688	0.00210634	0.0018829
LINC02503	0.00184849	0.00192835	0.00177858	0.00182715	0.00190689	0.00171297	0.00171763	0.00181356	0.00195644	0.00187063	0.00180347	0.0486421	0.0017403	0.00177384	0.00196025	0.0467089	0.00199827	0.10182	0.00160098	0.00168748	0.00204121	0.00179956	0.00162066	0.00185125	0.00184511	0.00186505	0.00175628	0.253668	0.00183246	0.00168958	0.00177701	0.0019252	0.00172911	0.00163896	0.00180257	0.00184783	0.00147993	0.00176426	0.0019295	0.00198652	0.00180493	0.0238167	0.00193854	0.00195644	0.0016952	0.0717764	0.00182688	0.00210634	0.0018829
AC012506.2	0.00184849	0.00192835	0.00177858	0.00182715	0.00190689	0.00171297	0.00171763	0.00181356	0.00195644	0.00187063	0.00180347	0.00162003	0.0017403	0.00177384	0.00196025	0.00158364	0.00199827	0.00183671	0.00160098	0.00168748	0.00204121	0.00179956	0.00162066	0.00185125	0.00184511	0.00186505	0.00175628	0.00193719	0.00183246	0.00168958	0.00177701	0.0019252	0.00172911	0.00163896	0.00180257	0.00184783	0.00147993	0.00176426	0.0019295	0.00198652	0.00180493	0.0238167	0.00193854	0.00195644	0.0016952	0.00173556	0.00182688	0.00210634	0.0018829
AC007557.2	0.00184849	0.00192835	0.00177858	0.00182715	0.00190689	0.00171297	0.00171763	0.00181356	0.00195644	0.00187063	0.00180347	0.00162003	0.0017403	0.00177384	0.00196025	0.00158364	0.00199827	0.00183671	0.00160098	0.00168748	0.00204121	0.00179956	0.00162066	0.00185125	0.00184511	0.00186505	0.00175628	0.00193719	0.00183246	0.00168958	0.00177701	0.0019252	0.00172911	0.00163896	0.00180257	0.00184783	0.00147993	0.00176426	0.0019295	0.186412	0.00180493	0.0238167	0.00193854	0.00195644	0.0016952	0.00173556	0.00182688	0.00210634	0.0018829
LINC00621	0.00184849	0.00192835	0.00177858	0.00182715	0.00190689	0.144512	0.00171763	0.00181356	0.00195644	0.00187063	0.0860294	0.191508	0.0017403	0.00177384	0.00196025	0.0467089	0.00199827	0.00183671	0.137263	0.105269	0.00204121	0.144196	0.102931	0.183609	0.00184511	0.141795	0.00175628	0.00193719	0.00183246	0.00168958	0.119376	0.0019252	0.00172911	0.141281	0.00180257	0.100007	0.00147993	0.00176426	0.0019295	0.00198652	0.00180493	0.0238167	0.00193854	0.00195644	0.0665471	0.128259	0.00182688	0.00210634	0.182585
RNF24	2.28111	1.73337	2.36612	2.63498	2.74364	3.05279	4.65147	2.38287	2.29739	2.52111	2.02117	2.37068	2.13502	1.9686	2.47915	2.28231	2.32956	1.92892	1.9882	1.75163	1.88859	2.65232	4.48755	2.92125	3.04586	2.84029	2.31565	2.02147	2.74586	2.10991	1.88327	3.40356	1.87111	2.29565	2.25657	3.79085	1.92645	2.01565	3.56757	2.82051	1.94757	0.0238167	2.07119	2.44482	2.26236	1.92724	1.99491	3.6895	2.40509
MIR378E	0.00184849	0.00192835	0.00177858	0.00182715	0.00190689	0.00171297	0.00171763	0.00181356	0.00195644	0.00187063	0.00180347	0.00162003	0.0017403	0.00177384	0.00196025	0.00158364	0.00199827	0.00183671	0.00160098	0.00168748	0.00204121	0.00179956	0.00162066	0.00185125	0.00184511	0.00186505	0.00175628	0.00193719	0.00183246	0.00168958	0.00177701	0.0019252	0.00172911	0.00163896	0.00180257	0.00184783	0.00147993	0.00176426	0.0019295	0.00198652	0.00180493	0.0238167	0.00193854	0.00195644	0.0016952	0.00173556	0.00182688	0.00210634	0.0018829
CYP4F34P	0.00184849	0.249889	0.429621	0.00182715	0.00190689	0.159914	0.00171763	0.00181356	0.278163	0.396977	0.00180347	0.671041	0.0017403	0.6763	0.00196025	0.253475	0.00199827	0.00183671	0.125761	0.15668	0.377723	1.02857	0.00162066	0.00185125	0.548911	0.422196	0.00175628	1.30108	0.00183246	0.00168958	0.00177701	0.0019252	0.00172911	0.00163896	0.296368	1.034	0.00147993	0.00176426	0.0019295	0.00198652	0.560698	0.0238167	0.00193854	1.02479	0.250944	0.00173556	0.00182688	0.00210634	0.967977
DROSHA	5.61753	4.57295	5.64123	5.54462	5.54252	4.82541	6.04929	6.62325	5.23278	3.96294	6.69021	4.53577	5.57333	6.99367	4.94101	5.00876	5.04638	5.09915	5.02697	6.50172	5.20148	4.81834	6.33145	5.31429	6.54899	5.35767	6.06348	4.94779	7.09753	4.43238	6.04929	4.5961	7.66244	5.69757	6.18852	6.8504	7.70035	5.72782	5.51375	4.42775	7.93773	0.0238167	7.10506	4.29131	6.22812	5.08148	5.36153	5.78085	4.89702
BCL7C	4.73451	4.71658	4.18962	4.78101	4.60484	5.97379	5.51375	5.58775	4.84459	4.47792	5.606	4.87765	4.69824	5.26735	5.181	5.03927	4.81246	5.40809	4.89755	4.11398	4.36676	4.73778	4.58135	4.67409	6.6624	4.23366	5.24052	4.75061	4.69824	4.32877	5.27661	5.29435	5.45069	5.3954	5.36931	5.58841	6.57832	4.23545	4.39198	5.07186	5.7333	0.0238167	6.80419	3.88826	5.76284	4.5301	4.5535	6.19918	4.8942
AC098851.1	0.256579	0.316344	0.436741	0.241049	0.552434	0.114307	0.00171763	0.133285	0.00195644	0.00187063	0.00180347	0.165394	0.0017403	0.221562	0.00196025	0.00158364	0.00199827	0.145538	0.00160098	0.189089	0.204943	0.425886	0.00162066	0.00185125	0.00184511	0.276868	0.233311	0.00193719	0.250504	0.70959	0.401616	0.751996	0.00172911	0.113025	0.129696	0.351895	0.328095	0.224852	0.266246	0.200291	0.00180493	0.0238167	0.269211	0.180142	0.0985924	0.115403	0.00182688	0.00210634	0.154079
RAB9AP2	0.00184849	0.00192835	0.00177858	0.00182715	0.00190689	0.00171297	0.00171763	0.00181356	0.00195644	0.00187063	0.00180347	0.00162003	0.0017403	0.00177384	0.00196025	0.00158364	0.00199827	0.00183671	0.00160098	0.00168748	0.00204121	0.00179956	0.00162066	0.00185125	0.00184511	0.00186505	0.00175628	0.00193719	0.00183246	0.00168958	0.00177701	0.0019252	0.00172911	0.00163896	0.00180257	0.00184783	0.00147993	0.00176426	0.0019295	0.00198652	0.00180493	0.0238167	0.00193854	0.00195644	0.0016952	0.00173556	0.00182688	0.00210634	0.0018829
LEMD2	6.86935	6.50653	7.00498	7.32259	7.24141	7.72636	12.0222	7.88579	6.61645	7.37844	8.51376	7.61852	7.45024	9.17418	5.91345	7.42371	6.85768	6.88273	7.75116	7.24386	7.34193	6.52349	9.3901	7.20738	8.39041	7.47972	7.14749	7.60769	8.12769	7.07133	7.85748	9.52159	8.06809	7.41931	7.39116	10.5446	8.42906	7.29889	8.3474	7.91497	8.06034	0.0238167	8.81793	7.92609	9.41238	7.74219	6.40986	9.65434	7.41795
BTLA	0.147945	0.260837	0.143156	0.34391	0.317061	0.20877	0.110877	0.133285	0.335395	0.17008	0.00180347	0.126354	0.501163	0.365555	0.4511	0.418882	0.0734974	0.308585	0.346425	0.29799	0.390144	0.126701	0.516056	0.265356	0.0500674	0.157174	0.836938	0.189397	0.286492	0.121855	0.130434	0.567377	0.151345	0.435163	0.00180257	0.0518408	0.104094	0.647617	0.0647092	0.347165	0.374485	0.0238167	0.171724	0.195528	0.0778997	0.103643	0.140645	0.229749	0.126404
HES7	0.114924	0.00192835	0.729864	0.241049	0.373394	0.57575	0.0818413	0.186677	0.15673	0.138805	0.229826	0.191508	0.0017403	0.245104	0.295531	0.0594428	0.0985319	0.113498	0.125761	0.0787055	0.135465	0.0588564	0.642469	0.307682	0.233907	0.0970874	0.100798	0.253668	0.477574	0.447142	0.367326	0.553996	0.257001	0.0308705	0.573742	0.185805	0.354347	0.103044	0.213691	0.432345	0.527819	0.0238167	0.475507	0.15246	0.195993	0.271111	0.305685	0.181793	0.226353
AC022898.2	0.0672937	0.094869	0.00177858	0.0604622	0.0810465	0.0436367	0.0439724	0.133285	0.00195644	0.00187063	0.0988806	0.0341993	0.0017403	0.124752	0.00196025	0.0467089	0.00199827	0.134224	0.00160098	0.00168748	0.00204121	0.0926451	0.0358788	0.00185125	0.0640777	0.00186505	0.00175628	0.0946647	0.182553	0.0507581	0.0897668	0.0019252	0.0794179	0.0425345	0.263497	0.100007	0.26838	0.00176426	0.0019295	0.00198652	0.00180493	0.0238167	0.121713	0.137848	0.0449254	0.00173556	0.00182688	0.229749	0.0018829
PRDM10	1.94787	1.89535	1.44578	1.88206	1.94812	0.834523	1.38541	1.86736	1.89559	1.84263	1.70378	1.61279	2.13962	1.50374	1.35998	1.74876	1.82437	1.74044	1.637	2.22276	1.8212	1.97056	1.15771	2.10043	1.81269	1.84572	1.53801	1.85322	1.9215	1.5375	1.5277	3.64141	1.47895	1.95366	1.54332	2.02503	1.45367	1.99033	2.28081	1.73116	1.71655	0.0238167	1.55711	2.07627	1.49357	1.93721	1.93454	1.5562	1.64345
IGLC3	7.01351	9.62858	19.0874	9.68497	4.43456	22.903	4.4448	3.69413	8.50286	14.5144	1.2272	26.6572	1.16962	12.1037	19.1823	12.1085	12.154	29.8128	35.0509	35.5557	15.8621	7.99948	55.6571	10.584	1.64394	6.044	20.3063	13.5526	2.16827	25.901	5.03821	9.79396	2.6436	31.093	3.56256	3.46786	9.96447	19.6737	6.53307	13.7286	9.03849	0.0238167	4.9964	7.92293	12.3247	15.3385	8.60659	2.55001	7.70439
TRAJ36	0.00184849	0.00192835	0.00177858	0.00182715	0.00190689	0.00171297	0.00171763	0.00181356	0.00195644	0.00187063	0.00180347	0.00162003	0.0017403	0.00177384	0.00196025	0.00158364	0.00199827	0.00183671	0.00160098	0.00168748	0.00204121	0.00179956	0.00162066	0.00185125	0.00184511	0.00186505	0.00175628	0.00193719	0.00183246	0.00168958	0.00177701	0.0019252	0.00172911	0.00163896	0.00180257	0.00184783	0.00147993	0.00176426	0.0019295	0.00198652	0.00180493	0.0238167	0.00193854	0.00195644	0.0016952	0.00173556	0.00182688	0.00210634	0.0018829
VPS18	3.18466	2.97185	3.14558	3.17319	3.10901	4.03078	2.63876	2.19378	2.54218	3.78395	2.57471	2.99275	3.09315	1.78987	1.96974	2.98994	2.83064	2.74364	3.2047	2.76586	3.12525	2.26236	2.62289	2.78587	2.88406	2.90126	3.08453	2.84914	2.6325	3.38711	2.65827	4.47247	2.09611	3.15961	2.42916	2.88078	1.71585	3.62488	3.05009	3.48778	2.6368	0.0238167	2.63432	2.93147	2.39214	2.96567	2.98764	3.01435	3.02963
LINC01686	0.0993535	0.130051	0.0626686	0.0604622	0.131281	0.144512	0.409378	0.0606673	0.130008	0.203101	0.157301	0.00162003	0.140137	0.230619	0.143632	0.0736585	0.00199827	0.10182	0.0852363	0.0384218	0.113128	0.0588564	0.25494	0.00185125	0.0640777	0.189298	0.050374	0.122213	0.0977857	0.307603	0.181717	0.0942469	0.257001	0.154756	0.244428	0.307945	0.346552	0.0483536	0.120872	0.140041	0.0614411	0.0238167	0.190453	0.0953514	0.169291	0.0828201	0.140645	0.123444	0.0018829
RNU6-78P	0.00184849	0.00192835	0.00177858	0.00182715	0.00190689	0.00171297	0.00171763	0.00181356	0.00195644	0.00187063	0.00180347	0.00162003	0.0017403	0.00177384	0.00196025	0.00158364	0.00199827	0.00183671	0.00160098	0.00168748	0.00204121	0.00179956	0.00162066	0.00185125	0.00184511	0.00186505	0.00175628	0.00193719	0.00183246	0.00168958	0.00177701	0.0019252	0.00172911	0.00163896	0.00180257	0.00184783	0.00147993	0.00176426	0.0019295	0.00198652	0.00180493	0.0238167	0.00193854	0.00195644	0.0016952	0.00173556	0.00182688	0.00210634	0.0018829
DUX4L11	0.00184849	0.00192835	0.00177858	0.00182715	0.00190689	0.00171297	0.00171763	0.00181356	0.00195644	0.00187063	0.00180347	0.00162003	0.0017403	0.00177384	0.00196025	0.00158364	0.00199827	0.00183671	0.00160098	0.00168748	0.00204121	0.00179956	0.00162066	0.00185125	0.00184511	0.00186505	0.00175628	0.00193719	0.00183246	0.00168958	0.00177701	0.0019252	0.00172911	0.00163896	0.00180257	0.00184783	0.00147993	0.00176426	0.0019295	0.00198652	0.00180493	0.0238167	0.00193854	0.00195644	0.0016952	0.00173556	0.00182688	0.00210634	0.0018829
AC137803.1	0.00184849	0.00192835	0.00177858	0.00182715	0.52032	0.00171297	0.00171763	0.00181356	0.00195644	0.153914	0.00180347	0.00162003	0.0017403	0.00177384	0.00196025	0.00158364	0.00199827	0.00183671	0.00160098	0.00168748	0.00204121	0.00179956	0.00162066	0.00185125	0.00184511	0.00186505	0.00175628	0.618302	0.00183246	0.00168958	0.00177701	0.0019252	0.00172911	0.00163896	0.00180257	0.00184783	0.00147993	0.00176426	0.0019295	0.00198652	0.00180493	0.0238167	0.00193854	0.00195644	0.0016952	0.00173556	0.00182688	0.00210634	0.0018829
AL022316.1	0.147945	0.316344	0.00177858	0.00182715	0.00190689	0.00171297	0.00171763	0.00181356	0.00195644	0.00187063	0.00180347	0.00162003	0.0017403	0.00177384	0.00196025	0.00158364	0.00199827	0.00183671	0.00160098	0.105269	0.00204121	0.00179956	0.0847523	0.00185125	0.137752	0.00186505	0.00175628	0.00193719	0.00183246	0.00168958	0.00177701	0.170737	0.00172911	0.217898	0.00180257	0.249549	0.120868	0.116058	0.0019295	0.00198652	0.00180493	0.0238167	0.00193854	0.00195644	0.0016952	0.00173556	0.00182688	0.00210634	0.276321
UQCRB	22.6401	22.6946	22.7924	21.73	25.1879	21.0906	28.5775	21.0042	21.3349	21.7725	21.9865	21.5884	23.8696	31.9427	20.8719	23.0176	21.2309	25.1081	24.9024	26.2676	19.9679	20.1942	25.047	20.0075	19.595	26.1287	24.6279	23.2487	23.6808	21.2888	22.7474	20.5749	21.8504	20.8212	22.9676	18.5712	26.3414	26.1287	20.1942	22.3028	21.5416	0.0238167	24.4354	22.2476	22.345	23.0176	22.199	14.1264	22.1469
AL049650.1	0.584475	0.00192835	0.62154	0.937031	1.50475	0.42755	0.503913	0.00181356	0.335395	0.00187063	0.385281	0.401189	0.837422	0.396011	0.762429	0.504961	0.288977	0.584907	0.610837	0.220899	0.00204121	0.70841	0.498788	0.265356	0.336816	0.46083	0.25297	0.434739	0.00183246	0.222252	0.799114	0.995769	0.487557	0.231135	0.244428	0.00184783	0.613783	0.612539	0.672553	0.398933	0.431923	0.0238167	0.00193854	0.433509	1.02973	0.203448	0.385198	0.00210634	0.687729
MIR3117	0.00184849	0.00192835	0.00177858	0.00182715	0.00190689	0.00171297	0.00171763	0.00181356	0.00195644	0.00187063	0.00180347	0.00162003	0.0017403	0.00177384	0.00196025	0.00158364	0.00199827	0.00183671	0.00160098	0.00168748	0.00204121	0.00179956	0.00162066	0.00185125	0.00184511	0.00186505	0.00175628	0.00193719	0.00183246	0.00168958	0.00177701	0.0019252	0.00172911	0.00163896	0.00180257	0.00184783	0.00147993	0.00176426	0.0019295	0.00198652	0.00180493	0.0238167	0.00193854	0.00195644	0.0016952	0.00173556	0.00182688	0.00210634	0.0018829
AC009065.7	0.00184849	0.00192835	0.00177858	0.00182715	0.00190689	0.00171297	0.00171763	0.00181356	0.00195644	0.313629	0.0988806	0.00162003	0.0017403	0.00177384	0.00196025	0.00158364	0.00199827	0.00183671	0.00160098	0.00168748	0.00204121	0.00179956	0.00162066	0.00185125	0.00184511	0.00186505	0.00175628	0.00193719	0.00183246	0.00168958	0.00177701	0.0019252	0.0884788	0.00163896	0.00180257	0.150868	0.00147993	0.0757513	0.0019295	0.00198652	0.00180493	0.0238167	0.00193854	0.00195644	0.0016952	0.00173556	0.00182688	0.00210634	0.0018829
DIPK1B	1.52193	1.79434	1.76268	1.85502	1.45145	2.11131	3.44022	1.87797	1.28806	2.00217	2.18029	2.07505	1.38008	2.35505	1.43416	1.4036	1.88992	1.74044	1.75529	1.33088	1.09704	1.61896	2.97219	1.39505	1.82203	2.05418	1.63267	1.72578	1.45077	1.88668	2.37713	1.8266	2.25135	1.97555	1.98933	2.29172	2.94996	1.3684	0.962373	1.96468	1.12215	0.0238167	2.29259	1.87991	1.65496	1.56695	1.61655	2.26553	2.11052
PRRT1	2.11106	1.96264	3.28635	2.47556	2.61302	3.22285	3.77496	2.81351	1.86234	2.56799	2.95323	1.94563	2.6288	4.03737	1.5016	2.37097	2.74936	2.3894	2.40477	2.46116	1.88859	1.6971	4.32833	2.14357	2.56799	2.29377	2.71202	2.04434	3.16644	2.91492	3.297	3.07211	4.57189	2.25135	3.11677	2.4532	3.64103	2.12658	2.87115	2.56799	2.95665	0.0238167	3.33844	2.14908	4.917	2.44152	2.02227	3.43228	2.57284
MRPL20-AS1	3.26666	2.98173	3.63222	3.47757	3.56681	3.88784	3.76791	4.27018	3.18887	2.6086	3.42178	3.19427	3.9493	3.27278	2.39242	3.75266	2.81874	3.03785	2.9364	3.90427	3.01133	3.30557	3.88895	3.67979	4.35863	3.34638	3.88126	2.72735	3.65057	3.64027	3.32775	2.16827	3.43512	3.32875	2.17548	4.43238	3.22498	3.35437	3.59473	3.06934	3.95268	0.0238167	5.05652	2.90801	4.02803	3.4378	3.31868	4.66668	3.50586
AC083843.2	0.00184849	0.00192835	0.00177858	0.00182715	0.00190689	0.00171297	0.0720966	0.00181356	0.00195644	0.00187063	0.00180347	0.00162003	0.0017403	0.00177384	0.00196025	0.0467089	0.00199827	0.0898542	0.00160098	0.00168748	0.00204121	0.00179956	0.0509003	0.00185125	0.00184511	0.00186505	0.00175628	0.00193719	0.00183246	0.0807137	0.00177701	0.0019252	0.00172911	0.00163896	0.00180257	0.00184783	0.00147993	0.00176426	0.107441	0.00198652	0.0846173	0.0238167	0.00193854	0.00195644	0.0665471	0.00173556	0.00182688	0.00210634	0.0018829
RNF5	5.74594	6.56246	6.74061	6.07562	5.68077	7.01034	7.16288	5.24844	6.39815	5.92714	7.31766	6.30442	6.47647	6.44575	6.54389	6.17006	6.40986	6.53811	5.98507	7.27759	5.67452	6.31064	6.62045	5.55934	6.7241	6.31488	6.63539	7.32259	6.26604	6.42458	6.57636	6.93445	6.01846	5.88751	5.97149	5.61549	6.03974	5.85515	6.11862	6.63539	6.62998	0.0238167	6.51651	5.77508	7.17349	6.77188	6.42128	6.46434	6.59894
ONECUT1	0.00184849	0.00192835	0.0433054	0.135487	0.00190689	0.114307	0.100843	0.00181356	0.00195644	0.065704	0.00180347	0.0247912	0.0017403	0.00177384	0.0827885	0.00158364	0.00199827	0.0549758	0.0225598	0.00168748	0.00204121	0.00179956	0.0358788	0.00185125	0.093991	0.00186505	0.00175628	0.00193719	0.00183246	0.121855	0.00177701	0.0019252	0.00172911	0.0308705	0.00180257	0.00184783	0.120868	0.00176426	0.0783704	0.00198652	0.05002	0.0238167	0.00193854	0.00195644	0.0016952	0.00173556	0.00182688	0.00210634	0.067676
POTEC	0.00184849	0.00192835	0.00177858	0.00182715	0.00190689	0.00171297	0.00171763	0.00181356	0.00195644	0.00187063	0.00180347	0.00162003	0.0017403	0.00177384	0.00196025	0.00158364	0.00199827	0.00183671	0.00160098	0.00168748	0.00204121	0.00179956	0.00162066	0.00185125	0.00184511	0.00186505	0.00175628	0.0790602	0.00183246	0.00168958	0.00177701	0.0019252	0.00172911	0.00163896	0.00180257	0.00184783	0.00147993	0.00176426	0.0019295	0.129696	0.0411346	0.0238167	0.00193854	0.00195644	0.0016952	0.00173556	0.00182688	0.00210634	0.0018829
MIR217	0.00184849	0.00192835	0.00177858	0.00182715	0.00190689	0.00171297	0.00171763	0.00181356	0.00195644	0.00187063	0.00180347	0.00162003	0.0017403	0.00177384	0.00196025	0.00158364	0.00199827	0.00183671	0.00160098	0.00168748	0.00204121	0.00179956	0.00162066	0.00185125	0.00184511	0.00186505	0.00175628	0.00193719	0.00183246	0.00168958	0.00177701	0.0019252	0.00172911	0.00163896	0.00180257	0.00184783	0.00147993	0.00176426	0.0019295	0.00198652	0.00180493	0.0238167	0.00193854	0.00195644	0.0016952	0.00173556	0.00182688	0.00210634	0.0018829
AL606534.5	0.00184849	0.00192835	0.0528428	0.0604622	0.00190689	0.00171297	0.00171763	0.00181356	0.00195644	0.00187063	0.00180347	0.00162003	0.0017403	0.00177384	0.00196025	0.00158364	0.00199827	0.00183671	0.00160098	0.00168748	0.00204121	0.00179956	0.00162066	0.00185125	0.00184511	0.00186505	0.00175628	0.00193719	0.00183246	0.00168958	0.00177701	0.0019252	0.00172911	0.00163896	0.00180257	0.00184783	0.00147993	0.00176426	0.0019295	0.00198652	0.00180493	0.0238167	0.00193854	0.00195644	0.0016952	0.00173556	0.0565297	0.00210634	0.0018829
RN7SL49P	0.399926	1.13254	0.00177858	0.369415	0.00190689	0.586298	0.560462	0.614314	0.477574	0.00187063	0.00180347	0.277438	0.404292	0.00177384	0.00196025	0.00158364	0.00199827	0.730309	0.446375	0.00168748	0.00204121	0.00179956	0.00162066	0.708908	0.439125	0.00186505	0.00175628	0.474634	0.392746	0.964003	0.349223	0.79218	0.330932	0.00163896	0.00180257	0.00184783	0.513044	0.00176426	0.0019295	0.00198652	0.82051	0.0238167	0.00193854	0.00195644	0.329097	0.329796	0.371326	0.874911	0.0018829
BNIP3P32	0.00184849	0.00192835	0.00177858	0.00182715	0.00190689	0.00171297	0.00171763	0.00181356	0.00195644	0.00187063	0.00180347	0.00162003	0.0017403	0.00177384	0.00196025	0.00158364	0.00199827	0.00183671	0.00160098	0.00168748	0.00204121	0.00179956	0.00162066	0.00185125	0.00184511	0.00186505	0.00175628	0.00193719	0.00183246	0.00168958	0.00177701	0.0019252	0.00172911	0.00163896	0.00180257	0.00184783	0.00147993	0.00176426	0.0019295	0.00198652	0.00180493	0.0238167	0.00193854	0.00195644	0.0016952	0.00173556	0.00182688	0.00210634	0.0018829
ITFG1-AS1	0.00184849	0.00192835	0.00177858	0.186975	0.00190689	0.00171297	0.00171763	0.00181356	0.00195644	0.00187063	0.00180347	0.126354	0.0017403	0.00177384	0.00196025	0.00158364	0.276083	0.18924	0.125761	0.00168748	0.270833	0.00179956	0.126911	0.00185125	0.00184511	0.00186505	0.175487	0.505629	0.167867	0.00168958	0.161128	0.202764	0.151345	0.00163896	0.00180257	0.185805	0.221893	0.00176426	0.316624	0.00198652	0.00180493	0.0238167	0.00193854	0.00195644	0.140508	0.149637	0.00182688	0.00210634	0.0018829
CCDC63	0.00184849	0.00192835	0.00177858	0.00182715	0.0810465	0.00171297	0.00171763	0.00181356	0.00195644	0.00187063	0.00180347	0.00162003	0.0017403	0.00177384	0.00196025	0.00158364	0.00199827	0.00183671	0.0455228	0.00168748	0.00204121	0.00179956	0.00162066	0.00185125	0.00184511	0.00186505	0.00175628	0.00193719	0.00183246	0.00168958	0.00177701	0.0019252	0.00172911	0.00163896	0.0498318	0.00184783	0.00147993	0.00176426	0.0019295	0.00198652	0.00180493	0.0238167	0.00193854	0.00195644	0.0016952	0.00173556	0.0565297	0.00210634	0.0018829
CDK8	3.28485	2.73905	2.8181	2.93248	3.0825	3.01506	3.52333	3.11985	2.81683	3.00114	3.18922	2.55135	3.26346	2.93606	2.67421	3.01378	3.0707	2.84787	2.69741	2.79608	2.98095	3.26381	2.87245	3.36672	3.26629	2.9185	3.0323	3.12525	3.09168	2.65538	2.76941	3.54329	3.42216	2.68661	2.63009	4.06115	3.26629	3.06292	3.72644	2.85342	3.12461	0.0238167	2.86296	3.0197	3.19795	3.209	3.0089	3.06934	2.94226
NPIPB14P	2.79733	2.51337	2.57401	6.15405	3.57881	4.40676	5.63254	3.66156	2.88303	4.00307	3.23879	6.47089	2.5149	3.75964	2.97521	3.42586	7.0456	2.8151	2.33927	1.90201	3.8781	6.19569	3.23444	3.17842	3.00588	6.23888	2.74615	5.0313	4.19385	7.15194	3.48476	3.93945	3.90253	2.80985	4.00877	5.26673	4.08596	2.79212	2.9687	4.30889	3.44727	0.0238167	3.84991	8.80594	3.62818	2.60764	3.05009	6.78983	4.46331
AL162386.2	0.00184849	0.249889	0.00177858	0.186975	0.00190689	0.00171297	0.149362	0.00181356	0.00195644	0.00187063	0.00180347	0.00162003	0.0017403	0.00177384	0.00196025	0.00158364	0.00199827	0.00183671	0.125761	0.144601	0.00204121	0.00179956	0.00162066	0.00185125	0.00184511	0.00186505	0.00175628	0.00193719	0.00183246	0.00168958	0.00177701	0.0019252	0.00172911	0.00163896	0.00180257	0.00184783	0.00147993	0.00176426	0.0019295	0.00198652	0.00180493	0.0238167	0.212061	0.00195644	0.0016952	0.160822	0.00182688	0.00210634	0.0018829
PCBP3	1.36817	1.29342	1.17862	0.446509	0.275924	1.00726	5.7674	0.410117	1.05906	0.476628	0.910652	0.856555	1.16184	2.10868	1.06798	0.921017	0.597891	0.785761	1.28309	1.33967	1.71003	0.662406	4.9084	0.555356	0.324757	1.09616	0.872002	0.52669	0.423136	1.48017	0.401616	0.930892	0.864402	2.42884	1.3443	1.53345	1.35073	1.44056	1.53129	1.16394	2.31799	0.0238167	1.16024	0.661131	0.832435	0.667299	0.979112	0.770963	0.652064
TRAJ5	0.00184849	0.00192835	0.00177858	0.00182715	0.00190689	0.00171297	0.00171763	0.00181356	0.00195644	0.00187063	0.00180347	0.00162003	0.0017403	0.00177384	0.00196025	0.00158364	0.00199827	0.00183671	0.00160098	0.00168748	0.00204121	0.00179956	0.00162066	0.00185125	0.00184511	0.00186505	0.00175628	0.00193719	0.00183246	0.00168958	0.00177701	0.0019252	0.00172911	0.00163896	0.00180257	0.00184783	0.00147993	0.00176426	0.0019295	0.00198652	0.00180493	0.0238167	0.00193854	0.00195644	0.0016952	0.00173556	0.00182688	0.00210634	0.0018829
LAMA1	0.229015	0.284263	0.194895	0.728081	0.222521	0.129756	0.749638	0.144512	0.533761	0.27498	0.487047	0.443322	0.155575	0.301195	0.307682	0.292811	0.288977	0.969036	0.583382	0.27447	0.401189	0.0926451	2.96034	0.307682	0.287098	0.395573	0.334422	0.215843	0.487367	0.917365	0.401616	0.187221	0.343556	0.723082	0.129696	0.335263	0.893482	0.563945	0.186654	0.379153	0.313177	0.0238167	0.65499	0.458669	0.419971	0.225275	0.620913	0.305563	0.213145
AP006621.3	2.00629	2.45712	2.28826	2.34011	2.11079	2.61724	4.35222	3.41657	1.70607	2.17974	2.86682	1.70217	2.48673	3.4137	1.62571	2.67686	2.21178	2.50983	1.77997	2.49698	1.69156	1.31763	3.97943	1.57102	4.09355	3.01095	3.0279	2.0137	2.68534	2.46181	3.57733	2.39556	5.73256	1.95797	1.75163	3.71285	2.53913	1.6305	2.47144	2.64504	3.12837	0.0238167	3.21492	1.82982	3.10658	3.18362	2.28024	4.67731	2.49485
GRPEL2P2	0.00184849	0.00192835	0.112562	0.202009	0.144251	0.00171297	0.00171763	0.00181356	0.00195644	0.00187063	0.00180347	0.00162003	0.0017403	0.00177384	0.00196025	0.00158364	0.00199827	0.00183671	0.137263	0.00168748	0.00204121	0.00179956	0.00162066	0.211022	0.00184511	0.234796	0.00175628	0.00193719	0.110137	0.108929	0.00177701	0.0019252	0.00172911	0.00163896	0.00180257	0.11699	0.0442729	0.00176426	0.0019295	0.162543	0.00180493	0.0238167	0.00193854	0.00195644	0.0016952	0.172288	0.00182688	0.181793	0.0018829
RIC8B	1.59888	1.76692	2.06169	1.68277	1.52683	1.79724	2.96427	1.44834	1.72018	1.09921	1.49547	1.66386	1.7282	1.4918	0.978432	1.45993	1.59763	1.65749	1.73216	1.84016	1.66163	1.52566	2.30638	1.72393	1.44076	1.19933	1.87771	1.35102	1.5077	1.33513	2.19781	1.03633	1.66535	2.02783	1.46053	0.945137	1.9553	1.689	1.76435	1.66957	2.20392	0.0238167	2.09096	1.72776	1.45679	2.37773	1.62784	1.45474	1.8513
ULK4P1	0.00184849	0.4182	0.608794	0.369415	0.622916	0.732308	0.935941	0.00181356	0.710658	0.730484	0.978061	0.461035	0.323648	0.787854	0.00196025	0.00158364	0.934806	0.482286	0.446375	0.00168748	0.480558	0.740264	0.814083	0.34722	0.00184511	0.248486	0.00175628	0.505629	0.167867	0.434999	0.308779	0.71789	0.627023	0.168318	0.00180257	0.450256	1.06341	0.695155	0.854302	0.289774	0.00180493	0.0238167	0.259087	1.18514	0.619076	0.687518	0.822411	0.00210634	0.652064
PLK3	5.25428	3.43472	7.11917	7.1701	8.4396	8.20542	4.81667	9.24784	4.81667	7.03921	6.70568	9.154	3.53295	5.7417	11.6395	4.91185	7.24386	3.34101	5.77285	2.90464	5.5098	9.98798	4.93987	4.59777	5.64531	6.54295	4.9738	4.63194	7.35327	12.4754	8.69946	18.6335	5.00686	5.11106	12.5083	8.2477	5.53421	3.92863	9.25261	6.80885	6.31327	0.0238167	4.54429	6.11862	4.07904	5.54112	6.05271	11.0452	7.15194
MPLKIP	1.78656	1.60911	1.51359	1.50695	1.75969	1.57802	1.2383	1.77896	1.72954	1.36639	1.58074	1.43324	1.76744	1.62025	1.79434	1.67306	1.80115	1.65228	1.36734	1.49726	1.65644	1.5959	1.17015	1.5611	1.84596	1.52078	1.66587	1.77162	1.56233	1.49816	1.26241	1.44741	1.29048	1.50108	1.5188	1.42879	1.25299	1.70838	1.63832	1.64702	1.52193	0.0238167	1.73886	1.61723	1.27393	1.45168	1.60986	1.19578	1.75078
RN7SL144P	0.00184849	0.00192835	0.00177858	0.00182715	0.00190689	0.00171297	0.00171763	0.00181356	0.00195644	0.00187063	0.00180347	0.00162003	0.0017403	0.00177384	0.00196025	0.266433	0.00199827	0.00183671	0.00160098	0.00168748	0.00204121	0.00179956	0.00162066	0.00185125	0.00184511	0.00186505	0.00175628	0.00193719	0.00183246	0.00168958	0.00177701	0.0019252	0.00172911	0.00163896	0.00180257	0.00184783	0.00147993	0.00176426	0.0019295	0.00198652	0.00180493	0.0238167	0.00193854	0.00195644	0.0016952	0.00173556	0.00182688	0.00210634	0.0018829
LIPJ	0.0672937	0.0621686	0.00177858	0.047447	0.00190689	0.00171297	0.0439724	0.0420624	0.066932	0.0530361	0.18971	0.126354	0.0431421	0.309053	0.00196025	0.0594428	0.00199827	0.145538	0.00160098	0.0645462	0.00204121	0.177759	0.0252906	0.0494265	0.0500674	0.00186505	0.050374	0.0653117	0.00183246	0.038212	0.0607603	0.0637744	0.00172911	0.00163896	0.00180257	0.00184783	0.144713	0.284337	0.0019295	0.00198652	0.0614411	0.0238167	0.491523	0.068138	0.0293681	0.00173556	0.00182688	0.00210634	0.0817837
EN1	0.0516226	0.00192835	0.0433054	0.00182715	0.068345	0.00171297	0.0361746	0.00181356	0.00195644	0.00187063	0.00180347	0.0247912	0.0431421	0.00177384	0.00196025	0.00158364	0.00199827	0.00183671	0.00160098	0.0787055	0.00204121	0.00179956	0.0252906	0.0494265	0.0500674	0.00186505	0.00175628	0.00193719	0.0469114	0.00168958	0.00177701	0.0019252	0.00172911	0.0993535	0.00180257	0.00184783	0.0177565	0.00176426	0.0019295	0.0807137	0.00180493	0.0238167	0.00193854	0.00195644	0.0016952	0.00173556	0.00182688	0.00210634	0.0554538
PEMT	5.91929	5.07069	4.07357	4.91014	4.37356	5.21152	4.8277	5.25804	4.73722	5.48132	6.39027	5.40809	5.43207	6.45356	6.43444	4.59031	4.91814	5.73931	4.70332	4.12819	5.1826	5.54044	4.69824	4.46143	6.10358	5.39967	4.43348	5.95425	4.62391	5.03985	5.07801	5.28304	5.79001	4.79474	5.64057	5.41333	7.50339	4.87066	5.02529	4.75113	6.01679	0.0238167	7.38992	4.01154	6.47647	4.00447	5.26419	6.93332	5.12004
RPL32P31	0.00184849	0.00192835	0.00177858	0.00182715	0.00190689	0.00171297	0.00171763	0.00181356	0.00195644	0.00187063	0.00180347	0.00162003	0.0017403	0.00177384	0.00196025	0.00158364	0.33744	0.00183671	0.00160098	0.00168748	0.00204121	0.00179956	0.00162066	0.00185125	0.00184511	0.00186505	0.00175628	0.00193719	0.00183246	0.00168958	0.00177701	0.0019252	0.00172911	0.00163896	0.00180257	0.00184783	0.00147993	0.00176426	0.0019295	0.00198652	0.00180493	0.0238167	0.00193854	0.00195644	0.0016952	0.00173556	0.00182688	0.00210634	0.0018829
TRIM51	0.00184849	0.00192835	0.00177858	0.0604622	0.00190689	0.00171297	0.00171763	0.00181356	0.00195644	0.00187063	0.00180347	0.00162003	0.0017403	0.00177384	0.00196025	0.00158364	0.00199827	0.00183671	0.00160098	0.00168748	0.00204121	0.00179956	0.00162066	0.00185125	0.00184511	0.00186505	0.00175628	0.00193719	0.00183246	0.00168958	0.00177701	0.0019252	0.0452854	0.00163896	0.00180257	0.00184783	0.00147993	0.00176426	0.0019295	0.00198652	0.00180493	0.0238167	0.00193854	0.00195644	0.0016952	0.00173556	0.00182688	0.00210634	0.0018829
WNK4	0.164738	1.1854	0.931598	4.68002	5.08847	3.43228	1.79039	3.83993	0.970195	3.66734	2.21381	2.74615	1.53801	0.213036	1.83464	0.418882	3.13993	0.267161	1.17522	2.67717	0.244554	4.42635	0.999365	0.45909	4.72682	4.9924	2.11079	5.21468	4.64734	4.63646	5.18202	2.90296	2.26438	0.231135	3.40128	5.76284	3.45689	0.896416	3.09315	3.58193	0.266851	27.7911	0.737104	6.72607	1.93001	8.84464	0.794956	3.442	3.53902
RNU6-940P	0.00184849	0.00192835	0.00177858	0.00182715	0.00190689	0.00171297	0.00171763	0.00181356	0.00195644	0.00187063	0.00180347	0.00162003	0.0017403	0.00177384	0.00196025	0.00158364	0.00199827	0.00183671	0.00160098	0.00168748	0.00204121	0.00179956	0.00162066	0.00185125	0.00184511	0.00186505	0.00175628	0.00193719	0.00183246	0.00168958	0.00177701	0.0019252	0.00172911	0.00163896	0.00180257	0.00184783	0.00147993	0.00176426	0.0019295	0.00198652	0.00180493	0.0238167	0.00193854	0.00195644	0.0016952	0.00173556	0.00182688	0.00210634	0.0018829
AL161629.2	0.00184849	0.00192835	0.00177858	0.00182715	0.00190689	0.00171297	0.00171763	0.00181356	0.00195644	0.00187063	0.00180347	0.00162003	0.0017403	0.00177384	0.00196025	0.00158364	0.00199827	0.00183671	0.00160098	0.00168748	0.00204121	0.00179956	0.00162066	0.00185125	0.00184511	0.00186505	0.00175628	0.00193719	0.00183246	0.00168958	0.00177701	0.0019252	0.00172911	0.00163896	0.00180257	0.00184783	0.00147993	0.00176426	0.0019295	0.00198652	0.00180493	0.0238167	0.00193854	0.00195644	0.0016952	0.00173556	0.00182688	0.00210634	0.0018829
KF459542.1	0.180571	0.525545	0.143156	0.00182715	0.00190689	0.00171297	0.459036	0.00181356	0.00195644	0.531551	0.00180347	0.0964687	0.0017403	0.00177384	0.00196025	0.142043	0.138212	0.422507	0.058164	0.189089	0.459036	0.276868	0.0252906	0.183609	0.00184511	0.0663933	0.499785	0.598991	0.00183246	0.00168958	0.00177701	0.0019252	0.00172911	0.486375	0.00180257	0.00184783	0.00147993	0.00176426	0.0019295	0.22597	0.803682	0.0238167	0.00193854	1.0367	0.305893	0.437616	1.02577	0.00210634	0.226353
RPL19P14	0.00184849	0.00192835	0.00177858	0.00182715	0.00190689	0.00171297	0.00171763	0.00181356	0.00195644	0.00187063	0.00180347	0.165394	0.0017403	0.00177384	0.00196025	0.0736585	0.00199827	0.00183671	0.00160098	0.00168748	0.00204121	0.00179956	0.00162066	0.00185125	0.00184511	0.00186505	0.00175628	0.00193719	0.00183246	0.00168958	0.00177701	0.0019252	0.00172911	0.00163896	0.00180257	0.00184783	0.00147993	0.00176426	0.0019295	0.00198652	0.00180493	0.0238167	0.00193854	0.00195644	0.0016952	0.00173556	0.00182688	0.00210634	0.0018829
AP002392.1	0.00184849	0.00192835	0.00177858	0.00182715	0.00190689	0.00171297	0.00171763	0.00181356	0.00195644	0.00187063	0.00180347	0.00162003	0.0017403	0.00177384	0.00196025	0.00158364	0.00199827	0.00183671	0.00160098	0.00168748	0.00204121	0.00179956	0.00162066	0.00185125	0.00184511	0.00186505	0.00175628	0.00193719	0.00183246	0.00168958	0.00177701	0.0019252	0.00172911	0.00163896	0.00180257	0.00184783	0.00147993	0.00176426	0.0019295	0.00198652	0.00180493	0.0238167	0.00193854	0.00195644	0.0016952	0.00173556	0.00182688	0.00210634	0.0018829
NACAP5	0.00184849	0.00192835	0.00177858	0.00182715	0.00190689	0.00171297	0.00171763	0.204768	0.00195644	0.00187063	0.00180347	0.00162003	0.0017403	0.00177384	0.00196025	0.00158364	0.00199827	0.00183671	0.00160098	0.00168748	0.00204121	0.00179956	0.00162066	0.00185125	0.00184511	0.00186505	0.00175628	0.00193719	0.00183246	0.00168958	0.00177701	0.0019252	0.00172911	0.00163896	0.00180257	0.00184783	0.00147993	0.00176426	0.0019295	0.00198652	0.00180493	0.0238167	0.00193854	0.00195644	0.0016952	0.00173556	0.00182688	0.00210634	0.0018829
LNPEP	2.63498	2.62852	2.6436	2.87973	2.83134	2.40652	2.87217	2.98489	2.67358	2.97421	3.3916	2.59055	2.7638	2.74062	2.21794	2.63399	2.76849	2.67935	2.54061	2.79608	2.89579	2.74401	1.96974	2.33745	3.07449	3.20827	2.53056	3.30625	3.33993	2.53455	3.2558	3.0395	2.9153	2.3121	2.63009	3.79345	2.62034	3.05453	3.15036	2.85947	2.58776	0.0238167	2.70893	3.04026	3.24296	2.84113	3.03616	3.56373	2.72126
AP002518.1	0.00184849	0.00192835	0.0368847	0.047447	0.068345	0.00171297	0.00171763	0.00181356	0.00195644	0.0530361	0.0409478	0.0341993	0.0017403	0.00177384	0.00196025	0.0219759	0.0734974	0.00183671	0.0349876	0.00168748	0.00204121	0.00179956	0.0297244	0.0494265	0.00184511	0.00186505	0.034961	0.00193719	0.00183246	0.038212	0.00177701	0.0019252	0.0373891	0.0308705	0.0498318	0.0518408	0.00147993	0.0378434	0.0019295	0.00198652	0.0614411	0.0238167	0.00193854	0.00195644	0.0293681	0.0335776	0.0462256	0.00210634	0.0554538
SNORA11F	0.00184849	0.00192835	0.00177858	0.00182715	0.00190689	0.00171297	0.00171763	0.00181356	0.00195644	0.00187063	0.00180347	0.00162003	0.0017403	0.00177384	0.00196025	0.00158364	0.00199827	0.00183671	0.00160098	0.00168748	0.00204121	0.00179956	0.00162066	0.00185125	0.00184511	0.00186505	0.00175628	0.00193719	0.00183246	0.00168958	0.00177701	0.0019252	0.00172911	0.00163896	0.00180257	0.00184783	0.00147993	0.00176426	0.0019295	0.00198652	0.00180493	0.0238167	0.00193854	0.00195644	0.0016952	0.00173556	0.00182688	0.00210634	0.0018829
LINC01562	0.147945	0.00192835	0.00177858	0.047447	0.0930561	0.0328122	0.00171763	0.00181356	0.00195644	0.00187063	0.00180347	0.0247912	0.0431421	0.00177384	0.00196025	0.0269164	0.00199827	0.10182	0.0225598	0.00168748	0.00204121	0.00179956	0.0358788	0.0610657	0.109688	0.0532414	0.0409507	0.0653117	0.00183246	0.00168958	0.0707468	0.0019252	0.115742	0.0246467	0.11706	0.0677813	0.0198885	0.0378434	0.0927356	0.10565	0.05002	0.0238167	0.00193854	0.137848	0.0016952	0.0405529	0.0843614	0.00210634	0.0018829
AC021146.8	0.00184849	0.00192835	0.00177858	0.00182715	0.00190689	0.00171297	0.00171763	0.00181356	0.00195644	0.00187063	0.00180347	0.00162003	0.0017403	0.00177384	0.00196025	0.00158364	0.00199827	0.00183671	0.00160098	0.00168748	0.00204121	0.00179956	0.00162066	0.00185125	0.00184511	0.00186505	0.00175628	0.00193719	0.00183246	0.00168958	0.00177701	0.0019252	0.00172911	0.00163896	0.00180257	0.00184783	0.00147993	0.00176426	0.0019295	0.00198652	0.00180493	0.0238167	0.00193854	0.00195644	0.0016952	0.00173556	0.00182688	0.00210634	0.0018829
AC079340.2	0.00184849	0.211928	0.00177858	0.00182715	0.00190689	0.144512	0.00171763	0.00181356	0.00195644	0.00187063	0.00180347	0.00162003	0.184823	0.00177384	0.00196025	0.204503	0.00199827	0.00183671	0.00160098	0.00168748	0.244554	0.160953	0.00162066	0.00185125	0.00184511	0.00186505	0.00175628	0.00193719	0.00183246	0.00168958	0.00177701	0.0019252	0.00172911	0.00163896	0.00180257	0.00184783	0.00147993	0.17372	0.0019295	0.00198652	0.00180493	0.0238167	0.00193854	0.00195644	0.0016952	0.00173556	0.00182688	0.290417	0.0018829
PXT1	0.0993535	0.00192835	0.00177858	0.047447	0.00190689	0.00171297	0.130095	0.0499865	0.15673	0.00187063	0.00180347	0.15276	0.0431421	0.114721	0.113074	0.0219759	0.0842295	0.00183671	0.0225598	0.091144	0.124536	0.00179956	0.0760865	0.0749907	0.0500674	0.0663933	0.0409507	0.00193719	0.12392	0.121855	0.00177701	0.0942469	0.0977911	0.0425345	0.0498318	0.00184783	0.0282566	0.0757513	0.0783704	0.10565	0.115996	0.0238167	0.239986	0.0805275	0.0880623	0.00173556	0.0565297	0.00210634	0.0817837
FAM205BP	0.0672937	0.0708307	0.00177858	0.00182715	0.00190689	0.0328122	0.00171763	0.0499865	0.066932	0.00187063	0.00180347	0.0247912	0.0017403	0.0364038	0.00196025	0.0219759	0.00199827	0.00183671	0.00160098	0.00168748	0.00204121	0.00179956	0.0297244	0.00185125	0.00184511	0.00186505	0.0612237	0.00193719	0.00183246	0.00168958	0.0509776	0.0637744	0.0319293	0.00163896	0.00180257	0.00184783	0.00147993	0.0483536	0.0019295	0.00198652	0.00180493	0.0238167	0.00193854	0.00195644	0.0016952	0.0500674	0.00182688	0.00210634	0.0018829
MRPL22	7.56239	6.70671	6.1773	6.97226	6.78105	5.87043	6.03358	6.81621	7.34825	6.57738	6.70175	6.73233	7.20738	7.73944	7.39759	6.92558	7.14491	8.32664	6.29009	6.22812	6.95813	6.58603	5.79737	6.83503	6.83685	6.73342	7.70035	6.83983	6.19569	5.71884	6.2125	5.98735	6.23324	6.59216	7.27125	6.53916	6.47474	6.93761	5.87366	6.78873	6.89672	0.0238167	7.01606	6.35514	6.02264	6.19995	6.92128	5.01046	6.51201
LINC02618	0.00184849	0.00192835	0.00177858	0.00182715	0.00190689	0.00171297	0.0627822	0.00181356	0.00195644	0.00187063	0.00180347	0.00162003	0.0017403	0.00177384	0.00196025	0.00158364	0.00199827	0.00183671	0.00160098	0.00168748	0.00204121	0.00179956	0.00162066	0.00185125	0.00184511	0.00186505	0.00175628	0.00193719	0.00183246	0.00168958	0.00177701	0.0019252	0.00172911	0.00163896	0.00180257	0.00184783	0.00147993	0.00176426	0.0019295	0.00198652	0.00180493	0.0238167	0.00193854	0.00195644	0.0016952	0.00173556	0.00182688	0.00210634	0.0018829
MIR6737	0.00184849	0.00192835	0.00177858	0.00182715	0.00190689	0.00171297	0.00171763	0.00181356	0.00195644	0.00187063	0.00180347	0.00162003	0.0017403	0.00177384	0.00196025	0.00158364	0.00199827	0.00183671	0.00160098	0.00168748	0.00204121	0.00179956	0.00162066	0.00185125	0.00184511	0.00186505	0.00175628	0.00193719	0.00183246	0.00168958	0.00177701	0.0019252	0.00172911	0.00163896	0.00180257	0.00184783	0.00147993	0.00176426	0.0019295	0.00198652	0.00180493	0.0238167	0.00193854	0.00195644	0.0016952	0.00173556	0.00182688	0.00210634	0.0018829
KRT18P37	0.0672937	0.00192835	0.0626686	0.0604622	0.00190689	0.00171297	0.00171763	0.101407	0.00195644	0.00187063	0.133953	0.0341993	0.0017403	0.00177384	0.143632	0.0269164	0.00199827	0.00183671	0.00160098	0.00168748	0.00204121	0.00179956	0.0358788	0.00185125	0.180426	0.0814513	0.0912323	0.00193719	0.00183246	0.00168958	0.00177701	0.0019252	0.00172911	0.0425345	0.00180257	0.11699	0.0198885	0.0619372	0.120872	0.00198652	0.0614411	0.0238167	0.0927593	0.00195644	0.214315	0.00173556	0.0699576	0.00210634	0.0018829
SLC7A11	2.53301	0.725253	0.381512	0.327642	0.448025	1.2827	0.288422	4.00532	1.41861	1.97624	2.69608	1.64678	2.5324	0.965862	2.0114	2.10376	2.57098	0.936315	0.95793	1.2149	0.868666	0.685341	0.370682	5.38204	0.932269	1.33843	2.49399	1.06531	0.423136	0.318801	0.130434	0.470237	0.324063	2.78514	0.405392	0.68047	0.59538	0.508515	0.688968	0.926037	3.34761	0.0238167	0.287611	0.28885	0.72546	0.203448	1.94563	2.54249	1.2732
ARPC3P5	0.00184849	0.1998	0.00177858	0.00182715	0.00190689	0.00171297	0.00171763	0.00181356	0.00195644	0.248254	0.00180347	0.00162003	0.0017403	0.00177384	0.00196025	0.00158364	0.00199827	0.00183671	0.00160098	0.00168748	0.00204121	0.160953	0.00162066	0.00185125	0.00184511	0.00186505	0.131911	0.00193719	0.262049	0.00168958	0.00177701	0.0019252	0.00172911	0.00163896	0.00180257	0.00184783	0.00147993	0.00176426	0.0019295	0.00198652	0.00180493	0.0238167	0.00193854	0.00195644	0.0016952	0.00173556	0.228254	0.00210634	0.16813
AC012366.1	0.00184849	0.00192835	0.00177858	0.00182715	0.00190689	0.00171297	0.00171763	0.00181356	0.00195644	0.00187063	0.00180347	0.00162003	0.0017403	0.0424398	0.00196025	0.0736585	0.0985319	0.00183671	0.00160098	0.00168748	0.00204121	0.00179956	0.214229	0.100507	0.0640777	0.00186505	0.00175628	0.00193719	0.00183246	0.00168958	0.00177701	0.0019252	0.00172911	0.00163896	0.00180257	0.150868	0.00147993	0.00176426	0.0019295	0.00198652	0.00180493	0.0238167	0.171724	0.00195644	0.0016952	0.00173556	0.00182688	0.00210634	0.0018829
AL391416.1	0.0834065	0.106787	0.00177858	0.00182715	0.105714	0.00171297	0.00171763	0.0812136	0.00195644	0.00187063	0.00180347	0.00162003	0.0017403	0.162567	0.00196025	0.0354313	0.125149	0.00183671	0.00160098	0.0505822	0.00204121	0.00179956	0.00162066	0.0877599	0.0790883	0.00186505	0.0715997	0.00193719	0.0849886	0.00168958	0.161128	0.0019252	0.00172911	0.0566258	0.0725481	0.464227	0.0231502	0.00176426	0.107441	0.00198652	0.127275	0.0238167	0.00193854	0.00195644	0.0016952	0.00173556	0.140645	0.00210634	0.0964687
NCAN	0.00184849	0.00192835	0.00177858	0.00182715	0.0582674	0.057469	0.00171763	0.0420624	0.066932	0.0530361	0.00180347	0.0341993	0.0431421	0.0790448	0.00196025	0.00158364	0.00199827	0.00183671	0.0852363	0.00168748	0.00204121	0.00179956	0.00162066	0.0494265	0.0640777	0.00186505	0.00175628	0.0653117	0.0469114	0.0292318	0.0607603	0.0019252	0.0373891	0.0246467	0.0408098	0.00184783	0.0649033	0.0378434	0.0019295	0.0807137	0.00180493	0.0238167	0.102407	0.0805275	0.0293681	0.0335776	0.0462256	0.00210634	0.0018829
AL121601.1	0.782977	0.42755	0.329559	0.00182715	0.00190689	0.672193	0.46739	0.297568	0.00195644	0.00187063	0.00180347	0.229926	0.346371	0.324063	0.00196025	0.418882	0.00199827	0.351754	0.385364	0.253298	0.00204121	0.896919	0.00162066	0.334349	0.358901	0.336895	0.30848	0.402296	0.577649	0.00168958	0.00177701	0.930892	0.00172911	0.00163896	0.750404	0.00184783	0.546395	0.284337	0.0019295	0.00198652	0.00180493	0.0238167	0.828424	0.00195644	0.26528	0.484224	0.00182688	0.753709	0.0018829
AC244131.1	0.00184849	0.00192835	0.00177858	0.00182715	0.00190689	0.00171297	0.00171763	0.0812136	0.00195644	0.00187063	0.00180347	0.00162003	0.0017403	0.00177384	0.00196025	0.0880998	0.00199827	0.00183671	0.00160098	0.00168748	0.00204121	0.00179956	0.0429154	0.00185125	0.00184511	0.00186505	0.00175628	0.00193719	0.00183246	0.00168958	0.0707468	0.0019252	0.00172911	0.00163896	0.00180257	0.00184783	0.00147993	0.00176426	0.0019295	0.00198652	0.00180493	0.0238167	0.00193854	0.00195644	0.0016952	0.00173556	0.00182688	0.00210634	0.0018829
IGHV1OR15-3	0.85139	0.00192835	0.00177858	0.00182715	0.00190689	0.00171297	0.00171763	0.00181356	0.00195644	0.00187063	0.00180347	0.204336	0.0017403	0.00177384	0.00196025	0.00158364	0.00199827	0.00183671	0.00160098	0.220899	0.00204121	0.261858	0.192723	0.00185125	0.00184511	0.00186505	0.00175628	0.00193719	0.00183246	0.295591	0.00177701	0.0019252	0.00172911	0.00163896	0.00180257	0.00184783	0.00147993	0.248572	0.0019295	0.41064	0.00180493	0.0238167	0.00193854	0.00195644	0.0016952	0.00173556	0.00182688	0.00210634	0.0018829
AC017053.1	0.00184849	0.00192835	0.00177858	0.00182715	0.00190689	0.00171297	0.00171763	0.00181356	0.00195644	0.00187063	0.00180347	0.00162003	0.0017403	0.00177384	0.00196025	0.00158364	0.00199827	0.00183671	0.00160098	0.00168748	0.00204121	0.00179956	0.00162066	0.00185125	0.00184511	0.00186505	0.00175628	0.00193719	0.00183246	0.00168958	0.00177701	0.0019252	0.00172911	0.00163896	0.00180257	0.00184783	0.00147993	0.00176426	0.0019295	0.00198652	0.00180493	0.0238167	0.00193854	0.00195644	0.0016952	0.00173556	0.00182688	0.00210634	0.0018829
AL138767.2	0.00184849	0.00192835	0.00177858	0.00182715	0.00190689	0.00171297	0.00171763	0.00181356	0.00195644	0.00187063	0.00180347	0.00162003	0.0017403	0.00177384	0.00196025	0.00158364	0.00199827	0.00183671	0.00160098	0.00168748	0.00204121	0.00179956	0.00162066	0.00185125	0.00184511	0.00186505	0.00175628	0.00193719	0.00183246	0.00168958	0.00177701	0.0019252	0.00172911	0.00163896	0.00180257	0.00184783	0.00147993	0.00176426	0.0019295	0.00198652	0.00180493	0.0238167	0.00193854	0.00195644	0.0016952	0.00173556	0.00182688	0.00210634	0.0018829
RNU4-22P	0.00184849	0.00192835	0.00177858	0.00182715	0.00190689	0.00171297	0.00171763	0.00181356	0.00195644	0.00187063	0.00180347	0.00162003	0.0017403	0.00177384	0.00196025	0.00158364	0.00199827	0.00183671	1.05135	0.00168748	0.00204121	1.32686	0.00162066	0.00185125	0.00184511	0.00186505	0.00175628	1.97704	0.00183246	0.00168958	0.00177701	0.0019252	0.00172911	0.00163896	0.00180257	0.00184783	0.00147993	0.00176426	0.0019295	0.00198652	0.00180493	0.0238167	0.00193854	0.00195644	0.0016952	0.00173556	0.00182688	0.00210634	0.0018829
AC011491.2	0.197397	0.00192835	0.00177858	0.186975	0.236069	0.00171297	0.00171763	0.00181356	0.248334	0.396977	0.00180347	0.24236	0.0017403	0.00177384	0.00196025	0.00158364	0.00199827	0.00183671	0.125761	0.15668	0.00204121	0.177759	0.00162066	0.00185125	0.208275	0.00186505	0.00175628	0.00193719	0.197988	0.00168958	0.00177701	0.0019252	0.00172911	0.168318	0.00180257	0.00184783	0.00147993	0.00176426	0.0019295	0.00198652	0.00180493	0.0238167	0.221643	0.00195644	0.150586	0.00173556	0.198651	0.00210634	0.0018829
AC044836.1	0.00184849	0.00192835	0.00177858	0.00182715	0.00190689	0.00171297	0.00171763	0.00181356	0.00195644	0.00187063	0.00180347	0.00162003	0.479825	0.00177384	0.00196025	0.00158364	0.00199827	0.00183671	0.00160098	0.00168748	0.00204121	0.00179956	0.00162066	0.00185125	0.00184511	0.00186505	0.00175628	0.00193719	0.00183246	0.00168958	0.00177701	0.0019252	0.00172911	0.00163896	0.00180257	0.00184783	0.00147993	0.00176426	0.0019295	0.00198652	0.00180493	0.0238167	0.00193854	0.00195644	0.0016952	0.00173556	0.00182688	0.00210634	0.0018829
EEF1A1P11	0.873308	0.448432	0.232869	0.611655	0.531409	0.509007	0.0914284	0.24008	0.402193	0.519247	0.548528	0.470297	0.644212	0.59892	0.522307	0.461844	0.511536	0.577809	0.729669	0.532397	0.5712	0.773074	0.406027	0.471156	0.592282	0.848319	0.677192	0.505629	0.644212	0.653858	0.393004	0.609756	0.423882	0.351223	0.626418	0.234447	0.26838	0.593708	0.53543	0.455623	0.394062	0.0238167	0.446338	0.385135	0.481241	0.369471	0.662089	0.15179	0.485393
CDRT15P1	0.695155	0.00192835	0.143156	0.312997	0.563752	0.114307	0.1992	0.00181356	0.00195644	0.00187063	0.179776	0.00162003	0.490535	0.00177384	0.191273	0.0736585	0.47873	0.00183671	0.00160098	0.562186	0.204943	0.00179956	0.314213	0.516898	0.194437	0.473519	0.00175628	0.00193719	0.262049	0.00168958	0.290254	0.438089	0.183877	0.00163896	0.129696	0.366256	0.0845592	0.546015	0.0019295	0.596739	0.636015	0.0238167	0.161258	0.180142	0.109405	0.138984	0.371326	0.356071	0.276321
AC073188.6	0.00184849	0.00192835	0.00177858	0.00182715	0.00190689	0.00171297	0.00171763	0.00181356	0.00195644	0.00187063	0.0500986	0.00162003	0.0017403	0.00177384	0.00196025	0.00158364	0.00199827	0.00183671	0.00160098	0.00168748	0.00204121	0.00179956	0.00162066	0.00185125	0.00184511	0.00186505	0.00175628	0.00193719	0.00183246	0.00168958	0.00177701	0.0019252	0.00172911	0.00163896	0.00180257	0.00184783	0.00147993	0.00176426	0.0019295	0.00198652	0.00180493	0.0238167	0.00193854	0.00195644	0.0016952	0.00173556	0.00182688	0.00210634	0.0018829
ALG3P1	0.0834065	0.00192835	0.00177858	0.00182715	0.00190689	0.00171297	0.0528747	0.00181356	0.00195644	0.0815758	0.00180347	0.00162003	0.0709861	0.00177384	0.00196025	0.00158364	0.00199827	0.00183671	0.00160098	0.00168748	0.00204121	0.00179956	0.00162066	0.00185125	0.208275	0.00186505	0.100798	0.00193719	0.00183246	0.00168958	0.00177701	0.0019252	0.00172911	0.00163896	0.00180257	0.0837297	0.00147993	0.00176426	0.133042	0.00198652	0.0724917	0.0238167	0.00193854	0.00195644	0.0016952	0.0610219	0.0699576	0.00210634	0.0018829
MTND2P5	0.00184849	0.00192835	0.00177858	0.00182715	0.00190689	0.00171297	0.00171763	0.00181356	0.00195644	0.00187063	0.00180347	0.00162003	0.0709861	0.00177384	0.00196025	0.00158364	0.00199827	0.00183671	0.00160098	0.0505822	0.00204121	0.00179956	0.00162066	0.00185125	0.137752	0.00186505	0.00175628	0.00193719	0.00183246	0.00168958	0.00177701	0.0019252	0.00172911	0.00163896	0.00180257	0.00184783	0.00147993	0.00176426	0.0019295	0.00198652	0.00180493	0.0238167	0.00193854	0.00195644	0.0016952	0.00173556	0.00182688	0.00210634	0.0018829
AC027228.1	0.00184849	0.00192835	0.00177858	0.00182715	0.00190689	0.00171297	0.00171763	0.00181356	0.00195644	0.00187063	0.00180347	0.00162003	0.0017403	0.00177384	0.00196025	0.00158364	0.00199827	0.00183671	0.00160098	0.00168748	0.00204121	0.00179956	0.00162066	0.00185125	0.00184511	0.00186505	0.00175628	0.00193719	0.00183246	0.00168958	0.00177701	0.395277	0.00172911	0.00163896	0.00180257	0.00184783	0.00147993	0.00176426	0.36154	0.00198652	0.00180493	0.0238167	0.00193854	0.00195644	0.0016952	0.00173556	0.00182688	0.00210634	0.0018829
GABRA3	0.31514	0.224103	0.204943	0.327642	0.531409	0.114307	0.0308855	0.353673	0.116829	0.757366	0.0988806	0.542778	0.513491	0.135207	0.414808	0.166616	0.717024	0.267161	0.366745	0.55108	0.345301	0.334349	0.00162066	0.389399	0.287098	0.234796	0.656275	0.516228	0.530757	0.788074	0.130434	0.109219	0.142068	0.46686	0.167745	0.219296	0.152663	0.248572	0.213691	0.265645	0.1968	0.0238167	0.328665	0.551767	0.26528	0.526175	0.228254	0.229749	0.352928
DOCK10	2.22216	2.51712	1.18564	1.89398	1.47989	1.67986	1.14491	1.73088	2.29739	1.90258	1.35743	1.97325	1.84292	1.84682	2.40898	2.16374	1.8717	3.26957	1.65598	1.87823	2.30936	1.97056	1.93771	1.84812	1.31763	1.7282	1.74923	1.83119	1.2071	1.40473	1.85945	1.40872	1.67828	2.69706	1.94812	0.804208	1.70635	1.849	1.2723	1.70471	1.27716	0.0238167	1.54859	1.6305	1.18471	1.48949	2.10868	0.418696	2.18084
AL136985.1	0.00184849	0.00192835	0.00177858	0.00182715	0.00190689	0.00171297	0.00171763	0.00181356	0.00195644	0.00187063	0.00180347	0.00162003	0.0017403	0.00177384	0.00196025	0.00158364	0.00199827	0.00183671	0.00160098	0.00168748	0.00204121	0.00179956	0.00162066	0.00185125	0.00184511	0.00186505	0.00175628	0.00193719	0.00183246	0.00168958	0.00177701	0.0019252	0.00172911	0.00163896	0.00180257	0.00184783	0.00147993	0.00176426	0.0019295	0.00198652	0.00180493	0.0238167	0.00193854	0.00195644	0.0016952	0.00173556	0.00182688	0.00210634	0.0018829
DHDDS	6.01679	5.46098	4.86245	5.99724	5.65079	6.1939	3.94364	6.07464	5.69894	7.70181	5.45506	4.94153	6.07562	4.47501	5.76201	6.13488	5.78775	6.37707	6.72712	5.54752	6.26985	6.97893	4.22331	5.69219	5.09681	6.09073	5.50498	5.55654	5.51592	5.90302	5.7106	5.3353	5.42174	5.89227	4.83703	7.77698	4.56475	5.08792	5.02355	4.91642	6.09852	0.0238167	4.53528	6.12615	5.08439	5.15976	6.54484	5.43633	6.06348
HSFY7P	0.00184849	0.00192835	0.00177858	0.00182715	0.00190689	0.00171297	0.00171763	0.00181356	0.00195644	0.00187063	0.00180347	0.00162003	0.0017403	0.00177384	0.00196025	0.00158364	0.00199827	0.00183671	0.00160098	0.00168748	0.00204121	0.00179956	0.00162066	0.00185125	0.00184511	0.00186505	0.00175628	0.00193719	0.00183246	0.00168958	0.00177701	0.0019252	0.00172911	0.00163896	0.00180257	0.00184783	0.00147993	0.00176426	0.0019295	0.00198652	0.00180493	0.0238167	0.00193854	0.00195644	0.0016952	0.00173556	0.00182688	0.00210634	0.0018829
AC009704.2	0.180571	0.00192835	0.305795	0.433914	0.796967	0.258714	0.239986	1.1726	0.00195644	0.00187063	1.08477	0.00162003	0.58772	0.768014	0.238573	0.398572	0.261914	0.00183671	0.215097	0.515652	0.00204121	0.411157	0.301733	0.334349	0.53835	0.336895	0.42169	0.00193719	0.840386	0.307603	0.282508	0.79218	0.939201	0.496718	0.595264	0.421649	0.569153	0.00176426	0.0019295	0.00198652	0.276868	0.0238167	1.07518	0.00195644	0.232268	0.00173556	0.183814	0.00210634	0.198437
SIAH2-AS1	0.00184849	0.616699	0.00177858	0.34391	0.00190689	0.294012	0.00171763	0.00181356	0.758977	0.00187063	0.200439	0.140276	0.0017403	0.00177384	0.4511	0.11549	0.00199827	0.00183671	0.00160098	0.15668	0.00204121	0.593625	0.00162066	0.542966	0.208275	0.204768	0.00175628	0.402296	0.00183246	0.00168958	0.00177701	0.237204	0.00172911	0.00163896	0.190364	0.202865	0.00147993	0.433318	0.0019295	0.485966	0.185638	0.0238167	0.00193854	0.00195644	0.0016952	0.00173556	0.63096	0.00210634	0.0018829
AC006042.1	0.284911	0.1998	0.278056	0.15283	0.344673	0.57575	0.683924	0.447069	0.203108	0.313629	0.460962	0.277438	0.722015	0.682392	0.224424	0.516676	0.402969	0.359541	0.42169	0.29799	0.554138	0.261858	0.270045	0.542966	0.572015	0.308047	0.66445	0.534191	0.677989	0.699441	0.246059	0.72863	0.125211	0.538558	0.253422	0.669745	0.31433	0.676021	0.172514	0.22597	0.904376	0.0238167	0.00193854	0.469659	0.435562	0.577594	0.410939	0.518957	0.303704
AC244636.2	0.00184849	0.00192835	0.00177858	0.00182715	0.00190689	0.00171297	0.00171763	0.00181356	0.00195644	0.00187063	0.00180347	0.00162003	0.0017403	0.00177384	0.00196025	0.00158364	0.00199827	0.00183671	0.00160098	0.00168748	0.00204121	0.00179956	0.00162066	0.00185125	0.00184511	0.00186505	0.00175628	0.00193719	0.00183246	0.00168958	0.00177701	0.0019252	0.00172911	0.00163896	0.00180257	0.00184783	0.00147993	0.00176426	0.0019295	0.00198652	0.00180493	0.0238167	0.00193854	0.00195644	0.0016952	0.00173556	0.00182688	0.00210634	0.0018829
C10orf90	0.0834065	0.00192835	0.185721	0.00182715	0.0810465	0.0722983	0.0528747	0.00181356	0.00195644	0.203101	0.260723	0.140276	0.0431421	0.124752	0.00196025	0.0219759	0.00199827	0.00183671	0.0271024	0.179358	0.244554	0.00179956	0.00162066	0.100507	0.00184511	0.00186505	0.0409507	0.0790602	0.12392	0.195796	0.0509776	0.109219	0.0977911	0.0308705	0.233836	0.00184783	0.245171	0.0483536	0.0019295	0.00198652	0.0846173	0.0238167	0.111932	0.137848	0.129594	0.0610219	0.0843614	0.331024	0.0018829
MGA	1.98681	1.81325	1.73599	2.10279	2.17686	1.76242	1.61172	1.91414	1.96068	1.79869	1.67538	1.87823	1.99269	1.37769	1.38769	1.65443	1.53087	1.5851	1.83171	1.76098	1.67098	1.74115	1.48949	2.3598	2.04293	2.23404	1.87397	1.56833	1.98183	1.77651	1.70249	1.25057	1.74403	1.82176	1.30981	1.95419	1.61541	2.13731	2.14213	1.37068	1.54859	0.0238167	1.53966	2.18691	1.37698	2.09906	1.93454	2.06686	1.45003
AL008636.1	0.00184849	0.00192835	0.00177858	0.00182715	0.00190689	0.00171297	0.00171763	0.00181356	0.00195644	0.00187063	0.00180347	0.00162003	0.0017403	0.00177384	0.00196025	0.0736585	0.00199827	0.00183671	0.00160098	0.0505822	0.00204121	0.0760627	0.0429154	0.00185125	0.00184511	0.00186505	0.00175628	0.00193719	0.00183246	0.00168958	0.00177701	0.0019252	0.00172911	0.00163896	0.00180257	0.00184783	0.0442729	0.00176426	0.0019295	0.118239	0.00180493	0.0238167	0.00193854	0.00195644	0.0016952	0.00173556	0.00182688	0.00210634	0.0018829
AP003122.2	0.00184849	0.00192835	0.00177858	0.00182715	0.00190689	0.00171297	0.00171763	0.00181356	0.00195644	0.00187063	0.00180347	0.00162003	0.0017403	0.00177384	0.00196025	0.00158364	0.00199827	0.00183671	0.00160098	0.00168748	0.00204121	0.00179956	0.00162066	0.00185125	0.00184511	0.00186505	0.00175628	0.00193719	0.00183246	0.00168958	0.00177701	0.0019252	0.00172911	0.00163896	0.00180257	0.00184783	0.00147993	0.00176426	0.0019295	0.00198652	0.00180493	0.0238167	0.00193854	0.00195644	0.0016952	0.00173556	0.00182688	0.00210634	0.0018829
RMI2	2.87878	3.57584	2.34371	2.95697	2.9516	2.3774	0.322543	3.17702	4.01761	2.17459	3.22393	2.23943	3.31649	2.85342	2.46022	3.27499	2.75591	4.05885	3.34279	2.85787	3.4374	2.65232	1.04181	3.10262	3.2332	3.60715	3.47757	3.46383	3.87443	2.56825	3.31947	3.5974	2.78096	3.70511	2.42916	2.96532	3.3118	3.98857	3.48852	3.39341	3.79893	0.0238167	3.10937	2.40962	3.5349	2.91756	4.00877	3.61033	2.97421
GALNT16	0.57384	0.939683	1.80775	0.634064	0.750923	0.893299	2.70056	1.59079	0.865056	1.12515	1.47799	1.13662	0.513491	1.12349	0.522307	1.06266	0.521911	0.902846	0.674802	0.73144	0.756607	0.976883	2.39242	1.37769	0.804648	0.798847	0.761491	0.988779	0.92962	0.70959	2.38168	1.38831	1.81706	0.905389	3.13154	1.74147	2.33687	0.583813	0.925239	0.654496	0.947881	0.0238167	0.793277	0.719448	1.17211	1.30787	0.730829	1.07285	0.967977
RPL21P109	0.00184849	0.00192835	0.00177858	0.00182715	0.00190689	0.00171297	0.00171763	0.00181356	0.00195644	0.00187063	0.00180347	0.00162003	0.0017403	0.00177384	0.00196025	0.00158364	0.00199827	0.179096	0.00160098	0.00168748	0.00204121	0.00179956	0.00162066	0.00185125	0.00184511	0.00186505	0.00175628	0.00193719	0.00183246	0.00168958	0.00177701	0.0019252	0.00172911	0.00163896	0.00180257	0.00184783	0.00147993	0.00176426	0.0019295	0.00198652	0.00180493	0.0238167	0.00193854	0.00195644	0.0016952	0.00173556	0.00182688	0.00210634	0.0018829
FAM207BP	0.213691	0.42755	0.00177858	0.186975	0.00190689	0.159914	0.139904	0.401107	0.00195644	0.00187063	0.310754	0.229926	0.198651	0.00177384	0.464122	0.11549	0.777363	0.179096	0.125761	0.263654	0.00204121	0.638439	0.394062	0.00185125	0.583507	0.380441	0.325169	0.228109	0.197988	0.00168958	0.308779	0.0019252	0.00172911	0.168318	0.179181	0.185805	0.0845592	0.391627	0.0019295	0.00198652	0.276868	0.0238167	0.00193854	0.00195644	0.427604	0.00173556	0.371326	0.00210634	0.0018829
AC090515.5	0.284911	0.1998	0.153466	0.00182715	0.00190689	0.00171297	0.00171763	0.250194	0.00195644	0.00187063	0.157301	0.00162003	0.0017403	0.144152	0.00196025	0.179735	0.00199827	0.00183671	0.00160098	0.00168748	0.00204121	0.00179956	0.00162066	0.294431	0.00184511	0.00186505	0.142716	0.00193719	0.00183246	0.00168958	0.246059	0.485393	0.00172911	0.00163896	0.253422	0.280993	0.0649033	0.00176426	0.0019295	0.00198652	0.00180493	0.0238167	0.00193854	0.00195644	0.0016952	0.00173556	0.00182688	0.00210634	0.0018829
AC006064.4	1.01593	0.00192835	1.15131	0.00182715	0.00190689	0.00171297	0.00171763	0.00181356	0.718863	0.757366	3.20575	0.516129	1.17736	1.40188	0.787478	0.493288	0.00199827	0.778981	0.00160098	0.00168748	0.00204121	0.00179956	2.83964	0.678901	4.31623	0.69142	0.00175628	0.930892	2.11804	0.00168958	0.00177701	0.984083	0.00172911	0.00163896	0.00180257	0.00184783	3.01378	0.00176426	0.688968	0.00198652	0.782345	0.0238167	8.80009	0.00195644	7.67463	0.00173556	0.00182688	6.17327	0.0018829
CLEC3A	0.00184849	0.00192835	0.0720726	0.00182715	0.00190689	0.00171297	0.00171763	0.00181356	0.00195644	0.0965669	0.00180347	0.17891	0.0017403	0.00177384	0.0827885	0.00158364	0.00199827	0.00183671	0.00160098	0.029314	0.00204121	0.0760627	0.0252906	0.00185125	0.00184511	0.00186505	0.00175628	0.00193719	0.0581395	0.137793	0.00177701	0.0019252	0.00172911	0.00163896	0.00180257	0.00184783	0.00147993	0.116058	0.0019295	0.00198652	0.00180493	0.0238167	0.00193854	0.00195644	0.0359577	0.0405529	0.00182688	0.00210634	0.0964687
UROD	7.3305	7.30915	6.98752	6.8957	6.73848	7.56239	11.0988	6.73848	7.01034	7.0594	7.56783	8.08379	7.49261	7.80248	7.10098	7.10966	7.57018	8.34528	8.33756	8.29409	7.33424	7.15771	8.60659	6.27266	6.31488	8.07521	7.73206	8.18828	6.47647	7.3305	7.72085	4.83866	6.82079	7.99021	6.71296	5.96411	7.43584	7.44728	6.44964	7.41389	8.0356	0.0238167	8.33899	7.53478	8.07967	6.84573	7.6298	6.0319	7.84686
VPS45	5.15374	5.45217	5.24424	5.18667	5.00686	4.9639	7.94396	5.69219	5.09915	4.54238	6.06773	4.54083	5.83724	5.91929	4.40579	5.79303	5.29881	5.38269	5.83473	5.76117	5.55437	4.47101	5.84013	5.60085	5.84765	5.71952	5.44857	6.13114	5.35994	5.26483	5.78316	4.65245	6.10856	5.32907	5.15913	6.3343	5.91258	5.41472	4.70964	5.33588	5.72874	0.0238167	5.9932	5.39967	6.2125	5.4616	4.97671	5.44118	5.69219
AC147055.4	0.00184849	0.00192835	0.00177858	0.00182715	0.00190689	0.00171297	0.00171763	0.00181356	0.00195644	0.00187063	0.00180347	0.00162003	0.0017403	0.00177384	0.00196025	0.00158364	0.00199827	0.00183671	0.00160098	0.00168748	0.00204121	0.00179956	0.00162066	0.00185125	0.00184511	0.00186505	0.00175628	0.00193719	0.00183246	0.00168958	0.00177701	0.0019252	0.00172911	0.00163896	0.00180257	0.00184783	0.00147993	0.00176426	0.0019295	0.00198652	0.00180493	0.0238167	0.00193854	0.00195644	0.0016952	0.00173556	0.00182688	0.00210634	0.0018829
AC104417.2	0.00184849	0.00192835	0.00177858	0.00182715	0.00190689	0.00171297	0.00171763	0.00181356	0.00195644	0.00187063	0.00180347	0.00162003	0.0017403	0.00177384	0.00196025	0.00158364	0.00199827	0.00183671	0.00160098	0.00168748	0.00204121	0.00179956	0.00162066	0.00185125	0.00184511	0.00186505	0.00175628	0.00193719	0.00183246	0.00168958	0.00177701	0.0019252	0.00172911	0.00163896	0.00180257	0.00184783	0.00147993	0.00176426	0.0019295	0.00198652	0.00180493	0.0238167	0.00193854	0.110203	0.0016952	0.00173556	0.00182688	0.00210634	0.067676
LINC02281	0.00184849	0.00192835	0.00177858	0.00182715	0.00190689	0.00171297	0.00171763	0.00181356	0.00195644	0.00187063	0.00180347	0.00162003	0.0017403	0.00177384	0.00196025	0.00158364	0.00199827	0.00183671	0.00160098	0.00168748	0.00204121	0.00179956	0.00162066	0.00185125	0.00184511	0.00186505	0.00175628	0.00193719	0.00183246	0.00168958	0.00177701	0.0019252	0.00172911	0.00163896	0.00180257	0.00184783	0.00147993	0.00176426	0.0019295	0.00198652	0.00180493	0.0238167	0.00193854	0.00195644	0.0016952	0.00173556	0.00182688	0.00210634	0.0018829
NLGN3	0.356826	0.436325	0.583256	0.286374	0.275924	0.458879	0.877711	0.321642	0.374308	0.464331	0.599668	0.300635	0.23975	0.531927	0.498318	0.450344	0.276083	0.374939	0.376633	0.438496	0.270833	0.806328	0.690568	0.41931	0.370372	0.248486	0.290647	0.378827	0.446375	0.447142	0.818358	0.71789	0.67456	0.410173	0.907123	0.479074	0.607391	0.17372	0.330354	0.335676	0.374485	0.0238167	0.446338	0.362121	0.399348	0.469524	0.456806	0.505489	0.464122
PGAM1P3	0.00184849	0.00192835	0.00177858	0.00182715	0.00190689	0.00171297	0.00171763	0.00181356	0.00195644	0.00187063	0.327297	0.0964687	0.0017403	0.00177384	0.00196025	0.00158364	0.00199827	0.00183671	0.0852363	0.00168748	0.00204121	0.00179956	0.00162066	0.00185125	0.00184511	0.00186505	0.00175628	0.00193719	0.00183246	0.00168958	0.228336	0.0019252	0.00172911	0.00163896	0.00180257	0.00184783	0.00147993	0.00176426	0.0019295	0.00198652	0.00180493	0.0238167	0.00193854	0.00195644	0.187118	0.00173556	0.00182688	0.00210634	0.0018829
ARFGEF1	5.43345	5.20883	5.62216	5.38269	5.3686	5.46938	5.5322	6.41258	4.67312	5.26735	7.17114	5.02475	5.35532	6.32299	5.27048	5.27229	5.87685	5.69082	4.83042	5.48581	5.85094	4.86639	4.85255	5.95585	7.50889	5.56154	4.76395	6.28015	6.97019	5.9217	5.46995	7.64885	6.6374	5.67866	6.20335	7.92903	6.02264	5.68801	6.27944	5.80169	6.88925	0.0238167	5.99724	5.59349	6.98956	5.42232	4.81136	7.47386	5.80241
AC098679.2	0.0993535	0.187558	0.260033	0.27225	0.183374	0.129756	0.288422	0.28752	0.143252	0.261379	0.179776	0.335547	0.29969	0.18878	0.127928	0.179735	0.288977	0.490111	0.193965	0.286027	0.321917	0.144196	1.07002	0.0494265	0.299814	0.234796	0.243611	0.253668	0.212045	0.0656208	0.333876	0.253506	0.390144	0.243755	0.143329	0.55423	0.445885	0.307174	0.213691	0.359349	0.256579	0.0238167	0.0927593	0.195528	0.241996	0.319078	0.228254	0.305563	0.395945
GDF9	0.270608	0.40716	0.362121	0.286374	0.236069	0.407488	0.296856	0.494053	0.2928	0.22012	0.229826	0.15276	0.23975	0.301195	0.191273	0.11549	0.301195	0.342014	0.183033	0.390272	0.365873	0.177759	0.276809	0.555356	0.462235	0.32297	0.175487	0.312158	0.556393	0.425056	0.282508	0.109219	0.448286	0.243755	0.0840537	0.351895	0.237173	0.441732	0.316624	0.213619	0.593923	0.0238167	0.27842	0.262628	0.250944	0.350171	0.318609	0.589902	0.262628
MAGEE2	0.00184849	0.141493	0.10221	0.104346	0.0930561	0.0328122	0.0528747	0.101407	0.0782491	0.00187063	0.0988806	0.0341993	0.0851865	0.0608954	0.00196025	0.0594428	0.00199827	0.145538	0.0349876	0.0505822	0.0893144	0.0926451	0.0847523	0.0610657	0.093991	0.0532414	0.0612237	0.135711	0.197988	0.00168958	0.210243	0.0781783	0.0794179	0.00163896	0.0960766	0.219296	0.0354953	0.0619372	0.107441	0.00198652	0.0846173	30.1561	0.132212	0.0805275	0.0554617	0.215273	0.00182688	0.123444	0.111122
USP18	2.14648	2.53913	1.07692	1.59402	1.79824	1.41404	0.749638	1.68087	2.30104	1.69766	1.73834	1.76098	1.92212	1.19076	1.94083	2.03853	1.78821	1.99386	1.86234	1.82148	2.4525	1.373	1.17326	1.67767	2.18933	1.63267	1.84073	1.86075	1.56904	1.57752	1.58003	0.984083	1.88934	1.7852	1.71494	1.59157	1.46167	1.60144	1.37183	1.45818	1.75187	0.0238167	1.95992	1.49296	1.62571	1.47024	1.89022	1.97462	2.00193
RPL21P11	0.00184849	0.00192835	0.00177858	0.575665	0.00190689	0.00171297	0.00171763	0.186677	0.00195644	0.00187063	0.417051	0.00162003	0.198651	0.285391	0.00196025	0.00158364	0.288977	0.00183671	0.00160098	0.00168748	0.101261	0.276868	0.118996	0.00185125	0.00184511	0.46083	0.164139	0.228109	0.262049	0.00168958	0.00177701	0.0019252	0.175777	0.30022	0.190364	0.185805	0.00147993	0.00176426	0.0019295	0.455623	0.286492	0.0238167	0.00193854	0.236441	0.0016952	0.149637	0.198651	0.00210634	0.262628
[truncated: 33,537 more rows]
[truncated: 16 more columns]
