# Supplementary material for: Identification and Validation of a Prognostic Immune-Related Gene Signature in Esophageal Squamous Cell Carcinoma
Source: Front Bioeng Biotechnol. 2022 Apr 13;10:850669. doi: 10.3389/fbioe.2022.850669 (PMC9043362; doi:10.3389/fbioe.2022.850669)
Supplement: Supplementary file 5 [file Table6.XLSX]

## Sheet: Supplementary Data 1
geneNames	TCGA-VR-AA7I-01A-11R-A406-31	TCGA-VR-AA4G-01A-11R-A37I-31	TCGA-VR-A8EZ-01A-11R-A36D-31	TCGA-JY-A93F-01A-21R-A37I-31	TCGA-LN-A8I0-01A-11R-A36D-31	TCGA-L5-A88W-01A-11R-A354-31	TCGA-LN-A4A1-01A-21R-A260-31	TCGA-L5-A4OM-01A-11R-A260-31	TCGA-XP-A8T8-01A-11R-A36D-31	TCGA-LN-A5U6-01A-11R-A28J-31	TCGA-LN-A9FO-01A-11R-A38D-31	TCGA-LN-A5U5-01A-21R-A28J-31	TCGA-Z6-AAPN-01A-11R-A406-31	TCGA-VR-A8ER-01A-11R-A36D-31	TCGA-VR-A8EX-01A-11R-A36D-31	TCGA-IG-A97H-01A-11R-A38D-31	TCGA-VR-A8EP-01A-31R-A406-31	TCGA-LN-A9FP-01A-31R-A38D-31	TCGA-V5-A7RC-01B-11R-A406-31	TCGA-LN-A49M-01A-21R-A260-31	TCGA-LN-A9FR-01A-11R-A38D-31	TCGA-VR-A8EY-01A-11R-A36D-31	TCGA-LN-A4A8-01A-32R-A260-31	TCGA-L5-A8NQ-01A-11R-A36D-31	TCGA-VR-A8Q7-01A-11R-A37I-31	TCGA-LN-A4A4-01A-11R-A260-31	TCGA-VR-A8EW-01A-11R-A36D-31	TCGA-IG-A3YA-01A-11R-A24K-31	TCGA-L7-A56G-01A-21R-A260-31	TCGA-IG-A3I8-01A-11R-A24K-31	TCGA-VR-A8EO-01A-11R-A36D-31	TCGA-Z6-A8JD-01A-11R-A36D-31	TCGA-LN-A49U-01A-31R-A260-31	TCGA-LN-A4MQ-01A-11R-A28J-31	TCGA-LN-A8I1-01A-11R-A36D-31	TCGA-LN-A8HZ-01A-11R-A36D-31	TCGA-IG-A3YB-01A-11R-A36D-31	TCGA-L5-A43J-01A-12R-A24K-31	TCGA-LN-A7HZ-01A-31R-A354-31	TCGA-LN-A7HY-01A-12R-A354-31	TCGA-LN-A4A3-01A-11R-A260-31	TCGA-L5-A88Z-01A-11R-A36D-31
LINC02082	0.000665283	0.00480631	0.257484	0.000901776	0.00893214	0.00104168	0.000726286	0.000588296	0.00077583	0.000742604	0.232566	0.000790225	0.000636732	0.000825586	0.000691311	0.00806632	0.00381394	0.00651889	0.00264223	0.000706382	0.000782964	0.00099823	0.54897	0.00129586	0.306799	0.0575649	0.000872768	0.0122349	0.000744501	0.00631709	0.0183573	0.00796846	0.000694677	0.0135118	0.000615311	0.0185075	0.000700839	0.000722177	0.0244028	0.557301	0.000653349	0.0197848
AC015722.1	0.000665283	0.000607977	0.000770423	0.000901776	0.000548389	0.00104168	0.000726286	0.00747201	0.00077583	0.000742604	0.00639405	0.000790225	0.000636732	0.000825586	0.000691311	0.000714796	0.00990499	0.000679584	0.0055857	0.000706382	0.000782964	0.00099823	0.000539784	0.00129586	0.00760878	0.000563683	0.000872768	0.000534981	0.0126914	0.00973336	0.0125011	0.00735167	0.000694677	0.000637754	0.000615311	0.000746541	0.000700839	0.000722177	0.000762464	0.000677634	0.000653349	0.000673183
AC090241.2	0.000665283	0.00266034	0.00513196	0.000901776	0.000548389	0.00104168	0.000726286	0.000588296	0.00600782	0.00474983	0.000766103	0.00504673	0.00320544	0.000825586	0.000691311	0.000714796	0.00155876	0.000679584	0.0017703	0.000706382	0.000782964	0.00099823	0.0021675	0.00129586	0.000588032	0.000563683	0.000872768	0.000534981	0.000744501	0.00730052	0.000389153	0.00213567	0.00372903	0.00446974	0.00499834	0.00434324	0.00382375	0.00520622	0.000762464	0.00699646	0.00339122	0.000673183
RAB4B	3.14975	2.21122	2.17768	1.47349	3.8066	2.15775	2.28384	2.55355	2.0745	1.25524	1.21343	3.0425	2.98729	1.96442	3.08738	2.75493	1.66675	1.47637	1.82955	3.16754	1.74445	2.67171	2.04046	2.65538	1.8864	1.62597	2.48278	1.70348	1.84495	2.27429	1.57675	1.61477	2.47556	2.21415	5.07981	2.50643	2.21477	1.21263	2.82844	1.70865	2.40112	2.39744
TIGAR	2.93282	3.37703	2.73304	5.18667	2.63908	5.86608	4.9519	2.65162	2.9989	3.52048	3.68105	3.71584	4.63549	3.18362	3.19762	4.18783	2.95793	3.20538	2.60827	3.15258	3.58973	3.49891	7.29544	3.65991	4.07576	3.82915	4.45339	3.42288	3.45761	2.03945	2.20474	3.77209	2.62908	2.2088	3.26058	3.00696	2.03224	3.34638	2.82453	2.48763	3.38752	5.02697
LINC01224	0.00600227	0.00437894	3.19487	0.0101256	0.0155874	0.00914778	0.00754775	0.00294426	0.0127259	1.65707	0.731187	0.0223258	1.39482	0.0082865	0.601965	0.000714796	1.39666	0.00594016	1.38273	0.00801619	1.89179	0.130142	0.107667	0.0154788	0.0551668	0.0167193	0.0397426	0.206847	0.0131996	0.00414081	0.0115737	0.228336	0.00553345	0.016743	0.00728363	0.00728363	0.00397919	0.6763	1.62511	3.89078	1.68423	0.00903783
MIR4802	0.603555	0.909946	0.383165	2.71401	0.000548389	0.729864	0.000726286	1.84016	0.909754	0.372377	1.42568	0.000790225	0.000636732	0.000825586	0.821888	0.370832	1.0919	0.359541	0.476162	0.586053	0.17372	0.00099823	0.0627224	0.00129586	0.00696642	0.0950467	0.000872768	0.295531	1.31553	1.10253	0.31725	0.0890682	0.113186	1.02163	0.000615311	0.599909	1.82041	0.143774	0.000762464	0.000677634	0.336011	0.883281
RNF44	7.12367	7.3054	7.51173	5.05836	5.57119	5.15439	6.46695	8.73547	8.34316	10.3248	8.02324	8.63764	6.05562	7.71933	6.64569	7.37391	6.94496	5.07354	14.2465	4.63244	7.52514	7.21945	7.55701	5.98985	5.51112	7.01135	5.87973	6.61443	9.1697	6.62422	9.27521	7.93518	6.70363	9.24358	7.74219	6.54899	16.7267	6.8794	5.36153	7.5416	8.40836	8.19136
DNAH3	0.0556061	0.0717298	0.150066	0.221244	0.109937	0.48384	0.315861	0.0574759	0.323529	0.18953	0.535189	0.140317	0.304173	0.403206	0.0632864	0.385697	0.150499	0.0101545	0.0487489	0.13078	0.0397426	0.0695574	0.0956224	0.0163026	0.100576	0.155683	0.397749	0.0146631	0.0500431	0.0105891	0.0133585	0.393548	0.06512	0.105226	0.0498318	0.204163	0.0201532	0.0308739	0.170672	0.0156736	0.275035	0.243747
AL512310.11	0.000665283	0.000607977	0.000770423	0.000901776	0.000548389	0.00104168	0.000726286	0.00481052	0.00077583	0.000742604	0.00836058	0.000790225	0.000636732	0.000825586	0.000691311	0.000714796	0.000263007	0.000679584	0.00292041	0.000706382	0.000782964	0.00099823	0.000539784	0.00129586	0.000390796	0.000563683	0.000872768	0.000534981	0.000744501	0.000668286	0.000389153	0.017476	0.00766814	0.000637754	0.00630181	0.00852488	0.000700839	0.000722177	0.00980297	0.0218345	0.000653349	0.000673183
RPL23A	32.4439	41.2863	92.3276	46.7485	78.7486	46.2524	25.262	37.9124	42.0125	33.5355	58.8249	50.1589	29.8128	66.2229	40.9805	21.6316	50.1589	45.2882	51.7311	23.8059	30.99	56.1758	69.3626	42.7881	64.8194	39.1829	46.2524	52.1383	37.1715	77.5506	92.3276	38.7637	49.8136	32.3061	52.4685	52.1383	53.3282	61.4461	101.43	57.1274	36.9721	52.1383
RPL7L1P12	0.000665283	0.422251	0.000770423	0.312426	0.0131921	0.00104168	0.0329606	0.0161716	0.0314754	0.000742604	0.00246926	0.000790225	0.0147428	0.0102637	0.0902389	0.28367	0.014361	0.0152587	0.139426	0.174309	0.0850654	0.0289169	0.0306782	0.00129586	0.00230939	0.0738122	0.000872768	0.0642534	0.0188036	0.056733	0.000389153	0.0118112	0.0694553	0.0095137	0.00565903	0.0178897	0.0330866	0.384108	0.0427612	0.00642587	0.183382	0.031368
AC244102.2	0.000665283	0.000607977	0.000770423	0.000901776	0.000548389	0.00104168	0.000726286	0.00861265	0.00077583	0.000742604	0	0.00765454	0.000636732	0.000825586	0.0103539	0.000714796	0.00145325	0.000679584	0.000391093	0.00637019	0.000782964	0.00099823	0.000539784	0.00129586	0	0.00369847	0.00905112	0.0115153	0.000744501	0.000668286	0.000389153	0.000516241	0.000694677	0.000637754	0.00449202	0.000746541	0.000700839	0.000722177	0.000762464	0.000677634	0.000653349	0.000673183
ARL8B	15.1815	10.6178	10.5199	24.3702	10.3817	17.7623	19.8508	11.3612	14.1129	17.6005	12.3448	8.81793	14.0388	11.536	14.8777	14.3329	14.2749	13.9794	10.6434	20.6144	11.0586	8.54983	9.85412	13.6057	12.0391	12.8437	12.9178	11.536	15.1443	9.57657	7.03921	11.5611	13.7532	17.0338	8.45061	13.2688	11.2086	12.5503	10.5262	11.0658	14.8265	11.7486
AC079171.1	0.000665283	0.000607977	0.000770423	0.000901776	0.000548389	0.00104168	0.00704997	0.000588296	0.00077583	0.00695537	0.0711394	0.000790225	0.000636732	0.000825586	0.0108223	0.000714796	0.00149263	0.000679584	0.000391093	0.000706382	0.000782964	0.00099823	0.00607493	0.00129586	0.00164419	0.000563683	0.000872768	0.000534981	0.000744501	0.000668286	0.000389153	0.000516241	0.000694677	0.000637754	0.000615311	0.000746541	0.000700839	0.000722177	0.00788151	0.000677634	0.000653349	0.000673183
CALB2	3.83765	1.12666	0.897099	16.9539	10.8495	2.87011	1.47824	0.575369	9.94673	6.90322	0.501677	0.0149654	0.113411	4.03344	2.42698	0.127544	2.77109	1.68277	2.22353	3.469	3.98554	0.47503	1.3294	0.844141	9.30785	2.17823	4.93338	0.721617	1.57829	0.256843	0.148797	3.28898	16.5879	6.23646	10.6885	7.27884	0.32687	0.892828	4.91064	1.90581	5.60661	1.46017
DACH1	0.20013	0.162229	0.299387	0.139948	0.0833489	0.098642	0.0253557	1.22788	1.60358	0.0200238	0.00213668	1.27977	0.0163592	0.0964785	0.0133506	0.0262826	2.96427	1.9063	0.555755	0.197684	0.139873	1.80975	0.424063	0.209685	0.0109386	0.211324	0.0971749	0.446669	0.589782	0.380791	2.96392	0.212045	0.0230447	1.99354	1.36203	1.62099	0.0178515	0.167151	1.01284	0.0699142	0.26563	1.09313
LINC00636	0.015858	0.0683685	0.0150133	0.00955134	0.00287259	0.0117823	0.0899146	0.0105101	0.00670151	0.000742604	0.000128406	0.00673033	0.00918285	0.0111195	0.0191318	0.0141984	0.00293557	0.0147568	0.00294786	0.637597	0.000782964	0.00099823	0.0103685	1.36714	0.00183826	0.0031253	0.00810183	0.0107109	0.00874093	0.00915946	0.013498	0.275924	0.0125812	0.000637754	0.00942401	0.0058744	0.00513831	0.000722177	0.000762464	0.0115888	0.0117148	0.007962
AC055876.5	0.0155335	0.0208181	0.000770423	0.000901776	0.000548389	0.00104168	0.000726286	0.000588296	0.00077583	0.000742604	0.00437659	0.000790225	0.000636732	0.000825586	0.000691311	0.000714796	0.0167228	0.000679584	0.000391093	0.000706382	0.000782964	0.00099823	0.000539784	0.00129586	0.395781	0.0122511	0.000872768	0.000534981	0.000744501	0.000668286	0.141987	0.000516241	0.000694677	0.000637754	0.000615311	0.000746541	0.015207	0.000722177	0.000762464	0.000677634	0.0140266	0.000673183
PIGFP2	0.000665283	0.00507303	0.000770423	0.000901776	0.00972852	0.00104168	0.00870712	0.00472314	0.00077583	0.00835926	0.384518	0.00954731	0.0113895	0.0108907	0.000691311	0.00843388	0.0165967	0.00690811	0.00692759	0.000706382	0.000782964	0.00099823	0.00427032	0.00129586	0.0173286	0.00969719	0.000872768	0.00384345	0.00859686	0.00662148	0.000389153	0.00411598	0.00756336	0.000637754	0.000615311	0.000746541	0.000700839	0.00858896	0.00966305	0.000677634	0.000653349	0.000673183
CHIAP1	0.000665283	0.000607977	0.000770423	0.000901776	0.000548389	0.00104168	0.000726286	0.000588296	0.00077583	0.000742604	0.000163121	0.000790225	0.000636732	0.000825586	0.0143526	0.00646385	0.000263007	0.000679584	0.000391093	0.000706382	0.000782964	0.00099823	0.00313633	0.0191982	0.000670204	0.000563683	0.000872768	0.00295663	0.000744501	0.000668286	0.00648396	0.00295418	0.000694677	0.000637754	0.000615311	0.000746541	0.000700839	0.00663329	0.000762464	0.000677634	0.000653349	0.000673183
FMO2	1.93638	2.68694	0.936716	0.490535	0.0533384	0.623841	0.191668	5.1311	1.32591	1.07632	1.68423	3.40686	0.264931	0.164652	5.78922	1.08649	5.69082	5.48271	0.0710865	0.77834	1.23807	0.179511	0.423309	11.6479	0.193843	1.37426	2.4532	7.91088	19.8508	0.460187	0.0176803	1.29695	0.410173	7.03262	5.15308	2.98314	3.5174	0.341295	1.21676	1.22363	7.60489	0.47446
ZNF708	0.81284	1.6266	0.311776	1.67582	0.344978	0.700093	0.77011	0.868248	0.0340962	1.34235	1.26459	0.611655	0.623472	1.45628	0.94727	1.49277	1.96264	1.32894	0.962373	1.15542	1.51619	0.860465	1.98183	0.618811	0.596887	0.79181	0.642056	1.51383	1.05135	2.47616	0.297153	1.53993	0.29497	0.603404	0.0780049	0.280556	0.349854	1.20324	0.798212	1.16526	0.219703	1.25962
AP000892.3	0.192604	0.561604	0.000770423	0.508298	0.118107	0.00104168	0.220112	0.0860294	0.0149726	0.145491	0.000698719	0.0155182	0.0629414	0.000825586	0.115564	0.0138982	0.024055	0.0695615	0.0317139	0.130385	0.0467089	0.31909	0.0150469	0.11312	0.00151227	0.0476805	0.0616458	0.0379283	0.159723	0.320109	0.0152179	0.130929	0.201901	0.309115	0.000615311	0.034808	0.164967	0.305449	0.0163615	0.189024	0.117036	0.0142012
AC020593.1	0.000665283	0.00951474	0.000770423	0.000901776	0.0105736	0.00104168	0.0160767	0.000588296	0.00077583	0.000742604	0.0173987	0.000790225	0.000636732	0.000825586	0.000691311	0.000714796	0.00503457	0.000679584	0.000391093	0.000706382	0.000782964	0.00099823	0.00892697	0.00129586	0.0137268	0.000563683	0.0181084	0.000534981	0.0153639	0.0116295	0.109785	0.000516241	0.000694677	0.000637754	0.0125338	0.000746541	0.000700839	0.000722177	0.000762464	0.000677634	0.000653349	0.000673183
MTHFD2P3	0.000665283	0.000607977	0.000770423	0.000901776	0.000548389	0.0947604	0.000726286	0.000588296	0.00077583	0.000742604	0.0114742	0.000790225	0.0160526	0.000825586	0.000691311	0.000714796	0.00830888	0.0166578	0.000391093	0.000706382	0.000782964	0.00099823	0.0116281	0.00129586	0.00287483	0.0141193	0.0300707	0.000534981	0.000744501	0.000668286	0.0107614	0.000516241	0.000694677	0.0142571	0.000615311	0.000746541	0.000700839	0.000722177	0.000762464	0.0156266	0.000653349	0.000673183
AF111169.1	0.000665283	0.000607977	0.000770423	0.000901776	0.000548389	0.00104168	0.000726286	0.000588296	0.00077583	0.000742604	0	0.000790225	0.000636732	0.000825586	0.000691311	0.000714796	0.000263007	0.000679584	0.000391093	0.000706382	0.000782964	0.00099823	0.000539784	0.00129586	0	0.000563683	0.000872768	0.000534981	0.000744501	0.000668286	0.000389153	0.000516241	0.000694677	0.000637754	0.000615311	0.000746541	0.000700839	0.000722177	0.000762464	0.000677634	0.000653349	0.000673183
AC015818.5	0.0879772	0.00905112	0.130864	0.000901776	0.000548389	0.00104168	0.015161	0.0150251	0.0152134	0.00850016	0.000726655	0.0157638	0.0116295	0.0400105	0.000691311	0.0347012	0.00186475	0.0120115	0.011447	0.00823952	0.00975075	0.228295	0.00438742	0.00129586	0	0.00504108	0.000872768	0.016261	0.000744501	0.0187348	0.000389153	0.000516241	0.0125187	0.0288689	0.0174095	0.000746541	0.000700839	0.0375749	0.00984012	0.00702634	0.0116668	0.0144605
AC127002.1	1.43502	0.844424	0.0650288	1.01489	0.460151	0.19914	1.48593	2.21122	0.0699068	0.487121	1.5227	0.000790225	0.621701	0.000825586	0.000691311	0.916469	1.33236	0.324358	2.0362	1.35822	0.234001	0.634216	0.951	0.378505	0.320962	0.521265	0.000872768	0.227281	1.35025	1.81325	1.12232	1.28008	1.40872	1.05216	0.480666	0.200291	0.690067	1.23115	0.254185	0.823817	0.0402073	0.824981
MYADML2	0.000665283	0.0121281	0.103871	0.0136686	0.0208401	0.0145421	0.000726286	0.0107175	0.0405466	0.0117464	0.000860505	0.00831221	0.0158883	0.0782258	0.00525994	0.01025	0.0302624	0.00596937	0.00738743	0.0156586	0.023633	0.018943	0.0140073	0.00129586	0.000403055	0.0367479	0.0176062	0.0160374	0.0232211	0.00814617	0.00958571	0.00338857	0.24554	0.014129	0.010887	0.0118446	0.0189098	0.000722177	0.0138009	0.0131784	0.00677851	0.052652
DNM3-IT1	0.0107598	0.038978	0.19914	0.000901776	0.00805864	0.00104168	0.000726286	0.0176969	0.00077583	0.0223348	0.0078885	0.000790225	0.269123	0.000825586	0.000691311	0.000714796	0.00950767	0.0185012	0.00540542	0.0482658	0.0294932	0.0913123	0.186303	0.0840848	0.205634	0.0274853	0.0146114	0.00595486	0.0123809	0.00955416	0.607601	0.00716116	0.0389827	0.0571226	0.000615311	0.0121008	0.0108533	0.187531	0.0140956	0.000677634	0.000653349	0.262726
PHEX	0.197775	0.125642	0.308683	0.097445	1.1536	0.215349	0.460755	0.333526	0.300754	0.518132	0.00678151	2.27135	0.505889	0.990216	0.0208532	0.96137	0.0716744	1.09775	1.19634	0.820307	0.556732	1.27641	1.09	0.245064	0.0117581	0.253876	0.875685	0.9192	0.0932683	0.306959	0.0881224	0.058344	0.418606	1.59375	0.832701	0.904982	1.45581	0.312509	2.39373	0.840721	0.0174403	0.299194
MOGAT2	0.00380588	0.0533314	0.0112881	0.00696855	0.00244816	0.00104168	0.00655619	0.00312033	0.0049262	2.708	0.000961961	0.011172	0.0133744	0.000825586	0.0138639	0.226519	0.00223489	0.0119652	0.00169843	0.445302	0.0192023	0.0161767	1.55042	0.0368909	0.00120555	0.00236497	0.00965808	0.0032696	0.00502175	0.00862139	0.00157118	0.0174593	0.061929	0.000637754	0.00768437	0.00498004	4.95993	0.00905948	0.000762464	0.00351918	0.071181	0.00462507
AC108868.2	0.000665283	0.000607977	0.000770423	0.000901776	0.000548389	0.00104168	0.000726286	0.0104172	0.00077583	0.000742604	0.195552	0.000790225	0.00773291	0.000825586	0.00984012	0.000714796	0.030538	0.000679584	0.000391093	0.000706382	0.000782964	0.00099823	0.63096	0.00129586	0.0014342	0.000563683	0.000872768	0.000534981	0.0101887	0.000668286	0.022897	0.000516241	0.000694677	0.000637754	0.000615311	0.0100603	0.000700839	0.000722177	0.000762464	0.000677634	0.000653349	0.000673183
AC006557.5	0.0196492	0.00746475	0.171818	0.000901776	0.0119506	0.00104168	0.000726286	0.0173003	0.0176468	0.0162443	0.00737427	0.0133723	0.00949394	0.0702825	0.0469415	0.000714796	0.00310043	0.00995807	0.0193089	0.000706382	0.000782964	0.00099823	0.0150251	0.00129586	0.0147294	0.00418136	0.0362811	0.0110259	0.0619372	0.0582991	0.241625	0.0034221	0.00662148	0.0189375	0.00519876	0.00734329	0.00653219	0.0120638	0.0200441	0.00974552	0.0361132	0.00662651
NUP210P2	0.000665283	0.000607977	0.000770423	0.000901776	0.000548389	0.00104168	0.000726286	0.000588296	0.00077583	0.000742604	0.000191851	0.000790225	0.000636732	0.000825586	0.000691311	0.000714796	0.000263007	0.000679584	0.0083674	0.000706382	0.0174166	0.00099823	0.000539784	0.00129586	0.000779559	0.000563683	0.0198062	0.000534981	0.000744501	0.000668286	0.000389153	0.000516241	0.000694677	0.000637754	0.000615311	0.000746541	0.000700839	0.000722177	0.000762464	0.000677634	0.000653349	0.000673183
RPL7P13	0.0876691	0.112449	0.930751	1.59763	1.43346	0.60607	0.318609	0.208893	0.154784	0.57665	0.306029	0.533133	0.233617	1.31024	0.24897	0.277309	0.130095	0.447069	0.0224935	0.267487	0.375483	0.953409	0.172247	0.792933	0.557178	0.695336	0.658307	0.520215	0.486097	0.892828	1.36354	0.366256	0.315861	0.358331	0.935544	0.92404	0.0316945	1.14988	1.77248	0.567377	0.297888	0.131553
PFN2	26.6572	3.07211	21.0456	1.5667	20.5392	12.8437	20.6543	15.575	29.4892	20.8719	16.3903	41.74	6.35897	27.5068	15.0719	17.0045	8.8291	11.4326	50.1589	2.97219	20.5392	26.8158	6.94697	6.16343	5.93598	31.3587	29.5965	23.8696	12.1634	19.7436	25.8339	24.1298	23.0777	57.1274	25.047	34.9038	5.47839	18.4271	34.4493	19.4848	6.29757	20.5749
AC007861.1	0.000665283	0.000607977	0.000770423	0.000901776	0.000548389	0.00104168	0.000726286	0.000588296	0.00077583	0.000742604	0.000665283	0.000790225	0.00618369	0.000825586	0.000691311	0.000714796	0.000263007	0.000679584	0.00276204	0.000706382	0.000782964	0.00099823	0.000539784	0.00129586	0.00144961	0.000563683	0.000872768	0.0101312	0.000744501	0.000668286	0.00273852	0.00399825	0.000694677	0.000637754	0.0112727	0.000746541	0.000700839	0.000722177	0.000762464	0.000677634	0.000653349	0.00758122
CASC23	0.000665283	0.00320039	0.00583024	0.000901776	0.000548389	0.00104168	0.000726286	0.00299675	0.00077583	0.000742604	0.00205411	0.000790225	0.000636732	0.000825586	0.000691311	0.000714796	0.00465434	0.000679584	0.00245316	0.000706382	0.000782964	0.00099823	0.00372717	0.00129586	0.000592172	0.000563683	0.000872768	0.000534981	0.000744501	0.000668286	0.00361859	0.00239451	0.000694677	0.000637754	0.00341949	0.000746541	0.000700839	0.000722177	0.000762464	0.000677634	0.000653349	0.000673183
DNM1P41	0.00341522	0.00274211	0.000770423	0.00870471	0.0022858	0.00104168	0.000726286	0.00292085	0.00077583	0.000742604	4.84494e-05	0.00610608	0.00308297	0.00597061	0.00783642	0.000714796	0.00180493	0.000679584	0.00160362	0.00692512	0.00519796	0.00099823	0.00356685	0.00129586	0.000272824	0.000563683	0.00745404	0.000534981	0.000744501	0.000668286	0.00195688	0.00234732	0.00648396	0.000637754	0.00406406	0.00450727	0.00543242	0.00523804	0.000762464	0.00677012	0.00324043	0.00354043
RMND5A	5.07981	5.63863	5.46221	5.68077	5.75964	5.17586	5.97379	8.81057	6.25868	6.3186	7.25208	6.47089	5.90958	7.31537	7.68307	5.48581	10.5199	6.49718	9.86567	5.36537	5.00938	6.34626	5.8055	6.47089	5.7674	8.72279	9.04032	6.49147	8.33756	7.4597	7.99021	5.29942	6.03501	7.35563	5.26294	7.35075	4.37655	5.13845	6.24467	5.96742	7.25208	6.90322
LINC02201	0.00927352	0.00758351	0.00944038	0.000901776	0.00238484	0.00104168	0.000726286	0.000588296	0.00077583	0.00483974	0.121936	0.000790225	0.00325582	0.0115425	0.00534953	0.00462128	0.00318331	0.000679584	0.00166144	0.00570518	0.0148139	0.0112295	0.00463854	0.00129586	0.154327	0.00533267	0.000872768	0.00595044	0.00613712	0.00369708	0.00404012	0.00715694	0.000694677	0.000637754	0.00301533	0.000746541	0.00421099	0.00768437	0.000762464	0.00384998	0.000653349	0.00377989
AC092301.1	0.658642	1.13321	0.553413	0.577539	0.51382	0.464852	0.414371	0.705409	0.225586	0.228133	0.579867	0.437018	0.243762	0.390316	0.365288	0.547952	0.57479	0.356279	1.06117	0.992773	0.237927	0.300801	0.471425	0.383987	0.275516	0.67137	0.433611	0.40336	0.681352	0.9734	0.314945	0.526052	1.15562	0.978307	1.17645	0.721208	0.464852	0.828714	0.312717	0.300694	1.07906	0.877308
PCAT1	0.113801	0.104333	0.307133	0.289525	0.600961	0.400576	0.641316	0.395573	0.274008	0.473762	0.361976	0.321309	0.454804	0.751996	1.82955	0.941854	0.246838	0.0439843	0.238383	1.0806	0.483354	1.4573	0.108389	0.356279	0.268843	1.07781	0.53876	0.634216	0.0439843	0.0150977	0.580873	0.696481	0.96137	0.0247294	0.141247	0.73816	0.113411	1.19911	0.108541	0.0509856	1.22947	0.311673
RAD23A	16.5879	14.8099	19.4184	11.613	16.4809	15.2476	15.636	19.1218	19.2162	14.9445	16.6784	17.7087	14.0978	24.4989	16.1241	12.3355	25.901	12.2591	16.5026	17.2152	14.0837	21.6316	19.4848	12.7756	11.2558	14.6318	16.7984	13.5918	11.152	16.9166	16.007	18.3435	22.0325	17.7358	17.6828	19.0545	23.1319	12.6552	15.983	14.1379	16.4107	18.951
TUBB4A	0.111871	0.0489469	0.755983	0.187317	0.248123	0.170737	1.64464	0.0191592	0.442594	1.29905	2.79733	0.0830111	0.659773	2.79271	0.343304	0.0823872	1.76879	0.391246	3.48888	5.20148	0.132854	0.591814	0.0117771	0.150713	0.0131954	0.414285	1.76879	0.267536	0.217468	0.0189023	0.0191503	2.22482	0.094191	0.211046	2.18113	4.71811	0.0377343	0.180327	1.25168	6.84837	0.400229	0.762429
OR2D2	0.000665283	0.000607977	0.000770423	0.010093	0.000548389	0.00104168	0.000726286	0.0150208	0.00077583	0.000742604	0.000419483	0.000790225	0.000636732	0.000825586	0.000691311	0.000714796	0.000263007	0.00779363	0.00345161	0.00586958	0.000782964	0.00099823	0.000539784	0.00129586	0.000449322	0.000563683	0.000872768	0.000534981	0.000744501	0.000668286	0.000389153	0.000516241	0.00549007	0.00425887	0.000615311	0.00623469	0.000700839	0.000722177	0.000762464	0.000677634	0.000653349	0.00527848
SERPINB11	1.33513	0.210535	0.000770423	0.0164512	0.620203	0.0793148	0.772084	1.0284	2.25197	0.00445586	0.0010894	0.800048	0.0145819	1.15934	3.84035	0.00421099	1.6427	0.491198	0.0258829	0.314701	0.382076	0.34548	0.0401965	4.27432	0.000661896	3.7413	6.12783	1.6345	0.617561	2.14621	0.00252636	0.00767508	0.844141	3.43122	0.0104964	3.07348	0.0122332	0.0042181	0.0147982	0.106551	2.7855	5.78775
COX10	4.09584	4.91521	3.89078	5.24184	4.49914	5.17183	3.40256	3.87911	3.86736	3.37853	3.82577	4.9084	5.35131	3.18086	4.55153	2.88682	3.86234	4.0536	4.3638	2.51084	5.0175	6.71767	4.2196	4.01322	4.90964	3.75309	3.46003	2.77437	3.67306	3.45376	4.16788	4.36004	4.0931	3.81909	4.87185	4.03617	5.48132	4.16259	3.73641	4.13052	5.48722	5.90958
LINC02292	0.000665283	0.000607977	0.000770423	0.000901776	0.000548389	0.00104168	0.000726286	0.00290161	0.00077583	0.000742604	0.00102491	0.000790225	0.000636732	0.00706997	0.000691311	0.000714796	0.00156333	0.000679584	0.000391093	0.000706382	0.000782964	0.00099823	0.000539784	0.00129586	0.00065786	0.000563683	0.00743614	0.000534981	0.000744501	0.0040876	0.000389153	0.000516241	0.000694677	0.000637754	0.000615311	0.000746541	0.00457853	0.00521122	0.000762464	0.000677634	0.000653349	0.000673183
GJA4	4.03867	3.48137	4.42151	1.03619	1.69182	1.51906	1.96264	0.561329	3.01378	2.7323	2.96007	2.85891	0.840721	2.91492	1.07906	0.347139	1.21628	9.82571	2.51712	3.18647	2.519	2.29981	3.01506	3.53062	1.47544	2.38168	2.8073	3.70548	2.52259	1.15821	1.52336	5.02	3.0211	1.90139	2.13531	1.8226	2.51584	1.77302	4.04489	3.91088	2.06774	3.35695
LINC00705	0.0308625	0.00702634	0.000770423	0.316098	0.0716664	0.0177952	0.0557066	0.00674758	0.00811499	0.150809	0.00169333	0.00602954	0.0207022	0.0172664	0.0237721	0.00708972	0.00390508	0.000679584	0.00176168	0.179647	0.0144689	0.0633836	0.000539784	0.0382186	0.00219154	0.496718	0.000872768	0.00242537	0.000744501	0.00405789	0.000389153	0.0175123	0.0612316	0.00353077	0.0149372	0.00523007	0.0156989	0.0247353	0.000762464	0.000677634	0.0437098	0.00852488
RPL7P17	0.000665283	0.11706	0.0196893	0.0204928	0.00878464	0.0155529	0.000726286	0.335206	0.0139312	0.0128245	0.00774793	0.00895714	0.0104592	0.0102988	0.000691311	0.0127568	0.00370173	0.0153659	0.16167	0.00756987	0.0210338	0.0144004	0.0950694	0.097035	0.00881187	0.0045519	0.0475135	0.0218288	0.0519776	0.0578548	0.0134711	0.0119295	0.000694677	0.0168642	0.0056929	0.00783379	0.181448	0.0130412	0.00907471	0.0105531	0.0298157	0.0129898
TLL2	0.101515	0.0147023	0.148692	0.013484	0.0240324	0.016842	0.562271	0.0232321	0.013684	0.0125977	0.00181181	0.278345	0.337363	0.0213636	0.774366	0.0179041	0.00773722	0.288422	0.00973227	0.00872318	1.86686	0.02083	0.0121569	0.0155114	0.00251448	0.0321451	0.0147849	0.011172	0.0139867	0.017591	0.00987826	0.0211904	0.00935296	0.00769069	0.00596506	0.0778955	0.491033	2.13885	0.0277532	0.0358738	0.0107416	0.0668169
MFSD3	3.80151	3.68908	4.58534	6.77188	6.42221	6.39538	6.19918	2.87731	4.73667	4.06965	4.81084	6.04626	4.47191	5.38335	5.43915	5.20276	4.94372	2.1941	5.00347	5.04917	4.67781	9.088	3.7481	7.01823	6.07562	3.97943	4.95504	3.00696	5.19036	5.32345	5.69219	6.53916	4.80323	3.509	6.31679	5.40427	6.32029	4.3861	5.25804	5.54611	5.61684	5.07354
AC025588.4	0.0055673	0.000607977	0.00747297	0.000901776	0.0070785	0.00104168	0.000726286	0.000588296	0.00077583	0.000742604	0.00435678	0.000790225	0.000636732	0.000825586	0.000691311	0.000714796	0.0026418	0.000679584	0.00219914	0.000706382	0.000782964	0.00099823	0.000539784	0.00129586	0.00961988	0.0103933	0.000872768	0.000534981	0.000744501	0.000668286	0.000389153	0.000516241	0.000694677	0.000637754	0.00878534	0.000746541	0.000700839	0.000722177	0.000762464	0.000677634	0.000653349	0.000673183
AC090136.3	0.0104833	0.00738462	0.00501055	0.00745302	0.00334141	0.0112229	0.0056392	0.00263267	0.00077583	0.0128853	0.000679017	0.000790225	0.00381805	0.0074502	0.00392266	0.00545239	0.00114078	0.0166394	0.00212304	0.00524461	0.0142012	0.00099823	0.00576096	0.0160896	0.000568389	0.00297036	0.00777668	0.0207303	0.00680665	0.000668286	0.00318689	0.000516241	0.0071447	0.00567634	0.00289378	0.00672531	0.00818078	0.00442725	0.00620458	0.00443013	0.000653349	0.0193758
C1QTNF1-AS1	0.176575	0.416079	0.000770423	0.000901776	0.187834	0.0219324	0.144451	0.601638	0.00766596	0.0177894	0.120146	0.00760103	0.188602	0.029629	0.000691311	0.023109	0.00144694	0.355653	0.0235166	0.0100248	0.25494	0.0192833	0.0177879	0.00129586	0.552109	0.000563683	0.0168742	0.0133207	0.0067824	0.0966611	0.331865	0.0172557	0.0156266	0.000637754	0.0551513	0.0140596	0.00927043	0.0104933	0.000762464	0.0404221	0.0340962	0.000673183
CTSA	13.9232	8.74313	11.038	7.17794	8.41188	8.12585	9.47893	8.49935	8.94717	10.4487	9.06621	12.1321	13.0479	7.37844	8.96671	9.07447	9.10867	9.53698	6.91241	9.43433	9.74592	6.93219	7.01823	10.3562	14.5144	6.48955	7.57018	8.86861	8.30549	9.9143	6.59123	8.40182	8.25148	5.77852	14.1838	8.679	14.2749	16.3483	10.3248	14.6657	13.1044	8.71868
AL671277.1	3.08315	7.99311	3.23945	0.49733	4.90964	2.14502	2.76787	1.98183	5.65662	2.55169	3.31288	7.07462	5.47976	3.57106	1.68929	3.17044	2.61724	2.63222	4.31394	4.12499	4.2484	3.22458	2.10348	8.13276	2.41362	4.92509	1.39841	3.06044	1.54356	0.7086	3.51202	3.36004	0.799774	1.57225	7.36075	2.7691	4.47191	6.09429	8.2477	4.19609	3.30845	0.728891
IL32	7.55166	12.6552	6.63188	4.13876	8.65672	4.41464	4.79309	4.15793	3.27877	7.00273	8.59075	4.32448	29.5965	4.80323	4.13408	14.2004	1.73486	5.78922	3.20969	3.8411	8.11027	4.17132	15.3033	4.57189	20.6543	4.41656	3.05009	7.17794	4.2511	6.49543	30.0424	7.38106	3.39711	1.41591	14.4082	2.35118	5.01167	4.69721	8.48397	13.6057	4.65836	3.33844
LINC02190	0.000665283	0.000607977	0.000770423	0.000901776	0.000548389	0.00104168	0.000726286	0.000588296	0.00077583	0.000742604	0.0218478	0.000790225	0.000636732	0.000825586	0.00896936	0.000714796	0.000263007	0.000679584	0.000391093	0.00888263	0.0104436	0.00099823	0.000539784	0.00129586	0.00672531	0.0112596	0.000872768	0.000534981	0.000744501	0.000668286	0.0316912	0.000516241	0.000694677	0.000637754	0.000615311	0.0252358	0.000700839	0.000722177	0.01063	0.000677634	0.000653349	0.000673183
PRAC2	1.37476	0.00882463	0.00887738	0.0130741	0.531294	0.00104168	0.000726286	0.000588296	0.00077583	0.00831055	0.00334599	0.0474576	0.000636732	0.000825586	0.000691311	0.000714796	0.401511	0.000679584	0.00684637	0.000706382	0.000782964	0.00099823	1.46822	0.00129586	0.000382015	0.000563683	0.716557	0.0103865	0.0654093	0.00658834	5.41472	1.75873	0.0122249	0.0426514	0.000615311	0.033891	0.000700839	0.000722177	0.120259	4.73881	0.00646647	0.0220692
AC103810.5	0.308047	0.154865	0.681638	0.717297	0.15179	0.0185406	0.00972707	0.421649	0.0171495	0.00924749	0.002631	0.0177931	0.354069	0.0521327	1.03005	0.332252	0.127275	0.0633376	0.00340701	0.00899435	0.0175972	0.208074	0.000539784	0.042033	1.15463	0.207614	0.275649	0.026873	0.00951474	0.176119	0.753709	0.0149989	0.0340455	0.270985	0.0135277	0.000746541	0.234181	0.457821	0.0404071	0.0129019	0.0577427	0.0900347
AL731569.1	0.3409	0.337311	0.584316	0.236069	0.275242	0.292373	0.232354	0.360141	0.392917	0.134554	0.0722983	0.297888	0.422753	0.217633	0.206476	0.176924	0.415579	0.0919303	0.586877	0.148089	0.0843702	0.0262826	0.183382	0.249401	0.436168	0.121896	0.135203	0.22486	0.135347	0.157413	0.0940006	0.1429	0.198745	0.218215	0.240645	0.283594	0.407134	0.0785155	0.464495	0.326783	0.12305	0.156495
RPS4XP3	1.08668	1.6641	2.80854	3.16254	1.92101	2.38113	1.51288	0.589531	1.92645	1.37794	3.68511	1.25837	1.6966	2.08467	2.60072	1.48593	1.63941	3.11049	1.5097	1.25643	2.76849	3.10478	0.946548	1.88045	2.10013	0.596233	2.71942	1.96157	2.01449	1.02342	2.97291	1.00937	0.860898	0.951483	2.4574	1.19911	0.845664	2.66365	3.81909	2.64599	0.321374	1.24905
NUCB2	2.82384	4.13223	4.2068	1.59322	3.39049	4.62842	2.80532	3.2524	2.92422	3.54754	2.55969	4.17416	4.15421	3.0714	4.01847	4.70655	4.19876	4.26598	3.09855	2.54029	3.46003	2.41789	2.91689	3.13993	2.38113	4.3371	4.06879	4.38049	3.49653	2.87878	3.04317	2.85288	3.51057	4.69207	3.03334	3.23879	2.64917	3.01095	2.82051	3.0825	3.45761	2.47968
SERPINB12	1.21195	0.0488632	0.251318	0.0175163	0.286803	0.0474441	0.0120179	0.317619	0.350033	0.0257946	0.0152733	0.477632	0.992929	0.545847	2.66365	0.000714796	3.10324	0.00960616	4.96865	0.0110587	0.298046	0.225954	0.0135824	1.95391	0.00133014	0.10643	1.90904	0.364351	1.38978	0.961611	0.004706	0.0208273	0.0792676	1.78245	0.0146295	2.29377	0.00511971	0.182585	0.0216059	0.0354495	1.57378	2.42817
AC087741.2	2.59627	0.199033	2.90837	0.335764	2.09831	1.11027	0.970878	0.515569	0.958568	1.72018	0.0288467	0.907618	2.55541	1.61564	1.70021	1.081	0.555931	0.324358	0.153187	1.44898	0.692354	1.7185	0.332478	0.00129586	0.608546	1.54859	0.541317	0.58516	0.50123	1.53849	1.4531	0.424691	0.373209	2.19463	2.0362	1.03554	2.30819	0.827869	0.532397	0.3409	1.05393	0.719731
B3GAT2	0.198201	0.11553	0.423136	0.551276	0.0369098	0.147722	0.166658	0.101843	0.0273725	0.855853	0.00318471	0.0779038	0.0481403	0.218683	0.0874298	0.252093	0.0813449	0.113956	0.0357412	0.364958	0.0172285	0.109599	0.329152	0.052429	0.00608657	0.129343	0.059416	0.0710978	0.135359	0.0633376	0.055933	0.0222759	0.17008	0.459646	0.0152855	0.17	0.0200278	0.0507212	0.0464058	0.160506	0.112444	0.125642
RNU6-428P	0.25578	0.000607977	0.000770423	0.000901776	0.000548389	0.00104168	0.000726286	0.000588296	0.00077583	0.000742604	2.25255	0.000790225	0.000636732	0.000825586	0.000691311	0.000714796	0.000263007	0.000679584	0.000391093	0.000706382	0.000782964	0.00099823	0.136901	0.00129586	0.489126	0.000563683	0.000872768	0.000534981	0.000744501	0.000668286	0.0400105	0.000516241	0.000694677	0.000637754	0.24265	0.000746541	0.000700839	0.000722177	0.000762464	0.000677634	0.000653349	0.000673183
AC023830.2	0.0040868	0.00315737	0.000770423	0.0115331	0.0116784	0.00104168	0.00529697	0.00293286	0.00077583	0.00735391	0.146566	0.000790225	0.00530941	0.00713547	0.0117387	0.0159299	0.00158883	0.000679584	0.0101784	0.00696313	0.00614588	0.0100591	0.0025282	0.0154412	0.00348929	0.00785275	0.000872768	0.00245517	0.00537319	0.00412429	0.0191724	0.0121581	0.000694677	0.0101838	0.00510587	0.000746541	0.00845065	0.0138932	0.00835432	0.000677634	0.000653349	0.00895519
AC015468.3	0.00791549	0.000607977	0.000770423	0.000901776	0.000548389	0.00104168	0.000726286	0.000588296	0.00077583	0.000742604	0.00252636	0.000790225	0.000636732	0.000825586	0.000691311	0.000714796	0.000263007	0.000679584	0.000391093	0.000706382	0.0104436	0.00099823	0.000539784	0.00129586	0.000440665	0.000563683	0.000872768	0.000534981	0.000744501	0.000668286	0.000389153	0.000516241	0.000694677	0.000637754	0.000615311	0.000746541	0.000700839	0.000722177	0.000762464	0.000677634	0.000653349	0.000673183
SPATA2	3.6278	3.54136	3.89489	3.78121	4.19609	3.90163	4.38327	4.24742	4.39784	4.281	7.19281	3.8141	5.38753	4.12326	4.77224	4.12326	4.1833	3.20758	4.71811	3.62856	3.53062	3.53062	4.5884	4.45248	4.22331	3.24084	4.42356	3.24084	4.9003	7.13095	4.688	5.7432	3.60913	3.41747	4.79761	3.89997	5.45143	3.8524	4.09849	4.97555	5.06561	4.57189
GGT3P	0.0204825	0.0103397	0.000770423	0.0253661	0.00700643	0.00940083	0.000726286	0.00643138	0.00647656	0.000742604	0.000685329	0.127839	0.00317151	0.00901989	0.00628825	0.0559774	0.00177415	0.00550858	0.00185563	0.0117294	0.0133436	0.00099823	0.0120608	0.00129586	0.000654243	0.00247541	0.0940089	0.00309738	0.000744501	0.000668286	0.000389153	0.00721982	0.116782	0.65721	0.181865	0.052902	0.00604335	0.00447504	0.00509343	0.00666444	0.012073	0.0859148
AC010329.5	0.000665283	0.000607977	0.00531611	0.000901776	0.00242638	0.00104168	0.000726286	0.000588296	0.00077583	0.000742604	0.00816754	0.000790225	0.000636732	0.000825586	0.00563367	0.000714796	0.00850483	0.000679584	0.00168301	0.000706382	0.000782964	0.00099823	0.000539784	0.00129586	0.00351671	0.00258989	0.000872768	0.000534981	0.000744501	0.000668286	0.00856927	0.00218566	0.000694677	0.000637754	0.0041137	0.000746541	0.000700839	0.000722177	0.000762464	0.000677634	0.000653349	0.00386371
AC145350.3	0.000665283	0.000607977	0.000770423	0.000901776	0.000548389	0.00104168	0.000726286	0.000588296	0.00077583	0.000742604	0.00111228	0.000790225	0.000636732	0.000825586	0.000691311	0.000714796	0.000263007	0.024727	0.000391093	0.000706382	0.000782964	0.00099823	0.000539784	0.00129586	0.00667277	0.000563683	0.000872768	0.000534981	0.000744501	0.000668286	0.0151051	0.0171158	0.000694677	0.000637754	0.000615311	0.000746541	0.000700839	0.000722177	0.000762464	0.000677634	0.000653349	0.000673183
FO680682.1	0.0704899	0.0563049	0.672302	0.139473	0.0514747	0.226173	0.852183	0.170766	0.0883721	0.181878	0.00898125	0.153536	0.0530406	0.0618745	0.0404221	0.17335	0.350171	0.011242	0.242593	0.210747	0.93265	0.200528	0.120881	0.00129586	0.189124	0.263539	0.000872768	0.0326082	0.0138073	0.0637744	0.284078	0.3801	0.0118671	0.284534	0.011031	0.0300624	0.0234351	0.223305	0.0155822	0.0198218	0.199322	0.000673183
COLCA1	0.252502	0.162973	6.53135	0.00856185	1.50744	0.0105406	0.0599086	0.669636	1.57875	0.0652406	0.00143988	4.01416	1.16526	7.44082	1.0231	0.125437	0.597891	0.622318	0.0161154	0.019443	0.187197	0.0203725	5.22265	0.815556	0.00129606	0.279218	0.274547	0.416757	0.304582	0.2259	0.0271117	0.0903864	0.446412	3.92133	8.10764	4.40966	0.501163	0.0519854	3.84359	0.130537	1.49962	10.0063
RN7SL560P	0.000665283	0.000607977	0.0627351	0.0344338	0.0121959	0.00104168	0.000726286	0.0101664	0.00077583	0.000742604	0.00681113	0.000790225	0.000636732	0.0252906	0.000691311	0.000714796	0.00635227	0.000679584	0.000391093	0.000706382	0.0188077	0.00099823	0.0100073	0.00129586	0.0472257	0.000563683	0.000872768	0.0157556	0.000744501	0.000668286	0.000389153	0.000516241	0.000694677	0.000637754	0.000615311	0.0167193	0.0149909	0.000722177	0.0207144	0.000677634	0.000653349	0.000673183
RNU6-820P	0.0851865	0.000607977	0.094925	0.000901776	0.0639145	0.00104168	0.104193	0.0250325	0.00077583	0.000742604	0.00812468	0.109883	0.0647565	0.144601	0.000691311	0.000714796	0.175165	0.000679584	0.000391093	0.0764431	0.000782964	0.2236	0.0278526	0.00129586	0.00316455	0.000563683	0.000872768	0.0203284	0.000744501	0.000668286	0.000389153	0.000516241	0.000694677	0.312426	0.0748152	0.260433	0.000700839	0.000722177	0.000762464	0.000677634	0.000653349	0.100873
AC093367.1	0.439426	0.465068	0.273432	1.86204	0.719731	0.705485	1.01991	0.860169	1.4749	0.96353	1.02857	0.113956	0.174787	1.94083	1.16452	0.300635	2.01449	0.24554	1.40925	0.461035	0.647617	0.449314	0.850864	0.205286	0.00335091	1.14588	0.438695	2.77908	0.772719	1.45873	0.741631	0.881577	1.39571	2.88989	0.79457	1.47924	0.79052	0.301708	0.382376	0.0163541	0.626594	1.04054
FGF23	0.00422512	0.000607977	0.00705766	0.000901776	0.0158956	0.00104168	0.00443615	0.00303228	0.00518025	0.00547695	0.377069	0.00529495	0.00313284	0.0161856	0.00993591	0.00436539	0.00414167	0.00365134	0.00309358	0.00734241	0.000782964	0.00877977	0.00643506	0.0157827	0.0785155	0.00944651	0.0100311	0.0047548	0.0077891	0.00425993	0.0971378	0.00364396	0.0039571	0.000637754	0.0102856	0.00548387	0.00573014	0.00659086	0.0074511	0.00521543	0.0032847	0.00361227
AC114689.1	0.000665283	0.000607977	0.00917171	0.000901776	0.00289378	0.00104168	0.000726286	0.000588296	0.00077583	0.000742604	0.00193182	0.000790225	0.00322536	0.00635446	0.000691311	0.000714796	0.00381805	0.000679584	0.00190974	0.000706382	0.000782964	0.00099823	0.000539784	0.00129586	0.00160635	0.00251528	0.000872768	0.000534981	0.000744501	0.000668286	0.00595486	0.00214721	0.000694677	0.000637754	0.000615311	0.000746541	0.000700839	0.00460816	0.00520747	0.000677634	0.000653349	0.000673183
SERTAD2	5.50433	7.21011	3.4821	8.89598	6.02516	5.64123	9.52159	12.1037	8.22178	8.43634	5.71593	4.46629	4.50413	6.65522	7.24141	7.01351	9.12558	5.58841	11.5445	6.59698	6.00272	7.26621	8.60659	6.05562	3.58031	8.8403	11.1987	6.87528	8.25855	4.55153	8.66063	8.89201	5.86303	6.69347	4.52329	6.75539	3.57881	5.78775	2.97219	4.97324	8.21514	6.74692
OTUD1	4.82377	4.35504	3.29485	6.05724	4.69627	6.59698	4.90147	4.93925	5.43491	5.62763	4.71711	2.9996	3.2034	5.23652	4.26411	5.98333	5.60661	5.72021	4.08635	5.72021	4.39009	4.95405	2.77437	4.43137	37.3447	5.35767	4.76556	3.66156	3.70393	3.01435	3.51344	6.32029	4.49646	5.55587	3.44165	5.11879	3.62705	5.18202	4.02194	6.31152	4.93698	5.59281
ADGRG5	0.542168	0.514616	0.849015	0.121801	0.0202136	0.0458408	0.00809601	0.200439	1.05808	0.188205	1.70865	0.686474	0.292373	0.235071	1.03554	0.171006	0.764375	0.117961	0.210747	0.189463	0.315714	0.0457096	1.13977	0.487195	3.15676	1.69558	0.154729	0.684515	0.452974	0.0565107	0.208664	1.54206	0.188519	0.00899316	0.916469	0.0321494	1.31736	0.319766	1.32809	0.599827	2.30638	0.0932769
ST3GAL6	0.681112	0.892828	0.651097	0.501296	0.247461	1.27366	1.19678	2.00301	0.0831039	0.840386	0.29491	0.42206	1.40495	1.04019	0.253988	2.18237	0.917866	0.617087	0.706565	0.968157	0.891417	0.253413	0.779109	0.730119	1.91294	0.352066	0.30022	0.777558	1.46822	3.73296	1.96599	0.448706	0.666561	1.7264	0.560619	0.341165	0.267864	0.551658	0.365439	0.50452	1.03619	0.323414
GLI4	3.11885	2.9989	4.45723	4.87066	7.32259	3.37924	4.95866	3.55209	3.81486	4.44684	3.10324	3.87477	3.56485	5.06201	4.22331	3.41747	3.26496	2.31181	2.88886	3.79644	4.71711	4.49914	2.7672	3.80067	3.30557	4.4304	3.50523	2.96808	3.03822	2.85474	2.47491	4.86583	5.27165	5.66958	6.4253	5.05369	6.34262	3.45215	6.95103	3.60368	2.69392	4.68112
PKP2	2.74586	3.06256	0.339124	4.76134	1.16125	7.31298	2.7691	2.83064	5.15913	1.8093	3.26058	3.62856	3.21171	1.41773	3.46981	2.77109	4.18962	0.928494	1.24659	3.89241	2.17548	4.82598	6.44964	4.48484	4.18155	2.88206	2.93018	3.28304	4.5061	2.45565	2.57532	3.0132	2.72895	1.81941	2.17658	2.4167	1.415	5.55866	1.33472	1.58483	2.33098	0.800512
AL158055.1	0.0145265	0.000607977	0.00775754	0.000901776	0.00759734	0.00104168	0.000726286	0.016721	0.00077583	0.000742604	0.000503714	0.00819657	0.000636732	0.619076	0.000691311	0.00723658	1.38386	0.447911	0.270633	0.000706382	0.0262759	0.00099823	0.000539784	0.0220863	0.000557998	0.000563683	0.0335815	0.0554058	0.000744501	0.000668286	0.085089	0.00331879	0.000694677	0.00515195	0.000615311	0.031719	0.000700839	0.000722177	0.20433	0.179935	0.0481773	0.000673183
RNU6-453P	0.000665283	0.000607977	0.000770423	0.000901776	0.000548389	0.00104168	0.000726286	0.000588296	0.38555	0.000742604	0.228004	0.000790225	0.000636732	0.203101	0.000691311	0.000714796	0.000263007	0.000679584	0.246838	0.120854	0.159765	0.00099823	0.000539784	0.00129586	0.00594016	0.000563683	0.000872768	0.000534981	0.000744501	0.000668286	0.000389153	0.000516241	0.000694677	0.000637754	0.000615311	0.347648	0.50487	0.000722177	0.000762464	0.000677634	0.000653349	0.000673183
HOOK1	4.04677	2.52082	2.3698	7.27884	0.364568	5.5388	5.27048	4.60896	2.52203	3.18151	4.52217	3.81658	3.40325	3.00421	6.82706	3.56718	5.92334	1.65228	2.94731	5.52381	3.17384	3.67306	5.72637	4.06253	3.64065	5.47839	3.37477	4.69319	5.24052	2.22606	3.56186	3.49508	4.05981	5.97379	2.84427	2.50835	3.42057	0.539939	2.0792	2.21602	4.79423	1.87451
TRIM51HP	0.000665283	0.000607977	0.000770423	0.000901776	0.000548389	0.00104168	0.000726286	0.000588296	0.00077583	0.000742604	8.64247e-05	0.000790225	0.000636732	0.000825586	0.000691311	0.000714796	0.000263007	0.000679584	0.000391093	0.000706382	0.000782964	0.00099823	0.000539784	0.00129586	0.000819566	0.000563683	0.000872768	0.000534981	0.000744501	0.000668286	0.000389153	0.000516241	0.000694677	0.000637754	0.000615311	0.00679044	0.000700839	0.000722177	0.000762464	0.000677634	0.000653349	0.000673183
MRM3	2.95596	2.82146	3.37195	4.46043	3.24875	4.48662	2.64655	3.16682	3.72881	1.79949	4.87289	4.4374	3.26135	3.21245	4.29131	2.26131	3.07911	3.43193	4.36768	3.38079	2.91626	4.68902	3.05485	4.32922	3.85806	3.56332	2.45139	2.68694	3.09506	3.66156	5.2378	3.37634	3.32744	3.12592	4.20245	2.89419	3.38971	3.31431	4.6768	4.88374	3.34203	6.57367
AP005242.3	0.0131427	0.000607977	0.000770423	0.000901776	0.000548389	0.00104168	0.000726286	0.000588296	0.00077583	0.000742604	0.00122021	0.000790225	0.0252253	0.000825586	0.000691311	0.000714796	0.000263007	0.000679584	0.000391093	0.000706382	0.000782964	0.00099823	0.000539784	0.00129586	0.00360514	0.000563683	0.000872768	0.000534981	0.000744501	0.000668286	0.000389153	0.000516241	0.000694677	0.000637754	0.000615311	0.000746541	0.000700839	0.000722177	0.000762464	0.000677634	0.000653349	0.000673183
KRT1	78.7486	9.06621	3.19282	0.273706	18.2883	1.19678	5.47052	0.106331	0.0154929	11.2471	2.5573	0.154575	36.2639	0.0280931	13.1856	8.87585	16.5665	22.6946	11.1438	38.1293	1.956	2.50392	0.0239174	4.68576	0.00101684	0.799774	15.5161	0.00395849	2.09003	1.18359	0.00188987	4.70869	1.55292	40.9805	1.13407	14.7506	23.5003	4.95866	2.59498	1.89126	4.05278	83.9734
AL139260.2	0.00491976	0.0047262	0.00844308	0.0123227	0.00424779	0.0125638	0.00999375	0.00556623	0.00718457	0.00631709	0	0.0108042	0.0118513	0.000825586	0.000691311	0.0178413	0.0492446	0.00500541	0.00355931	0.0059283	0.0108042	0.00099823	0.00300177	0.00129586	0.000304768	0.00337716	0.0174357	0.00959255	0.00640117	0.00623835	0.000389153	0.00280656	0.00712163	0.00564681	0.000615311	0.00492816	0.00548883	0.00627924	0.00540396	0.00393759	0.00355554	0.0129974
AC016583.1	0.00464761	0.00441719	0.012493	0.0137637	0.00294356	0.0172446	0.00763002	0.0115331	0.015781	0.0102205	0.00118511	0.000790225	0.0066555	0.00962477	0.00407825	0.00589035	0.00116099	0.00724581	0.0900173	0.00562813	0.00693634	0.0111153	0.00233422	0.0140761	0.000712201	0.00523804	0.00972852	0.00954102	0.0210137	0.0162827	0.00237233	0.00438549	0.018059	0.0142571	0.0109858	0.0133401	0.07977	0.000722177	0.00673715	0.000677634	0.00556049	0.0190454
IGHV3-43	1.99033	1.83743	0.433611	0.000901776	0.480956	0.982682	0.0117885	0.494561	0.233051	3.11744	0.0120412	0.375286	0.000636732	4.46241	3.09168	0.000714796	0.747582	2.09065	2.17945	0.155473	0.0614411	0.00099823	4.18694	1.43453	0.00303869	0.00750024	3.23732	1.61999	1.58357	0.166968	2.6534	5.07008	0.000694677	0.473233	1.61226	1.46717	0.175043	0.0210635	9.78909	6.48955	8.07967	1.01428
PDLIM1P3	0.000665283	0.000607977	0.000770423	0.000901776	0.000548389	0.00104168	0.000726286	0.572554	0.00077583	0.000742604	0.0027844	0.000790225	0.175543	0.000825586	0.000691311	0.000714796	0.00193116	0.000679584	0.00311377	0.000706382	0.000782964	0.00099823	0.334937	0.00129586	0.0136702	0.000563683	0.000872768	0.000534981	0.000744501	0.000668286	0.0030592	0.0190384	0.000694677	0.000637754	0.000615311	0.000746541	0.000700839	0.000722177	0.000762464	0.000677634	0.000653349	0.000673183
RNU6-1273P	0.000665283	0.000607977	0.000770423	0.000901776	0.000548389	0.00104168	0.000726286	0.000588296	0.00077583	0.000742604	0.0211139	0.000790225	0.000636732	0.000825586	0.000691311	0.000714796	0.0284237	0.000679584	0.000391093	0.000706382	0.000782964	0.00099823	0.000539784	0.00129586	0.138018	0.199033	0.000872768	0.000534981	0.000744501	0.000668286	0.000389153	0.000516241	0.000694677	0.000637754	0.000615311	0.000746541	0.000700839	0.000722177	0.000762464	0.000677634	0.000653349	0.000673183
RNA5SP218	0.0807137	0.375017	0.774922	0.000901776	0.0598555	0.00104168	0.000726286	0.435928	0.83116	0.000742604	2.47421	0.000790225	0.747368	0.570339	0.000691311	0.000714796	7.87371	0.000679584	0.460008	0.000706382	0.105714	0.00099823	0.0262807	0.00129586	0.0171679	0.000563683	0.000872768	0.488991	0.281507	1.54743	0.0368997	0.000516241	0.000694677	0.716436	0.000615311	1.29628	0.000700839	0.000722177	0.121116	0.0527198	0.000653349	0.000673183
ASB8	3.73641	4.00013	3.8597	4.35815	3.25388	3.99845	3.64939	4.10208	3.48276	3.68511	4.12144	4.37551	4.67264	4.20415	4.14693	2.82243	3.44088	4.03344	3.81833	3.73795	3.30557	3.25921	4.63029	3.60447	2.8754	6.29249	3.92909	4.36565	3.44477	3.22458	3.39566	3.48276	2.90296	3.90676	3.65674	3.52752	4.44572	3.08043	3.95567	3.40985	3.209	4.21047
AL080312.2	0.00727236	0.00521036	0.0150469	0.000901776	0.000548389	0.00104168	0.000726286	0.0262872	0.072837	0.000742604	0.000424125	0.000790225	0.000636732	0.0111473	0.00821781	0.00859686	0.0018734	0.000679584	0.00296299	0.00829361	0.000782964	0.00099823	0.00442176	0.00129586	0.000392892	0.0147294	0.0172517	0.000534981	0.000744501	0.00678048	0.0069743	0.0460308	0.000694677	0.00620637	0.000615311	0.000746541	0.00768623	0.00876975	0.0168523	0.011622	0.000653349	0.000673183
RAET1K	0.0762201	0.19856	1.51711	0.0161438	0.132751	0.0481694	0.22767	0.356397	0.217293	0.360764	0.613097	0.631672	0.452802	0.833029	0.0208162	0.203717	0.846414	0.054025	0.0154994	0.253661	0.380612	0.951483	1.29023	0.117195	0.053095	0.159647	0.562186	0.0395896	0.112773	0.336258	0.7086	0.0777901	0.131368	0.0292226	0.18175	0.17008	0.0111624	0.415579	0.0612237	0.112565	0.0244313	0.573894
AC092111.1	0.217343	0.107109	0.0648537	0.119645	0.0505975	0.0143398	0.00746475	0.0470475	0.0136078	0.126689	0.00165147	0.0151175	0.0743781	0.0107264	0.0141984	0.0124761	0.00815807	0.23187	0.283279	0.0121532	0.0192238	0.180207	0.0145892	0.0587372	0.00111761	0.0381188	0.0129304	0.0368339	0.11513	0.0177023	0.561027	0.0850334	0.0139488	0.335676	0.0335795	0.221452	2.02942	0.00617965	0.0120824	0.0180931	0.0238103	0.0193719
AC022150.3	0.009921	0.00697781	0.00758204	0.0112356	0.00362254	0.00104168	0.000726286	0.000588296	0.00077583	0.0110973	0.00114397	0.000790225	0.012493	0.000825586	0.000691311	0.000714796	0.00527408	0.0316349	0.0022694	0.0146384	0.000782964	0.0214561	0.00914906	0.00129586	0.00074846	0.00392048	0.000872768	0.00316593	0.000744501	0.00546112	0.000389153	0.0129779	0.000694677	0.000637754	0.000615311	0.000746541	0.000700839	0.216858	0.000762464	0.000677634	0.00526642	0.000673183
DDX11L10	0.00403705	0.00559031	0.000770423	0.000901776	0.00255082	0.0105968	0.00950767	0.00395281	0.00598858	0.00527496	0	0.0103384	0.000636732	0.000825586	0.00655619	0.00912455	0.0099962	0.000679584	0.00230297	0.000706382	0.000782964	0.0099278	0.00251166	0.00129586	0.000270175	0.00278169	0.00740369	0.00243497	0.00530941	0.00724243	0.00173327	0.00232834	0.00460016	0.00507223	0.000615311	0.00913566	0.212586	0.0157845	0.00582515	0.000677634	0.000653349	0.00419074
SLC45A4	1.72371	2.5373	2.29689	2.43002	2.48763	2.23969	2.96061	3.39049	3.71752	2.3262	2.44774	3.42433	3.17873	3.86656	2.10043	4.65399	2.90496	1.98366	2.69706	2.50776	4.34079	4.22991	3.91527	3.24505	2.0792	4.70021	3.75639	2.74836	3.35843	3.07552	4.1172	1.6641	5.26919	4.76658	2.92017	3.33925	1.21195	3.28823	2.47304	1.46145	3.13993	1.69932
AC022743.1	0.000665283	0.000607977	0.000770423	0.000901776	0.000548389	0.00104168	0.000726286	0.000588296	0.00077583	0.000742604	0.0060605	0.000790225	0.000636732	0.000825586	0.000691311	0.000714796	0.00180969	0.000679584	0.000391093	0.000706382	0.000782964	0.00099823	0.000539784	0.00129586	0.013447	0.000563683	0.000872768	0.000534981	0.000744501	0.000668286	0.000389153	0.000516241	0.000694677	0.000637754	0.000615311	0.000746541	0.000700839	0.000722177	0.0160476	0.000677634	0.000653349	0.000673183
RNA5SP128	0.000665283	0.000607977	0.000770423	0.000901776	0.000548389	0.00104168	0.000726286	0.0210556	0.00077583	0.000742604	0.412515	0.000790225	0.000636732	0.000825586	0.000691311	0.000714796	0.000263007	0.000679584	0.150586	0.000706382	0.000782964	0.00099823	0.000539784	0.00129586	0.00253493	0.000563683	0.000872768	0.000534981	0.000744501	0.000668286	0.000389153	0.000516241	0.000694677	0.000637754	0.000615311	0.000746541	0.000700839	0.000722177	0.000762464	0.000677634	0.000653349	0.0835145
MTRF1	1.72521	2.85152	1.4465	2.41727	1.98002	2.10991	2.37097	2.28081	1.89074	1.74709	2.06193	3.20399	2.11331	1.38916	1.12833	2.651	1.4918	1.57133	1.76068	1.65496	2.16671	6.46347	2.32866	1.4967	1.77851	2.28142	1.78146	1.13734	1.66515	2.44598	1.2678	1.72371	2.40509	2.57559	0.910482	1.46584	1.11735	1.86155	2.20821	1.05496	2.53001	1.75616
GAGE10	0.0150733	0.000607977	0.000770423	0.62981	0.000548389	0.00104168	0.000726286	0.000588296	0.00077583	0.0163314	0.00965043	0.000790225	0.0136592	0.000825586	0.000691311	0.000714796	0.000263007	0.0141067	0.00359145	0.000706382	0.0108747	0.220302	0.000539784	0.00129586	0.00194568	0.000563683	0.000872768	0.000534981	0.000744501	0.000668286	0.000389153	0.0107132	0.120868	0.000637754	0.000615311	0.000746541	0.00866408	0.00980021	0.000762464	0.000677634	0.0199503	0.000673183
AL135924.2	0.000665283	0.00819543	0.000770423	0.000901776	0.0456562	0.00104168	0.000726286	0.0388039	0.135442	0.000742604	0.00380482	0.0880198	0.17335	0.190144	0.000691311	0.533133	0.00371657	0.20101	0.0134618	0.000706382	0.0866494	0.00099823	0.000539784	0.00129586	0.00506926	0.114212	0.107758	0.000534981	0.000744501	0.0101784	0.000389153	0.000516241	0.0114803	0.72257	0.0214432	0.172421	0.000700839	0.000722177	0.0437332	0.000677634	0.000653349	0.241382
AC112673.1	0.000665283	0.0098817	0.00963585	0.014248	0.00531294	0.00104168	0.0293113	0.00521767	0.00077583	0.04506	0.00134606	0.000790225	0.000636732	0.0118327	0.000691311	0.0727287	0.0655351	0.0335741	0.000391093	0.014974	0.000782964	0.00099823	0.0231153	0.135825	0.000435984	0.000563683	0.0114981	0.0146859	0.0261119	0.0314064	0.000389153	0.00997635	0.00824159	0.000637754	0.0131496	0.000746541	0.00818078	0.0480507	0.0105504	0.000677634	0.000653349	0.00864059
MTND5P14	0.0235017	0.0326968	0.0232884	0.0378559	0.0178222	0.0117711	0.0151709	0.0134047	0.0320338	0.0114831	0.00165187	0.00970119	0.0195799	0.0111001	0.0494104	0.0208199	0.00453007	0.00967545	0.009477	0.041615	0.000782964	0.00099823	0.2069	0.0327204	0.00155876	0.000563683	0.0140556	0.0471376	0.00873274	0.00675837	0.000389153	0.00893917	0.0103069	0.0289192	0.0118585	0.0115726	0.0728316	0.120753	0.00984962	0.00949394	0.0142421	0.00795151
IGSF11-AS1	0.000665283	0.00443615	0.000770423	0.000901776	0.000548389	0.00104168	0.000726286	0.0112562	0.00077583	0.000742604	0.188218	0.0109545	0.000636732	0.00967545	0.00464066	0.000714796	0.00313571	0.000679584	0.0105721	0.000706382	0.00620458	0.0136125	0.000539784	0.00129586	0.0138965	0.012001	0.000872768	0.00247578	0.000744501	0.000668286	0.0035302	0.00345805	0.00470391	0.00361227	0.000615311	0.00738051	0.000700839	0.000722177	0.000762464	0.000677634	0.000653349	0.0119387
AC018648.1	0.273013	0.387765	0.448849	0.0802413	0.380244	0.0932636	0.270899	0.0336381	0.0146845	0.165394	0.00489694	0.217468	0.536232	0.0177994	0.145953	0.348346	0.239523	0.0922141	0.139516	0.381556	0.0719343	0.00099823	0.0920135	0.0298621	0.0817256	0.203115	0.15543	0.0256394	0.399926	0.457089	0.49366	0.00845972	0.127456	0.192723	0.226215	0.0820778	0.180021	0.20825	0.304407	0.290208	0.316939	0.0630981
SNX18P14	0.0142045	0.000607977	0.000770423	0.0288483	0.173573	0.00104168	0.000726286	4.3861	0.00077583	0.000742604	0.000646453	0.000790225	0.000636732	0.000825586	0.000691311	0.0443197	0.328846	0.000679584	0.0261792	0.000706382	0.000782964	0.00099823	0.000539784	0.00129586	0.00259966	0.000563683	0.000872768	0.000534981	0.00933891	0.000668286	1.87346	0.000516241	0.000694677	0.000637754	0.0195012	0.000746541	0.0139882	0.000722177	0.000762464	0.123467	0.0306348	0.000673183
AC009133.2	0.000665283	0.00582795	0.0100777	0.0316349	0.00564091	0.0191358	0.0328237	0.0236856	0.0104465	0.00946502	9.89065e-05	0.000790225	0.000636732	0.0123376	0.0720042	0.00948515	0.00599328	0.000679584	0.000391093	0.0156462	0.179358	0.0524694	0.00513196	0.145418	0.000806213	0.0117414	0.0119295	0.00863641	0.0292801	0.000668286	0.0195778	0.010566	0.01423	0.000637754	0.000615311	0.0267625	0.000700839	0.00966527	0.000762464	0.000677634	0.0134206	0.000673183
RARRES2P7	0.000665283	0.000607977	0.000770423	0.000901776	0.00675837	0.00104168	0.000726286	0.000588296	0.00077583	0.000742604	0.00335262	0.000790225	0.000636732	0.000825586	0.000691311	0.000714796	0.00250733	0.00889814	0.000391093	0.000706382	0.000782964	0.00099823	0.000539784	0.00129586	0.000514457	0.000563683	0.000872768	0.000534981	0.000744501	0.000668286	0.0288669	0.000516241	0.000694677	0.000637754	0.000615311	0.000746541	0.000700839	0.000722177	0.000762464	0.000677634	0.000653349	0.000673183
MTND2P28	33.5355	30.0424	21.0042	17.7358	24.9693	11.1824	54.7105	33.5355	26.0435	26.7357	21.2888	44.4674	27.5068	18.825	24.5606	54.288	14.4855	75.3549	41.74	23.6808	18.825	15.9457	22.0968	16.8211	73.3317	43.0061	14.6497	42.5357	27.9726	25.5458	30.3995	14.4252	28.5775	49.8136	32.0652	51.7311	73.3317	37.9124	105.638	26.8991	78.7486	17.9216
FMO7P	0.000665283	0.000607977	0.0183505	0.000901776	0.000548389	0.00104168	0.0130984	0.0128134	0.0133012	0.00766406	0.00101761	0.00862825	0.0181842	0.000825586	0.0188164	0.00761155	0.000263007	0.000679584	0.000391093	0.000706382	0.000782964	0.00099823	0.000539784	0.0247844	0.00124514	0.000563683	0.000872768	0.016163	0.00770416	0.000668286	0.0125297	0.000516241	0.00685122	0.000637754	0.098071	0.000746541	0.0292259	0.017474	0.00875558	0.000677634	0.018103	0.00685223
ESM1	4.11967	1.66515	2.54093	3.8716	1.65172	3.35695	2.13531	0.835123	1.5093	2.38113	1.60648	1.64157	2.14098	1.46584	0.47902	3.72236	2.16796	0.202436	3.85806	4.48484	1.49316	2.48828	1.74342	0.209633	0.368145	2.87605	1.33513	1.12365	5.44857	0.424161	2.28905	1.87397	2.558	1.06841	1.93915	0.835123	0.0308739	2.10279	0.775831	1.23305	2.01943	0.344403
AC006458.1	0.00705873	0.000607977	0.000770423	0.000901776	0.00465766	0.00104168	0.000726286	0.000588296	0.00077583	0.000742604	0.00132617	0.000790225	0.00633607	0.000825586	0.000691311	0.000714796	0.000263007	0.000679584	0.000391093	0.000706382	0.000782964	0.00099823	0.000539784	0.00129586	0.00302198	0.000563683	0.000872768	0.000534981	0.000744501	0.000668286	0.00663459	0.000516241	0.000694677	0.000637754	0.000615311	0.000746541	0.00748851	0.000722177	0.000762464	0.000677634	0.000653349	0.000673183
AP003730.1	0.000665283	0.000607977	0.000770423	0.000901776	0.000548389	0.00104168	0.000726286	0.000588296	0.00077583	0.000742604	0.000490928	0.000790225	0.000636732	0.000825586	0.000691311	0.000714796	0.000263007	0.000679584	0.00823952	0.000706382	0.000782964	0.00099823	0.000539784	0.00129586	0.00180619	0.000563683	0.000872768	0.000534981	0.000744501	0.000668286	0.000389153	0.000516241	0.000694677	0.000637754	0.000615311	0.000746541	0.000700839	0.000722177	0.000762464	0.000677634	0.000653349	0.000673183
RWDD2A	1.38978	1.06531	1.38573	1.281	0.954895	2.39923	1.43241	1.1328	0.741631	1.10708	0.139873	1.95654	0.82933	0.955808	1.1698	0.740684	1.36925	2.23969	0.633913	1.50623	0.890349	0.984083	1.49862	1.19155	1.05988	0.988591	1.16086	1.57225	1.03501	1.18454	0.852833	0.769982	0.701709	1.36519	0.834711	1.06933	1.91609	1.01973	0.908924	1.34569	0.844424	0.991274
ENTPD1-AS1	0.238217	0.153373	0.131553	0.0886626	0.0983471	0.251213	0.0279802	0.0985274	0.0805307	0.0592064	0.00980632	0.104681	0.115742	0.111389	0.101059	0.0461705	0.097321	0.134037	0.176018	0.0536325	0.158589	0.235294	0.0983384	0.15076	0.311436	0.192723	0.0844642	0.266975	0.08602	0.161349	0.129952	0.173804	0.142546	0.0915488	0.032744	0.155925	0.205634	0.229102	0.170373	0.119262	0.151657	0.137793
LINC00592	0.126506	0.323093	0.777558	1.07271	0.486851	0.879219	0.660984	0.459372	0.275915	0.0746243	0.00245517	0.94473	1.2111	0.198159	0.47479	0.0893103	0.428135	0.0571983	0.00915707	1.81734	1.23227	0.723472	0.532397	0.155242	0.201986	0.108389	0.53444	0.166199	1.11365	0.0241656	0.00202472	0.19935	0.57921	0.215636	0.387049	0.460905	0.764781	0.221194	0.230808	0.101615	0.565791	0.996484
LINC01181	0.0765102	0.000607977	0.000770423	0.000901776	0.484112	0.00104168	0.0174049	0.00542642	0.00077583	0.243747	0.0246919	0.273432	1.02163	0.0231393	0.0337791	0.000714796	0.000263007	0.00776924	0.00856073	0.00905738	0.0177219	0.00099823	0.00961433	0.239699	0.00281216	0.0165619	0.0454171	0.0190031	0.000744501	0.0123988	0.00334486	0.000516241	0.114234	3.5558	0.00720991	1.1575	0.0372474	0.145218	0.0805374	0.000677634	1.03884	1.76387
ACOXL-AS1	0.0101199	0.0119363	0.00769798	0.0071761	0.0121959	0.0141458	0.00624561	0.0101664	0.00698932	0.0505708	0.148089	0.0103772	0.0269502	0.0081427	0.0101127	0.0113359	0.0123595	0.00758039	0.00820307	0.00779542	0.0253984	0.0085717	0.0155857	0.00129586	0.0104069	0.00921979	0.0127901	0.00617965	0.0127751	0.0181294	0.00795483	0.0100334	0.00732881	0.0115821	0.0214189	0.0134148	0.0203123	0.00426964	0.0144673	0.0152337	0.0128853	0.0124106
AC104463.1	0.000665283	0.0143454	0.013466	0.000901776	0.00872178	0.00104168	0.000726286	0.0196577	0.00077583	0.000742604	0.000148224	0.000790225	0.000636732	0.000825586	0.000691311	0.000714796	0.0107071	0.000679584	0.00598238	0.012395	0.000782964	0.00099823	0.000539784	0.00129586	0	0.000563683	0.000872768	0.000534981	0.000744501	0.000668286	0.000389153	0.000516241	0.0113821	0.107571	0.000615311	0.000746541	0.0215245	0.000722177	0.000762464	0.000677634	0.000653349	0.012904
AC139792.1	0.192977	0.755178	0.261988	0.364704	0.335624	0.0462015	0.0434795	0.276083	0.10014	0.0199965	0.0266799	0.0095867	0.508001	0.106321	0.615936	0.331425	0.0947604	0.0171112	0.242477	0.103504	0.262448	0.169524	0.0118256	0.113217	1.00971	0.287729	0.229276	0.411825	0.160177	0.435928	0.368203	0.0243987	0.0890589	0.267031	0.210832	0.144626	0.11636	2.84297	0.190748	0.0346442	0.0637497	0.0227103
MIR8067	0.000665283	0.000607977	0.000770423	0.000901776	0.000548389	0.00104168	0.000726286	0.000588296	0.00077583	0.000742604	0.91666	0.000790225	0.000636732	0.000825586	0.000691311	0.000714796	0.0798163	0.000679584	0.0869393	0.000706382	0.000782964	0.00099823	0.000539784	0.00129586	0.0897063	0.000563683	0.000872768	0.000534981	0.000744501	0.000668286	0.000389153	0.000516241	0.000694677	0.000637754	0.000615311	0.000746541	0.000700839	0.000722177	0.202141	0.109982	0.000653349	0.174787
SCFD2	2.78226	6.86725	3.32167	4.11619	3.46529	4.25301	3.36811	3.5936	3.66239	2.39923	3.30625	2.01727	4.22416	4.49353	3.40985	3.76541	2.63465	3.40985	4.92395	2.84374	2.30404	3.39197	3.31431	4.13979	2.75037	2.89952	3.54216	4.79195	3.64221	3.18647	5.89069	3.32532	1.6381	2.13014	3.25312	2.90027	5.53615	2.25657	4.68451	4.07764	4.14693	3.33327
PRR23A	0.0151671	0.000607977	0.000770423	0.000901776	0.000548389	0.00104168	0.000726286	0.000588296	0.00077583	0.000742604	0.381644	0.000790225	0.000636732	0.000825586	0.00692512	0.000714796	0.01267	0.000679584	0.0797287	0.0115547	0.000782964	0.00099823	0.00367483	0.00129586	0.446228	0.0120152	0.000872768	0.000534981	0.000744501	0.000668286	0.000389153	0.00346288	0.000694677	0.0122615	0.0184766	0.000746541	0.000700839	0.000722177	0.000762464	0.0134642	0.000653349	0.0119477
GFOD1-AS1	0.358034	0.000607977	0.0144294	0.147054	0.000548389	0.785224	0.213533	0.023106	0.213036	0.0136958	0.000162957	0.0464677	0.000636732	0.0667347	0.0143341	0.000714796	0.163755	0.395781	0.00674371	0.28196	0.224424	0.120877	0.000539784	0.276537	0	0.131384	0.000872768	0.0191503	0.213838	0.000668286	0.000389153	0.258229	0.105824	0.256494	0.024856	0.0328463	0.000700839	0.0340481	0.0533456	0.0111834	0.0112688	0.571823
AC005696.3	0.755178	0.0169842	0.221671	0.168898	1.01769	0.380791	0.000726286	1.13937	0.114358	0.786538	0.0730111	0.0557489	0.0758683	0.540064	0.287854	0.207133	0.74436	0.199057	0.877876	0.745181	0.016206	0.712688	0.439494	0.700508	0.0133147	1.03005	0.000872768	0.0789142	0.015199	0.119349	0.10698	0.243722	1.03427	0.0109642	0.577081	0.339584	0.128569	0.0419121	0.0173895	0.692354	0.0264238	0.761491
TMEM155	0.138212	0.0124824	0.0326082	0.0120361	0.514616	0.0208421	0.0158455	0.00683699	0.00978983	0.0160874	0.0185884	3.76379	0.112549	0.0581841	0.009921	0.0112701	0.00113224	0.157458	0.555356	0.016713	0.00880711	0.0342684	0.0038274	0.0157716	0.000412516	0.0104009	0.00766596	0.0163541	0.0152221	0.00506197	0.00205283	0.015655	0.824852	0.172672	1.61477	1.11591	0.011188	0.0102231	4.72354	0.00934258	0.000653349	1.23699
AL450487.1	0.000665283	0.000607977	0.000770423	0.0182006	0.000548389	0.00104168	0.000726286	0.000588296	0.00077583	0.000742604	1.10798	0.000790225	0.000636732	0.000825586	0.0267603	0.000714796	0.00307904	0.000679584	0.00525813	0.000706382	0.000782964	0.00099823	0.0068347	0.00129586	0.279439	0.000563683	0.000872768	0.00582096	0.000744501	0.000668286	0.000389153	0.000516241	0.000694677	0.000637754	0.0180512	0.000746541	0.000700839	0.000722177	0.0138609	0.00972274	0.000653349	0.000673183
AC011481.1	0.422362	0.117706	0.486851	0.0713908	0.00881464	0.0373462	0.0335706	0.590865	0.524781	0.0262897	0.311552	0.195048	0.133601	0.0563108	0.0920843	0.419218	0.188496	0.0208511	0.227281	0.300849	0.145929	0.0293884	0.421649	0.00129586	0.321994	0.202	0.000872768	0.521512	0.134493	0.646955	0.627742	0.0288422	0.261079	0.35111	0.936716	0.476256	0.613422	0.121116	0.832865	0.446118	1.13957	0.137385
AL583832.1	0.215722	0.314462	0.0633091	0.701001	0.327861	0.235183	0.456078	1.09533	0.478151	0.174501	0.225586	0.101261	0.119669	0.312997	0.0794129	0.280324	0.577539	0.344491	0.527465	0.810783	0.602318	0.167212	0.923004	0.223029	0.33812	0.197361	0.420685	0.514516	0.506457	0.747582	0.661825	0.359894	1.06841	1.67859	0.181865	0.851152	1.12171	0.327297	0.251443	0.160113	0.801721	0.85843
RNA5SP75	0.000665283	0.000607977	0.000770423	0.000901776	0.000548389	0.00104168	0.000726286	0.000588296	0.00077583	0.000742604	0	0.000790225	0.000636732	0.136214	0.000691311	0.000714796	0.000263007	0.000679584	0.000391093	0.000706382	0.000782964	0.00099823	0.0252122	0.00129586	0.00283279	0.000563683	0.000872768	0.000534981	0.000744501	0.000668286	0.000389153	0.000516241	0.000694677	0.000637754	0.000615311	0.000746541	0.0627897	0.000722177	0.000762464	0.000677634	0.000653349	0.000673183
AP001781.2	0.000665283	0.000607977	0.000770423	0.000901776	0.000548389	0.00104168	0.000726286	0.000588296	0.00077583	0.000742604	0	0.000790225	0.000636732	0.000825586	0.000691311	0.000714796	0.000263007	0.000679584	0.000391093	0.000706382	0.000782964	0.00099823	0.000539784	0.00129586	0	0.000563683	0.000872768	0.000534981	0.000744501	0.000668286	0.000389153	0.000516241	0.000694677	0.000637754	0.000615311	0.000746541	0.000700839	0.000722177	0.000762464	0.000677634	0.000653349	0.000673183
PRSS48	0.000665283	0.111993	0.0894509	1.29123	0.27467	0.0211928	0.0992854	0.22505	0.275932	0.122983	2.0495	0.0115037	0.124192	0.0284237	0.112308	0.257484	0.184235	0.104227	0.832701	0.0410428	0.0151309	0.150927	0.0173003	0.463661	0.0794602	0.118623	0.124752	0.271317	0.056072	0.31408	0.229276	0.0141623	0.197565	0.524897	0.144004	0.0231579	0.347331	0.154103	0.0161459	0.154865	0.017584	0.398255
AL591806.2	1.18999	1.14123	1.16125	1.66007	0.633429	0.509327	1.65749	2.05752	1.74951	1.75494	1.82863	0.377673	0.357888	0.718581	0.453821	0.98287	0.55108	0.818024	2.53545	2.01776	0.482541	0.46778	1.14343	0.263408	0.356453	0.454224	0.000872768	0.875358	1.72696	2.05855	0.82933	0.0766754	2.36486	2.18453	0.437665	0.650069	2.72895	0.53328	1.42744	0.173427	1.76772	1.72846
AC233263.1	0.000665283	0.000607977	0.000770423	0.000901776	0.000548389	0.00104168	0.000726286	0.000588296	0.00077583	0.000742604	0.000261102	0.000790225	0.000636732	0.000825586	0.000691311	0.000714796	0.000263007	0.000679584	0.000391093	0.000706382	0.000782964	0.00099823	0.000539784	0.00129586	0	0.000563683	0.000872768	0.000534981	0.000744501	0.000668286	0.000389153	0.000516241	0.000694677	0.000637754	0.000615311	0.000746541	0.000700839	0.000722177	0.000762464	0.000677634	0.000653349	0.000673183
ADTRP	0.715394	1.7831	0.187323	2.74328	0.45254	1.67035	2.02834	0.693249	0.89383	4.59145	1.00589	1.42139	2.14386	0.356279	1.49916	3.40686	0.114169	0.208963	0.0807595	1.30283	1.69608	2.70283	7.5278	1.31974	0.20943	0.255351	1.59233	0.540578	2.35295	0.0124588	1.44875	2.32688	2.3601	0.118446	3.8565	0.203509	0.25662	0.226328	0.17008	0.573228	2.95939	1.96599
SEPSECS	2.00507	1.56524	1.84549	1.28137	0.768367	1.77799	1.89449	1.84109	2.0976	1.32371	0.75639	2.81052	2.69392	1.80873	1.53068	1.99134	0.762611	1.99677	2.11995	1.64321	1.79949	1.67482	2.10689	1.30389	1.15562	2.89224	1.28486	1.65644	1.47774	1.95937	2.73304	1.46764	1.43983	3.2502	0.870373	1.90904	3.15328	2.7605	1.91886	2.14846	2.39307	1.58687
Z98885.3	0.0382799	0.193424	0.114446	0.261474	0.111092	0.13111	0.26336	0.233907	0.120977	0.273706	0.00234237	0.0146209	0.171324	0.195737	0.233492	0.149637	0.00276204	0.0473941	0.305537	0.28157	0.207178	0.012971	0.101523	0.132403	0.0411801	0.221698	0.013656	0.061694	0.140417	0.495249	0.0565347	0.12211	0.0808795	0.362561	0.252929	0.147945	0.180645	0.260885	0.0949944	0.031362	0.0361175	0.131954
DCDC2C	0.000665283	0.000607977	0.000770423	0.000901776	0.00358939	0.0105019	0.000726286	0.00388644	0.00077583	0.000742604	0.000518817	0.00599804	0.000636732	0.000825586	0.000691311	0.000714796	0.000263007	0.00562584	0.0621397	0.000706382	0.000782964	0.00985207	0.000539784	0.00129586	0.000268486	0.00274789	0.00934018	0.00409443	0.000744501	0.00403439	0.00223606	0.00230776	0.00453973	0.000637754	0.0126961	0.00520747	0.00798487	0.00512195	0.000762464	0.000677634	0.000653349	0.000673183
ALG1L9P	0.146422	0.684654	1.31196	1.04072	0.626762	1.91933	0.872827	1.49277	0.686177	1.34314	0.006	0.795206	1.57542	0.824852	0.510497	0.558732	0.166573	0.262555	2.92017	1.7397	1.00872	1.97675	0.403539	1.33601	0.00296027	0.299959	0.940183	0.758792	0.278623	0.81966	2.49852	0.526299	1.03719	0.961803	2.65796	1.16822	0.829111	0.406803	1.71744	0.2105	1.69235	1.65172
CWC27	3.66487	4.2318	3.33327	4.03344	1.915	3.61076	4.36676	2.20774	3.56107	3.57584	3.6318	2.91289	4.08292	3.36951	2.53301	3.75793	3.04317	3.75392	3.44088	4.31575	3.02853	3.84911	2.97291	2.1703	3.49962	3.31722	3.14219	4.18694	3.1767	2.84631	3.01378	3.16324	2.98936	2.52754	2.3358	2.9492	3.03334	3.81658	3.34279	2.81646	3.83	3.99242
MT1L	3.40985	3.23444	1.14007	1.11212	3.09581	1.62051	1.20873	0.411268	0.699762	1.52102	2.45078	2.01167	3.22607	1.7852	0.186208	1.38916	0.60607	2.86682	0.148268	4.12237	1.3414	3.33993	1.11886	2.44118	101.43	0.748256	3.45841	2.97556	0.742674	0.71143	0.9734	7.31298	1.27716	0.156615	0.211611	1.26259	0.189137	1.20234	1.16822	9.2005	7.62376	0.541317
RNA5SP37	0.753709	1.81115	0.000770423	2.59022	1.26625	0.45391	1.85812	2.10165	0.836938	0.1968	0.273118	0.226568	0.273706	0.939933	0.000691311	1.42336	1.00019	0.719589	1.38463	1.64157	1.13321	0.820992	2.60827	1.22415	1.75004	0.755496	0.992303	0.30492	0.381556	2.75802	1.43983	1.27063	1.47673	1.54743	0.475176	0.339326	3.21963	2.27901	0.000762464	0.253298	1.25809	0.0661281
AC084125.1	0.000665283	0.000607977	0.000770423	0.000901776	0.000548389	0.00104168	0.000726286	0.000588296	0.00077583	0.000742604	0	0.000790225	0.000636732	0.000825586	0.000691311	0.000714796	0.000263007	0.000679584	0.000391093	0.000706382	0.000782964	0.00099823	0.000539784	0.00129586	0	0.000563683	0.000872768	0.000534981	0.000744501	0.000668286	0.000389153	0.000516241	0.000694677	0.000637754	0.000615311	0.000746541	0.000700839	0.000722177	0.000762464	0.000677634	0.000653349	0.000673183
AL512306.3	0.012089	0.0579476	0.0141556	0.000901776	0.00444956	0.0160283	0.0218402	0.218215	0.29362	0.0133776	0.00925419	0.0697072	0.0211859	0.0339707	0.000691311	0.008202	0.000263007	0.0226344	0.0469979	0.000706382	0.00931596	0.00099823	0.00795151	0.105017	0.0193342	0.00926681	0.0161538	0.0153754	0.013939	0.114014	0.000389153	0.0223374	0.0119352	0.0177586	0.0111252	0.239081	0.605053	0.000722177	0.0827885	0.0302011	0.0348021	0.525012
AC008750.7	0.00809373	0.155224	0.125534	0.105673	0.00549007	0.0629197	0.00974552	0.0929065	0.267864	0.0249586	0.00140927	0.0105845	0.000636732	0.181793	0.152114	0.0247807	0.000263007	0.00773046	0.0130449	0.00901061	0.000782964	0.00099823	0.0133324	0.00129586	0.00467079	0.0114712	0.121026	0.00845428	0.0572869	0.0123528	0.0189302	0.138943	0.01397	0.0118256	0.00717088	0.312236	0.0143292	0.0161784	0.194411	0.0181084	0.0581767	0.0163674
FO082796.1	0.000665283	0.000607977	0.000770423	0.000901776	0.00425261	0.00104168	0.000726286	0.000588296	0.00077583	0.000742604	0	0.000790225	0.000636732	0.000825586	0.000691311	0.000714796	0.000263007	0.000679584	0.000391093	0.000706382	0.000782964	0.00099823	0.000539784	0.00129586	0	0.000563683	0.000872768	0.000534981	0.000744501	0.000668286	0.000389153	0.000516241	0.0114658	0.000637754	0.010677	0.000746541	0.000700839	0.000722177	0.00908536	0.00645538	0.000653349	0.000673183
SMARCE1P1	0.00761407	0.0152821	0.00945119	0.0428567	0.0107038	0.0542442	0.0162505	0.0124789	0.118245	0.0119977	0.00103299	0.0135557	0.07977	0.00804111	0.0597303	0.0180878	0.00134361	0.0537958	0.00780296	0.0268848	0.0577461	0.219865	0.0109481	0.00129586	0.0156047	0.0180878	0.00828526	0.0198975	0.0155409	0.0566339	0.017157	0.0164719	0.05002	0.0155241	0.000615311	0.0437098	0.00798852	0.0327889	0.0699142	0.0249404	0.0124312	0.0261082
PHBP19	1.04955	1.4036	1.81677	1.78821	0.970195	0.913022	1.2184	1.47571	1.11246	1.06606	1.98901	0.691819	1.44368	0.509283	1.71085	0.968157	1.16944	0.680875	1.2071	0.894151	1.1977	0.345508	2.13988	1.06376	2.18816	0.405584	0.463454	1.26259	1.26133	1.74071	1.46644	0.295591	0.807877	1.60755	1.78052	0.755496	1.1854	1.06798	0.923378	0.847742	0.906948	0.674802
BEND3P3	0.560126	0.615936	0.0587425	0.186742	0.438496	0.460416	0.82575	0.6778	0.731187	0.681514	0.000774492	0.711227	0.0462893	0.613783	0.0994172	0.000714796	0.140137	0.882567	1.28486	0.0044308	1.1809	0.94473	0.376121	0.333008	0.00252525	0.0434795	0.419971	0.635849	0.922196	0.758457	0.763221	0.336597	0.573949	0.00524461	0.124927	0.526802	0.517901	1.05514	0.222123	0.0118467	0.372465	0.863764
PRAMEF26	0.00366538	0.000607977	0.000770423	0.000901776	0.000548389	0.00104168	0.000726286	0.000588296	0.00077583	0.000742604	0.000113089	0.000790225	0.000636732	0.000825586	0.000691311	0.000714796	0.00116254	0.000679584	0.000391093	0.000706382	0.000782964	0.00099823	0.000539784	0.00129586	0.000254795	0.000563683	0.000872768	0.000534981	0.000744501	0.000668286	0.000389153	0.000516241	0.000694677	0.000637754	0.0030119	0.000746541	0.000700839	0.000722177	0.000762464	0.000677634	0.000653349	0.000673183
LINC02061	0.000665283	0.000607977	0.000770423	0.000901776	0.000548389	0.00104168	0.000726286	0.000588296	0.00077583	0.000742604	0.00105172	0.000790225	0.000636732	0.000825586	0.000691311	0.000714796	0.00415312	0.000679584	0.000391093	0.000706382	0.000782964	0.0343948	0.000539784	0.00129586	0.0161081	0.000563683	0.000872768	0.000534981	0.0359844	0.000668286	0.000389153	0.000516241	0.0121058	0.0101312	0.000615311	0.000746541	0.000700839	0.000722177	0.000762464	0.000677634	0.000653349	0.000673183
AL133445.2	0.610128	0.34429	0.136766	0.599991	0.166709	0.258854	0.179358	0.226654	0.141526	0.403283	0.00414254	0.150163	0.382376	0.0594428	0.0180958	0.364204	0.180933	0.798212	0.266246	0.310754	0.405937	0.460612	0.117012	0.0483408	0.0020002	0.133073	0.050725	0.385198	0.3759	0.528114	0.0212149	0.326233	0.0215867	0.157224	0.315607	0.301447	0.221402	0.217853	0.370528	0.36069	0.194385	0.00940325
MYOM2	0.00715694	0.00864179	0.191231	0.0154618	0.518016	0.0950239	0.00777074	0.0066536	0.295913	0.0226578	0.00269253	0.139566	0.00884267	0.185855	0.0732011	0.0210941	0.00607745	3.11263	1.74403	0.00671053	0.0241626	0.0105531	0.0164738	0.0616429	0.00152676	0.255559	0.187323	0.633224	0.136926	0.583507	0.533133	0.00678598	0.00905738	0.0214666	0.372465	0.0837763	0.54536	0.0522272	0.683548	0.381212	0.00657683	0.12264
MIR4487	0.000665283	0.000607977	0.000770423	0.000901776	0.000548389	0.00104168	0.000726286	0.21361	0.00077583	0.000742604	2.67686	0.000790225	0.000636732	0.566473	0.000691311	0.000714796	0.0909432	0.000679584	0.000391093	0.000706382	0.000782964	0.00099823	0.000539784	0.00129586	0.00865765	0.112444	0.000872768	0.000534981	0.000744501	0.000668286	0.11418	0.000516241	0.000694677	0.000637754	0.000615311	0.000746541	0.831255	0.000722177	0.000762464	0.000677634	0.000653349	0.187118
MAP9	1.54533	1.57488	1.84976	1.45679	1.01003	1.08687	0.95793	2.52203	1.46053	1.18263	1.39527	1.9857	1.81138	1.78467	0.377189	2.67935	1.61655	2.79342	3.34876	0.348686	2.47672	0.0380275	3.33396	0.241063	0.0128597	1.31869	0.540189	2.72188	2.34632	2.30697	3.60123	2.27012	4.50796	1.8306	1.48773	1.61896	0.772401	0.296248	1.04054	0.380333	0.555931	1.06979
AC093227.2	0.0154019	0.00447955	0.0127332	0.0118139	0.00397148	0.00104168	0.00776677	0.000588296	0.00077583	0.000742604	0.0042181	0.00850016	0.000636732	0.000825586	0.0183446	0.012089	0.00163712	0.00610024	0.00546036	0.000706382	0.000782964	0.00099823	0.00372135	0.00129586	0.00158073	0.000563683	0.000872768	0.00600339	0.0175123	0.0059093	0.000389153	0.010995	0.000694677	0.000637754	0.0188273	0.000746541	0.00664983	0.0123029	0.0357412	0.0490762	0.00567028	0.0121569
MTND6P7	0.000665283	0.000607977	0.0103435	0.000901776	0.000548389	0.00104168	0.000726286	0.000588296	0.00077583	0.000742604	0.000103248	0.000790225	0.000636732	0.000825586	0.000691311	0.000714796	0.000263007	0.000679584	0.000391093	0.000706382	0.000782964	0.00099823	0.000539784	0.00129586	0	0.000563683	0.000872768	0.000534981	0.000744501	0.000668286	0.000389153	0.000516241	0.000694677	0.000637754	0.000615311	0.000746541	0.000700839	0.000722177	0.000762464	0.000677634	0.000653349	0.000673183
EVX1	0.000665283	0.00274092	0.00488912	0.000901776	0.00377859	0.00104168	0.0043606	0.00291965	0.00508455	0.00450404	0.00127784	0.0052217	0.256538	0.000825586	0.00382612	0.000714796	0.00112428	0.00675135	0.00160301	0.00412557	0.0105929	0.00861376	0.00296255	0.0154019	0.00120364	0.00241073	0.0129456	0.000534981	0.000744501	0.00350461	0.00158714	0.00207038	0.00844308	0.00683358	0.0071761	0.00722489	0.000700839	0.00523626	0.00487915	0.0172446	0.00323932	0.00525559
GLYATL1P1	0.000665283	0.00592464	0.000770423	0.000901776	0.000548389	0.00104168	0.00537125	0.181222	0.0106184	0.0118671	0.000704939	0.00618941	0.000636732	0.000825586	0.0046359	0.000714796	0.00442176	0.010013	0.00532984	0.00707456	0.000782964	0.00099823	0.00689514	0.0469979	0.00260003	0.0028406	0.00975521	0.0260379	0.0122627	0.164639	0.0119113	0.00879396	0.00665267	0.000637754	0.00747297	0.00737427	0.117978	0.00983304	0.000762464	0.0114295	0.00559251	0.00667362
RNU7-147P	0.000665283	0.000607977	0.000770423	0.000901776	0.000548389	0.00104168	0.000726286	0.000588296	0.00077583	0.000742604	0.0120412	0.000790225	0.000636732	0.000825586	0.000691311	0.000714796	0.000263007	0.000679584	0.000391093	0.000706382	0.000782964	0.00099823	0.000539784	0.00129586	0.195656	0.000563683	0.000872768	0.000534981	0.236069	0.000668286	0.000389153	0.139948	0.000694677	0.000637754	0.501677	0.000746541	0.454313	0.000722177	0.000762464	0.000677634	0.000653349	0.000673183
APIP	1.99295	2.75167	3.80744	1.74923	3.96252	1.91886	2.52394	2.229	1.96541	1.9232	0.594962	5.12618	1.973	3.53134	3.76701	3.5283	2.93497	1.90421	2.63965	1.42907	1.91609	1.48017	2.57344	1.84976	2.29689	1.6381	2.20173	2.66046	1.96599	2.50392	2.96601	1.48261	2.18691	2.641	2.11331	2.7009	1.99417	1.82203	2.8073	3.10195	1.66062	2.40626
FOXP1	4.82484	3.0825	2.57098	4.2427	3.14695	3.75875	2.54591	4.61193	1.91779	3.63989	4.09584	3.0279	2.70022	3.0117	3.99936	2.54724	2.71612	8.38192	1.7762	3.32611	4.18155	2.43566	3.28523	3.75793	3.50443	3.49653	2.55297	5.57815	5.29686	6.95103	4.76556	4.13145	2.43993	2.34696	1.13734	2.16961	5.04917	3.50365	2.91884	3.04387	2.51649	1.57277
RNU6-498P	0.000665283	0.000607977	0.000770423	0.000901776	0.000548389	0.00104168	0.000726286	0.000588296	0.00077583	0.000742604	0	0.000790225	0.000636732	0.000825586	0.000691311	0.000714796	0.000263007	0.000679584	0.000391093	0.000706382	0.000782964	0.00099823	0.000539784	0.00129586	0	0.000563683	0.000872768	0.000534981	0.000744501	0.000668286	0.000389153	0.000516241	0.000694677	0.000637754	0.000615311	0.000746541	0.000700839	0.000722177	0.000762464	0.000677634	0.000653349	0.000673183
AC097063.1	0.00397255	0.0172285	0.0115202	0.0367026	0.000548389	0.296844	0.033891	0.0393617	0.00077583	0.113456	0.0104302	0.0196742	0.0560217	0.0203892	0.0157281	0.07662	0.00661149	0.00557797	0.0237993	0.157039	0.00799256	0.00099823	0.0522809	0.126767	0.0106355	0.0681802	0.0483676	0.090484	0.00523188	0.00401686	0.071942	0.0155241	0.219387	0.00489748	0.00887849	0.0129676	0.00610707	0.0174332	0.000762464	0.138465	0.178933	0.0320895
MAF1	13.8531	10.9502	16.4107	12.0774	17.5759	12.0774	18.951	13.4444	14.216	16.7726	18.7308	16.7492	11.9151	17.7883	14.4252	11.3612	13.8225	15.9271	12.6997	13.9794	17.5235	27.9726	10.5506	14.7918	17.4979	18.1927	14.216	16.7984	14.4855	18.6658	15.5534	19.0179	16.2088	16.0678	17.8928	17.3108	24.5606	20.9556	23.1963	15.4743	13.3864	16.049
NPHP3	1.26825	1.61477	1.27283	1.51428	1.1328	1.0806	2.38228	1.98629	1.03805	0.875685	0.0208401	1.00768	1.82749	1.3065	1.00803	2.29259	1.05455	1.34192	1.77193	1.40248	0.992929	1.15278	1.3994	0.577081	1.09035	1.12171	1.06224	0.910822	1.39195	2.48705	1.25483	1.6266	1.16452	2.74062	1.91859	1.30752	1.62597	1.67916	0.923004	1.23164	1.65029	1.15866
OR5L2	0.000665283	0.000607977	0.000770423	0.000901776	0.000548389	0.00104168	0.000726286	0.000588296	0.00077583	0.000742604	5.78012e-05	0.000790225	0.000636732	0.000825586	0.000691311	0.000714796	0.000263007	0.000679584	0.000391093	0.000706382	0.000782964	0.00099823	0.000539784	0.00129586	0	0.000563683	0.000872768	0.000534981	0.000744501	0.000668286	0.000389153	0.000516241	0.000694677	0.000637754	0.000615311	0.000746541	0.000700839	0.000722177	0.000762464	0.000677634	0.000653349	0.000673183
PRAMEF4	0.000665283	0.000607977	0.000770423	0.000901776	0.0035051	0.00104168	0.000726286	0.00285506	0.0118327	0.00517604	0.00115854	0.000790225	0.000636732	0.000825586	0.000691311	0.000714796	0.00121764	0.000679584	0.00174317	0.000706382	0.000782964	0.00099823	0.000539784	0.00129586	0.000999276	0.00272916	0.000872768	0.000534981	0.000744501	0.000668286	0.000389153	0.000516241	0.000694677	0.000637754	0.00873028	0.000746541	0.000700839	0.000722177	0.000762464	0.000677634	0.000653349	0.000673183
PLCE1	1.05688	0.989785	1.05846	0.639998	0.395766	1.01181	0.37402	1.38233	0.692354	1.13616	0.363119	1.43757	0.947881	0.396803	0.687837	0.21328	1.15609	2.83857	0.988966	0.690481	0.951868	0.365288	0.815556	0.565485	0.469524	1.76242	1.06606	1.44834	1.02577	0.575126	0.8114	0.720351	1.29464	2.11865	0.46102	1.41365	0.857731	1.5484	0.538558	0.535695	1.09775	0.725553
AC026877.1	0.752586	0.350114	0.217765	0.670918	0.538148	2.48027	1.16302	0.662089	0.686701	1.15406	0.00906501	0.676697	0.58587	0.843052	1.45449	0.656275	2.48217	1.63649	8.63358	1.68715	1.28047	1.33645	0.612658	1.43368	0.637597	0.826799	0.881052	0.936315	1.0682	0.268694	0.448286	0.939683	0.990216	0.370646	0.211046	0.433408	0.398933	1.35295	0.347053	1.38573	0.897099	0.547798
RAD17	3.78514	4.46725	4.69319	3.76865	2.21659	4.08635	5.62763	3.52372	4.4561	4.20499	4.77748	3.3867	5.43491	3.7629	3.53134	3.41139	3.86489	3.4469	3.98646	3.39273	4.02194	3.73047	3.17262	3.15464	4.07486	4.41559	3.57441	4.41169	4.63244	3.79469	3.79388	4.47705	3.17262	3.08738	3.19908	3.10973	3.8395	4.05885	3.38895	3.64221	4.66761	3.96848
CR769767.2	0.000665283	0.000607977	0.000770423	0.000901776	0.000548389	0.00104168	0.000726286	0.000588296	0.00077583	0.000742604	0	0.000790225	0.000636732	0.000825586	0.000691311	0.000714796	0.000263007	0.000679584	0.000391093	0.000706382	0.000782964	0.00099823	0.000539784	0.00129586	0	0.000563683	0.000872768	0.000534981	0.000744501	0.000668286	0.000389153	0.000516241	0.000694677	0.000637754	0.000615311	0.000746541	0.000700839	0.000722177	0.000762464	0.000677634	0.000653349	0.000673183
AC005086.3	0.790218	1.5959	2.02378	0.648783	1.08039	0.517694	0.706335	0.463889	0.438089	0.317702	0.835123	0.0983428	0.651097	0.636015	2.21821	2.80136	0.883878	0.888705	0.983681	0.455238	0.186828	0.59931	0.176006	0.940728	2.33687	0.938704	1.63605	1.56133	0.444107	0.394179	2.32986	1.12639	0.60838	0.4149	1.90848	0.71134	0.128035	0.764375	0.393869	0.0468887	0.77156	1.14391
AC108043.1	0.000665283	0.000607977	0.000770423	0.0288483	0.000548389	0.00104168	0.000726286	0.000588296	0.00077583	0.000742604	0.000485346	0.000790225	0.00700401	0.000825586	0.000691311	0.000714796	0.000263007	0.000679584	0.000391093	0.000706382	0.0103669	0.00099823	0.000539784	0.00129586	0.00125087	0.000563683	0.0115086	0.000534981	0.000744501	0.000668286	0.0125977	0.00467362	0.000694677	0.000637754	0.00697612	0.000746541	0.000700839	0.000722177	0.0105631	0.0126115	0.000653349	0.000673183
MITD1	2.49607	2.78749	2.23376	3.1871	2.92554	3.29555	2.73748	3.14903	2.43434	2.84058	2.88331	2.63531	4.47501	1.95937	2.81984	5.07008	2.24957	2.09246	2.47111	2.84297	2.44186	5.3679	3.03133	1.98445	2.84236	1.56576	1.96222	2.39556	2.29739	2.84113	3.12178	2.42387	2.67809	2.13706	4.26411	2.4973	2.57401	3.0992	3.16324	2.12899	2.63531	2.45373
ZMAT3	4.04921	4.62646	2.61213	3.1273	2.75493	3.47977	3.57951	4.39989	3.28162	5.25428	2.14556	3.80416	1.89074	4.74654	3.95826	2.84174	1.89283	5.37069	5.18565	3.74475	4.33895	3.66734	3.37336	2.57225	3.06112	5.71311	3.92133	5.11525	2.6946	3.61571	3.35616	3.08679	3.54519	3.90927	6.2753	3.50668	3.24505	3.64221	2.5492	2.67809	3.58031	3.47678
CICP17	0.000665283	0.00289903	0.00521207	0.000901776	0.000548389	0.00972274	0.000726286	0.00270751	0.00547554	0.00483974	0.0013402	0.00691782	0.000636732	0.000825586	0.00409903	0.000714796	0.00134292	0.00480233	0.00419535	0.000706382	0.000782964	0.00099823	0.00287049	0.00129586	0.00170677	0.000563683	0.000872768	0.00273728	0.00613712	0.00467578	0.00191315	0.00216062	0.000694677	0.000637754	0.000615311	0.000746541	0.000700839	0.000722177	0.00526951	0.00384998	0.000653349	0.000673183
SPCS2	5.45143	8.49935	10.3297	6.69548	7.41389	7.40425	5.64123	3.83426	5.35767	4.69422	5.04585	8.63358	9.38529	6.81173	5.41856	9.93705	5.38887	5.15189	4.32833	4.8315	7.48224	8.94717	4.29033	5.55305	5.89816	5.22771	6.23801	6.69744	5.93909	8.19136	4.2068	6.64761	5.92002	6.7241	5.53353	6.03651	6.27354	6.76766	16.3253	9.28441	4.52538	6.89672
DGCR11	0.797939	1.23263	0.92735	3.46456	1.62511	2.47304	1.09664	1.12998	0.886829	0.514772	1.68371	1.22742	1.51021	1.47163	1.55677	1.51243	1.38916	0.717614	1.3443	1.2982	1.19495	1.03501	1.04307	1.49767	0.375243	0.990585	1.76435	0.92404	1.74813	0.728081	1.20324	1.58636	0.867045	1.01314	1.02613	1.55711	0.238059	0.706565	0.451808	1.28447	0.995186	0.972715
SETDB2	1.65598	2.28081	1.7634	1.82636	1.26301	1.73032	2.02279	1.96493	1.74115	1.92645	1.25389	2.26066	1.77507	1.75758	1.24905	2.18933	1.49623	2.29091	1.79702	1.64815	1.88249	0.829187	2.35768	1.51021	2.69211	1.9292	1.6887	1.76821	1.66361	2.12628	1.51906	1.51519	2.00193	2.38656	1.27688	1.364	1.45077	1.58381	2.06374	1.27554	1.93565	1.7831
PAX3	0.00328801	0.006136	0.000770423	0.296844	0.000548389	0.00879144	0.000726286	0.0111566	0.00488069	0.369988	0.00100206	0.012971	0.690656	0.00646385	0.00369708	0.00758602	0.003802	0.00350289	0.0021733	0.000706382	0.00708217	2.21178	0.0134182	0.00129586	0.000911606	0.00487915	0.966628	0.581422	0.000744501	1.0392	0.00853582	0.000516241	0.000694677	1.74923	0.0160696	0.0108093	0.0038504	2.02503	0.135487	0.0144475	0.0276492	1.68564
DESI2	7.52514	7.38591	9.54168	8.71075	7.0627	6.25182	10.2419	10.3685	7.73644	7.82126	8.95948	8.38523	6.27178	7.49508	6.31327	7.15642	8.62991	10.5199	9.73117	9.19617	9.00501	7.22165	8.75489	4.18609	7.49261	7.26172	7.31766	7.23402	7.96898	7.86512	7.76854	7.02515	13.5526	11.2711	6.91476	8.01697	5.69373	5.7044	6.34813	6.55666	7.28613	7.88323
AC131212.2	0.856205	0.994538	1.36972	1.43715	0.701351	0.657047	0.450396	1.02234	0.80073	0.431338	0.00466568	0.172074	1.08361	0.489269	1.05135	0.869168	0.802814	0.866301	1.27688	0.898477	0.982345	0.41236	0.793277	0.2698	1.4573	0.563752	0.621701	0.873003	0.335764	0.711114	1.04181	0.480315	0.616132	2.19874	1.00937	0.881052	0.153977	1.30283	0.599428	0.348901	0.433113	0.836222
MT1A	0.0190053	0.267821	0.226431	0.000901776	0.322465	0.419801	1.55737	0.0266231	0.0126236	0.221851	3.75392	1.01973	5.29435	0.695608	0.0696524	0.132212	0.225317	12.6997	0.0115957	0.602097	1.45845	0.00099823	0.25633	3.13154	22.3976	0.0147826	0.188916	1.67035	0.0226126	0.121501	0.0190431	3.7272	0.290678	0.533761	0.165239	0.222697	0.11133	10.1581	0.131432	4.3707	0.0331562	0.200001
COX17	4.71711	7.94776	5.61389	5.50433	8.29256	4.97917	7.80095	5.23412	6.66553	5.4003	4.80323	4.21684	7.11443	11.152	5.73256	9.04479	4.96983	4.68002	7.90453	4.64987	4.49444	7.65404	5.28428	4.71918	9.1338	4.98462	8.26125	4.66132	5.25677	5.75213	4.94488	4.4561	4.07227	6.45524	7.59987	8.92653	5.02	5.56289	8.54677	3.86143	5.88275	8.03275
PSORS1C3	1.92269	1.46867	0.000770423	1.13734	0.00515576	0.390707	4.14073	1.61804	0.792715	0.193098	1.05427	1.48438	0.07977	0.0834523	0.215843	0.212791	0.00194833	0.11494	0.0121281	2.27484	0.127154	0.893115	1.60435	1.56233	0.460612	0.0106402	2.43805	0.0822325	0.251213	0.362341	1.65443	0.381688	0.337363	0.861244	1.81138	0.135885	0.762234	3.56413	0.0699142	0.584475	3.25168	0.000673183
AC097522.1	0.000665283	0.0060615	0.0638253	0.000901776	0.015434	0.00104168	0.000726286	0.000588296	0.00077583	0.00980975	0.000367377	0.00731287	0.000636732	0.000825586	0.000691311	0.000714796	0.000263007	0.000679584	0.000391093	0.000706382	0.000782964	0.00099823	0.000539784	0.00129586	0	0.000563683	0.000872768	0.000534981	0.000744501	0.000668286	0.00202645	0.000516241	0.000694677	0.000637754	0.000615311	0.000746541	0.00561054	0.000722177	0.000762464	0.000677634	0.000653349	0.0134594
NLGN2	5.25929	4.69422	4.01416	1.22196	5.09276	2.01994	7.3305	6.175	4.91521	3.96496	5.49639	3.42969	2.56982	3.24365	2.83064	4.0009	4.56571	7.99311	7.02279	5.22771	7.74219	4.79525	2.96461	4.06604	2.74264	6.9489	4.21873	6.10085	5.10792	8.83292	7.92609	7.85621	6.32739	4.8948	6.40486	4.80865	6.56601	6.03651	4.71711	7.87371	5.52805	5.04585
AC090686.1	0.18034	0.561964	0.688053	1.08324	1.12713	0.672999	0.482014	0.0130823	0.0740934	0.381444	0.106872	0.792933	0.365439	0.482014	0.681232	0.176242	0.244219	0.642469	0.0532515	0.0542679	0.536084	1.33929	0.120664	0.636015	0.631672	0.126204	0.600345	0.252093	0.374794	0.347249	1.23115	0.120618	0.0449498	0.0837763	0.546395	0.235294	0.130733	0.695155	1.85459	0.526746	0.389399	0.100873
HAO1	0.00399215	0.000607977	0.000770423	0.000901776	0.000548389	0.00104168	0.000726286	0.00287149	0.00077583	0.000742604	0.00432033	0.000790225	0.000636732	0.000825586	0.000691311	0.00509343	0.000263007	0.00414794	0.000391093	0.00484788	0.000782964	0.0128991	0.000539784	0.00129586	0.00281868	0.00275049	0.000872768	0.000534981	0.000744501	0.00543084	0.00172374	0.000516241	0.000694677	0.000637754	0.000615311	0.000746541	0.000700839	0.000722177	0.000762464	0.000677634	0.0142267	0.000673183
AC087045.2	0.0122603	0.000607977	0.0253399	0.000901776	0.0272309	0.00104168	0.000726286	0.00360514	0.00077583	0.000742604	0.00121584	0.00745539	0.0111412	0.0131148	0.000691311	0.000714796	0.00416702	0.000679584	0.000391093	0.000706382	0.000782964	0.00099823	0.0170394	0.00129586	0	0.000563683	0.000872768	0.0128471	0.00666118	0.000668286	0.000389153	0.00292959	0.000694677	0.000637754	0.0113359	0.000746541	0.00906598	0.000722177	0.000762464	0.00522001	0.00799578	0.0138563
AC127496.4	0.0148037	0.00581185	0.0895518	0.191231	0.0305531	0.00104168	0.0635173	0.137752	0.0104242	0.000742604	0.006	0.0182279	0.000636732	0.0237043	0.000691311	0.000714796	0.0106609	0.0668501	0.000391093	0.105714	0.000782964	0.00099823	0.174055	0.46465	0.000802978	0.000563683	0.011903	0.00440871	0.0167467	0.0165951	0.0193547	0.0382257	0.0205054	0.0120127	0.0137764	0.00955938	0.0145712	0.00963802	0.0109559	0.157413	0.0194714	0.009044
HSPA8P15	0.380791	0.257202	0.179174	0.58772	0.124456	0.407357	0.242707	1.06661	0.603689	0.128415	0.00289668	0.270139	0.013939	0.0751785	0.079204	0.23046	0.247053	0.153466	0.159323	0.452585	0.128035	0.0137674	0.312675	0.297004	0.385957	0.175323	0.205582	0.274138	0.809979	0.340932	0.659894	0.20225	0.849521	0.638566	0.138232	0.196675	0.424161	0.549614	0.0883228	0.0878468	0.185681	0.144575
PKMYT1	4.19876	4.6646	8.47302	4.74548	5.2855	5.30321	5.53741	5.34638	9.11662	7.05399	7.0468	4.92077	5.75213	4.45723	5.00223	6.16845	2.67809	2.52561	3.9453	6.23974	2.9016	6.95504	4.83263	5.32077	5.5197	3.18018	6.67489	3.74315	5.38083	4.65719	10.1247	7.21235	4.34552	2.94535	5.30321	5.94193	2.04114	4.15867	6.59698	4.4448	6.22276	2.11693
OR4A7P	0.000665283	0.000607977	0.000770423	0.000901776	0.000548389	0.00104168	0.000726286	0.000588296	0.00077583	0.000742604	0.000254081	0.000790225	0.000636732	0.000825586	0.000691311	0.000714796	0.000263007	0.000679584	0.000391093	0.000706382	0.000782964	0.00099823	0.000539784	0.00129586	0.000528528	0.000563683	0.000872768	0.000534981	0.000744501	0.000668286	0.000389153	0.000516241	0.000694677	0.000637754	0.000615311	0.000746541	0.000700839	0.000722177	0.000762464	0.000677634	0.000653349	0.000673183
AC107075.1	2.26782	2.03716	2.88886	5.49639	2.50089	3.04026	3.92481	0.883683	2.29259	3.08315	4.28472	2.90687	3.30845	2.4937	2.94731	3.50443	2.80985	3.70393	0.888024	2.40307	4.3949	3.70943	1.21263	2.65414	4.82044	2.90231	2.7612	2.64655	2.81646	1.4967	3.22953	1.88775	2.29204	2.45685	2.94663	2.18513	1.61198	5.08204	4.87603	3.53668	2.46664	1.93565
AL355810.1	0.00821396	0.0142284	0.0301963	0.000901776	0.00558734	0.00104168	0.000726286	0.000588296	0.00077583	0.000742604	0.000341556	0.0366711	0.0191724	0.000825586	0.000691311	0.00942401	0.00592108	0.00785786	0.000391093	0.000706382	0.0106781	0.00099823	0.00506278	0.00129586	0.00288387	0.0058461	0.000872768	0.00438608	0.000744501	0.0222619	0.00337177	0.000516241	0.000694677	0.119178	0.00724991	0.000746541	0.0379369	0.146836	0.0108935	0.000677634	0.00747201	0.00899775
EIF3LP3	0.178799	0.0487066	0.351612	0.191866	0.15673	0.309947	0.0637667	0.090331	0.301883	0.475972	0.0521291	0.256143	0.110714	0.240174	0.213417	0.11553	0.308002	0.413774	0.0935537	0.186208	0.509283	0.383361	0.0324706	0.145259	0.228004	0.22486	0.544578	0.310728	0.310034	0.056538	0.64841	0.0308855	0.180528	0.138224	0.31998	0.185244	0.0255085	0.198117	0.365609	0.236254	0.022704	0.275078
AP001626.1	0.000665283	0.00328703	0.000770423	0.00745934	0.00270914	0.00104168	0.000726286	0.00445586	0.00772076	0.000742604	9.47825e-05	0.00904614	0.00383303	0.00747463	0.000691311	0.0117958	0.00451034	0.0144547	0.00213336	0.00423555	0.00647085	0.0104923	0.00485838	0.00129586	0.000509673	0.000563683	0.0078005	0.00363992	0.00684061	0.00356685	0.00403862	0.00695315	0.00400807	0.000637754	0.00355743	0.00920326	0.00489067	0.00443146	0.00504015	0.00755476	0.00406543	0.00363866
FAM89B	10.8929	7.49508	8.63358	7.20738	11.5206	7.37844	7.19794	6.6374	7.79768	6.32902	9.12558	5.11767	11.0988	5.13235	11.6479	8.11969	5.69219	6.44394	7.3581	7.65404	9.41917	7.58835	7.35327	8.74313	4.83703	5.59416	6.38064	8.64883	7.55701	7.75116	10.5379	7.79768	7.36835	6.66344	10.0969	7.86223	9.40546	16.7267	7.56783	10.033	6.34448	8.21194
IGLJ6	0.000665283	0.000607977	0.000770423	0.000901776	0.000548389	0.00104168	0.000726286	0.000588296	0.00077583	0.000742604	0	0.000790225	0.000636732	0.261404	0.000691311	0.000714796	0.000263007	0.000679584	0.000391093	0.000706382	0.000782964	0.00099823	0.000539784	0.00129586	0	0.000563683	0.000872768	0.000534981	0.000744501	0.000668286	0.000389153	0.000516241	0.000694677	0.000637754	0.000615311	0.000746541	0.000700839	0.000722177	0.000762464	0.000677634	0.000653349	0.000673183
AL592464.1	0.000665283	0.0180986	0.000770423	0.000901776	0.000548389	0.00104168	0.3816	0.000588296	0.0545598	0.000742604	0.000277495	0.000790225	0.00903886	0.000825586	0.000691311	0.0113359	0.000263007	0.000679584	0.000391093	0.0110031	0.000782964	0.00099823	0.000539784	0.00129586	0.00108113	0.00761822	0.000872768	0.00551553	0.000744501	0.00903417	0.000389153	0.000516241	0.000694677	0.000637754	0.000615311	0.000746541	0.000700839	0.000722177	0.000762464	0.000677634	0.00919398	0.000673183
AC073137.1	0.000665283	0.000607977	0.000770423	0.000901776	0.000548389	0.00104168	0.000726286	0.000588296	0.00077583	0.000742604	0.00194422	0.000790225	0.0116295	0.000825586	0.000691311	0.000714796	0.00451611	0.000679584	0.00293821	0.000706382	0.000782964	0.00099823	0.00438742	0.00129586	0.000691062	0.000563683	0.000872768	0.000534981	0.000744501	0.000668286	0.122983	0.00420578	0.000694677	0.00616689	0.000615311	0.00854976	0.00763083	0.000722177	0.000762464	0.000677634	0.000653349	0.000673183
TMEM251P1	0.000665283	0.000607977	0.000770423	0.0237494	0.000548389	0.00104168	0.000726286	0.000588296	0.00077583	0.000742604	0.0538222	0.000790225	0.000636732	0.000825586	0.000691311	0.0344923	0.000263007	0.000679584	0.000391093	0.000706382	0.000782964	0.00099823	0.00842709	0.00129586	0.00325718	0.000563683	0.000872768	0.0134285	0.0147164	0.000668286	0.00687039	0.000516241	0.000694677	0.000637754	0.000615311	0.000746541	0.0127568	0.0370111	0.000762464	0.000677634	0.000653349	0.000673183
AC006386.2	0.010571	0.0195488	0.332478	0.111367	0.197988	0.185849	0.000726286	0.0122511	0.0128653	0.0216278	0.000776038	0.0288669	0.0350609	0.04399	0.026891	0.0953753	0.149221	0.0388264	0.0118671	0.0460831	0.0284161	0.0878901	0.0597772	0.0809605	0.00116743	0.0151582	0.0886101	0.139025	0.0235349	0.0229148	0.543546	0.0226894	0.000694677	0.0152479	0.173079	0.101287	0.000700839	0.139873	0.496137	0.1717	0.0172004	0.000673183
MED8	6.94268	6.10775	5.66249	9.21497	7.16144	9.32559	6.16505	4.93571	4.46533	5.76572	6.18521	5.37698	7.57257	5.09626	7.32259	6.96373	7.4566	4.97555	6.59894	9.32138	5.69219	7.00718	4.41266	8.78254	6.64145	5.12508	7.31032	5.50433	6.10775	4.40085	4.6646	7.00718	5.2378	5.05489	6.22425	5.50433	5.12736	5.48845	5.2191	8.68703	6.41431	5.15672
PHF1	5.45438	5.51809	5.23412	3.59122	4.66244	4.65719	6.16343	5.98809	6.05103	6.84837	5.73846	5.19666	5.52528	6.97893	4.48573	5.44185	5.17313	7.09961	4.89923	4.28848	5.89227	5.35994	4.31868	5.30544	4.67359	4.651	4.45822	5.91108	4.32833	5.89227	6.57927	5.20382	5.20031	5.58559	7.64046	4.46533	9.09652	4.93338	4.91521	7.08419	5.43777	5.43777
IGHV1-24	2.08726	4.63646	3.36742	0.325852	0.426269	1.55042	0.647354	1.51472	0.111044	0.406606	3.75639	0.401721	2.94391	3.31146	3.68105	0.000714796	0.799114	3.81658	0.916322	0.0443166	0.312236	2.51584	2.48641	8.96305	4.51694	0.365785	4.82147	6.87739	2.20661	1.5259	2.35295	6.57738	0.375329	2.68568	5.73543	2.16346	10.5001	0.000722177	28.4158	18.8934	3.4682	2.73549
RNU6-1329P	0.000665283	0.000607977	0.000770423	0.000901776	0.0639145	0.00104168	0.000726286	0.000588296	0.00077583	0.000742604	0.187221	0.000790225	0.000636732	0.000825586	0.119118	0.000714796	0.000263007	0.000679584	0.000391093	0.0764431	0.110552	0.00099823	0.000539784	0.00129586	0	0.0493566	0.000872768	0.000534981	0.000744501	0.000668286	1.19656	0.000516241	0.000694677	0.000637754	0.000615311	0.000746541	0.0698467	0.000722177	0.125521	0.000677634	0.000653349	0.000673183
MTND4P10	0.000665283	0.000607977	0.000770423	0.000901776	0.000548389	0.00104168	0.000726286	0.000588296	0.00077583	0.000742604	0.0161538	0.000790225	0.000636732	0.000825586	0.00776367	0.00556623	0.001785	0.000679584	0.000391093	0.000706382	0.000782964	0.00099823	0.000539784	0.00129586	0.00222838	0.000563683	0.000872768	0.0025964	0.00577625	0.00871057	0.000389153	0.0039571	0.00501404	0.00587888	0.000615311	0.00813911	0.000700839	0.00567634	0.000762464	0.000677634	0.000653349	0.000673183
DIPK1A	5.58987	6.3009	3.50586	5.69219	3.95651	3.38002	6.18521	4.21047	3.4137	4.92738	3.45841	5.14812	5.19914	2.92359	2.82325	5.94357	4.4974	5.88751	3.75309	4.04759	6.26604	4.5565	5.37957	3.27807	3.4159	3.80744	3.68742	4.59445	2.66549	1.87015	3.22393	2.90496	5.75825	5.64813	4.00264	4.31305	3.68992	4.35222	3.76951	4.86814	4.78245	4.30142
AC008489.1	0.000665283	0.0114699	0.000770423	0.0158814	0.000548389	0.00104168	0.000726286	0.000588296	0.00077583	0.000742604	0.00414423	0.000790225	0.000636732	0.000825586	0.000691311	0.000714796	0.000263007	0.000679584	0.000391093	0.000706382	0.000782964	0.00099823	0.00571347	0.00129586	0.00685223	0.000563683	0.000872768	0.000534981	0.000744501	0.000668286	0.000389153	0.000516241	0.000694677	0.000637754	0.00821519	0.000746541	0.000700839	0.0184744	0.0120371	0.000677634	0.000653349	0.000673183
ANKMY1	1.05768	0.975962	0.705144	1.68772	0.692354	1.29859	1.01247	0.886013	1.65707	1.30032	0.0737016	0.879219	0.515247	0.866301	0.991274	0.279738	0.261404	0.642225	1.01086	0.386206	1.6641	1.14098	0.953678	0.831755	1.01138	1.12068	0.92259	0.51884	1.39884	1.28847	1.1349	0.758792	1.44262	1.28409	1.08189	1.12365	0.832435	0.872827	0.695608	0.546395	1.41977	1.72326
PSMB6	20.5392	16.5879	17.1061	17.1061	24.1791	18.7605	14.8618	15.2886	17.0045	16.3253	18.3435	30.6627	17.6005	13.9232	17.7623	14.5144	12.3247	13.174	18.1132	19.8879	21.0042	31.2261	18.2883	22.7474	24.1791	21.0042	15.2136	11.2558	14.1379	16.049	23.8059	15.5534	18.0613	14.9103	21.9865	15.3033	12.3872	17.0045	19.5235	19.2801	17.3891	25.262
CIB4	0.00857859	0.000607977	0.0178306	0.0151051	0.000548389	0.00104168	0.000726286	0.104499	0.00732119	0.000742604	0.0131532	0.000790225	0.000636732	0.000825586	0.00574257	0.00976315	0.00139455	0.000679584	0.0115513	0.000706382	0.0144584	0.00099823	0.00304207	0.00129586	0.00336043	0.00906694	0.000872768	0.00286307	0.00650115	0.0129456	0.00358742	0.000516241	0.000694677	0.00439762	0.00420288	0.000746541	0.00558964	0.000722177	0.00727107	0.000677634	0.000653349	0.00546541
AC027176.2	0.358901	0.599827	0.0476843	1.16695	0.137818	0.512517	0.207239	0.788576	0.257617	0.261679	0.0810515	0.11102	0.290467	0.484898	0.058189	0.612075	1.81407	0.342913	0.383838	0.684299	0.166128	0.0272764	0.551876	0.238167	0.578336	1.19288	0.44475	0.401107	0.645362	0.571564	0.251736	0.578643	0.912121	0.395573	0.103737	0.645924	0.309767	0.854565	0.0405466	0.153478	0.295572	0.420802
GUCY1A1	4.91418	4.39198	3.09506	1.21889	1.92368	1.81513	2.8642	2.34228	3.0002	2.91163	0.400229	1.60249	3.02386	3.63419	1.75293	2.91492	1.98965	7.657	3.33104	3.75223	7.23897	2.49973	3.26776	1.90809	1.62248	4.37157	1.63195	7.68585	1.22156	2.45139	1.61098	3.12178	5.32962	1.83995	1.93565	2.29628	5.25292	2.75234	2.98585	3.69814	1.92808	3.06328
AC009237.15	0.847092	0.477632	1.2282	0.000901776	0.210137	0.0769901	0.885335	1.14148	0.351612	1.51959	0.314826	1.15562	1.76821	0.299959	0.373117	1.79747	0.400763	0.992929	1.93638	1.17555	0.465068	0.00099823	1.19534	0.747368	0.189566	0.901966	0.44148	0.41145	0.909389	1.49316	1.0919	0.316304	1.5449	1.08253	2.56531	0.388123	1.08825	1.60591	0.667299	0.415673	0.542966	0.0183179
PRKG2	0.536232	0.1175	1.42032	0.145467	0.881728	0.718709	0.236372	1.61198	1.11212	0.788945	0.0037627	1.06933	0.459902	1.11813	0.66445	0.241183	0.369988	4.06965	0.865056	0.173889	0.360322	0.965083	0.72863	0.337516	0.205793	2.25822	0.551276	2.32803	0.139431	0.578205	0.937774	0.0815431	0.285969	0.565043	0.326523	0.980748	1.53464	0.50487	1.77997	0.535081	0.358094	1.34611
MESTP3	0.00912198	0.000607977	0.0108966	0.0106965	0.0164866	0.00104168	0.000726286	0.024485	0.00765358	0.00670407	0.075774	0.0116929	0.00474125	0.217071	0.0102218	0.0139615	0.0125601	0.000679584	0.00997529	0.00630589	0.0858945	0.00099823	0.0128762	0.0196816	0.250194	0.0481468	0.000872768	0.0113821	0.0145564	0.0220949	0.000389153	0.0118824	0.00593293	0.000637754	0.0153659	0.0104399	0.00926017	0.0359844	0.012014	0.480775	0.000653349	0.000673183
FBXO45	4.96438	6.57367	5.86303	5.52676	6.31152	6.02704	6.78554	5.82037	4.76344	9.62858	5.43633	6.39344	4.63849	6.28568	3.72481	7.27378	5.31041	4.28564	10.0274	7.51173	4.31094	7.03262	4.05885	3.9034	8.64883	4.5071	6.29902	5.58422	5.91708	3.99242	5.23278	4.89249	5.06079	4.95504	3.29104	5.92334	3.09168	4.36475	4.27254	2.6166	6.78192	4.16788
AC107421.1	0.0106096	0.0131729	0.288098	0.168898	0.0158515	0.436048	0.0125396	0.000588296	0.0253693	0.0218424	1.22991	0.0717531	0.0758683	0.561027	0.000691311	0.052429	0.27758	0.0180651	0.000391093	0.131012	0.0130796	0.391175	0.000539784	0.0816084	0.806177	0.000563683	0.143323	0.0110417	0.0122215	0.0231285	0.266433	0.00703387	0.0106315	0.00880071	0.0182258	0.000746541	0.000700839	0.0551591	0.190923	0.278447	0.0172473	0.162094
AC098657.3	0.000665283	0.000607977	0.000770423	0.000901776	0.000548389	0.00104168	0.000726286	0.000588296	0.00077583	0.000742604	0.00415953	0.000790225	0.000636732	0.000825586	0.000691311	0.000714796	0.000263007	0.000679584	0.000391093	0.000706382	0.000782964	0.00099823	0.000539784	0.00129586	0	0.000563683	0.000872768	0.000534981	0.000744501	0.000668286	0.000389153	0.000516241	0.000694677	0.000637754	0.000615311	0.000746541	0.000700839	0.000722177	0.000762464	0.000677634	0.000653349	0.000673183
AMZ2	6.9916	5.54611	10.6249	5.75964	8.11668	6.03046	8.03275	5.95827	7.93518	6.73009	5.17457	7.1212	4.80634	8.50624	5.82189	4.90612	5.01394	5.80098	5.90958	6.9489	5.76572	7.64046	5.78775	5.54611	4.04489	6.69548	7.01823	5.61549	5.21789	5.61389	7.34587	5.47702	6.35897	5.67658	7.71677	7.27378	7.56783	5.44857	5.85515	7.26851	5.73543	5.55866
AC021106.2	0.0421213	0.0146813	0.00854281	0.0208955	0.00893214	0.00104168	0.000726286	0.0406555	0.0140975	0.0268806	0.0107826	0.000790225	0.00596206	0.0905719	0.0134938	0.0129495	0.0745611	0.081058	0.0416484	0.0250392	0.0215743	0.014533	0.00768197	0.00129586	0.00527936	0.00894169	0.000872768	0.0148153	0.0553085	0.0292318	0.405291	0.00383244	0.0116187	0.00572374	0.0157191	0.0284363	0.0117677	0.0492377	0.00919275	0.0425226	0.0107294	0.000673183
AC066612.1	0.000665283	0.000607977	0.000770423	0.000901776	0.0116784	0.00104168	0.000726286	0.000588296	0.00077583	0.000742604	0.0024958	0.000790225	0.00530941	0.000825586	0.000691311	0.000714796	0.00300243	0.0137557	0.00235298	0.000706382	0.0128653	0.00099823	0.00358362	0.00129586	0.00477486	0.000563683	0.000872768	0.000534981	0.000744501	0.000668286	0.00233643	0.00335597	0.000694677	0.000637754	0.00510587	0.000746541	0.00645447	0.0163202	0.00835432	0.000677634	0.000653349	0.000673183
AC116612.1	0.000665283	0.000607977	0.000770423	0.000901776	0.000548389	0.00104168	0.000726286	0.0053437	0.00077583	0.000742604	0	0.000790225	0.000636732	0.000825586	0.000691311	0.00929864	0.000263007	0.000679584	0.000391093	0.000706382	0.000782964	0.00099823	0.000539784	0.00129586	0	0.000563683	0.000872768	0.000534981	0.000744501	0.000668286	0.000389153	0.000516241	0.000694677	0.000637754	0.000615311	0.000746541	0.000700839	0.000722177	0.000762464	0.0128579	0.000653349	0.000673183
TMEM52	0.306299	0.470054	7.77698	2.72963	2.82177	1.35898	2.57098	1.20364	1.80311	1.50695	2.78889	1.56233	1.14787	1.59079	1.95703	2.82177	1.18007	2.08039	1.30704	1.56982	0.861071	2.3968	1.10865	0.874289	0.638982	1.87676	2.4123	2.49607	0.577299	0.559659	0.0525694	2.46981	0.975962	0.774366	3.80321	2.74062	2.14328	1.68061	1.87928	2.77777	0.656533	0.248172
RPS2P24	0.00576799	0.0124106	0.116299	0.179552	0.326171	0.057608	0.0366911	0.0162689	0.0354465	0.0850418	0.0131026	0.061633	0.0834523	0.140696	0.0633346	0.062786	0.00153057	0.00941116	0.00228961	0.136027	0.0169778	0.361659	0.0264209	0.0716824	0.050193	0.000563683	0.252551	0.031719	0.0516558	0.012001	0.344089	0.0584943	0.00633408	0.0144308	0.2365	0.0464118	0.0101334	0.0650513	0.244428	0.153593	0.0443166	0.0111489
RNA5SP177	0.000665283	0.000607977	0.000770423	0.000901776	0.000548389	0.00104168	0.000726286	0.000588296	0.00077583	0.000742604	0.00812468	0.000790225	0.000636732	0.000825586	0.000691311	0.000714796	0.0252176	0.000679584	0.0335741	0.000706382	0.000782964	0.00099823	0.000539784	0.00129586	0.0179912	0.000563683	0.000872768	0.000534981	0.000744501	0.000668286	0.000389153	0.000516241	0.000694677	0.000637754	0.000615311	0.000746541	0.000700839	0.000722177	0.000762464	0.000677634	0.000653349	0.000673183
HLA-DRB1	31.819	24.9693	15.6549	7.00273	11.8698	12.5612	21.0042	11.2869	11.478	18.6946	22.199	26.7357	82.5329	25.047	22.903	43.935	8.47656	40.2431	6.98523	8.0356	32.4439	12.094	27.5068	34.7493	74.2523	13.2688	11.4509	61.4461	16.8623	10.3878	70.9689	20.0776	8.33017	5.56425	30.1561	8.94311	90.9883	20.2352	48.4223	17.9216	12.1434	10.7892
AC092675.2	0.00836294	0.000607977	0.000770423	0.000901776	0.000548389	0.00104168	0.000726286	0.000588296	0.00077583	0.000742604	0.00495395	0.000790225	0.000636732	0.000825586	0.000691311	0.000714796	0.000263007	0.00799372	0.000391093	0.000706382	0.000782964	0.00099823	0.000539784	0.00129586	0.00134794	0.000563683	0.000872768	0.00446309	0.000744501	0.000668286	0.000389153	0.000516241	0.000694677	0.000637754	0.000615311	0.000746541	0.000700839	0.0097582	0.000762464	0.000677634	0.000653349	0.000673183
LNCPRESS1	0.000665283	0.000607977	0.000770423	0.000901776	0.00842709	0.00104168	0.000726286	0.00425993	0.00077583	0.000742604	0.0507812	0.000790225	0.00567426	0.000825586	0.000691311	0.000714796	0.00683699	0.000679584	0.0025062	0.000706382	0.000782964	0.00099823	0.0038274	0.00129586	0.0773563	0.000563683	0.000872768	0.000534981	0.000744501	0.00604648	0.000389153	0.00363599	0.0111076	0.000637754	0.0198456	0.00763002	0.0155263	0.000722177	0.00883941	0.0178131	0.00583201	0.00695537
AC025031.5	0.00591998	0.00622488	0.0121347	0.0134106	0.00377012	0.00104168	0.00595323	0.00484068	0.0110417	0.014233	0.00963488	0.00819657	0.0969498	0.00941116	0.00402733	0.0142267	0.00456852	0.0108789	0.00295835	0.0166944	0.00682263	0.00099823	0.00662814	0.0525023	0.0602013	0.0182279	0.00958065	0.0113515	0.000744501	0.00455798	0.00583784	0.00260853	0.00519075	0.00959527	0.0106907	0.0129374	0.0104229	0.0145246	0.0065974	0.000677634	0.00795372	0.00372343
AC021035.1	0.000665283	0.000607977	0.000770423	0.000901776	0.000548389	0.00104168	0.000726286	0.000588296	0.00077583	0.000742604	0.129963	0.000790225	0.000636732	0.000825586	0.000691311	0.000714796	0.0147982	0.000679584	0.000391093	0.000706382	0.000782964	0.00099823	0.000539784	0.00129586	0.0861607	0.000563683	0.0139221	0.000534981	0.000744501	0.000668286	0.0817837	0.000516241	0.000694677	0.000637754	0.000615311	0.000746541	0.000700839	0.000722177	0.000762464	0.000677634	0.000653349	0.000673183
AL512504.1	0.0325397	0.0714434	0.0431094	0.470601	0.126708	0.114004	0.0479459	0.0435786	0.0456793	0.016842	0.00181596	0.152847	0.0140566	0.0259243	0.0293586	0.0787055	0.00651493	0.0431455	0.0157915	0.0499865	0.0761104	0.168751	0.0512762	0.00129586	0.00122177	0.0122349	0.0396204	0.032428	0.00766297	0.0191926	0.141789	0.0942135	0.058344	0.15184	0.0190958	0.0238236	0.0151899	0.0817256	0.0212341	0.03444	0.0832162	0.0068122
AC005828.7	0.0146344	0.224483	0.0170111	0.350033	0.000548389	0.0638481	0.200043	0.016854	0.0944468	0.0251554	0.00206737	0.000790225	0.000636732	0.0121803	0.00914336	0.0158792	0.00585371	0.00776924	0.0184723	0.102823	0.28196	0.101335	0.0250854	0.00129586	0.00186279	0.0429032	0.0202562	0.0190031	0.0164842	0.0220381	0.000389153	0.0151034	0.194675	0.000637754	0.00720991	0.000746541	0.0143947	0.145218	0.000762464	0.000677634	0.0932873	0.008914
GCNT4	1.16774	0.628984	1.28633	1.85083	0.853614	2.06096	1.81941	0.337917	0.540815	1.25483	0.0182956	0.387765	0.666561	0.146281	0.409955	0.428856	1.1575	1.46499	0.810239	0.640717	0.691819	0.0674514	0.624764	1.58924	0.166355	0.278394	0.768695	0.938394	0.999698	0.0804998	0.0191358	0.438322	1.08223	0.69024	0.150298	0.518132	1.21676	0.240524	0.390616	1.24484	1.29948	3.98988
EFCAB1	0.291654	0.0619372	0.229102	0.00742416	0.100052	0.0510847	1.12744	0.0577461	0.128259	0.417176	0.013394	0.450344	0.262555	0.0384899	0.0180715	0.192977	0.0173987	0.080534	0.145236	0.14874	1.40638	0.0133744	0.0717838	0.0148738	0.0253399	0.0358788	0.152025	0.0136109	1.21226	1.53609	1.97953	0.365697	2.83064	0.0277023	0.0089299	0.327765	0.0105177	0.087526	0.138089	0.27702	0.841126	0.593038
RPL32P33	0.0511373	0.163304	0.112674	0.17486	0.0353482	0.193838	0.0127886	0.00733253	0.118635	0.0120323	0.000314251	0.0308073	0.456247	0.0473941	0.257001	0.101016	0.00956868	0.0101407	0.0121859	0.0116892	0.276589	0.0251554	0.341955	0.00129586	0.00058698	0.133564	0.000872768	0.0158278	0.0124262	0.000668286	0.0121417	0.055106	0.115544	0.0581151	0.000615311	0.000746541	0.000700839	0.188519	0.0141473	0.0172603	0.0805137	0.0121216
AC012506.3	0.000665283	0.000607977	0.000770423	0.000901776	0.000548389	0.00104168	0.000726286	0.000588296	0.00077583	0.000742604	0.00094033	0.000790225	0.000636732	0.00913716	0.000691311	0.000714796	0.00151364	0.000679584	0.000391093	0.000706382	0.000782964	0.108244	0.00338655	0.00129586	0.00209961	0.0920135	0.00932274	0.00314327	0.000744501	0.000668286	0.00222925	0.000516241	0.000694677	0.000637754	0.00478058	0.000746541	0.000700839	0.000722177	0.000762464	0.00912937	0.000653349	0.000673183
KLK8	5.39291	4.09399	0.0516592	18.0073	12.9178	4.38512	5.32962	7.90453	5.49884	2.00359	1.90375	1.48348	4.35408	0.536232	7.78235	3.0132	6.39027	1.53801	1.10354	13.3715	2.15939	5.86303	0.828176	10.9224	1.94397	1.85083	8.67532	1.46909	7.26172	0.0163066	0.00296255	2.25135	4.22141	5.11879	6.77188	7.0468	1.52054	3.18505	8.50954	2.72255	4.57918	23.5605
RN7SL541P	0.000665283	0.0184094	0.000770423	0.000901776	0.0284363	0.00104168	0.41043	0.00956868	0.193431	0.000742604	0.00199715	0.0176062	0.0313543	0.000825586	0.000691311	0.0155874	0.0987339	0.0134826	0.00834043	0.0152337	0.000782964	0.00099823	0.0818455	0.00129586	0.0155089	0.000563683	0.000872768	0.0083327	0.000744501	0.000668286	0.00809373	0.0101784	0.000694677	0.0117099	0.0133744	0.000746541	0.000700839	0.113186	0.000762464	0.000677634	0.000653349	0.000673183
AL122016.1	0.0114062	0.000607977	0.000770423	0.000901776	0.0176045	0.00104168	0.000726286	0.000588296	0.0137746	0.000742604	0.000595533	0.000790225	0.0192003	0.0165726	0.000691311	0.000714796	0.000263007	0.0107312	0.000391093	0.000706382	0.000782964	0.00099823	0.00749794	0.0947604	0.000623314	0.000563683	0.015356	0.000534981	0.0131729	0.000668286	0.000389153	0.000516241	0.000694677	0.000637754	0.0105736	0.000746541	0.0114769	0.000722177	0.0148868	0.000677634	0.000653349	0.000673183
AL136146.1	0.00815807	0.00728171	0.00571087	0.0549049	0.0116402	0.0188015	0.040435	0.031368	0.00605472	0.000742604	0.000674692	0.00612387	0.0092644	0.00945373	0.00675722	0.000714796	0.00586246	0.00777875	0.00344291	0.00906246	0.0266972	0.0100383	0.0217724	0.00129586	0.00342165	0.00281121	0.00746678	0.0107946	0.0119535	0.015188	0.0347044	0.00487702	0.0175994	0.0181935	0.00332461	0.0183615	0.0104809	0.175043	0.000762464	0.00422512	0.00543826	0.0115547
MTF2	3.10262	3.39711	2.51145	3.70062	1.67538	2.79608	3.00421	4.32833	2.94193	2.65162	4.84339	3.62622	4.0607	2.15361	3.19487	3.78436	3.9161	2.71372	3.23798	3.75722	3.16824	2.90687	4.18783	2.52012	4.29665	1.92101	3.16041	3.3435	3.53375	4.10735	4.60484	4.13688	3.5151	4.92857	3.67626	2.69906	2.37453	3.47441	2.93788	3.8565	3.15186	2.05063
HSPE1-MOB4	0.000665283	0.0121657	0.0158425	0.000901776	0.00358939	0.129045	0.0966569	0.000588296	0.0336319	0.104433	6.07886e-05	0.000790225	0.012365	0.035901	0.0159277	0.0110045	0.00271863	0.0128339	0.0136732	0.0358272	0.016591	0.109068	0.00623913	0.00129586	0.00103769	0.00730727	0.338929	0.00314518	0.0112982	0.0144721	0.0926451	0.0031828	0.0131653	0.00494044	0.0126961	0.0111505	0.0316598	0.000722177	0.0271053	0.0121639	0.0284261	0.00618369
ITFG2-AS1	0.0213582	0.0588564	0.419627	0.168066	0.339175	0.338215	0.0682265	0.0528747	0.352988	0.0729563	0.00535136	0.479128	0.10643	0.123956	0.0841703	0.0704418	0.0404093	0.0169648	0.0271701	0.0119994	0.0669399	0.401107	0.499572	0.345814	0.0195512	0.274788	0.227224	0.128808	0.368262	0.174703	0.137866	0.402105	0.0516464	0.0178732	0.143916	0.0517578	1.00548	0.0629233	0.413052	0.206178	0.128415	0.0588167
AC011611.5	0.194821	0.494053	0.117658	0.289576	0.297413	0.0584943	0.18953	0.886969	0.123439	0.171242	0.0109314	0.131708	0.0521844	0.331682	0.100206	0.286998	0.446669	0.44452	0.258625	0.39471	0.268186	0.567619	0.825988	0.329097	0.23788	0.453581	0.0114769	0.528411	0.297797	1.00008	0.466156	0.642469	0.406969	0.96064	0.448025	0.610128	0.166908	0.943557	0.186208	0.297625	0.0300177	0.327112
RBM15B	5.92002	5.00938	6.46695	8.24056	5.46641	9.09238	4.2484	5.16412	6.3009	6.02516	5.73404	4.52633	5.76423	5.4731	7.68585	5.24541	8.0924	5.98163	7.62376	5.07861	6.18684	5.20276	6.34626	7.81218	6.76129	5.24424	6.20255	7.28613	7.30798	6.05271	6.94076	6.19014	6.15173	5.64262	5.21283	6.41431	6.04322	4.17416	6.33738	6.38678	5.31171	6.32029
NOBOX	0.00507383	0.000607977	0.000770423	0.746709	0.00918285	0.00104168	0.000726286	0.0027723	0.00077583	0.00498772	0.0106263	0.000790225	0.000636732	0.000825586	0.000691311	0.00814751	0.00222363	0.000679584	0.00642478	0.000706382	0.00573709	0.00099823	0.863312	0.00129586	0.00567342	0.00470016	0.000872768	0.000534981	0.000744501	0.000668286	0.0016746	0.00221588	0.00569724	0.00442863	0.00310965	0.000746541	0.000700839	0.0100567	0.000762464	0.00817761	0.000653349	0.00743129
AL390778.1	0.000665283	0.000607977	0.000770423	0.000901776	0.000548389	0.00104168	0.000726286	0.000588296	0.018059	0.000742604	0.00010266	0.000790225	0.000636732	0.000825586	0.000691311	0.000714796	0.000263007	0.000679584	0.000391093	0.000706382	0.000782964	0.00099823	0.230855	0.00129586	0	0.000563683	0.000872768	0.000534981	0.000744501	0.000668286	0.0212149	0.000516241	0.000694677	1.2439	0.000615311	0.000746541	0.00879962	0.000722177	0.0112845	0.000677634	0.000653349	0.000673183
KRT18P61	0.223155	0.0207686	0.189566	0.0843576	0.181717	0.016443	0.0148998	0.0117	0.0994459	0.0112766	0.550865	0.125048	0.133903	0.0184203	0.0241416	0.125186	0.0335815	0.0200538	0.0554058	0.0622882	0.06174	0.0794079	0.0150042	0.0313853	0.362341	0.0143672	0.0452428	0.051133	0.0144946	0.0182452	0.0131026	0.0241793	0.0201502	0.0189273	0.0144257	0.0598123	0.0533075	0.166526	0.0899011	0.0427522	0.0505747	0.0665925
AL512326.3	0.0400176	0.0235721	0.0509232	0.222252	0.0178678	0.015591	0.0203892	0.0163443	0.0139797	0.0178327	1.08018	0.00899892	0.00590169	0.0878468	0.0133161	0.066932	0.0939005	0.00646263	0.270464	0.0827972	0.0618673	0.0144401	0.0468003	0.026721	0.115845	0.202311	0.228336	0.0121076	0.0190511	0.0879337	0.265066	0.0288689	0.0710924	0.0133134	0.00572082	0.00786333	0.0978879	0.0130936	0.00911229	0.000677634	0.0720966	0.110203
LINC02126	0.00565485	0.00417503	0.0325128	0.000901776	0.000548389	0.0138639	0.000726286	0.00388644	0.00077583	0.0109963	0.00626535	0.000790225	0.00505478	0.00914842	0.000691311	0.000714796	0.00151614	0.00562584	0.0136732	0.00666863	0.00804111	0.0128748	0.00623913	0.00129586	0.019707	0.00730727	0.121622	0.0142538	0.000744501	0.0338267	0.00759191	0.0253479	0.0212005	0.000637754	0.000615311	0.000746541	0.000700839	0.015275	0.00802401	0.0849824	0.000653349	0.0153455
IGLJCOR18	0.000665283	0.000607977	0.000770423	0.000901776	0.000548389	0.00104168	0.000726286	0.000588296	0.0124789	0.0114546	0.026273	0.247308	0.000636732	0.147808	0.000691311	0.000714796	0.000263007	0.00964778	0.000391093	0.000706382	0.000782964	0.00099823	0.0120115	0.00129586	0.253661	0.000563683	0.000872768	0.0106476	0.000744501	0.000668286	0.0185096	0.00662936	0.000694677	0.000637754	0.000615311	0.000746541	0.000700839	0.000722177	0.000762464	0.126767	0.000653349	0.0114134
AL136981.1	0.00466568	0.00397148	0.00470391	0.000901776	0.00260427	0.00875796	0.000726286	0.00251448	0.00486031	0.0425226	0.00734917	0.00505388	0.00367051	0.000825586	0.00462672	0.000714796	0.00144576	0.00349572	0.0510713	0.0107875	0.0055127	0.00820681	0.00408891	0.00129586	0.00378137	0.0041971	0.00900639	0.00587661	0.000744501	0.00367607	0.000389153	0.00237788	0.00418532	0.00936934	0.00274496	0.00436539	0.000700839	0.00411008	0.00524586	0.0042724	0.00346001	0.00666118
AL135937.1	0.164085	0.166355	0.000770423	0.000901776	0.0177131	0.0154724	0.00811965	0.0267338	0.213417	0.294129	0.275915	0.0859108	0.132403	0.0102637	0.0201055	0.160506	0.014361	0.000679584	0.0133258	0.012412	0.22486	0.441815	0.0167001	0.00129586	0.0199738	0.00875151	0.0468608	0.0287648	0.0132785	0.149396	0.0695163	0.015348	0.279956	0.127203	0.0804998	0.0957631	0.48942	0.0947648	0.0090482	0.00642587	0.232648	0.031368
PCGF7P	0.315861	0.0251061	0.0468608	0.0348598	0.0352748	0.259982	0.00649056	0.0119623	0.0674514	0.0569144	0.01215	0.222987	0.0376708	0.0598522	0.0136487	0.0709733	0.0691395	0.0293363	0.00631842	0.0632251	0.114342	0.0574162	0.187268	0.101569	0.0484293	0.0147164	0.299728	0.0210985	0.103282	0.00777587	0.077033	0.0189977	0.0395945	0.0148345	0.0109058	0.129963	0.00557797	0.110571	0.152687	0.0241656	0.0166965	0.144251
AL031009.1	0.294614	0.75966	0.137702	1.05688	0.613422	0.667397	1.07114	0.654851	0.994148	0.310926	0.0114236	0.491523	0.394922	0.391878	0.544416	1.17645	0.609434	0.353415	0.85139	0.712813	0.440147	0.401394	0.896416	0.120005	0.751203	0.3256	0.463661	0.465757	0.497039	0.73924	0.31998	0.698191	0.810783	1.15934	0.464331	0.575963	0.54616	1.59838	0.228085	0.174104	1.06979	0.171841
AC008638.2	0.0116374	0.000607977	0.000770423	0.000901776	0.00430012	0.00104168	0.000726286	0.000588296	0.00077583	0.000742604	0.00317151	0.000790225	0.000636732	0.000825586	0.000691311	0.000714796	0.00172363	0.000679584	0.000391093	0.000706382	0.000782964	0.00099823	0.0109044	0.00129586	0.00136184	0.00459667	0.000872768	0.000534981	0.000744501	0.000668286	0.0180771	0.000516241	0.000694677	0.000637754	0.00576295	0.000746541	0.00705969	0.000722177	0.000762464	0.000677634	0.000653349	0.000673183
VN1R53P	0.000665283	0.000607977	0.0109697	0.000901776	0.000548389	0.00104168	0.000726286	0.000588296	0.00077583	0.000742604	0.00201223	0.000790225	0.000636732	0.000825586	0.00610813	0.000714796	0.00243459	0.000679584	0.00212427	0.000706382	0.000782964	0.00099823	0.00320596	0.00129586	0.00434753	0.00369426	0.000872768	0.000534981	0.000744501	0.000668286	0.652304	0.000516241	0.000694677	0.0046815	0.00448725	0.000746541	0.000700839	0.000722177	0.00767861	0.000677634	0.000653349	0.000673183
AF241726.2	0.000665283	0.000607977	0.000770423	0.000901776	0.000548389	0.00104168	0.000726286	0.000588296	0.00077583	0.000742604	0	0.000790225	0.000636732	0.000825586	0.000691311	0.000714796	0.000263007	0.000679584	0.000391093	0.000706382	0.000782964	0.00099823	0.000539784	0.00129586	0	0.000563683	0.000872768	0.000534981	0.000744501	0.000668286	0.000389153	0.000516241	0.000694677	0.000637754	0.000615311	0.000746541	0.000700839	0.000722177	0.000762464	0.000677634	0.000653349	0.000673183
RPL31P53	0.000665283	0.000607977	0.0340962	0.000901776	0.00911792	0.0397847	0.000726286	0.0740785	0.00077583	0.000742604	0.00141573	0.000790225	0.000636732	0.000825586	0.000691311	0.000714796	0.000263007	0.011172	0.000391093	0.000706382	0.0145062	0.00099823	0.0141443	0.00129586	0.00139989	0.000563683	0.000872768	0.000534981	0.000744501	0.000668286	0.0296312	0.000516241	0.0220608	0.000637754	0.000615311	0.000746541	0.000700839	0.000722177	0.000762464	0.000677634	0.000653349	0.0134356
OR52E1	0.000665283	0.000607977	0.000770423	0.000901776	0.000548389	0.00104168	0.000726286	0.000588296	0.00077583	0.000742604	5.84254e-05	0.000790225	0.000636732	0.000825586	0.000691311	0.000714796	0.000263007	0.000679584	0.000391093	0.000706382	0.000782964	0.00099823	0.000539784	0.00129586	0.000327267	0.000563683	0.000872768	0.000534981	0.000744501	0.000668286	0.000389153	0.000516241	0.000694677	0.000637754	0.000615311	0.000746541	0.000700839	0.000722177	0.000762464	0.000677634	0.000653349	0.000673183
AC009690.1	0.0745611	0.0571983	0.00597186	0.00800574	0.0187234	0.0099388	0.0135925	0.309621	0.0350721	0.0111651	0.000621879	0.0170961	0.00511971	0.0134319	0.0122249	0.00949394	0.00659521	0.0168384	0.114507	0.0138137	0.0107383	0.00936697	0.0150469	0.0709861	0.0011936	0.0117479	0.015423	0.0287648	0.0114295	0.0226152	0.00197838	0.0118112	0.0261044	0.0154618	0.0654886	0.0128262	0.0108248	0.0235766	0.0384732	0.0131598	0.0134303	0.0166827
AC006064.1	0.00806632	0.0271151	0.0168252	0.000901776	0.0883686	0.0185406	0.0311873	0.0167399	0.0582991	0.0248666	0.0044117	0.000790225	0.00717292	0.0120912	0.00910068	0.0157783	0.0103587	0.0633376	0.080246	0.0687101	0.100262	0.0168599	0.0838753	0.00129586	0.00128965	0.00573808	0.0200494	0.167016	0.027488	0.0736082	0.0129898	0.0103003	0.221934	0.116829	0.0202182	0.000746541	0.294614	0.0263524	0.193717	0.00770338	0.018943	0.130385
RNU6-391P	0.000665283	0.000607977	0.000770423	0.000901776	0.000548389	0.00104168	0.000726286	0.000588296	0.00077583	0.000742604	1.2742	0.000790225	0.0707126	0.000825586	0.000691311	0.000714796	0.000263007	0.000679584	0.000391093	0.000706382	0.000782964	0.00099823	0.000539784	0.00129586	0.020134	0.000563683	0.000872768	0.000534981	0.000744501	0.000668286	0.000389153	0.000516241	0.000694677	0.000637754	0.000615311	0.0966569	0.000700839	0.000722177	0.000762464	0.000677634	0.000653349	0.000673183
ATP2A1	0.513044	0.746709	0.64293	0.0500431	0.569524	0.478151	1.01448	1.53889	0.989317	0.343304	1.01003	0.612658	0.183316	0.318247	0.53328	0.152835	0.343447	0.0591902	0.856205	0.728448	0.3664	0.140696	0.958568	0.195993	0.473968	0.711993	0.658642	0.287178	0.187258	0.576487	1.14954	0.654268	1.16526	0.539939	1.3557	0.472519	1.14988	0.436794	0.978557	0.867173	0.450599	0.785935
IGKV1OR22-5	0.024727	0.000607977	0.013743	0.000901776	0.000548389	0.00104168	0.000726286	0.000588296	0.00077583	0.0130334	0.00267672	0.0912323	0.13863	0.916469	0.16514	0.0129837	0.000263007	0.107717	0.000391093	0.0126598	0.0143182	0.00099823	0.533443	0.00129586	0.0141231	0.000563683	0.000872768	0.112575	0.0135743	0.029411	0.000389153	0.0304421	0.000694677	0.000637754	0.0222759	0.013101	0.0117941	0.000722177	0.169291	0.745048	0.0107472	0.000673183
CALHM1	0.00513742	0.00457324	0.0153982	0.0500986	0.00406676	0.00104168	0.00442819	0.00496872	0.0186717	0.00545165	0.000299466	0.000790225	0.00890454	0.0317217	0.301447	0.00533113	0.0016621	0.00520622	0.938394	0.00512322	0.0161417	0.0120082	0.00637019	0.013504	0.000544966	0.00353135	0.191806	0.0109753	0.18034	0.000668286	0.00178439	0.0043623	0.00577149	0.0108733	0.00545014	0.125366	0.000700839	0.00540396	0.024788	0.00620458	0.0039571	0.151657
ZNF880	1.17346	1.17427	0.544416	0.0790493	0.322628	0.742791	0.301447	0.102075	0.065629	1.8226	0.389071	0.164133	2.10868	0.941854	0.584907	1.70445	0.383678	1.89283	0.162543	0.294196	2.84881	0.125366	0.977071	0.921017	2.90027	1.12895	0.306299	1.5828	2.41605	0.492093	1.74277	1.61255	1.88962	1.25126	0.245894	0.251821	0.522307	1.96222	0.755983	0.723472	0.155224	0.141801
NCAPG	3.48815	4.394	5.56833	5.89521	3.38521	6.01232	3.54829	4.70964	5.48132	4.19247	4.49161	6.22425	5.18667	3.95057	4.0652	5.47052	3.25921	1.60808	3.49962	4.81188	4.00532	5.35878	4.60484	2.71612	5.00347	4.26971	3.96496	3.0425	5.29942	4.12499	7.33557	5.01167	4.40196	6.64569	2.66805	5.17055	1.64111	4.4448	5.72021	4.67563	4.48084	3.05485
AC007253.1	0.000665283	0.000607977	0.000770423	0.000901776	0.000548389	0.00104168	0.000726286	0.000588296	0.00077583	0.000742604	0.000263703	0.000790225	0.000636732	0.000825586	0.000691311	0.000714796	0.000263007	0.000679584	0.000391093	0.000706382	0.000782964	0.00099823	0.000539784	0.00129586	0.000539089	0.000563683	0.000872768	0.003147	0.000744501	0.000668286	0.00223693	0.000516241	0.000694677	0.000637754	0.000615311	0.000746541	0.000700839	0.000722177	0.000762464	0.000677634	0.000653349	0.000673183
IGHV5-78	0.0137674	0.0397847	0.0489427	0.000901776	0.000548389	0.500047	0.000726286	0.0311167	0.0162788	0.000742604	0.00736397	0.189298	0.000636732	0.772401	1.87823	0.000714796	0.00520976	0.395879	0.000391093	0.000706382	0.0585208	0.044353	0.451491	0.537245	0	0.0107132	0.435687	1.42549	0.0155967	0.0117958	0.0549758	1.50058	0.0132429	0.000637754	0.012782	0.291072	0.0843614	0.0153595	0.428771	0.663556	0.0808153	0.320233
SETP14	1.2953	1.57542	1.59233	2.27012	1.95886	2.21477	1.3684	0.806858	2.41543	2.11106	2.37395	2.60198	1.76608	2.96061	1.73337	3.01907	1.91387	2.2374	1.27873	2.34763	2.66231	3.00964	1.91136	1.96974	3.3369	2.12445	2.01776	1.90848	1.73886	1.33411	3.11885	1.06627	1.75969	1.72018	1.36875	1.66877	0.369609	2.93214	3.58276	1.44165	1.7914	1.34466
CLPSL2	0.000665283	0.11418	0.0153887	0.000901776	0.000548389	0.00104168	0.0156634	0.000588296	0.0156912	0.000742604	0.506312	0.710047	0.0119944	0.0792126	0.000691311	0.0382799	0.274326	0.000679584	0.0118352	0.00840636	0.0281443	0.0158259	0.00872318	0.0345486	0.0217	0.0051953	0.070259	0.00759081	0.00896432	0.243814	0.0492143	0.46909	0.000694677	0.169524	0.81996	0.02234	0.000700839	0.00889814	0.0101148	0.373561	0.0120522	0.000673183
AL451105.1	0.000665283	0.000607977	0.000770423	0.000901776	0.000548389	0.00104168	0.000726286	0.0129751	0.00077583	0.000742604	0	0.000790225	0.000636732	0.000825586	0.000691311	0.000714796	0.0101726	0.564526	0.012797	0.000706382	0.000782964	0.00099823	0.000539784	0.233492	0	0.0161662	0.0429061	0.0116039	0.000744501	0.000668286	0.0628236	0.000516241	0.0196438	0.0162018	0.000615311	0.0253693	0.0205337	0.000722177	0.0389455	0.000677634	0.000653349	0.000673183
MELTF	4.37951	6.53135	3.74894	1.04535	7.61316	2.24903	4.67459	9.10062	3.93328	8.02627	1.50796	5.90802	5.75527	3.42743	3.36882	6.97656	2.14098	3.62939	4.75061	2.91355	3.02188	4.74205	4.09677	1.86848	13.5795	4.09767	5.57546	5.52676	3.16537	3.4631	6.2753	2.59442	1.79205	4.8601	6.04322	4.03078	2.4532	5.39165	8.82191	3.55425	9.10867	2.91163
ZNF736P9Y	5.46506	0.000607977	0.000770423	0.000901776	4.84225	3.32085	5.40561	0.000588296	0.00077583	0.00819973	0.000260805	2.22731	0.0111001	0.00761718	0.794956	0.30398	0.428051	0.000679584	0.0018673	0.000706382	0.251318	0.0107279	0.00415801	0.958281	0.00228127	1.79306	2.36549	1.63605	1.48737	0.000668286	0.0463869	0.893482	0.0191864	0.0179932	0.000615311	0.00820501	0.0172833	0.000722177	0.000762464	0.0733123	0.0572869	0.000673183
AC104785.1	0.102118	0.143621	0.94097	0.0271185	0.258062	0.221562	0.00930132	0.500749	0.0517048	0.10638	0.013851	0.0918805	0.130639	0.122983	0.47285	0.00895316	0.500749	0.334973	0.643421	0.0145937	0.262701	0.0930561	0.790977	0.539939	0.0258387	0.247267	0.572214	0.0344259	0.570204	0.279028	0.32528	0.03086	0.0799019	0.526299	0.210938	0.0235766	2.74768	0.0241824	0.14624	0.337634	0.164133	0.120029
PTPRB	1.6375	2.09582	0.93236	0.888705	0.140235	0.791992	0.727458	1.10524	0.805429	1.01181	0.381357	1.21808	0.494877	0.970878	0.145236	0.0992812	1.16334	4.57824	1.05597	1.36055	1.56233	0.371289	1.20788	1.17427	1.24102	1.17196	0.619076	1.99417	1.11735	0.547551	0.34309	0.94727	0.553413	1.31156	0.741913	0.581887	1.10637	2.41362	0.740684	0.944233	0.630661	1.35437
AC116914.1	0.652529	1.11886	0.620426	0.277038	0.121622	0.601032	0.213665	0.0829267	0.315051	0.285491	0.391246	0.219703	0.15138	0.04634	0.0279565	0.0119885	0.0161996	0.0100591	0.433001	0.263716	0.224619	0.39973	0.371041	0.00129586	0.203509	0.0153738	0.0376674	0.220224	0.164277	0.00952683	0.462348	0.390026	0.114037	0.0259268	0.178292	0.0120508	0.284867	0.0568236	0.553181	0.0171215	0.120618	0.0258966
AC023762.1	0.000665283	0.000607977	0.000770423	0.000901776	0.000548389	0.00104168	0.000726286	0.000588296	0.00077583	0.000742604	0.00131591	0.000790225	0.000636732	0.000825586	0.000691311	0.000714796	0.000263007	0.000679584	0.000391093	0.000706382	0.000782964	0.00099823	0.000539784	0.00129586	0.000751792	0.000563683	0.000872768	0.000534981	0.000744501	0.000668286	0.000389153	0.000516241	0.000694677	0.000637754	0.00684061	0.000746541	0.000700839	0.000722177	0.000762464	0.000677634	0.000653349	0.000673183
TMCO1	7.34825	7.65961	8.0981	4.61731	7.804	7.13564	6.60659	5.52676	8.14895	7.55993	6.68287	9.49809	9.73623	6.91034	7.28838	8.41535	5.11283	5.69082	5.77201	9.95877	8.05248	7.15194	5.3451	6.76985	8.97118	6.34448	8.87198	6.3027	7.09961	5.99647	8.35117	6.07222	6.74263	7.99651	9.29843	6.79388	7.32831	7.14034	9.52712	7.52514	7.49759	9.04032
MTND4LP2	0.000665283	0.000607977	0.0165488	0.000901776	0.000548389	0.00104168	0.000726286	0.000588296	0.00077583	0.000742604	0.0214545	0.000790225	0.000636732	0.000825586	0.000691311	0.000714796	0.154385	0.000679584	0.00823952	0.000706382	0.000782964	0.0481694	0.000539784	0.00129586	0.0044296	0.000563683	0.000872768	0.00825936	0.000744501	0.000668286	0.000389153	0.000516241	0.000694677	0.000637754	0.000615311	0.000746541	0.000700839	0.000722177	0.000762464	0.000677634	0.000653349	0.000673183
RAB5C	13.7286	11.7235	11.5964	8.90727	11.5798	12.6348	9.1697	10.3878	12.5083	12.3355	10.9437	11.6642	9.56716	17.658	13.0479	10.5642	10.1943	12.6552	12.0045	13.4444	13.8838	11.7756	11.5112	10.5506	12.3035	11.4866	11.2471	10.5642	8.87198	10.929	10.8495	12.3151	13.8225	9.8105	10.9156	14.1838	13.2808	10.7157	11.8122	9.94673	12.0391	14.0837
NPBWR2	0.000665283	0.000607977	0.000770423	0.000901776	0.00277768	0.00104168	0.000726286	0.00314996	0.00077583	0.000742604	0.000321779	0.000790225	0.00869131	0.000825586	0.00499518	0.000714796	0.00129407	0.000679584	0.000391093	0.000706382	0.00661363	0.00099823	0.00271476	0.00129586	0	0.00304674	0.00792499	0.000534981	0.000744501	0.000668286	0.000389153	0.00616498	0.00502175	0.000637754	0.000615311	0.00572262	0.000700839	0.00569183	0.000762464	0.0110333	0.000653349	0.000673183
UPP1	5.25677	4.46043	2.3136	16.7492	8.78254	21.7725	11.6974	2.18986	5.5322	7.40177	6.51937	3.64141	6.85223	3.38155	4.39687	10.8716	6.06675	4.5061	6.11774	15.3208	8.77462	14.4684	2.22353	13.3715	3.6334	2.77376	8.08235	2.82589	5.61684	2.85678	1.50796	8.74738	11.4509	2.9687	5.09975	7.22165	3.38821	4.38421	4.10995	3.52293	7.85324	4.81834
AP001610.1	0.000665283	0.000607977	0.000770423	0.000901776	0.000548389	0.00104168	0.000726286	0.000588296	0.00077583	0.000742604	0.00548735	0.000790225	0.000636732	0.000825586	0.0911687	0.000714796	0.000263007	0.000679584	0.000391093	0.000706382	0.000782964	0.00099823	0.000539784	0.00129586	0	0.000563683	0.000872768	0.000534981	0.000744501	0.000668286	0.000389153	0.000516241	0.000694677	0.000637754	0.0546633	0.000746541	0.050725	0.000722177	0.000762464	0.000677634	0.000653349	0.000673183
AC093323.2	0.0948212	0.000607977	0.0124135	0.328513	0.0157413	0.00104168	0.0645426	0.050193	0.00077583	0.000742604	0.00261435	0.000790225	0.00943627	0.0432823	0.0119461	0.000714796	0.00306946	0.000679584	0.000391093	0.0114092	0.000782964	0.00099823	0.0123865	0.0803933	0.00191377	0.000563683	0.0358738	0.000534981	0.0121402	0.0714148	0.0912995	0.000516241	0.0365244	0.158217	0.000615311	0.100661	0.0106112	0.000722177	0.0138365	0.000677634	0.000653349	0.000673183
AC008760.1	1.54282	1.27935	0.355136	1.23263	0.797552	0.877989	1.72117	0.940183	0.7086	0.369243	0.0238143	0.958106	0.624224	0.437665	0.682108	1.13734	1.35102	0.68055	0.482824	1.64369	0.897099	0.853614	0.53563	0.539939	1.18782	0.433811	0.543156	0.556831	0.622318	1.4008	0.177673	1.58976	0.977773	0.906668	1.281	0.607171	1.28539	1.30981	0.392456	1.0336	0.331425	1.25256
ZNF815P	1.15934	0.403206	0.368368	0.264795	0.518374	0.510015	1.68218	0.439053	1.01181	1.08477	1.50058	0.825988	0.677585	0.703548	0.556393	1.31642	0.569808	0.325169	0.904684	0.984083	0.708153	1.23895	0.409701	0.859015	0.100052	1.71543	1.09151	0.358094	0.362341	0.537245	0.785935	0.802043	0.33323	0.814893	0.78032	0.892121	0.606546	0.372189	0.455825	0.668889	1.06567	1.08843
CEBPE	0.0528884	0.0561268	0.0128339	0.00888664	0.52669	0.0202518	0.000726286	0.00420233	0.0183681	0.0168599	0.00400419	0.00624445	0.0210137	0.0193621	0.000691311	0.0282626	0.0065247	0.010245	0.00729472	0.00720473	0.0405994	0.0948115	0.0101713	0.0156462	0.00283279	0.0122511	0.000872768	0.00340907	0.000744501	0.00421575	0.00531208	0.0242971	0.0109072	0.00725831	0.0100412	0.00749794	0.0130041	0.0172957	0.148502	0.0137974	0.00996613	0.134249
TRABD2B	0.422566	0.252037	0.187963	0.0112404	0.2167	0.332252	0.278137	0.553945	0.0130995	0.363833	0.000670776	0.106777	0.0177952	0.0452002	0.0130857	0.0340508	0.011973	2.4624	0.0225496	0.0959533	0.465934	0.94258	0.397145	0.616798	3.54754	0.432022	0.0170296	0.609879	1.21303	0.0497472	0.0127093	0.335764	1.08884	0.0807749	0.0415068	0.373815	0.943863	0.275649	0.196907	0.44092	0.152847	0.220329
RPL36P2	0.000665283	0.0331562	0.273432	0.158921	0.000548389	0.0485513	0.0469114	0.000588296	0.0440135	0.0926451	0.307747	0.0511855	0.0117165	0.0191381	0.272758	0.0142421	0.0129974	0.24554	0.0367026	0.0310885	0.0156964	0.00099823	0.0154527	0.00129586	0.00724416	0.0198081	0.0649593	0.0211782	0.0417797	0.148168	0.0069743	0.0460308	0.0126182	0.0196712	0.0119266	0.000746541	0.000700839	0.25544	0.263116	0.0222673	0.0684788	0.106331
AC073534.1	0.0353241	0.111068	0.136159	0.010273	0.0121959	0.0389754	0.144196	0.103597	0.00728878	0.0166558	0.000361349	0.0564719	0.256843	0.0171657	0.0180468	0.10594	0.145624	0.0142769	0.340932	0.0160962	0.133374	0.00099823	0.197684	0.100896	0.00110609	0.162915	0.0122039	0.172368	0.19612	0.593855	0.0112881	0.030894	0.110227	0.100974	0.0142284	0.0167193	0.0728016	0.0578318	0.170672	0.34576	0.013849	0.0478636
RPS3AP17	0.000665283	0.000607977	0.000770423	0.000901776	0.022665	0.00104168	0.000726286	0.000588296	0.00077583	0.000742604	0.00082161	0.000790225	0.000636732	0.0098817	0.000691311	0.000714796	0.0065247	0.000679584	0.000391093	0.000706382	0.000782964	0.00099823	0.000539784	0.00129586	0.00933583	0.0122511	0.014774	0.000534981	0.000744501	0.000668286	0.0220692	0.000516241	0.000694677	0.00538407	0.0191381	0.000746541	0.000700839	0.000722177	0.00869423	0.000677634	0.000653349	0.000673183
AC020914.3	0.000665283	0.000607977	0.000770423	0.030894	0.000548389	0.00104168	0.000726286	0.000588296	0.00077583	0.000742604	0.00581857	0.000790225	0.000636732	0.000825586	0.000691311	0.000714796	0.000263007	0.000679584	0.00860308	0.000706382	0.000782964	0.00099823	0.000539784	0.00129586	0.00477486	0.000563683	0.000872768	0.000534981	0.000744501	0.000668286	0.000389153	0.000516241	0.000694677	0.000637754	0.000615311	0.000746541	0.000700839	0.000722177	0.000762464	0.000677634	0.000653349	0.000673183
AC244157.1	0.000665283	0.000607977	0.000770423	0.000901776	0.000548389	0.00104168	0.000726286	0.000588296	0.00077583	0.000742604	0	0.000790225	0.000636732	0.000825586	0.0466397	0.000714796	0.000263007	0.000679584	0.000391093	0.000706382	0.000782964	0.00099823	0.000539784	0.00129586	0	0.000563683	0.000872768	0.000534981	0.000744501	0.000668286	0.000389153	0.000516241	0.000694677	0.000637754	0.000615311	0.000746541	0.000700839	0.000722177	0.000762464	0.021106	0.0229783	0.000673183
PSPC1P1	0.0123254	5.36425	1.7081	3.17702	5.56559	2.62289	3.43122	3.90088	2.87151	1.10562	0.0637527	0.163022	0.0112049	1.43046	2.49852	3.83765	0.839557	1.69285	5.53353	3.06394	0.00947557	1.71468	0.075327	0.275861	0.0106648	5.89982	4.03166	1.51519	1.18782	0.347975	0.0351434	0.875085	3.35927	4.71074	0.770625	1.46145	0.332532	0.29497	2.20943	0.0207022	3.09024	4.41169
AL645608.7	0.807877	2.75732	0.472601	1.93969	2.62227	1.48818	1.09278	3.16324	2.4574	1.93747	0.00963214	1.63922	2.30038	0.330463	2.56287	1.42653	0.0946647	2.47616	1.71744	3.13296	0.573515	0.0842637	1.8717	1.2924	0.735508	0.948486	1.97403	0.708153	0.515569	0.517901	0.0169842	0.986472	2.65728	0.316892	4.28848	0.662635	1.4205	0.134433	1.05688	2.88206	3.02386	0.126762
KLK10	16.9752	17.0045	5.93437	55.6571	29.0795	20.7799	12.9178	25.901	16.5665	3.70143	7.68045	9.26599	12.854	17.3891	19.7735	6.62807	21.6876	6.1482	14.0978	40.2431	3.86826	10.4687	1.50005	33.4051	3.96252	6.76766	47.0905	8.65278	36.9721	14.4387	0.0153931	3.11181	4.16523	15.2677	11.2638	17.7358	4.18694	4.65612	32.6936	7.11659	23.0777	68.5467
MRPL57P7	0.0155948	0.0566339	0.000770423	0.28859	0.170563	0.00104168	0.000726286	0.000588296	0.00077583	0.000742604	0.770625	0.000790225	0.000636732	0.000825586	0.000691311	0.000714796	0.0168058	0.000679584	0.00928599	0.000706382	0.000782964	0.00099823	0.0102027	0.00129586	0.107994	0.0122785	0.000872768	0.000534981	0.000744501	0.000668286	0.000389153	0.000516241	0.000694677	0.000637754	0.000615311	0.000746541	0.000700839	0.000722177	0.000762464	0.000677634	0.000653349	0.000673183
KDM5B	6.38064	5.76117	2.27012	8.01138	5.69082	6.33738	6.99609	12.81	6.53135	7.37636	9.22872	4.62112	4.40285	4.59445	6.97226	5.2855	7.89842	5.95506	8.49553	7.12367	6.67285	4.71074	6.20768	5.04465	7.18054	6.45524	7.48492	5.13962	9.21497	5.84155	9.42984	7.27125	7.50339	8.92653	6.24643	6.28391	7.40892	5.20759	4.56065	7.95047	8.93069	8.56062
STPG1	1.90958	1.65384	2.48641	1.8082	2.74206	2.24142	1.97675	1.7914	2.2767	1.54406	0.286085	1.50005	0.470357	2.19163	1.23624	3.11181	1.64064	0.657691	2.08386	2.24846	1.98416	2.12043	1.76187	1.55191	0.99732	2.34998	2.18578	1.64111	1.51711	0.65499	1.39102	1.74277	2.00734	2.29565	0.81529	2.24846	1.23071	1.46099	1.38386	0.686701	1.37207	1.5298
RPS3AP37	0.00644835	0.0173097	0.0969924	0.155382	0.113411	0.0349149	0.031391	0.167016	0.0496485	0.0902389	1.7831	0.0584943	0.0102292	0.112674	0.0130141	0.0247971	0.17739	0.23972	0.0166492	0.148309	0.0201081	0.100661	0.15543	0.0256394	0.580054	0.0164386	0.190937	0.0874298	0.153373	0.0266231	0.528483	0.0267088	0.126826	0.0129388	0.0203055	0.212111	0.0113373	0.0436331	0.0968	0.174884	0.0443823	0.029629
AC004951.3	0.720495	0.726935	0.780127	1.9144	1.85459	0.344231	1.00019	0.759478	1.9402	0.499418	0.0574724	0.242707	1.69082	1.42653	1.11974	1.05533	2.16961	0.33812	0.872175	0.345214	0.485733	0.75966	0.334646	2.27784	0.534015	2.55909	0.946391	0.485143	0.433228	0.53829	0.780464	0.217622	0.810239	3.54291	0.715977	1.46538	1.12713	1.49571	0.563849	0.193438	0.797724	0.966075
AC011530.1	0.00583311	0.000607977	0.000770423	0.000901776	0.000548389	0.00104168	0.000726286	0.00396019	0.00077583	0.0201153	0	0.0173966	0.0128537	0.0148017	0.000691311	0.00716412	0.000263007	0.437898	0.00818755	0.00682379	0.0125561	0.0221389	0.0118793	0.00129586	0.000551186	0.0111252	0.00949247	0.0125297	0.00724416	0.00902475	0.0252341	0.0132444	0.0136271	0.0177023	0.017233	0.000746541	0.0102526	0.000722177	0.00818879	0.0093792	0.000653349	0.00635086
MIR4292	3.19074	6.54673	4.71402	3.9368	5.62216	2.70919	5.9279	3.68908	3.8524	3.13644	4.91871	4.95636	5.69082	6.00112	3.33808	4.78445	4.60896	3.30625	6.24555	3.58973	3.05212	5.80241	3.35104	3.59473	6.50172	4.96342	2.45437	2.17658	4.11354	4.62744	6.06513	3.02221	4.17587	4.96758	3.16824	2.52394	2.60703	3.59975	3.52984	4.57514	4.2762	2.89023
MIR1184-2	0.000665283	0.000607977	0.000770423	0.000901776	0.000548389	0.00104168	0.000726286	0.000588296	0.00077583	0.000742604	0	0.000790225	0.000636732	0.000825586	0.000691311	0.000714796	0.000263007	0.000679584	0.000391093	0.000706382	0.000782964	0.00099823	0.000539784	0.00129586	0	0.000563683	0.000872768	0.000534981	0.000744501	0.000668286	0.000389153	0.000516241	0.000694677	0.000637754	0.000615311	0.000746541	0.000700839	0.000722177	0.000762464	0.000677634	0.000653349	0.000673183
PTPRH	1.43241	1.41637	0.122468	6.67703	1.45772	2.72646	0.698456	3.0395	3.4266	1.40248	0.23923	0.421326	3.99158	2.22248	2.42884	0.596887	1.25256	0.350378	0.301195	0.830798	0.722938	0.63369	0.017472	0.397416	0.535695	2.34399	0.838361	0.132935	0.322217	0.103783	0.135572	0.456735	0.472055	0.0404048	0.352418	1.01905	0.739007	2.13122	0.0919719	0.908297	1.13662	1.28979
AL591416.1	0.018188	0.181852	0.000770423	0.254377	0.000548389	0.00104168	0.00730052	0.000588296	0.00077583	0.000742604	0.0234426	0.000790225	0.000636732	0.000825586	0.000691311	0.000714796	0.0237836	0.000679584	0.000391093	0.000706382	0.000782964	0.00099823	0.0168866	0.00129586	0.331375	0.0649532	0.00944895	0.000534981	0.000744501	0.000668286	0.0109741	0.0161368	0.000694677	0.000637754	0.00490012	0.000746541	0.000700839	0.000722177	0.000762464	0.00931023	0.0300177	0.000673183
PCMTD1	5.00814	4.16887	3.13926	4.40871	3.91701	2.90093	3.34799	6.03358	3.4469	3.94885	5.36286	5.10098	4.60586	4.15327	2.53423	4.47101	3.94023	7.89528	3.76791	4.21684	5.27661	3.57273	6.14478	3.24733	4.80426	6.10456	3.97578	6.3343	5.2955	7.31766	3.8716	5.28934	6.51201	5.8581	2.43805	3.78436	7.09961	5.68514	4.11442	4.63955	6.3027	4.31771
AL121957.1	0.0350842	0.0562576	0.000770423	0.000901776	0.000548389	0.00104168	0.0265591	0.284764	0.00077583	0.021909	0.0252341	0.00999933	0.000636732	0.0114325	0.000691311	0.00881464	0.0186346	0.322409	0.00759081	0.00848396	0.0860746	0.00099823	0.0125057	0.216226	0.097321	0.181376	0.0178897	0.0227083	0.144308	0.396803	0.314213	0.0773991	0.00793471	0.173164	0.000615311	0.0695574	0.0132941	0.27225	0.0668169	0.0238722	0.000653349	0.000673183
AC004925.1	0.00972274	0.00588575	0.00748851	0.0866256	0.0178592	0.0796388	0.0130233	0.00823656	0.007962	0.150066	0.00200816	0.0500986	0.0451769	0.00623584	0.247011	0.0895059	0.0494301	0.0388594	0.00275883	0.0199227	0.00797533	0.0338792	0.0106204	0.0871106	0.0231219	0.0324411	0.000872768	0.00872318	0.0152821	0.0035995	0.011447	0.00315429	0.00501947	0.00699163	0.00472992	0.00572082	0.0110211	0.00975178	0.00511884	0.0154019	0.00756468	0.00754885
OR14A16	0.000665283	0.000607977	0.000770423	0.000901776	0.000548389	0.00104168	0.000726286	0.000588296	0.00077583	0.000742604	0.00135629	0.000790225	0.000636732	0.000825586	0.000691311	0.000714796	0.000263007	0.000679584	0.000391093	0.000706382	0.000782964	0.00099823	0.000539784	0.00129586	0.0046979	0.00379938	0.000872768	0.000534981	0.000744501	0.000668286	0.00419074	0.000516241	0.000694677	0.000637754	0.000615311	0.000746541	0.000700839	0.00695133	0.000762464	0.000677634	0.000653349	0.000673183
NDUFS5P6	0.000665283	0.000607977	0.000770423	0.000901776	0.000548389	0.00104168	0.000726286	0.000588296	0.00077583	0.000742604	0.028809	0.000790225	0.000636732	0.000825586	0.000691311	0.0149598	0.00520976	0.000679584	0.000391093	0.000706382	0.000782964	0.00099823	0.000539784	0.00129586	0.00402662	0.000563683	0.000872768	0.000534981	0.000744501	0.000668286	0.000389153	0.000516241	0.000694677	0.000637754	0.000615311	0.000746541	0.000700839	0.000722177	0.000762464	0.000677634	0.000653349	0.0501426
AACSP1	0.00914778	0.0207097	0.0852439	0.741343	0.0406477	0.0618644	0.0202408	0.00696171	0.0170133	0.020561	0.0258608	0.0814968	0.518132	0.00596206	0.0184203	0.344231	0.00203832	0.00492265	0.0218232	0.0184255	0.0293086	0.249057	1.47774	0.0220504	0.695608	0.33312	0.0128853	0.00627924	0.0150495	0.00736472	0.0105602	0.00667362	0.00740864	0.115032	0.041641	0.00717701	0.546015	0.0699068	0.00695537	0.013739	0.160812	0.045894
GLRA3	0.00322821	0.00777749	0.0176193	0.00661149	0.00508237	0.0126497	0.0146859	0.147256	0.0351764	0.00713315	0.00387323	0.0126467	0.0140546	0.140084	0.0121657	0.022642	0.00152901	0.146836	0.00976872	0.00415091	0.00497113	0.00796572	0.0612237	0.0125941	0.0007783	0.00234333	0.0129269	0.0098361	0.0119387	0.00548883	0.0443296	0.00476881	0.000694677	0.00800574	0.019367	0.00975178	0.0295595	0.113889	0.00452681	0.00535136	0.0126914	0.104841
AC002128.1	1.10393	0.772401	0.0185075	0.646411	0.611977	0.492618	0.408024	1.31114	1.16736	0.23877	0.00945502	2.15995	0.298834	0.544739	0.340932	0.648476	0.783852	0.167322	1.15866	0.804208	0.527041	0.273225	0.608936	0.446894	0.113956	0.81529	0.372289	0.543156	0.80511	0.878969	0.0835854	1.83487	0.921523	0.799395	1.42014	0.436794	0.580054	0.0470414	0.447581	1.01247	0.790772	0.991971
AC112907.2	0.638014	0.370682	3.602	0.850549	2.35646	1.61007	0.156654	0.618811	1.90031	2.86682	0.206985	1.43634	0.248123	3.55506	1.75187	0.134554	4.24742	0.663856	1.55596	0.558497	0.0151156	1.36566	0.130929	0.462701	0.335764	1.36948	2.06121	1.36036	0.0372969	0.680994	0.138408	0.915845	0.153443	1.94225	1.28027	2.37453	1.1027	0.0139767	2.29628	1.09956	0.88124	0.632292
FRMD8	7.54654	10.4487	9.28441	13.5654	10.5571	10.9008	8.19468	9.27056	11.7406	7.4775	8.46135	10.1077	18.5712	4.4701	9.55234	10.1429	7.85012	7.21945	9.54168	8.07078	10.1126	8.96671	7.99021	9.66417	7.32259	8.25855	7.98454	6.86935	9.72153	9.26118	6.48179	6.82079	9.54168	11.0519	6.12444	10.6249	7.46256	14.152	9.19617	5.12373	9.03665	15.8815
AL049870.1	0.150591	0.00926581	0.216943	0.0250232	0.182478	0.156615	0.000726286	0.00883491	0.171289	0.0144946	1.00352	0.0161716	0.0252253	0.305449	0.0532478	0.456206	0.130756	0.0275126	0.0869393	0.0834065	0.248806	0.133125	0.0682298	0.304582	0.0897063	0.0205521	0.0175097	0.0425292	0.171777	0.0113659	0.00718154	0.01825	0.000694677	0.051932	0.0121544	0.0146003	0.000700839	0.0978801	0.0640458	0.109982	0.0119623	0.233666
HELZ2	6.92333	7.75116	3.02657	7.11917	7.3989	9.60755	9.11662	4.15867	7.40892	6.24298	6.49147	5.12975	8.08235	5.65662	7.38867	10.011	10.2347	4.42936	7.56556	11.9683	5.09397	3.60593	12.2766	10.782	6.25868	3.71416	4.18694	5.68659	6.13997	6.21096	1.7103	6.52349	4.59445	3.05485	5.9047	4.27726	6.92782	5.725	3.25543	5.70629	13.1155	4.3707
COX7A2P2	0.0573287	0.257358	0.662247	0.492837	0.323529	0.80511	0.232125	0.0189917	0.553945	0.138984	0.185681	1.13108	0.406443	0.480956	0.573314	0.132692	0.471425	0.817087	0.00961213	0.331474	0.39471	0.852183	0.300849	0.854434	0.516898	0.0876228	0.67456	0.324757	0.152199	0.000668286	0.522765	0.000516241	0.0444051	0.0835811	0.413656	0.210196	0.23972	0.274608	0.434237	0.560126	0.317941	0.0720665
MINDY4	0.242707	0.0348549	0.162543	0.31909	0.116874	0.10185	0.20943	0.0536623	0.224844	0.278394	0.00576611	0.0823975	0.339175	0.147087	0.0818296	0.238722	0.0402533	0.243292	0.111345	0.0567812	0.459143	0.115549	0.0477305	0.04087	0.460561	0.181836	0.0880702	0.0315652	0.231129	0.0756479	0.318742	0.219969	0.489991	0.295913	0.099868	0.191668	0.164468	0.0321222	0.134249	0.122973	0.369033	0.0632864
MAP2K7	5.76284	4.90147	5.32851	5.04465	5.49884	5.12004	5.27661	5.99802	4.44226	4.51194	3.92653	4.48191	4.43828	4.77545	5.10209	3.46752	5.30058	4.28181	4.69915	4.86477	4.65612	5.969	4.97107	4.44975	3.97109	4.11442	4.651	4.70226	4.41266	5.91431	5.12373	5.79668	4.92627	4.4799	4.99994	4.35329	6.51201	5.82633	5.02946	5.02475	4.04044	5.68801
RPL7P37	0.0162153	0.0141912	0.0487952	0.373292	0.14036	0.305961	0.0793382	0.00434393	0.131368	0.0919303	0.00430438	0.0840758	0.0917397	0.24359	0.123444	0.0639605	0.0105518	0.121754	0.0168523	0.0361746	0.449868	0.89774	0.0134826	0.493459	0.08602	0.0902615	0.392295	0.133285	0.130203	0.0554648	0.410173	0.141987	0.0112831	0.0214159	0.0524328	0.0262849	0.021292	0.749541	0.675221	0.214144	0.0462893	0.05002
AC013733.2	0.000665283	0.000607977	0.000770423	0.000901776	0.000548389	0.00104168	0.00884926	0.000588296	0.00077583	0.000742604	0.00840636	0.00966527	2.79482	0.000825586	0.000691311	0.00854695	0.00186209	0.000679584	0.0114165	0.000706382	0.000782964	0.00099823	0.000539784	0.00129586	0.00110377	0.000563683	0.000872768	0.000534981	0.000744501	0.000668286	0.000389153	0.000516241	0.000694677	0.000637754	0.0063107	0.000746541	0.000700839	0.000722177	0.000762464	0.000677634	0.000653349	0.000673183
SMIM32	0.0146519	0.0102254	0.0077891	0.0146295	0.00767508	0.0107205	0.000726286	0.00404924	0.0103134	0.00932813	0.00933583	0.0218232	0.00362137	0.03061	0.309947	0.0179932	0.00123432	0.00777875	0.0728504	0.0155155	0.0545667	0.0133241	0.325336	0.10884	0.00034074	0.0115451	0.429686	0.0107946	0.0192148	0.11553	0.000389153	0.0249556	0.0103953	0.0205568	0.0136246	0.0215486	0.000700839	0.00746912	0.0532319	0.000677634	0.00943031	1.33695
ZNF767P	1.73486	2.17884	3.02589	2.20999	2.9016	2.25768	2.40626	2.24846	2.4973	2.36068	2.43002	1.90848	1.98519	1.81941	2.28256	2.33745	2.22353	2.34279	3.14975	2.18933	2.08751	2.14386	2.80465	2.56474	1.92031	1.82459	2.16859	2.02547	2.09703	2.83793	1.52193	1.39195	2.71549	2.20943	2.89898	2.54281	2.74206	2.58776	2.16671	3.9828	2.17768	3.34066
AC010376.1	0.000665283	0.000607977	0.000770423	0.000901776	0.000548389	0.00104168	0.000726286	0.000588296	0.00077583	0.000742604	0.0621171	0.015169	0.000636732	0.000825586	0.0142591	0.000714796	0.000263007	0.000679584	0.0066936	0.000706382	0.0149612	0.00099823	0.000539784	0.00129586	0.0627897	0.000563683	0.000872768	0.000534981	0.000744501	0.000668286	0.000389153	0.000516241	0.000694677	0.000637754	0.000615311	0.000746541	0.000700839	0.000722177	0.000762464	0.000677634	0.000653349	0.000673183
AC023824.2	0.000665283	0.000607977	0.000770423	0.000901776	0.000548389	0.00104168	0.000726286	0.000588296	0.00077583	0.000742604	0	0.000790225	0.000636732	0.000825586	0.000691311	0.000714796	0.000263007	0.000679584	0.000391093	0.000706382	0.000782964	0.00099823	0.000539784	0.00129586	0	0.000563683	0.000872768	0.000534981	0.000744501	0.000668286	0.000389153	0.000516241	0.000694677	0.000637754	0.000615311	0.000746541	0.000700839	0.000722177	0.000762464	0.000677634	0.000653349	0.000673183
AL021395.1	0.000665283	0.00463681	0.0972479	0.000901776	0.000548389	0.00104168	0.000726286	0.0114561	0.0297303	0.000742604	0.000193913	0.000790225	0.00330167	0.419859	0.00417442	0.00472182	0.00168972	0.000679584	0.0222759	0.000706382	0.000782964	0.00930334	0.000539784	0.014336	0.000257029	0.00333518	0.000872768	0.249637	0.00492357	0.00374723	0.000389153	0.000516241	0.00547783	0.0141406	0.00305313	0.00622067	0.000700839	0.00474802	0.325224	0.000677634	0.010337	0.000673183
GRIP1	1.66007	2.20821	0.770963	2.48217	0.721208	2.82919	4.22045	2.31181	2.00241	1.86909	0.7463	1.81887	1.1027	2.03768	1.88696	1.45925	1.32591	1.74504	5.24541	2.66674	2.03281	1.61303	3.46228	1.96044	0.0792126	2.01889	1.66783	1.0601	2.49427	1.2732	2.17945	1.08253	3.09506	3.43628	1.98234	2.93573	1.69182	0.445657	0.218858	0.494683	2.32752	1.53849
RPS29P12	0.000665283	0.0168937	0.165443	0.238192	0.000548389	0.160113	0.0499865	0.0156025	0.0477986	0.000742604	0.00124304	0.05535	0.0260325	0.07977	0.367745	0.038487	0.000263007	0.0284633	0.000391093	0.000706382	0.186828	0.00099823	0.0708721	0.00129586	0.0222551	0.0210137	0.35221	0.000534981	0.0461268	0.0807366	0.000389153	0.000516241	0.0275032	0.000637754	0.144256	0.000746541	0.000700839	0.0415487	0.0657282	0.000677634	0.244554	0.000673183
SRSF10P1	0.0110283	0.0110129	0.0184909	0.037432	0.0234055	0.0150614	0.200265	0.0128717	0.00869131	0.00770007	0.0830111	0.0138229	0.123491	0.00996722	0.429979	0.059303	0.121452	0.0678657	0.00942533	0.0224331	0.0534549	0.0613954	0.0103248	0.00129586	0.226991	0.0297244	0.00996504	0.0565347	0.0449254	0.27361	0.563752	0.0603991	0.0110343	0.0287277	0.0710924	0.00756862	0.0293772	0.131954	0.0144475	0.023547	0.109073	0.0697028
LINC01880	0.000665283	0.000607977	0.000770423	0.000901776	0.000548389	0.00104168	0.000726286	0.000588296	0.00077583	0.000742604	0.000192877	0.000790225	0.000636732	0.000825586	0.000691311	0.000714796	0.000263007	0.000679584	0.000391093	0.000706382	0.000782964	0.00099823	0.000539784	0.00129586	0	0.000563683	0.000872768	0.000534981	0.000744501	0.000668286	0.000389153	0.000516241	0.000694677	0.000637754	0.000615311	0.000746541	0.000700839	0.00943469	0.000762464	0.000677634	0.00735764	0.000673183
SNORD99	3.17384	4.00532	7.04439	3.04804	5.68077	3.47896	2.99275	2.519	3.54136	1.36016	4.80966	1.64653	2.11693	1.0782	3.88164	2.18727	2.01642	1.56524	3.35774	2.16346	1.60085	1.52894	3.13859	3.92568	2.76654	2.21602	1.72018	4.34552	4.40436	3.01247	4.4691	3.91964	2.56531	2.03794	4.94545	2.29116	3.01349	2.36949	3.41139	4.37748	3.31146	1.97953
FP236315.1	0.000665283	0.000607977	0.000770423	0.000901776	0.00702112	0.00104168	0.000726286	0.000588296	0.00077583	0.000742604	0	0.012247	0.0155433	0.000825586	0.000691311	0.000714796	0.00261507	0.000679584	0.000391093	0.0181935	0.000782964	0.00099823	0.000539784	0.00129586	0	0.0137087	0.000872768	0.000534981	0.000744501	0.000668286	0.000389153	0.0185308	0.000694677	0.000637754	0.000615311	0.000746541	0.00970535	0.000722177	0.000762464	0.000677634	0.00869767	0.000673183
AC027369.4	0.000665283	0.000607977	0.000770423	0.000901776	0.000548389	0.00104168	0.000726286	0.000588296	0.00077583	0.000742604	0	0.000790225	0.000636732	0.000825586	0.000691311	0.000714796	0.000263007	0.000679584	0.000391093	0.000706382	0.000782964	0.00099823	0.000539784	0.00129586	0	0.000563683	0.000872768	0.000534981	0.000744501	0.000668286	0.000389153	0.000516241	0.000694677	0.000637754	0.000615311	0.000746541	0.000700839	0.000722177	0.000762464	0.000677634	0.000653349	0.000673183
NDUFAF4P4	0.204052	0.340196	0.0366798	0.490897	0.0403113	0.139541	0.270045	0.219246	0.268769	0.242094	0.426788	0.0113835	0.000636732	0.161646	0.000691311	0.0173365	0.011982	0.0826643	0.410763	0.66489	0.0807661	0.00099823	0.175777	0.00129586	0.420953	0.0183764	0.0565107	0.0734481	0.151616	0.24464	0.0511855	0.137385	0.31998	0.310646	0.00790637	0.538409	0.111127	0.100869	0.0222529	0.15125	0.466322	0.191866
AC123904.2	0.000665283	0.000607977	0.000770423	0.000901776	0.000548389	0.00104168	0.000726286	0.000588296	0.00077583	0.000742604	0.00986728	0.000790225	0.000636732	0.000825586	0.000691311	0.000714796	0.0138263	0.000679584	0.0431357	0.000706382	0.000782964	0.00099823	0.000539784	0.00129586	0.0548507	0.000563683	0.000872768	0.000534981	0.000744501	0.000668286	0.000389153	0.000516241	0.000694677	0.000637754	0.000615311	0.000746541	0.000700839	0.000722177	0.000762464	0.000677634	0.000653349	0.000673183
VENTXP3	0.000665283	0.000607977	0.00812234	0.000901776	0.000548389	0.0149533	0.000726286	0.000588296	0.00077583	0.000742604	0.000321602	0.000790225	0.000636732	0.000825586	0.000691311	0.000714796	0.000263007	0.000679584	0.000391093	0.000706382	0.000782964	0.00099823	0.16218	0.00129586	0.000349842	0.000563683	0.000872768	0.000534981	0.000744501	0.000668286	0.000389153	0.000516241	0.000694677	0.000637754	0.000615311	0.000746541	0.000700839	0.000722177	0.000762464	0.000677634	0.000653349	0.000673183
SLC2A1	46.7485	40.9805	35.5557	65.5151	77.5506	54.7105	79.9486	38.3294	33.5355	112.918	42.7881	21.5416	14.8777	11.9046	34.7493	60.0878	21.7725	16.8623	153.367	105.638	65.5151	32.9752	16.9539	20.6543	27.8893	33.5355	70.9689	17.5759	33.5355	17.439	8.03874	74.2523	79.9486	93.8949	25.4757	87.5727	33.9703	62.6604	16.6333	12.6348	40.5145	27.4243
ARMH2	0.00602387	0.000607977	0.0242521	0.000901776	0.00383523	0.00104168	0.0123865	0.000588296	0.00837054	0.000742604	0.00807053	0.000790225	0.0053523	0.000825586	0.0173347	0.0161136	0.00304886	0.000679584	0.00236772	0.00700894	0.000782964	0.00099823	0.00677643	0.00129586	0.00493722	0.000563683	0.000872768	0.00328352	0.000744501	0.000668286	0.00235541	0.0105555	0.000694677	0.00870812	0.000615311	0.000746541	0.000700839	0.000722177	0.000762464	0.00591402	0.00548809	0.00656619
LEMD1-AS1	0.0185117	0.130455	0.00608326	0.00750997	0.18175	0.00104168	0.483663	0.70841	0.124527	0.0144584	0.108533	0.00918474	0.00490947	0.000825586	0.00766406	0.00551734	0.00317151	0.0244541	0.0139935	0.0427412	0.0132235	0.0395973	0.693897	0.0835768	0.0181842	0.689185	0.0916435	0.0117885	0.346669	0.382716	0.365555	0.00593089	0.0432521	0.0512762	0.0385431	0.0120698	0.0119535	0.021453	0.00628607	0.000677634	0.154729	0.00890933
AL360270.2	0.310926	0.00872669	0.190503	0.142952	0.202478	0.0831587	0.613896	0.111324	0.0160374	0.124337	0.0739933	0.0382866	0.281607	0.0140044	0.0231122	0.0154599	0.0782724	0.0166116	0.11102	0.189151	0.0119048	0.0347076	0.107576	0.0360461	0.21555	0.375243	0.0374374	0.0185988	0.16381	0.239069	0.0927118	0.0240936	0.310123	0.147082	0.0108521	0.0858258	0.104205	0.0226205	0.00951755	0.0120216	0.209633	0.204829
WNT1	0.0360497	0.608009	0.00617637	0.000901776	0.00451359	0.00104168	0.01451	0.0127935	0.0119902	0.00570744	0.0117387	0.173573	0.0354982	0.0142516	0.00782217	0.0524189	0.00268045	0.000679584	0.0125102	0.0106593	0.00939604	0.437898	0.072854	0.0674759	0.0158632	0.0263762	0.0211036	0.0128119	0.0171067	0.00443262	0.0168072	0.0277584	0.00503108	0.010088	0.019328	0.000746541	0.0246109	0.0111686	0.0201557	0.0729334	0.0180838	0.000673183
AC104825.1	1.42383	1.08324	1.28574	0.124927	0.612819	0.874736	0.502748	1.89559	1.25168	1.06531	0.00179887	2.17459	1.79306	0.459036	2.87806	0.349854	1.47443	1.60358	0.754601	0.321078	1.03191	0.762889	1.01086	1.83441	0.0678043	3.06187	1.1715	1.10393	3.05563	1.16201	1.17555	0.403628	0.497786	3.70622	0.925882	0.746047	4.0931	2.07815	0.876744	2.47915	0.531335	2.50089
SNRPD2	19.6349	22.493	29.8128	20.1942	31.819	20.2352	12.798	14.6318	18.5712	19.1218	28.6809	20.3063	19.9326	25.262	22.8504	23.1963	19.5544	15.636	24.7673	16.3006	14.3772	24.8313	18.1927	19.8508	22.8504	13.7672	20.5749	19.9326	18.951	21.4936	29.2924	15.5373	26.2676	15.4341	39.1829	26.1287	21.2309	26.2676	30.8881	24.7673	20.3063	21.185
AC024681.2	0.000665283	0.000607977	0.000770423	0.000901776	0.000548389	0.00104168	0.000726286	0.000588296	0.00077583	0.000742604	0.608936	0.0286323	0.297153	0.0432823	0.000691311	0.000714796	0.107943	0.000679584	0.000391093	0.000706382	0.000782964	0.00099823	0.0332681	0.00129586	0.539716	0.000563683	0.000872768	0.000534981	0.000744501	0.000668286	0.770239	0.0138229	0.000694677	0.000637754	0.000615311	0.000746541	0.000700839	0.000722177	0.000762464	0.000677634	0.0171444	0.000673183
AC012414.4	0.00846085	0.00318331	0.00578395	0.000901776	0.0079768	0.0108133	0.00769523	0.0112766	0.00077583	0.000742604	0.0012364	0.110714	0.403943	0.178886	0.00464249	0.160953	0.130723	0.0182026	0.0136732	0.0159919	0.0109314	0.0176011	0.000539784	0.0234972	0.00524461	0.112826	0.00976475	0.00724676	0.000744501	0.0454481	0.00175971	0.0981606	0.00470688	0.013858	0.016273	0.329097	0.127208	0.00764878	0.0165601	0.164596	0.0237721	0.27225
AC134050.1	0.0171363	0.0165162	0.101592	0.13747	0.070306	0.18977	0.0154257	0.0208789	0.0154929	0.0143779	0.181536	0.0160745	0.0152855	0.0322006	0.051682	0.0184766	0.0103669	0.0122054	0.0198015	0.0233333	0.0339924	0.0125396	0.0111001	0.00129586	0.296488	0.0163937	0.0441829	0.015625	0.0637033	0.0304448	0.0207215	0.00587551	0.0199123	0.125582	0.103597	0.0564955	0.0166814	0.0193068	0.0170296	0.0150151	0.0252149	0.0146476
SUCLG2P4	0.000665283	0.000607977	0.000770423	0.000901776	0.000548389	0.00104168	0.000726286	0.457593	0.00077583	0.000742604	0.000158039	0.000790225	0.000636732	0.000825586	0.000691311	0.00636897	0.00140772	0.000679584	0.000391093	0.000706382	0.000782964	0.00099823	0.000539784	0.00129586	0.0115618	0.0223305	0.000872768	0.00288732	0.0065756	0.000668286	0.000389153	0.000516241	0.000694677	0.004455	0.00426964	0.000746541	0.000700839	0.000722177	0.000762464	0.000677634	0.000653349	0.000673183
MUSK	0.0232321	0.014933	0.0311386	0.0103215	0.0145694	0.0127684	0.00571188	0.0233333	0.0462856	0.0140073	0.0956224	0.0997983	0.090785	0.0553981	0.0431158	0.112575	0.0338792	0.337653	0.0295438	0.00947414	0.00741759	0.00946355	0.0616429	0.063075	0.0805275	0.0141734	0.15635	0.0766127	0.0153803	0.0321342	0.0295485	0.148845	0.0431489	0.148355	0.012574	0.0189273	0.0150977	0.0194356	0.0581841	0.0114179	0.0153097	0.0218754
PTPN4	2.28677	2.09065	1.73486	2.39865	1.58687	2.61593	2.03493	3.4159	2.29739	3.05485	3.25543	1.84653	2.22781	1.88045	1.98848	2.59442	2.46299	2.14785	3.11113	2.42219	2.01449	3.38821	2.26236	1.17305	2.55668	1.973	1.86316	2.18816	2.25707	2.36419	2.59695	2.05118	1.89225	3.35843	3.82658	2.46547	3.08043	2.09411	1.64627	1.74445	2.12098	2.4532
CDY1	0.000665283	0.000607977	0.000770423	0.000901776	0.000548389	0.00104168	0.000726286	0.000588296	0.00077583	0.000742604	0	0.000790225	0.000636732	0.000825586	0.000691311	0.000714796	0.000263007	0.000679584	0.000391093	0.000706382	0.000782964	0.00099823	0.000539784	0.00129586	0	0.000563683	0.000872768	0.000534981	0.000744501	0.000668286	0.000389153	0.000516241	0.000694677	0.000637754	0.000615311	0.000746541	0.000700839	0.000722177	0.000762464	0.000677634	0.000653349	0.000673183
AL591684.3	0.0135724	0.120098	0.000770423	0.000901776	0.0106194	0.00104168	0.000726286	0.00910507	0.0496485	0.000742604	0	0.000790225	0.000636732	0.000825586	0.000691311	0.000714796	0.000263007	0.0127553	0.000391093	0.0143794	0.000782964	0.00099823	0.000539784	0.00129586	0	0.000563683	0.0741399	0.000534981	0.000744501	0.0116654	0.000389153	0.000516241	0.000694677	0.000637754	0.000615311	0.000746541	0.000700839	0.0151727	0.000762464	0.000677634	0.000653349	0.0152711
LINC02317	0.0101928	0.000607977	0.000770423	0.000901776	0.000548389	0.00104168	0.000726286	0.000588296	0.00077583	0.0114194	0.00625092	0.0128671	0.000636732	0.014918	0.000691311	0.000714796	0.000263007	0.000679584	0.000391093	0.000706382	0.000782964	0.00099823	0.000539784	0.00129586	0.00181372	0.0505859	0.000872768	0.000534981	0.000744501	0.000668286	0.004706	0.00658374	0.000694677	0.0146733	0.000615311	0.000746541	0.000700839	0.000722177	0.0134018	0.000677634	0.000653349	0.000673183
SNRPCP20	0.000665283	0.012782	0.000770423	0.158921	0.000548389	0.00104168	0.0248585	0.000588296	0.0237946	0.000742604	1.75471	0.000790225	0.0167486	0.000825586	0.124395	0.0208848	0.100661	0.0174559	0.000391093	0.000706382	0.000782964	0.00099823	0.000539784	0.00129586	0.214526	0.0525821	0.000872768	0.0211782	0.000744501	0.0151198	0.0113673	0.000516241	0.000694677	0.000637754	0.0175143	0.0939667	0.0183833	0.000722177	0.0305531	0.0163541	0.000653349	0.000673183
POLR2LP1	0.0220886	0.000607977	0.000770423	0.000901776	0.000548389	0.00104168	0.000726286	0.000588296	0.0293086	0.11549	0.000334469	0.000790225	0.000636732	0.000825586	0.000691311	0.000714796	0.0103248	0.000679584	0.0129815	0.000706382	0.138782	0.00099823	0.000539784	0.00129586	0	0.000563683	0.160117	0.0267534	0.000744501	0.000668286	0.000389153	0.000516241	0.000694677	0.000637754	0.0201502	0.000746541	0.173614	0.000722177	0.000762464	0.000677634	0.000653349	0.000673183
APOOP4	0.00757112	0.0133012	0.00940879	0.0139156	0.016079	0.00104168	0.000726286	0.00506278	0.0259214	0.000742604	0.0152299	0.0166538	0.0174981	0.0205172	0.015788	0.0400176	0.00193719	0.00732971	0.000391093	0.000706382	0.000782964	0.0427553	0.00895089	0.00129586	0.158703	0.000563683	0.000872768	0.00407975	0.00911591	0.00702491	0.0820441	0.000516241	0.000694677	0.000637754	0.0125763	0.000746541	0.000700839	0.000722177	0.000762464	0.0245434	0.000653349	0.000673183
RNA5SP465	0.24841	0.000607977	0.000770423	0.149957	0.000548389	0.00104168	0.100258	0.117978	0.279574	0.251935	0.0172603	0.000790225	0.0616714	0.570339	0.333175	0.0814741	0.486375	0.0682034	0.6099	0.000706382	0.105714	0.00099823	0.000539784	0.00129586	0.11319	0.631927	0.000872768	0.960838	0.0953049	1.38947	0.0368997	0.000516241	0.0616429	0.716436	0.000615311	0.253601	0.530476	0.0845626	0.313547	0.000677634	0.0621397	0.277438
DUX4L5	0.000665283	0.000607977	0.000770423	0.000901776	0.000548389	0.00104168	0.000726286	0.000588296	0.00077583	0.000742604	0	0.000790225	0.000636732	0.000825586	0.000691311	0.000714796	0.000263007	0.000679584	0.000391093	0.000706382	0.000782964	0.00099823	0.000539784	0.00129586	0	0.000563683	0.000872768	0.000534981	0.000744501	0.000668286	0.000389153	0.000516241	0.000694677	0.000637754	0.000615311	0.000746541	0.000700839	0.000722177	0.000762464	0.000677634	0.000653349	0.000673183
AC093249.6	0.936315	1.20411	2.03164	1.19021	2.3382	1.70296	1.05455	1.41404	2.04659	0.757827	1.73005	0.906187	0.423662	1.55986	2.03716	0.913684	1.71628	0.834099	0.975962	1.28008	0.539939	1.04912	0.878103	1.20076	0.961995	3.37853	1.6281	1.25643	1.51021	0.985489	1.14681	2.15361	1.0284	1.07557	1.96948	1.53801	1.74018	0.583645	2.10991	1.59838	1.47024	1.5959
WASH4P	0.0576512	0.281507	0.0429604	0.198032	0.154491	0.521911	0.281507	0.155235	0.0455003	0.193834	0.000658319	0.0678121	0.200502	0.0962959	0.104406	0.227069	0.0899701	0.0267715	0.0850943	0.152578	0.117208	0.331474	0.056733	0.0780049	0.0018748	0.0172106	1.64134	0.0215923	0.0585571	0.113186	0.139409	0.00678872	0.026273	0.130385	0.29491	0.139037	0.226519	0.0391946	0.250111	0.141516	0.0202159	0.0879772
RNU6-175P	0.000665283	0.000607977	0.000770423	0.000901776	0.000548389	0.00104168	0.000726286	0.000588296	0.00077583	0.000742604	0.00230225	0.000790225	0.000636732	0.000825586	0.000691311	0.000714796	0.000263007	0.000679584	0.0335741	0.000706382	0.000782964	0.00099823	0.000539784	0.00129586	0.00316455	0.000563683	0.000872768	0.000534981	0.000744501	0.000668286	0.000389153	0.000516241	0.000694677	0.000637754	0.000615311	0.000746541	0.000700839	0.000722177	0.000762464	0.000677634	0.000653349	0.000673183
LZIC	5.08439	5.10327	6.20255	7.28114	6.01375	5.69373	6.16667	6.59123	5.41333	6.70987	4.87398	5.76423	5.56833	4.07316	5.10675	6.59123	4.13509	5.567	5.37314	8.98802	5.3501	5.69536	5.30544	5.22399	4.20499	6.74474	4.92509	6.57159	6.65522	4.8601	6.96164	6.44394	7.75404	5.3501	4.08385	6.39905	6.95916	5.41596	5.1141	3.83765	5.48845	4.5321
AL031710.1	0.184642	0.202017	0.0793848	0.230004	0.235122	0.00104168	0.211491	0.373496	0.210699	0.2707	0.623622	0.0523334	0.024758	0.381285	0.251318	0.339326	0.221589	0.0962959	0.523683	0.2462	0.179694	0.131192	0.514516	0.180514	0.117258	0.236668	0.386947	0.0843658	0.350033	0.407823	0.0101664	0.154056	0.0160419	0.157543	0.102823	0.11699	0.334169	0.672427	0.288138	0.0227103	0.308172	0.0436331
PHKBP2	0.000665283	0.000607977	0.000770423	0.000901776	0.000548389	0.00104168	0.000726286	0.000588296	0.00077583	0.000742604	0.156555	0.000790225	0.000636732	0.000825586	0.00756862	0.000714796	0.00173526	0.000679584	0.000391093	0.000706382	0.000782964	0.00099823	0.000539784	0.00129586	0.0141231	0.000563683	0.000872768	0.00662148	0.000744501	0.000668286	0.013805	0.000516241	0.000694677	0.00572932	0.000615311	0.000746541	0.000700839	0.000722177	0.000762464	0.000677634	0.000653349	0.00730293
AC107015.1	0.000665283	0.000607977	0.000770423	0.000901776	0.00413617	0.00104168	0.0133147	0.000588296	0.00077583	0.000742604	0.00703681	0.000790225	0.000636732	0.000825586	0.000691311	0.000714796	0.000263007	0.0063068	0.000391093	0.000706382	0.000782964	0.00099823	0.00385887	0.00129586	0.00463854	0.000563683	0.000872768	0.000534981	0.00785026	0.00608205	0.000389153	0.000516241	0.000694677	0.000637754	0.000615311	0.000746541	0.000700839	0.000722177	0.00891068	0.000677634	0.000653349	0.000673183
HCG27	0.297413	0.335206	0.215722	0.0709892	0.0200423	0.139037	0.304582	0.644576	0.486375	0.136863	0.0516524	0.58587	0.107667	0.167617	0.178024	0.417843	0.0252176	0.191716	0.213838	0.184359	0.202429	0.0446488	0.0908022	0.653015	0.101245	0.0627224	0.111736	0.358811	0.0496447	0.114507	0.0247353	0.209011	0.0859724	0.829034	0.25735	0.1523	0.733361	0.0892865	0.388123	0.364958	0.20622	0.00676254
RN7SL521P	0.159818	0.120753	1.17721	0.563752	0.445829	0.165071	0.248572	0.13972	1.23115	0.224023	1.47163	0.253506	0.535791	0.552959	0.297079	0.341566	0.431823	0.144152	1.31024	0.202366	0.192172	0.140185	0.19595	0.532773	0.70959	0.0612921	0.293322	0.254716	0.599668	0.441985	0.0171112	0.150206	0.552182	0.103442	0.0320072	0.347975	0.760614	0.160172	0.492544	1.13937	0.0282626	0.317478
AC079298.1	0.0106042	0.000607977	0.00791077	0.000901776	0.000548389	0.00104168	0.0149198	0.00296342	0.00077583	0.018631	0.000469418	0.000790225	0.00949925	0.00718702	0.000691311	0.0052404	0.00124032	0.00424469	0.0017957	0.00928019	0.0108521	0.00099823	0.00255026	0.00129586	0.000815899	0.00803301	0.000872768	0.00247072	0.00541782	0.0127129	0.001756	0.00342544	0.00662814	0.000637754	0.000615311	0.000746541	0.000700839	0.00529596	0.0084827	0.000677634	0.000653349	0.000673183
SPATA31D1	0.0032696	0.000607977	0.000770423	0.000901776	0.0022264	0.00104168	0.000726286	0.000588296	0.00077583	0.000742604	0.000540033	0.00504344	0.000636732	0.000825586	0.000691311	0.00408155	0.00115175	0.000679584	0.00156688	0.000706382	0.000782964	0.00099823	0.000539784	0.00129586	0.000515494	0.000563683	0.000872768	0.000534981	0.000744501	0.000668286	0.00155675	0.000516241	0.000694677	0.000637754	0.000615311	0.000746541	0.000700839	0.000722177	0.000762464	0.000677634	0.000653349	0.000673183
MASP2	0.130446	0.393983	0.126783	0.207072	0.0237109	0.264931	0.486851	1.38916	0.0305409	0.543156	0.512174	0.285736	0.0338267	0.0198833	0.0816084	0.0690057	0.151903	0.40336	0.997703	0.543683	0.18175	0.129816	0.704613	0.138816	0.0176503	0.302681	0.0260965	0.469003	0.786887	1.00498	0.180514	0.101796	0.148854	1.15117	0.0468819	0.106098	0.772719	0.449179	0.121116	0.014129	0.111814	0.195114
LINC02384	0.0360399	0.0210581	0.00750397	0.0111119	0.0027828	0.00104168	0.00713814	1.8421	0.016024	0.013526	0.109692	0.0574759	0.107315	0.114678	0.0748582	0.0122249	0.010919	0.262701	0.0661221	0.0106502	0.00538785	0.0107175	0.0682298	0.0674283	0.0699105	0.0148849	0.0640543	0.225612	0.0205505	0.0127212	6.06194	0.142693	0.00986728	0.00593199	0.0472031	0.0615983	0.00984671	0.000722177	0.106777	0.104406	0.0272818	0.0169757
FOXD2-AS1	1.12248	1.90848	2.3894	2.13472	3.43193	1.82362	1.2556	3.11113	2.13599	3.04174	1.33336	3.22678	1.81617	1.44978	1.51662	2.14267	2.22	1.2143	1.10865	1.97675	2.3595	2.4307	1.53152	0.654851	0.79592	1.74978	2.05635	1.46626	0.660984	1.84711	0.291654	0.976329	3.86063	1.65228	2.29377	1.90686	1.30108	0.884995	1.45543	2.60764	1.52543	0.654496
DNAJA1P6	0.024727	0.0525785	0.0781345	0.000901776	0.000548389	0.00104168	0.000726286	0.0716082	0.00077583	0.126354	0.562623	0.0400129	0.000636732	0.0170937	0.0379369	0.000714796	0.143632	0.0110259	0.00624329	0.0622882	0.000782964	0.00099823	0.0139138	0.00129586	0.224226	0.209817	0.000872768	0.0122627	0.252551	0.000668286	0.000389153	0.00798852	0.0116456	0.0739424	0.000615311	0.013101	0.000700839	0.029411	0.000762464	0.000677634	0.0107472	0.0132303
RPRM	0.352988	0.721208	0.585617	0.672084	1.24484	0.101523	0.322217	1.82416	1.59739	3.61652	0.00395409	4.27166	0.0549288	0.244063	2.88616	0.456735	1.76669	1.87111	1.0738	0.385073	2.00449	0.00099823	2.08613	0.800048	0.000903837	0.732116	0.104141	1.98416	0.196971	0.0321163	3.29259	0.0116954	0.958953	0.796642	1.18587	0.842215	0.124527	0.450168	1.37981	0.0476843	0.347975	0.222806
SPAG11B	0.000665283	0.000607977	0.000770423	0.00825833	0.00461809	0.00104168	0.0106965	0.000588296	0.00077583	0.000742604	0.00307848	0.000790225	0.000636732	0.000825586	0.000691311	0.000714796	0.00119828	0.004021	0.00171896	0.00623913	0.000782964	0.00099823	0.000539784	0.0147761	0.00148566	0.00651119	0.000872768	0.000534981	0.000744501	0.000668286	0.0038551	0.000516241	0.0058744	0.000637754	0.000615311	0.000746541	0.000700839	0.000722177	0.00960053	0.000677634	0.000653349	0.00399825
TNNT1	8.10146	3.31649	3.77454	6.76129	4.58443	2.24436	10.7961	0.731865	2.3968	8.59481	4.21776	0.16173	1.5259	5.78165	3.444	9.70529	1.41861	0.0234055	2.97634	8.49194	3.14695	2.32561	0.0316376	1.75873	1.37744	5.61549	3.16182	1.76772	3.62037	1.37539	0.00711884	6.46522	1.52862	0.670171	5.43915	4.38049	3.90505	4.48855	2.23258	12.5612	4.53528	2.38049
AC009220.1	0.946391	0.683779	1.68112	1.94838	2.5453	1.65228	1.01621	0.497976	0.789198	1.96999	0.415056	1.39336	1.16822	1.25612	1.35697	0.307358	1.05376	1.27935	0.637171	0.63202	1.65707	1.69878	1.22697	0.352066	2.00026	1.18263	1.60399	1.0782	1.4285	1.54047	2.78749	0.652681	1.03567	1.2402	2.32986	1.67859	0.206435	1.55795	2.27725	0.717297	0.824852	0.632292
MTND1P11	0.143329	0.0289169	0.0117464	0.0171952	0.0406603	0.00104168	0.0231029	0.0189255	0.00810059	0.0111522	0.00253759	0.000790225	0.100798	0.00924355	0.0112087	0.000714796	0.014336	0.0130492	0.0110548	0.0108146	0.00812588	0.0215722	0.147427	0.0212693	0.00865765	0.02261	0.000872768	0.0962959	0.0322864	0.0146505	0.00225261	0.0130265	0.0100457	0.0758607	0.00486388	0.00704495	0.230466	0.0466172	0.00809944	0.0123921	0.0161136	0.011077
XKR5	0.00809373	0.00821642	0.0940089	0.000901776	0.00549007	0.00104168	0.0113452	1.2951	0.367643	0.137866	0.000883703	0.0158928	0.00297759	0.0373462	0.00747911	0.00725654	0.00131553	0.00907229	0.300105	0.00973118	0.0245382	0.0184883	0.392369	0.0128734	0.000339522	0.0326968	0.269581	0.336688	0.0815431	0.684793	2.64599	0.126783	0.0090802	0.019707	0.154491	0.0505822	0.00838513	0.124337	0.292927	0.0224102	0.0066753	0.0163674
AC138869.1	0.000665283	0.000607977	0.000770423	0.000901776	0.000548389	0.00104168	0.000726286	0.000588296	0.00077583	0.000742604	0	0.000790225	0.000636732	0.000825586	0.000691311	0.000714796	0.000263007	0.000679584	0.000391093	0.000706382	0.000782964	0.00099823	0.000539784	0.00129586	0	0.000563683	0.000872768	0.000534981	0.000744501	0.000668286	0.000389153	0.000516241	0.000694677	0.000637754	0.000615311	0.000746541	0.000700839	0.000722177	0.000762464	0.000677634	0.000653349	0.000673183
MT-ND1	499.129	562.268	732.498	228.631	1045.4	395.275	645.592	1206.13	928.052	1206.13	645.592	830.953	1206.13	499.129	928.052	562.268	1045.4	1399.07	928.052	333.043	203.817	499.129	1986.46	395.275	732.498	830.953	499.129	928.052	499.129	1206.13	830.953	645.592	440.407	1045.4	1045.4	645.592	928.052	1045.4	830.953	928.052	440.407	732.498
CAMK1	1.03884	0.457821	0.847517	0.141971	0.308822	0.370615	1.07024	0.251613	0.38555	1.02342	0.0481468	0.958953	0.45178	1.3684	0.500366	1.13566	0.541571	2.39744	0.635255	0.279218	0.983681	0.530757	0.325224	1.19122	0.0717764	0.582867	0.784651	1.56383	0.484694	0.481241	0.53328	0.63058	0.372938	0.265448	0.78144	0.825988	1.27779	0.784651	1.44604	1.77094	0.197775	0.859286
OR2U2P	0.000665283	0.000607977	0.000770423	0.000901776	0.000548389	0.00104168	0.000726286	0.000588296	0.00077583	0.000742604	0.000975237	0.000790225	0.000636732	0.00878744	0.000691311	0.00661943	0.00242425	0.000679584	0.000391093	0.000706382	0.000782964	0.00099823	0.000539784	0.00129586	0.0156112	0.00671192	0.00903417	0.000534981	0.000744501	0.000668286	0.0154806	0.00301371	0.000694677	0.000637754	0.000615311	0.000746541	0.000700839	0.000722177	0.000762464	0.000677634	0.000653349	0.000673183
MTATP6P26	0.11018	0.0989033	0.369243	0.426002	0.243611	0.0436367	0.533029	0.375609	0.0960766	1.07457	0.110543	0.0468369	0.782211	0.0363812	0.218683	0.134214	0.0162241	0.0660682	0.60288	0.0188917	0.0241738	0.844424	0.0254462	0.00129586	0.0314013	0.155224	0.0916931	0.0157159	0.182942	0.424063	0.328513	0.281759	0.946965	1.10439	1.27554	0.139888	0.549614	0.377541	0.407823	0.757515	0.374866	0.0218424
DEFA1	0.000665283	0.000607977	0.000770423	0.000901776	0.000548389	0.00104168	0.000726286	0.000588296	0.00077583	0.000742604	0	0.000790225	0.000636732	0.000825586	0.000691311	0.000714796	0.000263007	0.000679584	0.000391093	0.000706382	0.000782964	0.00099823	0.000539784	0.00129586	0	0.000563683	0.000872768	0.000534981	0.000744501	0.000668286	0.000389153	0.000516241	0.000694677	0.000637754	0.000615311	0.000746541	0.000700839	0.000722177	0.000762464	0.000677634	0.000653349	0.000673183
AL136369.2	0.00841719	0.000607977	0.000770423	0.000901776	0.000548389	0.00104168	0.000726286	0.000588296	0.00077583	0.000742604	0.00227408	0.000790225	0.000636732	0.000825586	0.000691311	0.000714796	0.00618862	0.0707408	0.000391093	0.000706382	0.000782964	0.00099823	0.000539784	0.00129586	0.00771627	0.000563683	0.000872768	0.00877127	0.000744501	0.000668286	0.00351253	0.000516241	0.000694677	0.00704572	0.000615311	0.000746541	0.00867572	0.000722177	0.000762464	0.000677634	0.000653349	0.000673183
H6PD	7.53038	4.9858	3.97109	4.41851	5.63467	5.68231	6.13825	11.3036	7.74792	8.46971	5.16039	7.32532	6.80419	5.95506	5.64694	7.80684	4.65295	8.83657	7.85324	6.67086	10.9862	4.394	7.69173	6.04929	6.97893	6.91667	5.54752	8.97577	6.89239	10.3359	12.81	6.80016	6.87739	8.86452	4.12144	8.10764	11.3849	6.35167	4.23999	4.65928	5.62361	5.41206
GRAMD1C	1.0336	0.871101	0.702909	0.186463	0.0344286	0.475972	0.416639	2.32925	2.06193	1.11027	0.830406	0.923595	1.60036	1.77896	0.94258	0.906668	1.6281	0.3816	2.66115	1.81038	0.812033	0.591379	0.902735	1.22156	1.22697	1.73486	1.33929	0.339406	1.4102	0.214633	0.152712	0.561027	0.785935	1.81407	0.510901	0.859613	1.53027	0.63024	0.996484	1.03137	1.10524	1.8864
AC135586.2	0.000665283	0.0100334	0.000770423	0.0143702	0.000548389	0.00104168	0.0170246	0.00954336	0.0101701	0.000742604	0.000329809	0.0175796	0.0129676	0.0119783	0.00898653	0.00922985	0.000263007	0.0134412	0.00831728	0.000706382	0.000782964	0.0994365	0.0048835	0.00129586	0.00181775	0.0402018	0.0429061	0.00426347	0.0161784	0.00732971	0.00807053	0.00473111	0.0137991	0.0162018	0.000615311	0.000746541	0.00829814	0.000722177	0.000762464	0.00760636	0.00726905	0.000673183
WFDC1	0.198745	0.152025	0.802814	0.2698	0.156435	1.0231	0.0309516	0.120864	0.442536	0.0407528	0.0290754	0.295913	0.802457	0.126955	0.085672	0.125915	0.136877	1.3294	0.967118	0.314462	0.266481	0.982682	0.835123	2.3382	0.00165779	0.111618	0.203776	0.66369	0.855456	0.665985	0.0389201	1.06798	0.446894	0.57665	0.495678	0.377069	1.40872	0.0341204	0.441359	1.0786	0.461051	0.580269
RPS6KB1	4.09399	4.01761	3.43331	5.35767	3.47977	4.35911	4.08805	3.52216	3.53834	4.2511	5.37827	3.74554	3.51815	4.47792	3.75392	2.81382	3.89658	3.97481	4.08385	5.59827	4.64788	3.6478	3.70311	3.46153	3.24585	4.34944	3.4266	3.85492	4.29665	4.89143	3.32459	3.74398	4.82377	4.21873	3.24875	3.9453	3.59122	3.42433	3.61807	3.11954	3.93945	4.28935
AC099792.1	0.00368124	0.0035934	0.000770423	0.000901776	0.00816521	0.0121389	0.00617965	0.000588296	0.00548387	0.00485003	0.00782766	0.0151417	0.125388	0.000825586	0.00411865	0.000714796	0.00164242	0.0144172	0.00166568	0.00867451	0.000782964	0.00099823	0.00809601	0.0141507	0.00247717	0.00692318	0.000872768	0.00229377	0.000744501	0.00370877	0.0862835	0.0123227	0.000694677	0.00324701	0.0039355	0.00483879	0.0053144	0.000722177	0.000762464	0.000677634	0.0070377	0.000673183
ADIRF-AS1	1.46867	1.80177	2.0569	3.17262	4.1277	2.24731	2.46664	2.90764	3.1266	2.16455	0.264553	1.13407	1.08562	3.04731	2.11508	2.93147	2.4167	1.47305	1.69878	2.92226	1.63395	3.24434	2.03384	1.51662	1.18862	2.38467	2.91219	1.71543	1.67035	1.52543	0.262923	3.48137	3.33253	1.91077	0.94109	2.57098	2.56225	0.0591962	2.47796	0.365961	4.281	0.592746
RNU6-1206P	0.0925407	0.15138	0.102651	0.164133	0.000548389	0.581035	0.508071	0.937623	1.38297	0.0975381	2.19901	0.306799	0.220151	0.383903	0.000691311	0.636993	0.18924	0.000679584	0.337015	0.613603	0.118849	0.528909	0.623622	0.00129586	0.1429	0.0552177	0.000872768	0.309888	0.000744501	0.0418223	0.000389153	0.188737	0.218364	0.000637754	0.0826563	0.0986889	1.93454	0.0971749	0.000762464	0.341955	0.0720966	0.682017
MIR3936HG	0.49502	0.691213	0.20877	0.99378	0.490761	1.45077	1.2951	0.594306	0.633429	0.723226	0.0130119	0.919028	0.481122	1.31789	0.0807595	0.622114	0.458879	0.307214	0.933615	0.219026	0.258738	0.335624	0.384108	0.396803	0.176166	0.939031	0.172247	0.395796	0.249401	0.580608	0.141455	0.650196	0.443701	0.323648	0.326376	0.572554	1.16616	1.0919	0.145224	0.416079	0.772401	0.586877
MTATP6P19	0.0124366	0.000607977	0.0145142	0.082172	0.0046073	0.00104168	0.0147361	0.0145388	0.066932	0.0137863	0.00214066	0.0250854	0.0372931	0.000825586	0.0144382	0.0550458	0.0121913	0.0948779	0.0977376	0.100551	0.00952457	0.00099823	0.0258736	0.0305764	0.00295621	0.0276705	0.000872768	0.0262826	0.00849916	0.138089	0.0108377	0.000516241	0.130626	0.0263498	0.00611551	0.000746541	0.0253865	0.136708	0.000762464	0.0208789	0.0113541	0.000673183
OFD1P4Y	0.000665283	0.000607977	0.000770423	0.000901776	0.000548389	0.00104168	0.000726286	0.000588296	0.00077583	0.000742604	0	0.000790225	0.000636732	0.000825586	0.000691311	0.000714796	0.000263007	0.000679584	0.000391093	0.000706382	0.000782964	0.00099823	0.000539784	0.00129586	0	0.000563683	0.000872768	0.000534981	0.000744501	0.000668286	0.000389153	0.000516241	0.000694677	0.00412837	0.000615311	0.0060486	0.000700839	0.000722177	0.000762464	0.000677634	0.000653349	0.000673183
KCNE4	3.51886	1.45121	1.09616	0.598496	1.33472	0.865429	1.28806	0.108116	0.047454	2.04114	0.0343202	6.99367	0.723472	1.29948	0.0238278	1.50403	0.138867	3.60123	0.485143	1.46449	3.16041	0.738804	1.46449	0.977071	2.3262	1.88749	0.482541	1.87877	0.344818	0.855853	0.475863	2.10815	1.1715	0.467436	0.696299	0.81344	0.906078	2.54281	1.00321	0.534191	0.487748	0.647235
AL589987.1	0.00603903	0.00740369	0.0244541	0.000901776	0.000548389	0.00104168	0.000726286	0.00409508	0.00077583	0.000742604	0.0532552	0.000790225	0.00940204	0.0153532	0.000691311	0.000714796	0.0156235	0.000679584	0.438089	0.000706382	0.000782964	0.00099823	0.0036199	0.00129586	0.0170356	0.000563683	0.000872768	0.000534981	0.000744501	0.000668286	0.000389153	0.00691586	0.000694677	0.000637754	0.0254237	0.00730727	0.000700839	0.000722177	0.00842474	1.35295	0.000653349	0.0065896
EIF1P5	0.545491	0.823357	1.07165	2.1166	1.57277	2.07249	0.430359	0.195107	1.01408	1.15821	1.10865	1.19475	1.38423	2.38287	1.97927	1.48818	0.791181	2.10508	0.491892	0.518219	1.90904	2.05356	0.488087	2.30501	0.586733	0.583813	2.05973	0.844625	0.609434	0.323414	1.46449	0.785848	0.181376	0.663964	2.67358	1.53516	0.564526	1.16655	1.60782	1.635	0.746957	1.18645
FCGR2B	0.296488	0.306299	0.212586	0.184954	0.203717	0.36332	0.424161	0.158709	0.0515988	0.800303	0.00656489	0.320595	0.712221	0.762234	0.330038	1.79573	0.101432	1.83901	0.01484	0.0749907	0.38673	0.160108	0.32687	0.984083	0.428051	0.315861	0.495249	1.71494	0.094191	0.141971	0.646955	0.886013	0.121026	0.0229251	0.564125	0.0744653	0.756933	0.807877	1.00971	1.00624	0.330932	0.344898
HOXC13	3.08453	3.56332	1.71543	2.14967	2.48149	3.84585	2.15939	2.34279	1.08448	4.8948	5.97857	2.29031	3.18505	3.85492	4.92395	3.38451	3.18288	1.07271	2.7143	2.16455	3.59975	3.82577	0.0424701	4.15136	0.165348	3.27217	4.28472	0.675221	4.09399	2.82515	0.0650064	4.30233	2.79864	0.614634	3.4378	3.28823	1.83544	2.9364	1.51134	1.16695	4.13408	4.15421
DAP3P1	0.11364	0.000607977	0.0170111	0.0306219	0.0116281	0.00104168	0.0619255	0.00974552	0.00077583	0.117895	1.32173	0.000790225	0.000636732	0.000825586	0.0171135	0.000714796	0.0152533	0.0137215	0.055468	0.102823	0.000782964	0.050732	0.0849375	0.347038	0.26233	0.0250208	0.000872768	0.000534981	0.128821	0.17794	0.186363	0.0103898	0.0884751	0.0118847	0.000615311	0.0160283	0.582979	0.000722177	0.000762464	0.0792083	0.0131811	0.0582358
TOLLIP-AS1	1.24321	1.06224	0.946391	1.11246	2.66736	1.84596	0.816758	1.01607	1.14862	1.27596	0.31514	1.20516	1.73914	0.830798	0.967796	1.21628	1.41313	1.18223	0.538558	0.961611	1.04877	1.50005	0.628352	0.852016	0.356504	1.95703	1.41977	1.48307	0.347591	1.94276	0.527998	1.31335	0.725138	0.778603	1.90447	1.54406	2.29739	0.522587	2.56916	1.9008	0.925882	1.61698
AC009065.8	0.000665283	0.000607977	0.000770423	0.000901776	0.000548389	0.00104168	0.000726286	0.000588296	0.00077583	0.000742604	0	0.000790225	0.000636732	0.000825586	0.000691311	0.000714796	0.000263007	0.000679584	0.000391093	0.000706382	0.000782964	0.00099823	0.000539784	0.00129586	0	0.000563683	0.000872768	0.000534981	0.000744501	0.000668286	0.000389153	0.000516241	0.000694677	0.000637754	0.000615311	0.000746541	0.000700839	0.000722177	0.000762464	0.000677634	0.000653349	0.000673183
AC011396.1	0.000665283	0.000607977	0.04288	0.000901776	0.000548389	0.00104168	0.000726286	0.000588296	0.00077583	0.000742604	0.0339039	0.000790225	0.000636732	0.000825586	0.000691311	0.000714796	0.000263007	0.000679584	0.000391093	0.000706382	0.000782964	0.00099823	0.000539784	0.00129586	0	0.000563683	0.000872768	0.000534981	0.000744501	0.000668286	0.000389153	0.00906246	0.000694677	0.000637754	0.000615311	0.000746541	0.000700839	0.000722177	0.000762464	0.000677634	0.000653349	0.000673183
AC139143.1	0.0978879	0.0234279	0.04634	0.220856	0.163571	0.903244	0.178933	0.00901061	0.226215	0.161614	0.0112739	0.104831	0.114282	0.431823	0.171324	0.166801	0.110543	0.43488	0.180881	0.198694	0.51336	0.517405	0.0717298	0.172672	0.125534	0.0342732	0.305449	0.11419	0.177186	0.0137123	0.121166	0.0654717	0.0882806	0.0425376	0.175531	0.102697	0.0133147	0.377723	0.0671088	0.208301	0.118107	0.0192277
AC067817.2	0.96137	0.66549	2.63648	0.654496	0.789535	0.617363	0.380612	0.696299	0.429839	0.341165	0.0084763	0.578336	0.392688	0.591177	1.40748	0.686908	0.42952	2.26291	0.366256	0.180327	0.517797	0.333612	0.740996	0.0867959	0.926891	0.835123	0.372465	1.13566	0.120393	1.74876	0.874027	0.850216	0.404729	2.69776	0.964705	0.575579	1.06136	0.558497	1.10637	1.24873	0.125052	0.427191
PHYKPL	2.01048	4.09492	3.44235	2.82453	2.38705	3.02521	2.48954	2.23128	2.84947	2.16099	2.07158	2.92088	2.61848	2.89609	2.59087	3.32167	2.14674	2.64164	5.11525	1.79747	2.10457	3.16754	1.65496	2.96126	1.80614	1.97056	2.39127	2.48027	2.21659	2.38769	1.47387	2.90362	2.20303	3.1005	3.0425	2.05529	4.47705	2.65665	2.66549	2.92679	3.42508	3.61496
TRIM27	4.61622	5.64531	4.76344	3.24226	3.43403	5.42635	4.91981	5.10447	4.0414	3.99669	4.36201	5.37957	4.12237	3.39124	4.97917	3.89328	3.88087	3.38155	4.46533	4.45517	6.25868	4.46533	4.34473	4.62744	5.35651	3.19214	2.95869	3.73641	3.96848	4.39989	5.81732	5.20148	5.44994	5.61549	5.38753	3.88238	6.23974	3.15114	4.47191	5.18667	4.78054	4.90489
VN1R7P	0.000665283	0.000607977	0.000770423	0.000901776	0.114507	0.00104168	0.000726286	0.00384656	0.00077583	0.000742604	1.06173	0.000790225	0.00867327	0.000825586	0.0156132	0.00690327	0.0845626	0.000679584	0.0106993	0.000706382	0.000782964	0.00099823	0.00615926	0.00129586	0.554811	0.0104465	0.000872768	0.00771503	0.000744501	0.000668286	0.222963	0.0154468	0.000694677	0.000637754	0.0164451	0.000746541	0.00979516	0.00706461	0.000762464	0.000677634	0.000653349	0.0150857
AC034234.1	0.000665283	0.000607977	0.000770423	0.000901776	0.00885818	0.00104168	0.000726286	0.000588296	0.00077583	0.000742604	0.00568454	0.000790225	0.000636732	0.0103714	0.000691311	0.000714796	0.000263007	0.0155225	0.000391093	0.00761513	0.000782964	0.00099823	0.000539784	0.00129586	0.00362612	0.000563683	0.000872768	0.00967545	0.000744501	0.000668286	0.000389153	0.000516241	0.000694677	0.00568454	0.000615311	0.00788034	0.000700839	0.000722177	0.00915129	0.000677634	0.000653349	0.000673183
KRT8P10	0.0298621	0.0129354	0.3816	0.0853831	0.0087927	0.215044	0.0254518	0.0177458	0.0321342	0.0128325	0.998564	1.44604	0.251462	0.58845	0.745688	0.0127709	0.470237	0.175777	0.0795506	0.262212	0.171952	0.0144129	0.321438	0.210616	0.568692	0.0109907	0.15276	0.476886	0.0189977	0.0336381	0.105226	0.845664	0.0177629	0.0132639	0.267237	0.134312	0.0048571	0.410814	0.382076	0.528338	0.00403705	0.0100695
AC022133.1	0.000665283	0.000607977	0.000770423	0.000901776	0.000548389	0.00104168	0.000726286	0.000588296	0.00077583	0.000742604	0	0.000790225	0.000636732	0.000825586	0.000691311	0.000714796	0.000263007	0.000679584	0.000391093	0.000706382	0.000782964	0.00099823	0.000539784	0.00129586	0	0.000563683	0.000872768	0.000534981	0.000744501	0.000668286	0.000389153	0.000516241	0.000694677	0.000637754	0.000615311	0.000746541	0.000700839	0.000722177	0.000762464	0.000677634	0.000653349	0.000673183
RNU7-90P	0.000665283	0.000607977	0.215492	0.304465	0.000548389	0.00104168	0.234796	0.0935386	0.233051	0.000742604	2.04046	0.239986	0.000636732	0.000825586	0.000691311	0.809156	0.407488	0.000679584	0.133183	0.484224	0.246121	0.00099823	0.900496	0.00129586	0.867668	0.000563683	0.000872768	0.075327	0.883405	0.694402	0.000389153	0.139948	0.000694677	0.142196	1.09704	0.000746541	0.454313	0.767261	0.000762464	0.000677634	0.774244	0.000673183
NME1-NME2	0.479825	1.37258	0.747818	0.774366	0.685673	2.04492	0.762234	0.147945	0.694795	0.522992	0.00120682	0.556393	0.312997	1.86155	0.357778	0.398572	0.826799	0.38555	1.48593	0.840961	0.699997	2.6247	0.45513	0.447454	0.0986889	0.438901	0.883157	0.125437	0.420091	0.33812	0.562186	0.674357	1.17104	0.190872	0.610128	0.660753	1.4182	0.623841	0.982345	1.00435	0.378143	1.13321
AC007274.2	0.0123793	0.000607977	0.000770423	0.000901776	0.000548389	0.00104168	0.00864436	0.000588296	0.00077583	0.000742604	0.00016345	0.000790225	0.000636732	0.000825586	0.000691311	0.013665	0.000263007	0.000679584	0.000391093	0.000706382	0.000782964	0.00099823	0.000539784	0.00129586	0.00104883	0.000563683	0.000872768	0.000534981	0.000744501	0.000668286	0.00278544	0.000516241	0.000694677	0.000637754	0.000615311	0.000746541	0.000700839	0.000722177	0.000762464	0.000677634	0.000653349	0.000673183
PHLDA2	13.3218	25.4757	5.47702	15.107	35.0509	31.9427	17.7087	15.107	23.2487	15.6171	18.0073	9.05397	22.3976	15.107	14.0076	41.4825	10.5774	7.07462	16.6333	16.9752	9.84245	35.2131	8.91529	19.8189	18.1132	10.3359	25.901	7.13095	10.8162	14.0709	3.24009	21.73	16.4361	5.06201	22.903	16.8623	3.02046	11.7836	11.3534	13.479	12.2232	10.9716
CBL	3.02319	3.9127	1.71239	3.91356	2.65989	4.11085	3.91088	3.41295	3.76791	3.52293	3.61724	2.3894	3.03749	3.63989	2.10094	3.14142	4.93081	3.86576	3.45376	3.15829	3.84665	6.38678	2.82325	3.19214	4.58242	3.90163	3.36004	4.47405	3.70228	4.33895	2.72071	4.06161	4.78541	3.51344	1.68511	3.61875	3.67543	4.76238	2.32688	3.50523	2.70344	3.36391
ASS1P2	0.290816	0.460561	0.219165	0.410061	0.534015	0.29799	0.954154	0.999365	0.305673	0.380939	1.35898	0.166709	0.248853	0.232354	0.149658	0.390797	0.736953	0.209991	1.34865	0.207771	0.314961	0.209685	0.43488	0.356796	0.941539	0.192213	0.141789	0.42442	0.427046	0.50535	1.12833	0.142952	0.483354	1.1977	0.24554	0.615269	0.6763	0.828176	0.188823	0.134214	0.804378	0.144512
SMAP1	3.64552	3.25168	4.11889	4.51404	1.78196	3.99581	2.85536	2.54724	2.37992	3.6827	2.14386	2.99409	3.3949	4.49444	3.94885	4.71074	3.83677	3.66734	1.63395	3.28593	2.01048	3.23026	2.91951	3.90927	3.53375	2.56982	3.13011	3.49272	3.15898	1.82313	2.88369	2.69706	2.55969	3.75639	3.00554	3.2502	2.80532	3.05485	2.5373	2.27186	2.29565	3.82915
AC022690.1	0.000665283	0.000607977	0.128483	0.0147338	0.000548389	0.00104168	0.0176011	0.000588296	0.00077583	0.000742604	0.103879	0.000790225	0.000636732	0.000825586	0.00924619	0.000714796	0.000263007	0.000679584	0.000391093	0.000706382	0.000782964	0.00099823	0.000539784	0.00129586	0.142189	0.0116835	0.000872768	0.004402	0.000744501	0.000668286	0.0132749	0.0105044	0.000694677	0.000637754	0.0209517	0.000746541	0.000700839	0.000722177	0.0423149	0.000677634	0.000653349	0.000673183
TERB2	0.00895423	0.00325402	0.0231339	0.000901776	0.00633507	0.0110645	0.00555406	0.000588296	0.00077583	0.000742604	0.314961	0.0114769	0.00376668	0.000825586	0.000691311	0.000714796	0.00875026	0.00633822	0.00585484	0.000706382	0.000782964	0.0103577	0.00262476	0.00129586	0.340702	0.00293557	0.000872768	0.0025228	0.000744501	0.000668286	0.00251349	0.00243905	0.000694677	0.000637754	0.000615311	0.000746541	0.00687516	0.00545395	0.00893427	0.000677634	0.00590727	0.0127129
RLN1	0.0606202	0.0481616	0.459143	0.000901776	0.00560633	0.0190031	0.0135219	0.0132694	0.00077583	0.0351764	0.0106502	0.0248822	0.0927118	0.012273	0.00922456	0.000714796	0.00136943	0.0107232	0.01558	0.00915267	0.0178653	0.0171823	0.00508139	0.0437037	0.0371956	0.0116637	0.205065	0.0229092	0.00962477	0.0852439	0.0084143	0.00771503	0.0113279	0.0094394	0.20013	0.0840572	0.0114589	0.000722177	0.118441	0.275649	0.0342221	0.236153
AC093801.2	0.00502904	0.000607977	0.000770423	0.000901776	0.00315692	0.00104168	0.000726286	0.000588296	0.00077583	0.000742604	0.0204558	0.000790225	0.000636732	0.000825586	0.009603	0.000714796	0.00219051	0.000679584	0.000391093	0.000706382	0.000782964	0.00099823	0.00304133	0.00129586	0.00956244	0.00345805	0.000872768	0.000534981	0.000744501	0.000668286	0.000389153	0.000516241	0.000694677	0.000637754	0.00760103	0.000746541	0.000700839	0.000722177	0.0153982	0.000677634	0.000653349	0.000673183
IGHV1-12	0.000665283	0.275368	0.6431	0.000901776	0.000548389	0.426675	0.000726286	0.0121516	0.00077583	0.0985924	0.000297195	0.0283155	0.144575	2.09582	0.243285	0.0213582	0.00915018	0.599192	0.0399108	0.000706382	0.0276492	0.00099823	1.07178	0.00129586	0.327052	0.0560217	0.449532	0.260342	0.10838	0.0424159	0.000389153	0.119766	0.0178554	0.000637754	0.44475	0.0998856	0.000700839	0.000722177	0.000762464	4.25855	0.239699	0.0248822
RN7SL193P	0.000665283	0.000607977	0.000770423	0.000901776	0.0302401	0.00104168	0.000726286	0.000588296	0.00077583	0.000742604	0.00090318	0.000790225	0.000636732	0.000825586	0.000691311	0.0494607	0.00592108	0.000679584	0.00863344	0.000706382	0.000782964	0.00099823	0.000539784	0.00129586	0.000798395	0.000563683	0.000872768	0.000534981	0.000744501	0.000668286	0.000389153	0.000516241	0.000694677	0.000637754	0.000615311	0.000746541	0.000700839	0.000722177	0.000762464	0.000677634	0.000653349	0.000673183
AC245128.2	0.000665283	0.000607977	0.000770423	0.000901776	0.000548389	0.00104168	0.000726286	0.000588296	0.00077583	0.000742604	0.0114981	0.000790225	0.000636732	0.000825586	0.000691311	0.000714796	0.00557689	0.000679584	0.000391093	0.000706382	0.000782964	0.00099823	0.000539784	0.00129586	0.0718168	0.000563683	0.000872768	0.000534981	0.000744501	0.000668286	0.00804225	0.0101228	0.000694677	0.0116608	0.000615311	0.000746541	0.000700839	0.000722177	0.000762464	0.000677634	0.000653349	0.000673183
KRT8P50	0.00920106	0.0082114	0.00600658	0.0123563	0.0133916	0.0377398	0.00563583	0.00442907	0.00636002	0.0103448	0.000483753	0.00901723	0.0149351	0.00744747	0.00484131	0.00544902	0.00544033	0.000679584	0.00183636	0.0389145	0.0171341	0.00099823	0.00265447	0.0160767	0.000762489	0.000563683	0.0129334	0.000534981	0.0107024	0.0137746	0.000389153	0.00567903	0.0157175	0.00376583	0.0107248	0.0078756	0.000700839	0.000722177	0.00913716	0.00442863	0.0170356	0.00453185
AC108063.1	0.0104159	0.0190226	0.000770423	0.0178705	0.113217	0.0285125	0.201629	0.10185	0.248123	0.0116608	0.000753607	0.254501	0.0711394	0.0420749	0.0117823	0.0909188	0.103643	0.16173	0.0386943	0.0202136	0.0269395	0.156087	0.000539784	0.00129586	0.0018844	0.123491	0.000872768	0.108614	0.022897	0.0695615	0.0192851	0.11706	0.0707408	0.429839	0.0391946	0.0976895	0.0186395	0.176657	0.000762464	0.131281	0.112931	0.0244565
PPIAP27	0.0503516	0.000607977	0.0621655	0.000901776	0.0992897	0.0699033	0.0684456	0.000588296	0.0178732	0.000742604	0.466601	0.0190031	0.000636732	0.000825586	0.0778143	0.000714796	0.179174	0.000679584	0.0199503	0.000706382	0.000782964	0.00099823	0.000539784	0.00129586	0.0962466	0.193557	0.000872768	0.00888126	0.000744501	0.000668286	0.000389153	0.0736585	0.000694677	0.000637754	0.17863	0.0166827	0.000700839	0.000722177	0.247267	0.000677634	0.0382346	0.000673183
AC103592.1	0.000665283	0.000607977	0.0218379	0.000901776	0.000548389	0.016261	0.000726286	0.000588296	0.00077583	0.000742604	0.109405	0.000790225	0.000636732	0.000825586	0.000691311	0.000714796	0.0641542	0.0115898	0.00279326	0.000706382	0.000782964	0.00099823	0.000539784	0.00129586	0.0212965	0.000563683	0.000872768	0.00698561	0.000744501	0.000668286	0.0064737	0.000516241	0.000694677	0.00596851	0.000615311	0.000746541	0.00740369	0.000722177	0.000762464	0.032744	0.000653349	0.000673183
AC007823.1	0.40436	0.250585	1.37158	0.606546	0.282805	0.844141	1.35145	0.401107	0.120533	1.28768	0.0208848	0.500116	0.0139767	0.420091	1.08324	0.280993	0.547408	0.332252	1.83219	0.988779	0.535034	0.610128	0.614161	0.155242	0.485314	1.62357	0.421488	1.31285	0.84859	1.01635	0.745688	0.110552	0.53919	1.12068	0.171289	0.452802	0.202	0.374485	0.439053	0.376954	0.561604	0.371326
RPS15AP30	0.528056	0.437782	0.301121	1.28008	0.307133	0.532509	0.218797	0.14358	0.219246	0.107994	0.468644	0.128785	0.769257	0.692082	0.387227	0.725715	0.381388	0.0188036	0.161614	0.272912	0.281607	0.16813	0.0967582	0.00129586	0.0112036	0.516093	0.369301	0.562186	0.332457	0.654496	0.619258	0.204343	0.117895	0.131553	0.275242	0.245698	0.123943	0.903244	0.303774	0.44475	0.000653349	0.120753
EVPL	15.8815	10.5704	8.08883	27.1678	14.0556	15.1815	14.4684	10.1884	18.5995	15.8267	6.67703	5.07618	9.58627	18.8579	24.4989	6.75916	31.4507	4.70124	14.0556	20.6543	6.04148	10.2714	5.13598	30.2662	5.42493	21.73	17.5514	8.6831	33.8401	4.85043	0.517274	8.66431	10.2347	16.5879	6.85431	11.7146	13.7159	5.77201	5.75051	6.15814	18.0613	14.6135
GRAMD4P8	0.00812707	0.00802151	0.00990797	0.168237	0.00550711	0.207771	0.00977408	0.000588296	0.013645	0.0250854	0.000587404	0.0499969	0.00435614	0.0355722	0.0228299	0.00935094	0.0725151	0.0136958	0.00342609	0.0154468	0.0138837	0.076048	0.00740612	0.0177706	0.0186717	0.0319521	0.0201639	0.0150977	0.020805	0.00481745	0.0190305	0.0174438	0.000694677	0.000637754	0.00406676	0.000746541	0.0210837	0.00619587	0.0108027	0.181234	0.0158491	0.000673183
AC120024.4	0.000665283	0.00297482	0.000770423	0.000901776	0.00243062	0.00104168	0.00483086	0.0027515	0.00561328	0.0267419	0.000176721	0.00722733	0.00332872	0.000825586	0.00421099	0.00478485	0.000263007	0.00390425	0.00168631	0.00596107	0.00732373	0.00099823	0.00301637	0.00129586	0.000462557	0.0045985	0.000872768	0.000534981	0.000744501	0.0037843	0.000389153	0.000516241	0.000694677	0.00434165	0.00307545	0.00494044	0.00706737	0.0048054	0.00916051	0.000677634	0.000653349	0.00388592
SMIM2	0.00600227	0.0103336	0.000770423	0.000901776	0.0155874	0.00104168	0.0633868	0.00982431	0.0173944	0.0116987	0.000196973	0.375609	0.0222529	0.000825586	0.0118387	0.308002	0.00303176	0.00594016	0.00867692	0.126041	0.000782964	0.0134335	0.0178897	0.00129586	0	0.107667	0.111663	0.00327708	0.00743425	0.0153035	0.00494473	0.00686839	0.0141843	0.137842	0.0251554	0.0117911	0.000700839	0.00752008	0.019705	0.00965808	0.0720966	0.00653317
RDH12	3.4835	1.54805	1.332	5.62216	2.71174	1.325	1.53243	0.445885	0.241183	1.00352	0.557958	0.18953	1.72473	0.0960766	1.36055	0.384832	1.98848	0.515099	0.609633	3.26278	0.099868	1.48634	0.0907378	8.29256	0.0158734	2.88682	5.28181	0.336938	3.24296	0.278137	0.00410772	0.104094	2.16733	1.20188	0.368652	2.21415	0.128035	0.469803	0.358811	0.447759	3.5558	8.00206
SPON1-AS1	0.000665283	0.388836	0.308683	0.222806	0.498318	0.729864	0.164233	0.187558	0.0198015	0.0694324	0.00310965	0.0215366	0.174787	0.119693	0.0927356	0.610717	0.0073754	0.647354	0.271199	0.502272	0.71143	0.188126	0.212586	0.00129586	2.04347	0.156231	0.108244	0.0385132	0.420685	0.313538	0.00986728	0.582867	0.241063	0.0133306	0.0154914	0.000746541	0.0513213	0.000722177	0.193717	0.102355	0.262726	0.0193576
IL27RA	4.38804	6.34626	2.75991	5.70273	3.0992	2.66805	4.26411	4.64582	3.53668	6.29413	10.3817	6.12444	10.4118	1.9583	3.54829	3.39942	2.71045	3.64141	2.09882	7.29303	6.51566	5.32077	9.43433	3.44764	4.4799	4.2068	4.11354	6.90122	5.7674	6.39538	11.0519	4.84225	5.27418	0.721505	4.69627	4.07227	1.67686	4.79761	3.89568	7.79457	5.03868	3.01633
AC068787.1	0.000665283	0.000607977	0.000770423	0.000901776	0.00440128	0.00104168	0.000726286	0.000588296	0.00077583	0.000742604	0.0616294	0.000790225	0.000636732	0.000825586	0.000691311	0.000714796	0.00395849	0.000679584	0.00643228	0.000706382	0.000782964	0.00099823	0.0040876	0.00129586	0.00768966	0.000563683	0.000872768	0.000534981	0.000744501	0.00638906	0.0192257	0.00818879	0.000694677	0.000637754	0.000615311	0.000746541	0.000700839	0.000722177	0.000762464	0.000677634	0.000653349	0.000673183
SRGAP2-AS1	0.0111153	0.0106263	0.000770423	0.0150319	0.000548389	0.00104168	0.00722489	0.00466933	0.00804471	0.000742604	0.00124996	0.0110082	0.00398414	0.00626535	0.00505226	0.0123563	0.0101572	0.00683122	0.00573096	0.00670151	0.00807667	0.00099823	0.00630818	0.0138323	0.000609534	0.00487226	0.00937426	0.00623913	0.00585019	0.00446974	0.0027828	0.00320039	0.00878604	0.00825338	0.0036791	0.00575147	0.00741759	0.00992206	0.0130041	0.0112137	0.00524724	0.000673183
FTCD-AS1	0.0088972	0.0111505	0.000770423	0.000901776	0.000548389	0.00104168	0.000726286	0.000588296	0.00077583	0.000742604	0.00643318	0.0114104	0.00788151	0.000825586	0.000691311	0.000714796	0.0334979	0.0084442	0.021867	0.0277046	0.000782964	0.00099823	0.0104737	0.00129586	0	0.000563683	0.0126012	0.000534981	0.000744501	0.00805233	0.000389153	0.0114831	0.104851	0.000637754	0.000615311	0.0102143	0.081722	0.000722177	0.0224045	0.0205337	0.000653349	0.000673183
BRDT	0.0066407	0.00526816	0.0173815	0.000901776	0.00737318	0.00883491	0.00481745	0.00307152	0.00077583	0.00793722	0.58587	0.00718457	0.00442063	0.00743871	0.0579245	0.132682	2.59875	1.45925	0.00229322	0.00677293	0.00643506	0.00830888	0.578038	0.0144457	3.20115	1.9857	0.00857679	0.00649677	1.66062	0.00337582	0.0109786	3.13154	0.000694677	0.00766188	0.00412277	0.00784878	0.00486575	0.00552661	0.00467716	4.17784	1.02367	0.00809165
WDR70	3.44088	3.81171	2.72516	2.57713	3.12325	2.77311	2.41362	3.06464	3.33463	2.63159	2.68627	3.81171	3.71584	2.48278	2.61332	3.9531	3.43472	2.44847	2.3854	2.87418	3.28523	3.64389	2.00193	2.63531	5.35257	2.72516	2.51778	2.43686	2.50464	3.60989	3.08315	3.55075	2.46299	3.45003	3.3867	3.5174	2.7672	5.0175	3.43857	3.00824	2.34875	2.80918
AL162724.2	0.333008	0.903244	0.0153009	0.233617	0.60288	0.67456	0.112821	0.131648	1.12563	1.76242	0.00639405	0.851152	0.269123	0.675611	0.36069	0.876387	0.0133853	0.0789142	0.0869393	0.487748	0.773404	0.701205	0.431459	0.867824	0.325909	0.307813	0.346727	0.311601	0.310447	1.14466	0.00718154	0.339149	0.269879	0.144245	0.752586	0.626892	0.729142	0.382506	1.02973	0.536835	0.294614	0.0456102
TTC5	3.1871	1.06376	2.42451	1.84495	1.48918	1.91973	1.64064	1.72521	2.67935	1.97733	1.99623	1.73116	1.35437	2.52012	1.77039	1.29464	1.93969	1.46662	2.3698	1.81558	2.53972	2.24609	2.16281	1.44604	2.06096	3.7629	2.22304	1.8093	1.79949	2.58776	2.5573	2.08667	2.3894	2.50643	2.75167	2.78948	2.09641	2.33687	2.7612	1.89342	2.13706	1.68772
AC009480.1	0.010455	0.000607977	0.0570499	0.0179646	0.00776215	0.00104168	0.0123639	0.354483	0.0618673	0.000742604	0.219096	0.000790225	0.000636732	0.0152877	0.000691311	0.0499831	0.306959	0.0783653	0.0751785	0.126041	0.0129334	0.00099823	0.0320895	0.00129586	0.00645035	0.0149708	0.0350341	0.0587472	0.0596869	0.070259	0.0890635	0.0220711	0.0178065	0.260248	0.00960053	0.0220311	0.0187493	0.0971749	0.000762464	0.000677634	0.0344312	0.0246109
AC137675.1	0.000665283	0.000607977	0.000770423	0.000901776	0.000548389	0.00104168	0.000726286	0.000588296	0.00077583	0.000742604	2.00359	0.000790225	0.000636732	0.000825586	0.000691311	0.000714796	0.000263007	0.000679584	0.000391093	0.000706382	0.000782964	0.00099823	0.000539784	0.00129586	0.0611604	0.000563683	0.000872768	0.000534981	0.000744501	0.000668286	0.000389153	0.000516241	0.000694677	0.000637754	0.000615311	0.000746541	0.000700839	0.000722177	0.000762464	0.000677634	0.000653349	0.000673183
CENPH	2.67619	4.94153	8.42247	4.03078	3.0089	3.56718	4.06161	3.56919	7.05824	4.4701	5.47052	4.31575	4.69422	4.5311	3.48888	5.1693	3.2802	2.07158	3.48658	2.98454	3.38821	4.62943	4.09808	2.09471	6.10775	3.29042	3.40904	4.29311	4.53825	3.48137	6.1482	4.1091	4.38804	3.02319	3.0341	4.73119	2.53301	3.1308	5.39165	3.01633	4.38238	3.48815
AC008267.7	0.311576	0.000607977	0.000770423	0.106767	0.000548389	0.00104168	0.0619255	0.016854	0.059303	0.0492538	0.0161784	0.000790225	0.0327889	0.000825586	0.000691311	0.0488177	0.0152533	0.000679584	0.0184723	0.0427642	0.0663902	0.00099823	0.000539784	0.00129586	1.0284	0.121896	0.000872768	0.000534981	0.0581074	0.345869	0.658076	0.000516241	0.000694677	0.000637754	0.000615311	0.0513213	0.000700839	0.000722177	0.000762464	0.000677634	0.0334753	0.000673183
AP000439.2	0.00367051	0.00654446	0.0110211	0.000901776	0.0023857	0.00104168	0.00469264	0.00270914	0.00077583	0.0294567	0.153914	0.00692024	0.0032566	0.0097535	0.00861703	0.0046237	0.00194639	0.0128148	0.00166196	0.0988328	0.000782964	0.153466	0.955355	0.00129586	0.000296626	0.0032146	1.76772	0.00273794	0.00613999	0.000668286	0.0211223	0.00268405	0.000694677	0.00324043	0.00836836	0.00482715	0.00527848	0.000722177	0.00527106	0.00385174	0.00837256	0.000673183
AC138430.2	0.000665283	0.000607977	0.000770423	0.000901776	0.000548389	0.00104168	0.000726286	0.000588296	0.00077583	0.000742604	0	0.000790225	0.000636732	0.000825586	0.000691311	0.000714796	0.000263007	0.000679584	0.000391093	0.000706382	0.000782964	0.00099823	0.000539784	0.00129586	0	0.000563683	0.000872768	0.000534981	0.000744501	0.000668286	0.000389153	0.000516241	0.000694677	0.000637754	0.000615311	0.000746541	0.000700839	0.000722177	0.000762464	0.000677634	0.000653349	0.000673183
RPL7P22	0.0229809	0.0142872	0.0134267	0.159813	0.0176286	0.167592	0.0324933	0.037432	0.15673	0.144251	0.00439713	0.378768	0.0192148	0.437184	0.0131671	0.182352	0.00713911	0.0204513	0.350892	0.173519	0.305133	0.231417	0.142904	0.094869	0.0709782	0.00871324	0.0153659	0.148355	0.184359	0.00617541	0.208186	0.0464088	0.0683921	0.106767	0.0152337	0.0266311	0.0496022	0.118725	0.0149016	0.0144208	0.13747	0.0757513
EPB41L2	2.44847	4.05802	6.35167	2.41484	1.67443	2.45993	3.37477	3.97392	2.02607	2.28798	3.55967	2.25074	2.85891	3.55001	1.47443	2.01112	3.98182	8.18135	2.23318	2.04046	3.34279	3.97481	5.39165	1.96264	3.93767	3.10696	3.36391	5.44051	3.38589	2.89684	5.97999	3.54908	1.67035	2.23916	1.64464	2.3458	2.83269	3.3949	3.48888	2.11228	1.11626	2.67051
RNA5SP442	0.000665283	0.0309745	0.000770423	0.000901776	0.224343	0.25297	0.000726286	0.122213	0.101796	0.000742604	0.0187234	0.000790225	0.000636732	1.11212	0.000691311	0.000714796	0.0252176	0.415767	0.0335741	0.000706382	0.467244	0.756286	0.000539784	0.00129586	0.0179912	0.000563683	0.330129	0.196726	0.000744501	0.000668286	0.000389153	0.000516241	0.000694677	0.586877	0.0748152	0.260433	0.0698467	0.0892865	0.321917	0.000677634	0.22263	1.13662
AL772337.3	0.000665283	0.000607977	0.000770423	0.000901776	0.0948779	0.00104168	0.000726286	0.000588296	0.00077583	0.000742604	0.000452202	0.0565248	8.16419	0.000825586	0.000691311	0.152554	0.00803774	0.000679584	0.000391093	0.000706382	1.84653	0.00099823	0.00615488	0.00129586	0.173505	0.000563683	0.000872768	0.000534981	0.000744501	0.00873985	0.000389153	0.00614468	0.0164491	0.000637754	0.000615311	0.000746541	0.000700839	0.000722177	0.000762464	0.505052	0.612819	0.000673183
AC004554.1	0.000665283	0.00326127	0.000770423	0.000901776	0.000548389	0.0153887	0.000726286	0.000588296	0.00077583	0.000742604	0.000534258	0.000790225	0.000636732	0.000825586	0.000691311	0.000714796	0.00126784	0.000679584	0.00182998	0.00520622	0.00897245	0.00099823	0.000539784	0.0159017	0.000360542	0.000563683	0.0101677	0.000534981	0.000744501	0.00430916	0.000389153	0.000516241	0.000694677	0.000637754	0.000615311	0.000746541	0.00481745	0.000722177	0.000762464	0.00639317	0.000653349	0.00994714
AC002310.3	0.0396778	0.065347	0.0754524	0.0205098	0.188266	0.26597	0.139873	0.335676	0.0321494	0.320595	0.00905843	0.0874992	0.133233	0.0103134	0.0358738	0.208074	0.0186977	0.0108593	0.141576	0.176166	0.118254	0.00099823	0.0214104	0.0266825	0.093991	0.967118	0.000872768	0.0120638	0.0521363	0.120234	0.364958	0.0202408	0.0709733	0.0324956	0.111403	0.046758	0.0338332	0.070306	0.0236942	0.000677634	0.465261	0.00719059
C2orf27A	1.76716	1.34314	1.93854	1.48979	0.732308	1.20188	1.70662	1.00659	0.98716	1.42186	1.55493	1.26049	0.953142	0.795206	0.667075	2.59814	0.422142	1.28678	1.17225	1.59428	2.87011	1.18389	2.40677	0.618119	1.49277	1.51134	0.781866	1.43241	1.05427	1.64111	1.59481	1.30073	1.5873	0.488991	1.29364	1.40413	0.679969	2.80532	1.69036	4.28759	1.59275	1.31593
RNU6ATAC25P	0.000665283	0.000607977	0.000770423	0.000901776	0.673298	0.00104168	0.000726286	0.000588296	0.00077583	0.000742604	2.04268	0.257617	0.000636732	0.000825586	0.000691311	0.000714796	0.000263007	0.000679584	0.0251011	0.000706382	0.000782964	0.00099823	0.000539784	0.00129586	0.400316	0.000563683	0.000872768	0.000534981	0.000744501	0.000668286	1.22363	0.000516241	0.000694677	0.000637754	0.000615311	0.000746541	0.0549288	0.000722177	0.288138	0.000677634	0.000653349	0.000673183
WWC2-AS2	0.125375	0.270464	0.0134885	0.129986	0.134312	0.559375	0.241382	0.0875292	0.20433	0.0111818	0.488719	0.0698998	0.337634	0.188205	0.0281443	0.423931	0.0481773	0.0509776	0.0189917	0.130875	0.0361694	0.457491	0.0261705	0.409125	0.380612	0.1688	0.017359	0.0698325	0.222987	0.112931	0.278681	0.658919	0.251987	0.0280322	0.0153204	0.0687328	0.0443764	0.016584	0.0913123	1.08707	0.161252	0.0436904
HMGB1P46	0.000665283	0.00532389	0.000770423	0.000901776	0.00500113	0.00104168	0.000726286	0.00497708	0.00974552	0.000742604	0.00208033	0.000790225	0.0258077	0.011358	0.000691311	0.008759	0.00483665	0.000679584	0.01185	0.0084224	0.0282541	0.0158455	0.0124075	0.00129586	0.00229218	0.010273	0.0111375	0.0109907	0.00897916	0.000668286	0.00727793	0.00436778	0.00787318	0.000637754	0.006553	0.000746541	0.000700839	0.000722177	0.000762464	0.0118467	0.0120623	0.000673183
AC109329.1	0.0128487	0.000607977	0.000770423	0.0238103	0.000548389	0.00104168	0.000726286	0.000588296	0.00077583	0.0141695	0.155994	0.000790225	0.0116295	0.0189402	0.000691311	0.000714796	0.12264	0.000679584	0.0360366	0.000706382	0.000782964	0.00099823	0.000539784	0.00129586	0.00155276	0.000563683	0.0171657	0.000534981	0.000744501	0.000668286	0.0156864	0.0175683	0.000694677	0.000637754	0.0777901	0.000746541	0.000700839	0.0144529	0.0167529	0.011553	0.0116668	0.0144605
C1orf35	3.37477	2.73304	5.75825	3.2802	5.06079	3.55734	3.37634	3.50207	4.19774	3.87911	3.61233	3.81087	4.00966	2.88206	3.81909	4.21047	2.84817	2.25197	3.43472	3.3011	3.09024	3.4378	3.66654	3.05563	4.23902	2.55297	3.59657	2.48149	3.39786	3.20048	4.36862	3.11885	3.47678	3.59202	4.93213	4.62646	3.95143	3.2332	5.0046	3.10552	3.14415	3.50822
LDHA	40.0279	55.2019	45.5898	78.7486	62.6604	103.42	78.7486	39.3797	38.9554	60.752	44.23	95.4669	79.9486	21.1356	43.6281	95.4669	29.6982	32.9752	46.2524	48.4223	70.9689	35.0509	29.8128	34.9038	53.3282	63.2876	40.9805	39.5896	53.3282	63.2876	45.9395	75.3549	59.3996	63.2876	38.5501	76.4212	16.8439	85.1654	43.3232	36.5987	53.3282	20.2723
RN7SL446P	0.0136913	0.000607977	0.112308	0.000901776	0.000548389	0.00104168	0.0162656	0.000588296	0.00077583	0.000742604	0.205286	0.000790225	0.000636732	0.000825586	0.000691311	0.014922	0.000263007	0.000679584	0.0167904	0.000706382	0.000782964	0.00099823	0.000539784	0.00129586	0.00399215	0.000563683	0.000872768	0.000534981	0.000744501	0.000668286	0.000389153	0.000516241	0.000694677	0.000637754	0.000615311	0.0151639	0.000700839	0.0153163	0.000762464	0.000677634	0.000653349	0.000673183
XCL1	1.91387	2.77311	1.57875	2.14156	1.78656	2.44598	2.00359	1.11813	1.8257	2.4167	1.56576	2.68191	2.92226	1.06606	2.51458	2.40509	0.431216	0.693519	2.14846	0.0336438	1.84435	1.94563	1.93638	0.899313	1.9857	1.01886	2.11448	1.31642	1.67916	1.81513	4.15327	0.991274	1.81779	2.02279	3.61571	1.17053	0.42755	1.45873	0.562829	1.20076	2.72324	0.0866256
RBM10	5.97999	7.00273	8.90727	6.70987	6.61827	8.06809	6.15483	8.10764	7.46487	7.06521	8.63764	7.65147	8.28561	7.16905	7.41147	6.96814	8.11322	5.64531	11.4415	6.43444	6.47474	8.14235	8.18135	8.12953	5.69373	6.90322	7.57992	5.72021	8.05248	9.10867	9.30304	6.36101	7.71933	7.54654	8.16115	7.13807	7.95653	6.00272	9.22427	7.72236	6.63935	6.95504
AL033527.3	0.0107024	0.0199738	0.729864	0.0261705	0.0341708	0.0832586	0.0160767	0.0631616	0.116874	0.149637	0.00402733	0.236798	0.0268678	0.120455	0.652304	0.0397194	1.92212	0.012683	0.0165559	0.104381	0.0878901	0.189124	0.0108733	0.175443	0.187827	0.0720042	0.108939	0.0231184	0.00909563	0.017472	0.000389153	0.0896382	0.00799372	0.0684506	0.0886193	0.056733	0.371103	0.0566339	0.538148	1.07427	0.0627224	0.0083293
AL596245.1	0.000665283	0.000607977	0.000770423	0.000901776	0.000548389	0.00104168	0.000726286	0.000588296	0.00077583	0.000742604	0.000349776	0.000790225	0.000636732	0.000825586	0.000691311	0.000714796	0.000263007	0.000679584	0.000391093	0.000706382	0.000782964	0.00099823	0.000539784	0.00129586	0.00134245	0.000563683	0.000872768	0.000534981	0.000744501	0.000668286	0.000389153	0.000516241	0.000694677	0.000637754	0.000615311	0.000746541	0.000700839	0.000722177	0.000762464	0.000677634	0.000653349	0.000673183
RNU6-90P	1.19323	1.39269	0.269255	3.66769	0.0665983	0.814198	0.488795	0.569808	1.03475	0.599091	0.759819	0.820133	0.209223	0.373117	0.585773	0.615593	0.955483	0.422001	0.32297	1.69338	0.472186	0.227231	0.604591	1.00971	0.300263	0.193557	0.525964	1.24484	1.86049	0.82933	0.203387	0.739818	0.803968	1.0292	1.12116	0.26544	0.548911	0.744915	0.128366	0.475507	1.37426	0.479657
DNMT3A	2.15995	1.96948	1.85787	1.77353	2.30286	1.92101	2.79545	5.05714	2.68312	2.11228	1.70296	2.56799	2.59875	3.6374	2.09298	3.06997	3.42363	2.51584	5.46938	2.26782	2.65796	3.56882	4.4799	1.74813	2.70471	3.81658	3.38821	2.54218	3.23665	3.4137	7.68045	2.38049	2.78034	4.86814	2.95793	3.16117	2.00136	2.60329	1.78567	3.58031	2.8346	2.52203
CYP4F22	1.62248	1.92212	0.335624	13.8531	3.88317	6.6008	5.07981	0.111993	1.2543	3.56644	2.13935	0.112463	2.28206	2.08261	2.78356	0.0198456	2.54218	0.015434	2.36124	5.99647	0.016743	1.04091	0.0187513	12.0597	0.00536512	4.63955	7.08155	1.34235	5.39662	1.009	0.00549131	0.382852	1.3525	1.50198	0.46496	2.05635	0.0792676	0.805643	0.490761	0.582365	5.42232	10.2714
AC005165.1	0.053244	0.0156462	0.119482	0.000901776	0.000548389	0.0110755	0.00555635	0.00693634	0.227755	0.293819	0.00166203	0.15132	0.097445	0.00737098	0.0100457	0.01019	0.00234962	0.553636	0.0178987	0.0051781	0.0126765	0.00099823	0.0105829	0.279218	0.00295251	0.285755	0.170753	0.0854351	0.0426478	0.00910751	0.0222759	0.0267625	0.00484068	0.0475655	0.012683	0.0151088	0.278881	0.015269	0.0351104	0.116058	0.0729563	0.138451
PPIAP16	0.557958	0.268577	0.33925	0.311552	0.416757	0.939371	0.239865	0.229926	0.493288	0.29323	0.79955	0.368474	0.664576	0.547551	0.492471	0.564593	0.133816	0.197858	0.428771	0.457821	0.405354	0.561027	0.134037	0.544303	0.281711	0.389461	0.413052	0.288098	0.451752	0.308252	0.582681	0.08602	0.171492	0.355079	0.131954	0.399315	0.115569	0.320595	0.317024	0.460684	0.257832	0.160822
AL662844.3	0.16167	0.224023	0.422306	0.247095	0.000548389	0.0203228	0.25957	0.256314	0.534754	0.0287009	0.00571581	0.305449	0.218364	0.200502	0.0185909	0.882844	0.118369	0.213585	0.214272	0.0162673	0.000782964	0.0593502	0.0193492	0.157039	0.206847	0.0546594	0.053244	0.395139	0.067843	0.0846173	0.0800089	0.13138	0.0148259	0.466156	0.0231201	0.0302178	0.599827	0.191508	0.134037	0.458669	0.10506	0.0176784
PDE5A	2.73028	1.82148	2.00301	0.951	1.05393	1.20117	1.37426	3.49125	1.00872	2.4307	0.141789	1.74555	0.66788	1.26825	0.526299	0.584475	2.17201	21.0042	1.49468	1.78094	2.58533	0.760233	3.34279	3.09983	0.578477	3.83345	0.833426	9.45949	1.90139	3.25388	5.18565	2.00409	1.7914	3.74315	0.539939	1.13073	6.73848	2.04492	1.46499	5.05036	0.908008	1.97624
FTLP10	0.0218716	0.275932	0.124182	0.080435	0.428397	0.00104168	0.00552938	1.16695	2.61271	0.00549007	0.000952529	0.056866	0.000636732	0.833426	1.87551	0.0100982	0.640316	0.000679584	0.0430548	0.000706382	0.000782964	0.246183	0.0161767	1.54589	0.000612709	0.398255	3.20687	0.930751	1.21977	0.0532389	0.000389153	0.0132711	0.00481745	0.363119	0.017241	0.310034	0.00681521	0.00793369	0.0174981	0.00836644	0.131384	0.339011
RN7SL648P	0.400403	0.330752	0.108289	0.241183	0.249014	0.00104168	0.243697	1.07024	0.97172	0.683779	0.639618	0.1238	0.0121516	0.0201639	0.290906	0.2732	0.0845626	0.324358	1.11551	0.871384	0.439881	0.042033	0.646179	0.706019	0.000726079	0.592892	0.000872768	0.284078	0.51884	1.0327	0.0513213	0.350056	0.124746	0.640922	0.000615311	0.103035	0.961036	0.273066	0.141385	0.113857	0.362417	0.57358
LINC01730	0.15184	0.713355	0.53798	0.344898	0.651375	0.339876	0.726288	0.327813	0.0806267	0.462122	0.138318	0.43488	0.688053	0.00940735	0.549614	1.91973	0.0616294	0.200597	0.197565	0.499785	0.302256	1.35516	0.00660158	0.0220665	0.354387	0.119924	0.236153	0.0797417	0.0773318	1.00462	0.315237	0.726106	0.249475	0.115564	0.632113	0.869168	0.283879	0.277038	0.704933	0.0587398	0.828176	0.240847
RNU6-1045P	0.25578	0.654851	0.000770423	1.02088	0.0639145	1.03825	0.482014	0.336852	0.00077583	0.000742604	0.00812468	0.000790225	0.205695	0.000825586	0.119118	1.66929	0.333175	0.000679584	0.47285	0.921725	0.295202	0.2236	0.000539784	0.00129586	0.122065	0.0493566	0.000872768	0.293594	0.000744501	0.476697	0.0400105	0.176166	0.205145	0.0462388	0.24265	0.0893647	0.378827	1.0498	0.000762464	0.000677634	1.36327	0.100873
AC110774.1	0.00518755	0.00301032	0.068502	0.000901776	0.100507	0.00104168	0.00494768	0.0123254	0.0146131	0.010002	0.00157394	0.122688	0.000636732	0.206395	0.000691311	0.0064289	0.00542552	0.013234	0.206985	0.000706382	0.00578618	0.00099823	0.000539784	0.00129586	0.00427787	0.00265294	0.00882697	0.00817619	0.0524366	0.00945246	0.0132596	0.00223918	0.00742694	0.0153097	0.55514	0.00653599	0.218482	0.0065792	0.0632701	0.00674542	0.000653349	0.12391
AL158801.4	0.0174006	0.100572	0.240524	0.0462015	0.0232349	0.0882806	0.0113195	0.000588296	0.0889257	0.119398	0.00358855	0.0970399	0.0928145	0.232234	0.20622	0.114786	0.013504	0.0999426	0.0105518	0.0650632	0.229276	0.46909	0.0231502	0.00129586	0.00163393	0.00709226	0.0698929	0.0431917	0.0849824	0.014129	0.0163576	0.012512	0.0270535	0.0138229	0.217095	0.158129	0.000700839	0.0197218	0.110543	0.0463898	0.0154564	0.0463869
AL359258.3	0.00947106	0.0108509	0.0369633	0.00989681	0.00680767	0.0177629	0.00619587	0.00634202	0.00548883	0.0168599	0.00182129	0.0266342	0.0248914	0.0064526	0.01063	0.00465213	0.00531693	0.0074766	0.00435097	0.0320895	0.00706065	0.00922218	0.0101713	0.00129586	0.00870712	0.0122511	0.0114208	0.00696455	0.00487702	0.0119311	0.0220692	0.0026935	0.00958426	0.00789255	0.00536512	0.000746541	0.00809601	0.00604335	0.0213438	0.0258106	0.00854281	0.00513025
ZNF304	2.68694	2.39242	1.05597	2.15308	1.07486	2.72126	1.17555	2.78096	2.14386	2.44907	2.73931	1.25612	1.78821	3.08118	2.52453	2.61593	1.56285	2.86353	4.96983	1.84549	2.10753	1.58594	2.90624	2.6497	3.02453	2.08494	2.02177	2.32258	3.36672	3.69736	2.79342	2.08217	1.11591	2.65036	2.51209	2.07278	3.74475	2.05752	1.61353	3.51583	1.61054	2.68374
ATP6AP2	15.0565	18.4271	16.1241	12.9301	11.2711	14.9752	15.0246	14.8777	9.71626	15.7907	16.0285	16.9364	18.6335	12.5387	15.9271	25.8339	16.7726	19.595	19.4848	22.199	13.5141	9.33494	34.4493	12.2232	13.8374	17.6005	12.8307	16.5026	15.7136	23.1319	11.4326	11.074	17.658	15.8621	15.6549	12.3553	17.6005	13.0922	10.5774	21.5884	16.6085	12.2232
RN7SL714P	0.000665283	0.000607977	0.000770423	0.000901776	0.000548389	0.00104168	0.000726286	0.00910507	0.00077583	0.000742604	0	0.000790225	0.000636732	0.000825586	0.000691311	0.0148274	0.000263007	0.0127553	0.000391093	0.000706382	0.000782964	0.00099823	0.00897916	0.00129586	0	0.000563683	0.000872768	0.000534981	0.000744501	0.0116654	0.000389153	0.000516241	0.000694677	0.0111375	0.000615311	0.000746541	0.000700839	0.000722177	0.000762464	0.000677634	0.0123579	0.000673183
AP001207.1	0.0302178	0.143706	0.0109386	0.368262	0.00656396	0.215364	0.796171	0.122882	0.0197848	0.261043	0.217765	0.0214624	0.000636732	0.461051	0.0922062	0.28752	0.0187557	0.163154	0.206476	0.166616	0.0476767	0.0679125	0.187439	0.0582358	0.253094	0.226611	0.331865	0.250271	0.502272	0.144152	0.015432	0.017359	0.174745	0.391627	0.133538	0.0698698	0.118451	0.0362745	0.234181	0.102057	0.224226	0.1238
ATP23	3.92045	2.9906	5.31298	3.64141	4.04759	3.49354	4.07486	2.94391	3.50668	2.91689	3.92992	4.5884	4.44397	3.50822	3.65748	2.75867	3.29906	2.38656	2.37806	4.93571	2.25014	2.76515	3.49962	2.39127	3.43331	3.24803	2.57788	3.65991	3.10552	2.39373	4.35608	3.76207	4.13145	3.5936	3.1871	4.33432	2.27308	3.94184	4.86814	2.74062	3.24226	2.89952
AC008079.1	0.0164118	0.063958	0.0201055	0.0118204	0.0260379	0.0177676	0.0483279	0.167694	0.0124696	0.00845559	0.00329546	0.0132922	0.0181199	0.0156047	0.0304896	0.026069	0.00827033	0.0384899	0.148143	0.0172581	0.0153842	0.0160317	0.0213407	0.0220195	0.00231272	0.0143322	0.0215743	0.0244589	0.272336	0.0620255	0.162229	0.0168058	0.0437098	0.119912	0.029629	0.0220195	0.0791585	0.0128296	0.0161856	0.02261	0.0136592	0.0372931
MTND4P24	2.60072	6.65146	1.90809	3.19829	2.70022	2.01507	7.57018	1.08223	5.40427	2.63965	4.15136	4.90263	4.0652	2.73366	3.46607	5.06561	3.41439	13.8089	3.96001	4.52107	7.27635	1.82459	2.41427	2.9513	4.01597	3.71666	2.88479	3.87477	3.65017	1.30787	3.69814	1.25256	4.02008	7.51703	3.59975	2.30819	2.9687	4.00013	4.75803	4.82711	16.369	1.78567
AC244100.3	0.000665283	0.000607977	0.00548104	0.000901776	0.000548389	0.00104168	0.000726286	0.000588296	0.00077583	0.000742604	0.000976239	0.000790225	0.000636732	0.000825586	0.00608761	0.00662255	0.00185211	0.000679584	0.000391093	0.000706382	0.000782964	0.00099823	0.00245316	0.00129586	0.000803958	0.00269562	0.000872768	0.000534981	0.000744501	0.000668286	0.000389153	0.000516241	0.000694677	0.000637754	0.00318642	0.000746541	0.000700839	0.000722177	0.000762464	0.000677634	0.000653349	0.000673183
AL035411.1	0.681514	1.05256	0.9734	1.73216	1.82863	1.52247	0.967488	0.339876	1.95053	0.907458	1.51359	1.11886	1.39102	1.09743	1.41797	2.50025	0.694249	1.38669	0.356976	1.52862	1.138	2.26959	0.875358	1.94643	2.00409	1.1482	1.58976	0.878548	1.29765	0.489696	1.36875	0.491303	0.885335	0.429839	1.27121	0.779665	0.548286	1.46963	1.22156	0.640922	1.2111	0.772401
AL157944.1	0.000665283	0.000607977	0.0087772	0.000901776	0.000548389	0.0922141	0.00856578	0.000588296	0.00077583	0.000742604	8.06287e-05	0.000790225	0.000636732	0.0107312	0.000691311	0.0303597	0.000263007	0.00674758	0.00276782	0.000706382	0.000782964	0.00099823	0.000539784	0.00129586	0.000377551	0.000563683	0.000872768	0.00694259	0.000744501	0.000668286	0.00274843	0.000516241	0.00743425	0.000637754	0.000615311	0.00821919	0.0122453	0.000722177	0.000762464	0.0204513	0.0367252	0.000673183
DSCR4-IT1	0.000665283	0.00717088	0.000770423	0.000901776	0.000548389	0.00104168	0.000726286	0.000588296	0.00077583	0.000742604	0.000282929	0.000790225	2.51337	0.000825586	0.000691311	0.000714796	0.179174	0.000679584	0.000391093	0.000706382	0.000782964	0.00099823	0.000539784	0.00129586	2.7009	0.000563683	0.000872768	0.000534981	0.000744501	0.000668286	0.0047445	0.00662936	0.000694677	0.000637754	0.000615311	0.000746541	0.000700839	0.000722177	0.000762464	0.000677634	0.000653349	0.000673183
HMGN2P10	0.015269	0.0200593	0.0621655	0.0342221	0.0121723	0.321642	0.0684456	0.124746	0.0659216	0.191273	0.145375	0.516764	0.0138301	0.0252003	0.0778143	0.0542915	0.000263007	0.108389	0.0199503	0.174618	0.018676	0.0560217	0.184388	0.152225	0.300263	0.0120608	0.000872768	0.0642845	0.139243	0.0236062	0.418503	0.0108671	0.000694677	0.127226	0.0432521	0.000746541	0.0414272	0.0570499	0.169814	0.000677634	0.0137929	0.142494
AC141257.2	0.000665283	0.000607977	0.000770423	0.000901776	0.000548389	0.00104168	0.000726286	0.000588296	0.00077583	0.000742604	0	0.000790225	0.000636732	0.000825586	0.000691311	0.000714796	0.00212931	0.000679584	0.000391093	0.000706382	0.000782964	0.00099823	0.000539784	0.00129586	0	0.000563683	0.000872768	0.000534981	0.000744501	0.000668286	0.000389153	0.000516241	0.000694677	0.000637754	0.000615311	0.000746541	0.000700839	0.000722177	0.000762464	0.000677634	0.000653349	0.000673183
RLIMP1	0.383479	0.110628	0.0235189	0.119354	0.267237	0.0829689	0.198201	0.0408126	0.0146344	0.14874	0.00372514	0.0151137	0.0898776	0.165253	0.124395	0.0208848	0.081273	0.43993	0.278189	0.0687101	0.304173	0.323365	0.247308	0.23788	0.0147235	0.070259	0.0835854	0.111595	0.0356459	0.306959	0.016381	0.18165	0.149761	0.0740934	0.300849	0.179978	0.0104302	0.735185	0.0522809	0.0781345	0.0796499	0.0671158
COPS5P1	0.00620637	0.000607977	0.000770423	0.0118139	0.00397148	0.00104168	0.000726286	0.00417867	0.00855561	0.000742604	0.00243832	0.00850016	0.0055145	0.0157638	0.00702229	0.0167151	0.00641791	0.0101856	0.000391093	0.000706382	0.0086269	0.0252906	0.00372135	0.154705	0.000840057	0.0989881	0.0146985	0.00600339	0.00762711	0.000668286	0.000389153	0.000516241	0.000694677	0.015593	0.000615311	0.000746541	0.000700839	0.000722177	0.0209967	0.00610426	0.000653349	0.00675837
MIR129-2	0.0823246	0.000607977	0.000770423	0.000901776	0.000548389	0.00104168	0.000726286	0.000588296	0.00077583	0.000742604	0.0078885	0.000790225	0.000636732	0.000825586	0.000691311	0.000714796	0.000263007	0.000679584	0.000391093	0.000706382	0.000782964	0.00099823	0.000539784	0.00129586	0	0.000563683	0.000872768	0.000534981	0.000744501	0.000668286	0.000389153	0.000516241	0.000694677	0.000637754	0.000615311	0.000746541	0.000700839	0.000722177	0.000762464	0.000677634	0.000653349	0.000673183
AL158166.1	0.407357	0.0141127	0.370832	0.188519	0.228044	0.208275	0.182814	0.00767268	0.0136668	0.409294	0.00349085	0.400123	2.61146	0.373117	0.0336319	0.356194	0.271045	0.39296	0.479939	0.102605	0.878969	0.101261	0.0744653	1.28447	5.53353	0.550242	0.553996	0.0272764	0.353296	2.08613	0.0130973	0.345814	0.336938	0.000637754	0.503804	0.556235	0.0113807	1.08843	0.326523	4.06879	0.524535	0.397924
TREH	0.0107279	0.00597186	0.0366227	0.00726642	0.00478485	0.0126793	0.0862601	0.0176431	0.104193	0.0153678	0.00214682	0.0135002	0.00748402	0.0126568	0.0135482	0.00624561	0.121523	0.0899701	0.00366481	0.0105616	0.0615751	0.00870214	0.0177356	0.100321	0.00461362	0.0109937	0.00656749	0.0134182	0.156991	0.0317164	0.0043132	0.0532836	0.0231633	0.0314262	0.00338655	0.00977912	0.0778384	0.015703	0.0112505	0.01351	0.00562584	0.0157677
AC138466.5	0.347192	0.17162	0.0598123	0.168898	0.0967091	0.0146631	0.162591	0.449179	0.159186	0.440462	0.840386	0.190503	0.130723	0.100467	0.161438	0.0722898	0.447581	0.0180651	0.588686	0.323277	0.0947559	0.161623	0.670171	0.148854	0.52385	0.210243	0.143323	0.126628	0.111226	0.550094	0.220943	0.071181	0.599668	1.4182	0.0260999	0.325701	0.155382	0.447069	0.109215	0.0651164	0.308539	0.255855
AL049861.1	0.000665283	0.0769239	0.000770423	0.000901776	0.000548389	0.00104168	0.000726286	0.000588296	0.00077583	0.000742604	0.00126706	0.000790225	0.000636732	0.000825586	0.000691311	0.000714796	0.000263007	0.000679584	0.000391093	0.000706382	0.000782964	0.00099823	0.000539784	0.00129586	0.00168248	0.000563683	0.000872768	0.000534981	0.000744501	0.000668286	0.000389153	0.000516241	0.000694677	0.000637754	0.000615311	0.000746541	0.000700839	0.000722177	0.000762464	0.000677634	0.000653349	0.000673183
NOP16	3.1005	4.80426	7.0468	8.52464	5.17183	7.28838	5.03985	2.6497	5.08312	5.30918	6.0319	4.42151	5.05714	3.99581	5.84302	4.71811	3.73795	3.0714	6.51937	3.92568	3.63906	6.59309	2.36792	6.3186	3.48137	3.98377	4.29131	3.69066	4.39009	3.20758	3.49809	4.92627	4.00532	3.27877	5.94862	4.14342	4.06965	4.27344	4.6202	5.21407	5.1667	4.89143
HEY2	2.59498	2.74519	3.33844	0.581422	1.90848	0.75074	1.92368	1.30195	2.11448	2.25255	0.712813	2.92618	1.11735	2.11106	2.32258	1.62099	1.09497	2.40626	1.58883	1.67283	3.02926	1.03157	0.748594	1.61303	0.180571	2.14967	1.46867	2.82996	1.54533	0.578038	3.5936	1.66929	1.40692	1.37843	0.586877	1.45925	0.940849	1.46145	0.762234	1.16906	0.619572	0.504745
AC087742.1	0.11398	0.0629162	0.243598	0.156967	0.139421	0.0153148	0.000726286	0.0802367	0.403051	0.118002	0.00148576	0.216389	0.450027	0.0101632	0.0600809	0.113565	0.00702634	0.0493065	0.23923	0.0790646	0.0348665	0.00099823	0.075039	0.0932636	0.174703	0.016591	0.000872768	0.0118112	0.00790447	0.0705369	0.17941	0.00766406	0.149658	0.358991	0.19856	0.141779	0.155575	0.018059	0.213118	0.0386975	0.179671	0.182814
ACOX2	0.200639	0.100974	0.188205	0.570631	0.133233	1.88356	0.280154	0.275242	0.431042	0.353296	0.105312	0.275932	1.78467	0.246838	0.283746	0.0335427	0.0350569	3.19762	0.0268848	0.433113	0.42755	0.0806267	0.274821	2.10753	1.51959	0.382376	0.215449	1.03884	0.414009	0.187584	0.252838	0.562186	0.384888	0.261198	0.0428118	0.15635	1.09956	1.46189	0.437018	0.693897	0.305133	0.0637033
INTS13	5.70629	6.70175	5.22522	8.72279	5.73102	7.4876	7.25208	5.63324	6.35339	5.32851	7.93235	6.32902	6.80615	4.74321	5.48419	5.4731	6.65918	4.15421	3.81658	10.0168	5.40295	6.20941	7.90754	4.20873	7.31537	7.68585	6.07051	5.66117	6.551	4.16788	5.44598	9.45022	7.2465	4.63646	5.24052	6.28927	4.57098	8.00497	12.6262	5.01875	9.00501	4.68692
SLC25A51P2	0.00983883	0.00692415	0.00754093	0.0111651	0.000548389	0.0138717	0.000726286	0.000588296	0.00077583	0.00707456	0.22263	0.000790225	0.000636732	0.0091549	0.0230218	0.00701235	0.0350788	0.000679584	0.0109014	0.000706382	0.000782964	0.00099823	0.000539784	0.00129586	0.335263	0.00389617	0.000872768	0.000534981	0.000744501	0.000668286	0.0171701	0.0128597	0.000694677	0.00494473	0.000615311	0.000746541	0.000700839	0.000722177	0.000762464	0.000677634	0.000653349	0.0109176
MAJIN	0.0157097	0.00456057	0.00817098	0.0142367	0.00694071	0.0122249	0.109357	0.00840509	0.00697705	0.00610707	0.51271	0.000790225	0.0202246	0.00648039	0.0458408	0.0046674	0.00892697	0.000679584	0.0044308	0.00577764	0.000782964	0.00923512	0.00235504	0.0142045	0.0259184	0.0025495	0.000872768	0.00818879	0.00772162	0.000668286	0.0163221	0.0284111	0.00421493	0.0066407	0.00696171	0.00754885	0.00817619	0.000722177	0.00686919	0.00618647	0.0071678	0.0105555
AC119150.1	0.754601	0.513491	1.00937	0.186933	0.277038	1.35795	1.87551	0.226328	1.0398	0.758128	0.727628	0.742791	0.6166	0.837102	0.534987	0.138984	0.838578	0.126101	1.06661	0.375702	0.313177	0.0998812	0.588159	0.236372	0.591559	1.57438	0.79738	0.352988	0.00946502	0.0326082	0.0332532	1.11843	0.191137	0.499678	0.964178	0.983681	1.20594	0.45449	0.870085	0.0179041	1.14007	0.373292
PROSER2	3.31431	2.3724	6.75715	2.93999	5.0667	5.70273	0.131868	3.16182	3.5151	3.00221	3.16895	2.24846	3.55209	5.67804	3.83093	1.96264	7.51703	2.92163	2.25419	2.94391	2.04434	5.02697	3.64552	4.79087	15.1815	3.16117	3.70707	4.44975	3.24084	1.64726	2.89512	2.4225	2.42639	2.63648	2.92226	3.6722	1.60036	5.7737	5.2378	4.27726	2.6304	2.7691
PPP1R7	6.26604	5.92964	5.83396	8.45791	5.76423	7.36075	5.92002	5.0319	6.91902	7.88012	4.92738	7.11219	6.33235	4.98236	6.00602	5.7044	4.46725	5.5071	5.28428	5.25047	6.54484	6.97656	5.61822	6.86725	4.87819	5.65959	7.36075	5.46641	5.90958	5.54462	5.16039	6.07747	5.64123	6.70987	5.66525	5.58841	3.97017	5.97379	6.75916	5.31959	5.49345	6.29249
HNRNPA2B1	27.9726	31.5488	22.0968	22.4477	18.4271	21.1356	24.0077	26.6572	35.0509	23.3746	30.8881	31.4507	33.4051	17.9216	22.345	41.74	21.8111	21.9865	25.5458	26.99	26.1287	22.1469	29.3916	15.7136	41.2863	36.4476	25.7002	28.4158	25.5458	35.7603	50.1589	21.185	39.8261	36.1027	17.2692	30.6627	19.9679	21.8504	29.1849	18.3435	36.5987	20.6965
AP001468.1	0.000665283	0.000607977	0.000770423	0.0682034	0.000548389	0.00104168	0.017379	0.000588296	0.00077583	0.000742604	0.000194262	0.0358788	0.00722611	0.023106	0.000691311	0.0158615	0.000263007	0.00775667	0.000391093	0.0090427	0.000782964	0.0169719	0.000539784	0.00129586	0.000791604	0.000563683	0.0117711	0.000534981	0.000744501	0.000668286	0.000389153	0.0654837	0.0201177	0.000637754	0.000615311	0.000746541	0.120141	0.000722177	0.0108187	0.0790448	0.0332595	0.000673183
RN7SL25P	0.0524189	0.000607977	0.017967	0.000901776	0.0361405	0.00104168	0.000726286	0.0858756	0.00077583	0.000742604	0.010566	0.000790225	0.000636732	0.000825586	0.000691311	0.000714796	0.000263007	0.000679584	0.000391093	0.000706382	0.0191431	0.0587707	0.000539784	0.00129586	0.00564843	0.0122101	0.000872768	0.000534981	0.000744501	0.000668286	0.000389153	0.000516241	0.0147826	0.0125138	0.0461705	0.000746541	0.000700839	0.127608	0.0211487	0.000677634	0.000653349	0.000673183
MIR6720	0.000665283	0.000607977	0.000770423	0.000901776	0.000548389	0.00104168	0.000726286	0.000588296	0.00077583	0.000742604	0	0.000790225	0.000636732	0.000825586	0.000691311	0.000714796	0.000263007	0.000679584	0.000391093	0.000706382	0.000782964	0.00099823	0.000539784	0.00129586	0	0.000563683	0.000872768	0.000534981	0.000744501	0.000668286	0.000389153	0.000516241	0.000694677	0.000637754	0.000615311	0.000746541	0.000700839	0.000722177	0.000762464	0.000677634	0.000653349	0.000673183
AC020703.1	0.000665283	0.000607977	0.0638253	0.000901776	0.000548389	0.00104168	0.0102856	0.187268	0.035596	0.0942022	0.133816	0.000790225	0.000636732	0.0257689	0.000691311	0.000714796	0.0114869	0.000679584	0.0663933	0.000706382	0.0399871	0.00099823	0.0141775	0.00129586	0.103271	0.00615153	0.0123009	0.00901061	0.0331191	1.77997	0.173804	0.000516241	0.368797	0.000637754	0.000615311	0.0168843	0.00887627	0.257484	0.0489469	0.0340481	0.0393688	0.1462
OR51E2	0.051932	0.0107486	0.0149079	0.000901776	0.00428607	0.0715428	0.00564295	0.00263365	0.0114325	0.0117294	0.0018832	0.00764984	0.00381989	0.0103608	0.00392694	0.0179144	0.00446974	0.0790308	0.00915129	0.0149866	0.0212417	0.0861282	0.012339	0.0267715	0.00144694	0.0131371	0.000872768	0.00898908	0.00932813	0.0145421	0.00258989	0.0155461	0.0105044	0.00376862	0.0107361	0.00672882	0.00819091	0.00815367	0.0151088	0.0136717	0.00405439	0.0722983
MIR100HG	1.5667	0.925458	1.53801	0.486169	1.26088	1.11813	0.926547	0.097321	0.146836	1.76494	0.067298	0.775987	2.73304	0.739544	0.37015	1.53027	0.212984	6.87159	0.179647	0.54897	1.1349	0.922196	1.17967	1.39841	3.5604	1.70078	0.153977	3.48815	0.380939	1.92101	1.2732	1.0327	0.944586	1.40413	0.267948	0.302833	3.19074	1.78567	1.12015	6.31679	0.25757	0.311254
AP002992.1	0.000665283	0.0077138	0.000770423	0.000901776	0.0124041	0.00104168	0.000726286	0.00742296	0.0131798	0.000742604	1.24102	0.0137123	0.00556257	0.000825586	0.0125338	0.00755944	0.139312	0.00613999	0.015824	0.000706382	0.000782964	0.00099823	0.0101874	0.0244056	0.0137637	0.0157243	0.0147982	0.00341178	0.0126147	0.000668286	0.164652	0.0111119	0.000694677	0.0601794	0.0100637	0.0170133	0.00668317	0.000722177	0.00870592	0.0229174	0.000653349	0.00681981
CYP2E1	0.200502	0.0148738	0.270985	0.0132639	0.576108	0.0126448	0.0868025	0.329041	0.00915129	0.0118881	0.0109728	0.0293929	0.217853	0.176166	0.658642	0.00591888	1.70249	0.0881686	0.0492574	0.00633822	0.0131427	0.0348665	0.271687	1.52293	0.00363227	0.622583	0.895002	0.057093	0.318567	0.0811541	0.0145892	0.0481403	0.010687	0.203527	0.244374	0.229428	0.366628	0.238722	0.0797417	0.308093	0.57384	0.996781
AP003041.2	1.69932	0.011697	0.654851	4.02234	1.74609	2.90764	2.56225	0.208026	2.90027	0.000742604	0.258854	0.000790225	0.0106476	0.000825586	0.439426	0.0129974	0.00383768	0.130756	0.0102889	1.40023	0.000782964	4.23818	0.0819009	0.256143	0.00245316	3.50586	0.894721	0.0977617	0.0135881	0.00633199	0.0286323	1.97733	2.08613	0.000637754	0.262752	0.00793257	1.03005	0.0133176	0.000762464	0.000677634	2.28081	0.0556923
PES1	6.52556	6.76335	10.2282	9.27521	7.10235	9.43433	8.60659	6.68081	6.35514	9.07899	8.16419	7.34587	7.50339	7.74491	8.26821	6.54295	8.98802	5.59128	9.13888	8.61804	8.56062	10.3052	6.06675	7.62376	9.78909	7.36329	8.23755	6.41258	6.76539	7.90453	7.41147	8.62199	6.83685	7.16144	6.41431	11.3916	4.75904	7.56556	7.21945	6.44786	6.17986	7.50889
ADAM20P2	0.000665283	0.000607977	0.000770423	0.000901776	0.000548389	0.00104168	0.000726286	0.000588296	0.00077583	0.000742604	0.0911108	0.000790225	0.000636732	0.000825586	0.000691311	0.000714796	0.000263007	0.000679584	0.000391093	0.000706382	0.000782964	0.00099823	0.000539784	0.00129586	0.00210297	0.000563683	0.000872768	0.000534981	0.000744501	0.00453269	0.000389153	0.00259025	0.000694677	0.000637754	0.00629388	0.000746541	0.000700839	0.000722177	0.000762464	0.000677634	0.000653349	0.000673183
USP3-AS1	0.165253	0.444107	0.2732	0.948214	0.358811	0.419627	0.358331	0.300754	0.316385	0.161349	0.00611359	0.272671	0.172247	0.346488	0.378195	0.36154	0.658642	0.333379	0.364204	0.949984	0.203387	0.551276	0.466714	0.345869	0.167273	0.435687	0.264194	0.370441	0.318904	0.399834	0.290334	0.339876	0.456877	0.792933	0.12466	0.411968	0.567619	0.488566	0.259288	0.327297	0.382376	0.462987
IGLC7	0.581197	3.41139	1.23895	0.000901776	0.512877	1.92645	0.229617	0.0409507	6.08895	0.753709	7.28377	0.323737	1.89342	2.16733	5.51112	1.68715	1.33155	9.25705	0.0169778	0.0366829	0.0123144	4.79087	7.22396	7.87714	0.647235	0.000563683	1.76821	2.43993	0.0498688	2.2191	0.274082	8.0647	0.670828	0.0142785	0.834099	7.16433	0.0100164	0.0113421	2.89864	12.9301	7.43345	3.25841
AC078899.3	0.000665283	0.000607977	0.000770423	0.000901776	0.0665983	0.00104168	0.000726286	0.000588296	0.00077583	0.000742604	2.34606	0.000790225	0.0165999	0.000825586	0.0249734	0.000714796	0.508071	0.000679584	0.177982	0.000706382	0.0258991	0.00099823	0.0120115	0.00129586	0.497976	0.000563683	0.000872768	0.000534981	0.000744501	0.000668286	0.827557	0.000516241	0.000694677	0.000637754	0.000615311	0.000746541	0.000700839	0.0216546	0.000762464	0.000677634	0.000653349	0.0233831
MIR516A2	0.000665283	0.000607977	0.000770423	0.000901776	0.000548389	0.00104168	0.000726286	0.000588296	0.00077583	0.000742604	0.865998	0.000790225	0.000636732	0.000825586	0.000691311	0.000714796	0.000263007	0.000679584	0.228473	0.000706382	0.000782964	0.00099823	0.000539784	0.00129586	0.00512395	0.000563683	0.000872768	0.000534981	0.000744501	0.000668286	0.265614	0.000516241	0.000694677	0.000637754	0.000615311	0.000746541	0.000700839	0.000722177	0.000762464	0.000677634	0.000653349	0.000673183
RNU6-919P	0.000665283	0.000607977	0.000770423	0.000901776	0.000548389	0.00104168	0.000726286	0.0268806	0.00077583	0.000742604	0.806077	0.000790225	0.000636732	0.000825586	0.000691311	0.0900216	0.000263007	0.000679584	0.000391093	0.000706382	0.000782964	0.00099823	0.000539784	0.00129586	0.00345754	0.000563683	0.138018	0.000534981	0.000744501	0.149751	0.000389153	0.000516241	0.000694677	0.000637754	0.000615311	0.000746541	0.0752748	0.000722177	0.000762464	0.000677634	0.000653349	0.000673183
LINC01548	0.000665283	0.000607977	0.000770423	0.000901776	0.0472031	0.00104168	0.000726286	0.000588296	0.00077583	0.000742604	0.0215647	0.000790225	0.000636732	0.000825586	0.000691311	0.000714796	0.00194364	0.000679584	0.00314291	0.000706382	0.000782964	0.0161003	0.0090149	0.00129586	0.132854	0.000563683	0.000872768	0.000534981	0.000744501	0.000668286	0.0276995	0.00955667	0.000694677	0.000637754	0.000615311	0.000746541	0.000700839	0.000722177	0.000762464	0.000677634	0.000653349	0.000673183
RPS13P2	2.24609	3.41904	5.77508	6.17179	7.84092	4.5884	3.15754	2.59199	2.86228	3.41978	4.39299	5.02583	4.30811	3.70434	5.05251	4.85255	3.29406	4.88699	3.24585	2.05752	6.30442	4.08805	2.86981	4.98346	5.42918	2.70867	3.43403	4.06786	3.72799	4.70332	6.36269	2.8073	2.74264	4.43348	4.28759	5.05036	2.58902	4.23902	6.86098	4.77441	3.40832	2.75933
HSDL2	5.10209	6.11444	6.90809	7.23158	8.96671	6.77609	5.23412	6.21571	8.11322	6.93879	4.15867	10.1824	4.8892	8.28191	5.56559	10.1704	6.35514	8.39543	3.86401	6.92782	4.26775	5.0469	5.10569	5.71884	5.50024	7.00933	4.99994	5.83396	5.3044	5.24184	3.85733	4.80535	7.67463	6.85223	4.52217	5.82189	6.37352	7.54916	6.13658	5.20511	5.9707	6.64362
RPL31P9	0.000665283	0.000607977	0.000770423	0.000901776	0.15054	0.00104168	0.000726286	0.000588296	0.0570961	0.000742604	0.00138838	0.000790225	0.139243	0.000825586	0.000691311	0.000714796	0.000263007	0.000679584	0.000391093	0.000706382	0.064494	0.00099823	0.000539784	0.00129586	0.00937219	0.000563683	0.000872768	0.0545358	0.000744501	0.0214878	0.000389153	0.000516241	0.000694677	0.000637754	0.000615311	0.000746541	0.000700839	0.000722177	0.000762464	0.0278501	0.000653349	0.000673183
LINC00395	0.000665283	0.000607977	0.000770423	0.000901776	0.00454749	0.00104168	0.000726286	0.000588296	0.00077583	0.000742604	0.00026253	0.000790225	0.000636732	0.000825586	0.000691311	0.000714796	0.00180619	0.000679584	0.00277667	0.00792499	0.00943469	0.00099823	0.000539784	0.00129586	0.000666034	0.000563683	0.000872768	0.000534981	0.000744501	0.000668286	0.0027594	0.000516241	0.000694677	0.000637754	0.000615311	0.000746541	0.000700839	0.000722177	0.000762464	0.000677634	0.000653349	0.000673183
PTCD3	3.48888	4.03344	3.68669	4.21319	3.67851	3.72481	4.07955	4.96659	4.37748	3.49047	4.56886	5.13349	4.08134	3.6253	4.02463	3.73128	5.07131	3.88164	4.64479	4.86814	3.80744	4.96113	4.20061	3.32806	5.02	4.72354	4.04489	3.6859	3.90591	4.37655	4.71074	4.89702	4.56995	3.58898	3.92735	4.24183	3.58973	4.68692	4.60586	4.76238	4.70332	4.29953
STARD5	2.58648	2.73694	1.4008	1.33553	2.04268	2.59266	2.08039	1.32276	2.4931	0.96565	0.261079	1.59788	1.56721	1.58332	1.64726	2.80985	1.12895	0.931406	1.67738	2.04319	1.12744	1.01541	1.20594	2.01507	0.00348536	0.746957	2.32688	1.04269	1.33236	0.609633	0.361143	2.09349	0.768014	1.02009	1.50841	1.6944	1.36164	1.4246	1.10393	0.391878	1.23461	1.87722
TSPEAR	0.326289	0.547798	0.336087	0.000901776	0.290417	0.0110548	0.817087	0.091296	0.157039	0.32611	0.00114877	0.0087827	0.0375749	0.0281443	0.040819	0.0174674	0.00269194	0.0143182	0.468644	0.32611	0.00719374	0.00930132	1.47715	0.0423217	0.000446889	0.187317	0.285969	0.325224	0.0138471	0.0048054	0.697128	0.0893103	0.00695951	0.00370498	0.544927	0.0209517	0.0113336	0.0245877	0.00700096	0.673298	0.0103134	0.00615153
DNAJC8	10.1643	10.0564	9.65895	9.23855	12.71	9.10867	8.94311	8.30549	13.3585	8.02006	10.1077	10.782	7.00498	6.73009	8.08235	10.2995	6.26985	8.86861	6.65918	12.0045	9.00095	9.11662	10.1247	8.12585	7.55166	8.41919	7.11917	10.7353	7.91998	9.64403	12.7639	10.1368	11.0452	9.21974	9.84862	7.74491	10.3118	7.96263	9.93705	9.02082	8.01421	7.14263
AL162425.1	0.000665283	0.000607977	0.000770423	0.000901776	0.000548389	0.00104168	0.000726286	0.00302381	0.00077583	0.000742604	0.000378086	0.000790225	0.000636732	0.000825586	0.000691311	0.00534054	0.000263007	0.000679584	0.00181761	0.00512621	0.000782964	0.013983	0.00380004	0.015735	0.000485241	0.000563683	0.000872768	0.0075984	0.000744501	0.00797148	0.000389153	0.00241179	0.000694677	0.00367748	0.000615311	0.000746541	0.000700839	0.00785786	0.000762464	0.000677634	0.000653349	0.000673183
ABHD17AP4	0.809315	1.49069	0.064161	0.0707183	0.268636	0.274196	0.156291	0.943557	0.090229	1.32686	2.06145	0.03798	0.586877	0.0200215	2.26341	0.289727	0.232961	0.0602233	0.225007	1.01607	0.591814	1.45244	0.817087	0.310687	0.170442	0.81966	2.05805	0.320444	0.153593	1.03805	0.0165656	5.04465	0.842629	0.0379369	0.110105	0.301733	0.00974169	1.63242	0.0895518	2.37928	2.2296	0.0210025
TRAV5	0.225317	0.264072	0.501924	0.0739393	0.000548389	0.00104168	0.0356406	0.00797148	0.0344312	0.491465	2.97896	0.0146114	0.0204536	0.195238	0.0384783	0.0699033	0.000263007	0.02157	0.0062783	0.0127067	0.206395	0.110974	0.324434	0.25757	0.00538605	0.000563683	0.17665	0.172368	0.081273	0.000668286	0.0060177	0.195576	0.0117	0.000637754	0.163528	0.0288451	0.189151	0.0297274	1.90474	0.0431327	0.000653349	0.0133074
AC009643.2	0.000665283	0.000607977	0.000770423	0.000901776	0.000548389	0.00104168	0.000726286	0.000588296	0.00077583	0.000742604	0	0.000790225	0.000636732	0.000825586	0.000691311	0.000714796	0.000263007	0.000679584	0.000391093	0.000706382	0.000782964	0.00099823	0.000539784	0.00129586	0	0.000563683	0.000872768	0.000534981	0.000744501	0.000668286	0.000389153	0.000516241	0.000694677	0.000637754	0.000615311	0.000746541	0.000700839	0.000722177	0.000762464	0.000677634	0.000653349	0.000673183
AC011487.1	0.0168013	0.000607977	0.000770423	0.0124588	0.000548389	0.0112739	0.000726286	0.000588296	0.00077583	0.000742604	0.00643702	0.00906246	0.00383437	0.00748402	0.000691311	0.00546749	0.00127882	0.0538256	0.00825936	0.00765358	0.136379	0.00099823	0.00938994	0.0601301	0.00116434	0.0112329	0.00781239	0.00255134	0.0134862	0.0246593	0.0137443	0.0244085	0.0940959	0.00378297	0.000615311	0.0130467	0.121272	0.00819973	0.0330125	0.114332	0.0083955	0.0196816
SRRM1	7.63273	9.24358	7.24928	8.18828	6.92558	8.27165	8.61054	12.1833	6.99822	8.52874	12.9874	8.47302	5.38204	6.26257	7.67768	9.44003	9.23855	8.40836	9.17418	8.34316	8.1735	6.02878	11.4866	6.62228	9.86567	8.3474	7.08649	10.9931	10.6312	10.0228	9.81567	9.76747	10.6757	12.2146	6.33738	7.33557	9.52712	7.78867	7.20503	5.87043	7.87714	6.46522
LINC01874	0.000665283	0.000607977	0.000770423	0.000901776	0.000548389	0.00104168	0.000726286	0.000588296	0.00077583	0.000742604	0.000376235	0.000790225	0.000636732	0.012994	0.000691311	0.000714796	0.000263007	0.000679584	0.000391093	0.000706382	0.000782964	0.00099823	0.000539784	0.00129586	0.000871882	0.000563683	0.000872768	0.000534981	0.000744501	0.000668286	0.000389153	0.000516241	0.000694677	0.000637754	0.000615311	0.000746541	0.000700839	0.000722177	0.000762464	0.00827753	0.000653349	0.000673183
MEF2C-AS1	0.00852488	0.00304575	0.00659339	0.0122938	0.0047025	0.00867451	0.00681113	0.00306752	0.0047971	0.00512195	0.00326033	0.00894706	0.0104436	0.00681521	0.00808465	0.00795372	0.00217759	0.370717	0.00235504	0.00697341	0.00841003	0.0104242	0.00432251	0.0317044	0.00479862	0.0066536	0.00621646	0.0311386	0.00464413	0.00622288	0.00778229	0.00984389	0.00538963	0.00762596	0.00318039	0.00461362	0.0489469	0.00499418	0.00972852	0.00961541	0.00546187	0.00450282
RNU6-3P	1.55123	0.385797	1.60808	1.21385	1.94883	1.03825	2.47586	1.60938	0.670013	0.741169	2.7242	0.47446	0.763988	0.775831	0.575474	0.781713	2.11865	1.28539	0.173519	3.92229	0.799395	2.25881	0.717449	1.00008	2.44055	0.786329	0.707433	1.92864	0.000744501	0.476697	0.726583	0.732621	1.06292	0.586877	0.416757	2.20501	0.378827	1.0498	1.7264	0.325852	1.84188	0.472673
FLYWCH2	4.80323	4.96342	8.85214	4.93925	6.87159	4.46043	7.5857	4.02008	6.28391	5.34638	6.13488	6.28391	7.81812	5.59555	6.12944	7.64595	3.74554	5.55587	4.70542	7.01823	4.75582	5.76423	4.06694	5.97857	3.59434	5.03543	7.27884	4.9881	4.1495	6.95711	5.98163	5.96565	4.62646	4.37551	8.89201	5.67804	6.12444	4.97436	7.5416	6.75715	5.35257	4.51085
SERF1AP1	0.000665283	0.000607977	0.000770423	0.000901776	0.000548389	0.00104168	0.000726286	0.000588296	0.00077583	0.000742604	0	0.000790225	0.000636732	0.000825586	0.000691311	0.000714796	0.0103248	0.000679584	0.000391093	0.000706382	0.000782964	0.00099823	0.000539784	0.00129586	0	0.000563683	0.000872768	0.000534981	0.000744501	0.000668286	0.000389153	0.000516241	0.000694677	0.000637754	0.000615311	0.000746541	0.000700839	0.000722177	0.000762464	0.000677634	0.000653349	0.000673183
NTM	1.8864	1.40451	1.51383	0.648005	1.48773	2.00409	2.00949	0.166079	0.146327	2.14328	0.0258794	0.235122	0.668667	1.51906	0.0563108	1.97236	0.0764507	2.71117	0.82392	1.72521	2.92292	0.580054	2.58776	0.432165	0.230593	2.802	0.392804	1.92645	0.945906	1.57072	0.698191	2.48705	2.6166	0.811011	0.392163	2.05234	0.685341	1.23754	1.23115	1.63903	0.41236	0.821969
AC091489.2	0.000665283	0.0232321	0.000770423	0.000901776	0.00505226	0.00104168	0.000726286	0.000588296	0.00077583	0.000742604	0.592746	0.000790225	0.0121216	0.000825586	0.00848523	0.000714796	0.00192139	0.012531	0.000391093	0.000706382	0.000782964	0.00099823	0.000539784	0.00129586	0.240697	0.000563683	0.000872768	0.000534981	0.000744501	0.00697858	0.0797157	0.000516241	0.000694677	0.000637754	0.0183525	0.000746541	0.000700839	0.000722177	0.000762464	0.00726905	0.000653349	0.000673183
LSM4	6.60858	9.87535	21.6316	10.279	13.2808	9.36811	6.67703	9.37213	11.0232	8.09543	11.7836	15.4544	9.71036	15.7726	11.2086	16.7492	8.60283	6.05562	8.39862	8.90382	7.70035	11.6719	10.5379	8.52874	7.657	6.63356	12.0391	10.1943	9.87001	10.4943	17.2692	10.1529	9.45022	7.63801	12.0147	14.0556	6.66737	7.00498	12.5283	11.6642	8.59847	7.89842
IFNA1	0.0402073	0.0834065	0.000770423	0.082262	0.0139556	0.0324411	0.644576	0.011188	0.124079	0.000742604	0.00354043	0.000790225	0.000636732	0.000825586	0.0163978	0.000714796	0.00199686	0.000679584	0.000391093	0.111324	0.000782964	0.0113716	0.00289966	0.184105	0.00646141	0.00550784	0.000872768	0.000534981	0.0525023	0.157458	0.00537125	0.00465213	0.171777	0.000637754	0.000615311	0.00911229	0.0168167	0.00607879	0.0143845	0.000677634	0.647474	0.00515753
DLGAP1-AS4	0.0158615	0.0078746	0.00823656	0.000901776	0.133178	0.00104168	0.0192121	0.0129609	0.018889	0.000742604	0.0141998	0.000790225	0.0184948	0.0100218	0.0128048	0.000714796	0.00682122	0.00624445	0.00572853	0.00733061	0.013684	0.0626168	0.00382167	0.00129586	0.0224989	0.0161277	0.0100114	0.000534981	0.0179007	0.000668286	0.194089	0.00363101	0.0435733	0.000637754	0.0493566	0.00761927	0.000700839	0.000722177	0.000762464	0.000677634	0.000653349	0.00694918
AC108738.1	0.000665283	0.172421	0.000770423	0.0429379	0.000548389	0.00104168	0.0852439	0.000588296	0.00077583	0.15184	2.27647	0.000790225	0.000636732	0.0311167	0.198032	0.0181008	0.0192993	0.000679584	0.274925	0.000706382	0.000782964	0.00099823	0.0109583	0.00129586	0.220495	0.0132959	0.000872768	0.0174611	0.000744501	0.122857	0.028088	0.000516241	0.000694677	0.216075	0.0156864	0.0717801	0.186608	0.0189098	0.000762464	0.105226	0.0498318	0.000673183
ZDHHC20P3	0.000665283	0.000607977	0.0143105	0.000901776	0.000548389	0.00104168	0.000726286	0.000588296	0.00077583	0.000742604	0.00104751	0.000790225	0.000636732	0.000825586	0.0141912	0.000714796	0.000263007	0.000679584	0.000391093	0.0131148	0.000782964	0.00099823	0.000539784	0.00129586	0.000661896	0.000563683	0.000872768	0.000534981	0.000744501	0.000668286	0.000389153	0.000516241	0.000694677	0.0101057	0.0112932	0.000746541	0.000700839	0.0137816	0.000762464	0.000677634	0.000653349	0.0138097
DDX3X	11.038	14.8925	9.75225	13.7159	7.79768	10.8035	8.98802	16.4361	12.5841	10.7484	16.5879	12.4865	12.1942	9.88122	11.7578	9.10434	13.6739	23.1319	16.9364	13.4691	11.1371	10.1762	14.9927	10.7961	9.53698	12.9751	10.2859	12.154	16.8439	16.526	10.5642	9.31642	12.8659	19.1513	9.34011	9.57657	13.8683	10.4615	8.86861	11.3367	11.569	12.854
AC010387.1	0.000665283	0.000607977	0.000770423	0.000901776	0.00647451	0.00104168	0.000726286	0.000588296	0.00077583	0.000742604	0.00536174	0.000790225	0.000636732	0.000825586	0.000691311	0.000714796	0.0023855	0.000679584	0.000391093	0.000706382	0.000782964	0.00099823	0.000539784	0.00129586	0.206395	0.000563683	0.000872768	0.00488069	0.000744501	0.000668286	0.000389153	0.000516241	0.000694677	0.000637754	0.000615311	0.000746541	0.000700839	0.000722177	0.000762464	0.000677634	0.000653349	0.000673183
RN7SL177P	0.000665283	0.000607977	0.000770423	0.000901776	0.000548389	0.00104168	0.000726286	0.000588296	0.00077583	0.000742604	0.00451611	0.0166168	0.000636732	0.000825586	0.000691311	0.0147704	0.00503457	0.000679584	0.000391093	0.000706382	0.000782964	0.00099823	0.000539784	0.127178	0.00817211	0.0105125	0.000872768	0.000534981	0.000744501	0.000668286	0.000389153	0.000516241	0.000694677	0.000637754	0.000615311	0.000746541	0.000700839	0.000722177	0.000762464	0.000677634	0.000653349	0.000673183
RPL41	40.9805	60.0878	127.916	48.1067	67.0398	74.2523	43.3232	52.4685	46.5047	39.8261	75.3549	63.2876	77.5506	71.6951	67.7054	22.493	77.5506	55.6571	54.288	33.5355	51.0338	93.8949	70.168	54.7105	107.762	35.7603	51.7311	60.752	40.9805	67.0398	116.031	66.2229	38.7637	37.9124	57.7969	74.2523	89.1744	81.3189	78.7486	82.5329	39.3797	72.4512
LINC01771	0.000665283	0.0446911	0.08466	0.103337	0.016967	0.00104168	0.00961433	0.0165951	0.0287841	0.0474177	9.54177e-05	0.136159	0.0545632	0.0119783	0.0167263	0.0155612	0.00560948	0.0195012	0.0178222	0.00889909	0.0104667	0.528483	0.00944524	0.00129586	0.000774114	0.0112859	0.661825	0.0728282	0.000744501	0.052415	0.000389153	0.0627158	0.0196438	0.0644869	0.0198456	0.0253693	0.000700839	0.00935552	0.112506	0.100262	0.268261	0.161482
AC093890.1	0.0823246	0.210365	0.092381	0.232954	0.0178849	0.067676	0.0178458	0.0055857	0.00077583	0.357974	0.00954731	0.0385897	0.019703	0.142182	0.160506	0.118417	0.0496022	0.783278	0.0598522	0.109096	0.363586	0.0543771	0.179174	0.148203	0.214526	0.101261	0.0481733	0.414009	0.098071	0.141469	0.406117	0.775831	0.0629351	0.123444	0.0214973	0.0867959	0.0673406	0.121598	0.0441829	0.241996	0.0363711	0.394534
RNY1P5	0.000665283	0.000607977	0.000770423	0.000901776	0.000548389	0.00104168	0.000726286	0.000588296	0.00077583	0.000742604	0.00195199	0.000790225	0.000636732	0.000825586	0.000691311	0.000714796	0.000263007	0.000679584	0.0260931	0.000706382	0.000782964	0.00099823	0.000539784	0.00129586	0.787072	0.000563683	0.000872768	0.000534981	0.000744501	0.000668286	0.000389153	0.000516241	0.000694677	0.000637754	0.000615311	0.000746541	0.000700839	0.000722177	0.000762464	0.000677634	0.000653349	0.000673183
AC018946.1	0.708505	0.601965	0.648706	0.283185	0.452069	0.377409	0.352988	0.178933	0.0211083	0.624373	0.934982	0.352138	0.94727	0.390431	0.155683	0.438322	0.152847	0.0161345	0.394062	0.331865	0.229773	0.275808	0.252551	0.185849	1.07223	0.0389201	0.442287	0.156991	0.131408	0.225612	0.259228	0.835123	0.325966	0.319857	0.29785	0.553791	0.0957631	0.687415	0.0650895	0.0235688	0.354655	0.481739
LINC01127	0.0303085	0.014898	0.973965	0.0235539	0.865998	0.613422	0.56466	0.0451537	0.0214815	0.26142	1.63107	0.0128471	0.00405439	0.275915	0.0147521	3.84743	0.00931023	0.014585	0.107939	0.71456	0.0211746	1.44793	1.95221	0.114764	0.00124294	0.00269487	0.046471	0.330752	0.541012	0.14439	0.0133161	0.846414	0.252731	0.104499	0.221643	0.362665	0.15076	0.00583024	0.342401	0.016842	0.330129	0.617087
AC103808.1	0.00550362	0.000607977	0.000770423	0.000901776	0.0069339	0.00104168	0.000726286	0.000588296	0.00785537	0.000742604	0.0055857	0.000790225	0.00851791	0.000825586	0.00625092	0.000714796	0.00258478	0.000679584	0.00217931	0.000706382	0.000782964	0.00099823	0.000539784	0.00129586	0.0047971	0.0166492	0.000872768	0.0030796	0.000744501	0.0053144	0.0481435	0.000516241	0.00609604	0.000637754	0.000615311	0.000746541	0.00601878	0.000722177	0.0171802	0.00547132	0.000653349	0.00601664
RNU7-2P	0.000665283	0.000607977	0.000770423	0.000901776	0.000548389	0.00104168	0.000726286	0.000588296	0.00077583	0.000742604	0.0970874	0.000790225	0.000636732	0.000825586	0.000691311	0.000714796	0.128449	0.000679584	0.000391093	0.000706382	0.540913	0.00099823	0.000539784	0.00129586	0.0125926	0.000563683	0.000872768	0.000534981	0.000744501	0.000668286	0.000389153	0.000516241	0.000694677	0.000637754	0.000615311	0.000746541	0.000700839	0.000722177	0.000762464	0.000677634	0.000653349	0.000673183
ELOCP13	0.000665283	0.000607977	0.000770423	0.000901776	0.000548389	0.00104168	0.000726286	0.000588296	0.00077583	0.000742604	0	0.000790225	0.000636732	0.000825586	0.0144475	0.000714796	0.000263007	0.000679584	0.000391093	0.000706382	0.000782964	0.00099823	0.000539784	0.00129586	0	0.000563683	0.000872768	0.000534981	0.000744501	0.000668286	0.000389153	0.000516241	0.000694677	0.000637754	0.000615311	0.000746541	0.000700839	0.000722177	0.000762464	0.000677634	0.000653349	0.000673183
TP73-AS1	1.87877	1.68976	1.3557	0.164652	1.32809	0.553181	1.34569	1.57589	0.528483	0.939031	2.60136	2.3524	2.35646	0.507679	1.22196	2.46787	2.0495	2.81721	2.41045	2.28619	1.8864	0.653484	2.64292	1.95172	2.15588	1.09984	1.44457	2.45078	2.66171	1.20951	3.65178	1.32857	1.1027	1.23036	2.27135	1.39387	1.04428	2.00507	1.46099	2.42519	0.725367	2.00838
RN7SKP132	0.000665283	0.000607977	0.000770423	0.000901776	0.000548389	0.00104168	0.000726286	0.000588296	0.00077583	0.000742604	0.0474576	0.000790225	0.000636732	0.000825586	0.000691311	0.000714796	0.000263007	0.000679584	0.000391093	0.000706382	0.000782964	0.00099823	0.000539784	0.00129586	0.00113136	0.000563683	0.000872768	0.000534981	0.000744501	0.000668286	0.000389153	0.000516241	0.000694677	0.000637754	0.000615311	0.000746541	0.000700839	0.000722177	0.000762464	0.000677634	0.000653349	0.000673183
DEFB109D	0.886013	0.118254	1.66986	0.000901776	0.951	0.00104168	0.331578	0.43488	0.00077583	0.000742604	0.219906	0.171312	0.174787	0.000825586	0.717752	0.0672418	0.281588	0.000679584	0.207572	0.000706382	0.000782964	0.0682034	0.471718	0.17408	0.0288451	0.292301	0.108244	0.295531	0.000744501	0.667299	0.239075	0.0120115	0.307108	0.000637754	0.000615311	0.147513	0.254127	0.0707438	1.51853	0.530928	0.262726	1.08477
SERPINB3	22.3976	14.8618	3.61724	1.58026	15.2136	19.322	7.59145	56.1758	11.5278	5.10792	5.02475	46.7485	28.7729	0.794956	28.2315	1.67797	48.1067	3.04174	14.233	9.22427	4.49258	5.27661	2.1969	47.7746	6.6374	2.24957	37.5447	22.0325	58.8249	24.0738	0.0120494	3.96764	23.1319	15.5161	16.049	39.8261	1.46764	12.2411	4.29953	8.77462	13.398	42.0125
MIR5739	0.000665283	0.0661221	0.614827	0.000901776	0.000548389	0.00104168	0.000726286	0.000588296	0.00077583	0.000742604	0.00114397	0.000790225	0.000636732	0.000825586	0.000691311	0.000714796	0.000263007	0.000679584	0.080246	0.133183	0.000782964	0.00099823	0.000539784	0.00129586	0.0761973	0.0950467	0.000872768	0.000534981	0.000744501	0.212086	0.000389153	0.000516241	0.000694677	0.000637754	0.000615311	0.000746541	0.000700839	0.143774	0.000762464	0.000677634	0.000653349	0.165215
ASB2	2.91626	1.53801	1.11027	0.493288	1.66269	0.610837	2.99549	0.676511	2.22756	2.48396	0.0876927	1.19076	1.65127	0.150249	2.02783	1.83953	0.052902	5.99499	1.31156	0.848018	0.80648	0.10042	0.656275	2.44706	0.0128955	2.7073	0.976329	3.57031	0.58845	1.18514	0.180801	3.5589	0.494145	1.61954	1.6611	0.430238	4.10995	3.51583	1.05393	1.8421	2.34043	0.23046
RNU7-105P	0.000665283	0.000607977	0.000770423	0.000901776	0.000548389	0.00104168	0.000726286	0.0935386	0.00077583	0.000742604	0	0.000790225	0.000636732	0.000825586	0.000691311	0.000714796	0.000263007	0.000679584	0.000391093	0.000706382	0.000782964	0.00099823	0.000539784	0.00129586	0	0.000563683	0.000872768	0.000534981	0.000744501	0.000668286	0.000389153	0.000516241	0.000694677	0.000637754	0.000615311	0.000746541	0.000700839	0.000722177	0.000762464	0.000677634	0.000653349	0.000673183
RPS6P16	0.0515448	0.0292175	0.0224045	0.18738	0.278189	0.300754	0.0705134	0.0494837	0.0678657	0.0320109	0.0118487	0.0476805	0.0162463	0.0376199	0.00798356	0.211491	0.140084	0.0964598	0.0204558	0.12728	0.024758	0.314162	0.0261647	0.111618	0.0226478	0.0189331	0.126701	0.269959	0.217028	0.259982	0.139635	0.0238143	0.0611573	0.396561	0.154952	0.0138904	0.114507	0.355029	0.25097	0.229428	0.00648295	0.368474
CD1C	0.516764	1.67125	0.201629	0.0160283	0.396153	0.604499	0.859286	0.412994	0.136715	0.221589	0.0176431	1.56883	1.88614	0.475507	1.5959	0.639618	0.0109481	1.81191	0.00611789	0.384414	2.32866	0.802814	0.8191	1.28941	0.0211139	1.29859	1.45077	3.56256	0.672729	1.04457	0.806858	1.95734	0.0253637	0.193703	0.270045	0.494948	2.89224	0.856205	0.308093	0.243049	0.347249	0.318247
DDX55P1	0.00935678	0.00331215	0.0166715	0.000901776	0.00672185	0.00104168	0.0139679	0.00448284	0.0168937	0.0271151	0.2259	0.00645148	0.0038551	0.0104657	0.0135517	0.0268848	0.0195719	0.0135002	0.0209011	0.0152497	0.0117194	0.0145564	0.0565414	0.0614382	0.103294	0.0133506	0.0261878	0.0226604	0.0420624	0.00842115	0.0118487	0.00247717	0.00493722	0.0543771	0.015781	0.0186091	0.0278028	0.00558408	0.00624561	0.00874504	0.0107658	0.00731675
AC025575.1	0.180881	0.231129	0.0101113	0.0709733	0.0316945	0.00104168	0.357726	0.553636	0.31791	0.000742604	0.0173697	0.212791	0.172013	0.140645	0.11419	0.000714796	0.0488403	0.000679584	0.280034	0.229584	0.000782964	0.0532515	0.24323	0.0452002	0.178328	0.126404	0.208893	0.307083	0.00971054	0.310728	0.16059	0.00501752	0.259313	0.148973	0.1717	0.00962212	0.00857679	0.00971728	0.000762464	0.0079098	0.013504	0.00913285
MZT2A	3.82244	4.42726	6.82902	4.88699	8.18135	5.79227	4.40385	3.70393	3.68432	5.95827	5.69373	3.76791	4.05096	5.58422	6.24467	7.28114	4.41364	3.33463	5.67103	4.54238	5.27808	4.92627	3.66803	5.51809	3.73128	3.74894	6.17654	3.49194	3.23732	4.22045	6.98092	4.40085	3.9659	3.95826	8.89926	7.87114	4.01761	6.12444	7.95047	12.2854	4.75803	5.57815
EXOSC7	2.98454	2.5324	4.53421	5.02	3.64221	4.01925	3.51886	2.2284	4.0254	3.1062	3.92735	2.45078	4.17587	3.22882	4.35911	3.16467	3.3011	2.86018	3.3949	3.86489	3.43331	4.01847	2.34875	3.69891	4.31205	2.63965	3.89997	2.806	2.64412	2.81321	3.34135	2.99123	3.00764	2.94193	3.20048	3.948	3.38155	3.86736	4.70021	2.61906	3.0132	3.9127
FOXO1B	0.000665283	0.000607977	0.0130393	0.000901776	0.00264739	0.0109799	0.000726286	0.00751275	0.00077583	0.000742604	0.0016404	0.000790225	0.000636732	0.000825586	0.00473424	0.000714796	0.031368	0.00434024	0.0056669	0.000706382	0.00629657	0.00099823	0.0054509	0.00129586	0.000708289	0.02083	0.000872768	0.000534981	0.026273	0.00601005	0.00246043	0.0130618	0.00478817	0.000637754	0.00345805	0.000746541	0.000700839	0.000722177	0.000762464	0.000677634	0.00395526	0.000673183
RNA5SP237	0.0733057	0.026694	0.000770423	0.000901776	0.000548389	1.0005	0.449947	0.000588296	0.00077583	0.000742604	0.279701	0.000790225	0.000636732	0.132745	0.105269	0.000714796	0.000263007	0.000679584	0.000391093	0.374251	0.000782964	0.00099823	0.339818	0.00129586	0.0155777	0.000563683	0.000872768	0.000534981	0.0877599	0.000668286	0.345714	0.0344923	0.000694677	0.000637754	0.381817	0.000746541	0.0595607	0.000722177	0.113124	0.000677634	0.0563078	0.000673183
IGHGP	3.27877	2.84757	4.15969	0.982682	0.0163026	1.48348	0.628083	0.426788	0.0203228	0.525012	0.280154	1.54925	4.14877	9.1472	2.43434	0.345869	1.12932	1.84596	0.00195216	0.0915022	0.278056	0.379489	1.57329	2.49253	4.25749	0.0483815	2.07627	3.53668	1.11064	1.85356	0.84129	2.72516	0.558497	0.0112688	1.77949	1.36164	1.38916	0.0190549	2.30286	10.2714	1.38788	0.974855
RECQL5	3.00623	2.45565	2.9513	2.24079	2.90093	2.56287	3.21099	2.78419	3.80241	3.23879	1.78821	3.28749	3.34569	3.31288	2.89476	1.93352	2.95869	1.74709	2.70979	2.76515	2.92679	3.48276	2.4973	3.44543	5.09854	3.61652	2.80274	1.91136	2.97962	2.64917	2.78824	3.086	2.53545	2.44055	3.51344	2.97634	2.9282	2.29565	2.04492	2.00507	3.59893	2.57225
ZNF35	2.01943	2.31769	2.08548	3.28677	1.30073	3.65342	3.15464	1.64815	2.15588	2.30347	2.56531	1.79573	3.29836	2.32752	3.43628	2.04165	2.87938	2.75367	2.61906	2.79412	2.37627	1.68663	2.28256	3.14975	2.02378	1.62758	2.13706	2.74206	2.62347	2.24375	2.19636	2.17322	1.71966	1.98739	2.06032	1.7081	2.19347	2.13757	1.68617	2.18763	2.25707	2.68243
AP003031.1	0.000665283	0.0361132	0.000770423	0.000901776	0.0727061	0.00104168	0.000726286	0.0284187	0.00077583	0.0995228	0.00936014	0.000790225	0.000636732	0.000825586	0.130906	0.0944468	0.000263007	0.000679584	0.000391093	0.0847027	0.000782964	0.00099823	0.0332681	0.00129586	0	0.206668	0.000872768	0.0223327	0.000744501	0.0431229	0.000389153	0.0499865	0.000694677	0.000637754	0.000615311	0.000746541	0.000700839	0.000722177	0.000762464	0.000677634	0.000653349	0.11204
OGDHL	0.0498318	1.94397	1.8937	0.336181	0.0338979	0.957197	0.00759081	0.429686	1.16125	0.707433	0.026628	0.831065	1.46145	2.66046	0.0205537	0.0189098	1.59079	0.0167017	2.08548	0.0841703	0.011643	0.815855	0.025661	0.017591	1.38061	0.271687	1.76549	0.429245	0.938095	0.779379	0.611064	1.04457	0.0363675	0.0994215	1.67859	2.32752	0.0065227	0.0330603	0.474214	0.0324933	2.34931	4.15969
AL117382.2	0.000665283	0.00682379	0.000770423	0.000901776	0.003536	0.00104168	0.0114409	0.0180838	0.00793573	0.000742604	1.29985	0.0123376	0.00864971	0.000825586	0.000691311	0.000714796	0.0137067	0.000679584	0.0022078	0.00658724	0.00795262	0.0127318	0.0113673	0.00129586	0.152531	0.00384835	0.047447	0.000534981	0.000744501	0.000668286	0.0166394	0.00938693	0.000694677	0.000637754	0.00880711	0.00693512	0.000700839	0.000722177	0.0432465	0.00555293	0.000653349	0.00609425
NOX1	0.958568	0.156435	0.931406	0.384518	0.253422	0.273371	0.0899083	0.299067	0.316734	0.896416	0.175443	0.60844	0.790772	0.296488	0.562829	0.291149	0.0672418	0.0962045	0.233872	0.465757	0.262555	0.326783	0.763873	0.116874	0.0450683	0.108884	0.84129	0.282705	0.33323	0.414371	0.35221	0.0807875	0.273118	0.229725	0.232249	0.178975	0.170373	0.0836401	0.491407	0.13285	0.212773	0.18924
FGFBP1	18.5165	28.1543	61.4461	72.4512	54.288	43.6281	15.1958	32.8237	70.9689	11.9769	5.36425	30.2662	51.3981	70.9689	61.4461	63.2876	27.8893	7.82507	26.4915	60.0878	22.9676	82.5329	3.40256	57.1274	9.20542	25.5458	23.6146	8.53264	41.74	14.216	3.5736	19.5544	18.0342	110.141	14.6997	85.1654	1.44921	56.6562	70.9689	7.21235	21.2888	78.7486
BRD9P2	0.016678	0.0238722	0.464006	0.318609	1.64574	0.217545	0.0204785	0.288977	2.4642	0.374939	0.0717298	1.06409	0.492733	0.935351	0.824852	0.0678043	1.09664	2.03281	0.749367	0.0174997	0.174787	0.573949	0.426059	1.32043	0.00705123	1.64321	0.202075	0.297079	0.0787932	0.563945	0.000389153	0.0899083	0.510152	2.19227	0.204985	0.148774	0.475972	0.729016	0.617561	0.344978	0.0148887	1.02719
RN7SL150P	0.000665283	0.0107096	0.0178499	0.000901776	0.0122748	0.0709942	0.000726286	0.000588296	0.0181294	0.000742604	0.00698698	0.000790225	0.000636732	0.000825586	0.168023	0.000714796	0.00640899	0.000679584	0.0651127	0.0161693	0.000782964	0.00099823	0.000539784	0.00129586	0.00202333	0.000563683	0.000872768	0.000534981	0.0174846	0.000668286	0.000389153	0.000516241	0.000694677	0.000637754	0.000615311	0.000746541	0.0150783	0.000722177	0.000762464	0.000677634	0.000653349	0.000673183
FAM86C1	2.09411	2.44847	4.18239	2.9626	2.99549	3.48658	2.71229	5.80685	2.44355	4.31489	1.01973	2.0362	3.88317	3.05079	2.66736	3.61233	1.7264	1.33019	6.20941	4.09492	3.12178	4.73778	1.58074	4.72042	3.68511	2.20114	2.46787	3.35033	2.0745	2.60136	6.36101	3.88	3.7481	1.96493	5.86303	3.05634	2.66989	2.22781	5.41596	2.62406	9.32559	3.32806
HNRNPA1P40	0.0127684	0.0399637	0.129215	0.258689	0.0380326	0.0740785	0.0327889	0.0149415	0.0186091	0.00845296	0.00964778	0.0940959	0.0115564	0.0393617	0.0147868	0.0588468	0.0201467	0.0452002	0.00494125	0.133601	0.0637497	0.103737	0.0286779	0.0750426	0.0667912	0.00985514	0.14918	0.0332734	0.0146554	0.073749	0.133589	0.0251011	0.0252386	0.00845972	0.0611094	0.0141714	0.00758735	0.156423	0.077033	0.0808	0.169194	0.00483399
AL021578.1	0.639756	2.03058	0.0778469	2.78478	1.89074	0.777558	2.72324	1.24065	1.05597	0.2259	0.0766127	0.337092	1.04617	0.515247	1.03323	2.32065	0.918731	0.940183	0.390026	0.930316	0.203942	0.370065	0.672553	1.33336	0.222462	0.275313	0.738804	0.0689153	0.946391	1.16906	0.323093	2.4123	0.199018	0.810521	1.5533	0.401511	0.626418	0.372058	0.046471	0.74393	1.2046	2.03058
AC005237.2	0.000665283	0.0289169	0.0899083	0.000901776	0.000548389	0.00104168	0.187118	0.878251	0.371072	0.0840848	0.169218	0.0251554	0.0161996	0.0372474	0.023631	0.0200574	0.167565	0.000679584	0.237452	0.000706382	0.104559	0.00099823	0.131954	0.00129586	0.00865765	0.000563683	0.000872768	0.0962959	0.0211185	0.238687	0.11418	0.0130265	0.0606714	0.568692	0.0706779	0.169742	0.017593	0.325852	0.000762464	0.0157228	0.0161136	0.0220692
AP001610.2	0.572554	0.988201	0.105673	0.0100762	1.17196	0.00104168	0.945137	0.0443166	1.12833	0.00928992	0.0192776	0.450425	0.193233	0.0229959	0.108413	1.50005	1.21889	0.0198901	0.0809605	1.89342	0.17456	0.0169061	0.417176	0.718453	0.00222363	0.05756	0.00846673	0.193838	0.00629523	0.0438023	0.0130449	0.164233	0.0735106	0.438496	0.291654	0.228716	0.161264	0.0203725	0.0796499	0.0787055	1.32276	0.377673
PIGA	2.76181	2.93788	2.49427	7.24386	3.70707	5.64694	2.62726	3.92735	2.75367	2.93214	6.56442	3.7078	4.97555	4.08385	4.15615	4.87289	3.83765	2.4532	4.51694	4.25394	2.73028	3.05009	4.394	2.92958	2.92163	2.65665	5.19666	2.29377	4.1697	4.46331	2.81779	3.19562	3.83172	4.48954	3.77454	4.56687	2.77109	3.22538	2.53545	2.67171	3.15258	5.41729
AP006565.1	0.00769523	0.165284	0.000770423	0.000901776	0.0108789	0.00104168	0.000726286	0.00927856	0.00077583	0.00891203	0.000184648	0.424063	0.286085	0.000825586	0.000691311	0.000714796	0.00528343	0.000679584	0.00319987	0.000706382	0.000782964	0.00099823	0.000539784	0.00129586	0.00121598	0.00541507	0.000872768	0.000534981	0.000744501	0.000668286	0.017474	0.000516241	0.000694677	0.000637754	0.0596963	0.000746541	0.000700839	0.000722177	0.000762464	0.000677634	0.0126131	0.000673183
MNT	3.68825	3.38383	2.53362	6.64362	4.95405	5.43207	3.50523	5.25428	4.5884	3.15606	3.59434	3.40615	4.23275	3.45071	5.29686	2.71806	5.4473	4.63445	5.49639	4.57098	3.62446	3.71176	3.0818	3.84991	4.38238	4.44975	3.97843	3.03749	4.14877	4.56687	2.78689	4.13876	4.76344	3.77787	3.39341	3.62277	3.61233	3.79893	2.70533	2.80001	3.73296	6.69127
AC107074.1	0.0157617	0.000607977	0.000770423	0.000901776	0.000548389	0.00104168	0.000726286	0.00423487	0.00077583	0.000742604	0.00142012	0.000790225	0.000636732	0.000825586	0.012715	0.000714796	0.00166138	0.000679584	0.0024822	0.0165798	0.00876004	0.00099823	0.000539784	0.00129586	0.00300177	0.103271	0.000872768	0.000534981	0.000744501	0.000668286	0.0024587	0.000516241	0.00686759	0.000637754	0.000615311	0.000746541	0.000700839	0.000722177	0.000762464	0.0101323	0.000653349	0.000673183
AC009145.3	0.000665283	0.000607977	0.000770423	0.000901776	0.000548389	0.00104168	0.000726286	0.000588296	0.00077583	0.000742604	0.00576158	0.000790225	0.000636732	0.000825586	0.000691311	0.000714796	0.000263007	0.00877848	0.00418857	0.000706382	0.000782964	0.00099823	0.039615	0.176256	0.0101607	0.0132202	0.000872768	0.00969719	0.000744501	0.00835926	0.000389153	0.00573709	0.000694677	0.000637754	0.000615311	0.000746541	0.000700839	0.000722177	0.000762464	0.000677634	0.000653349	0.000673183
AC139792.3	0.0753897	0.000607977	0.0214692	0.000901776	0.000548389	0.00104168	0.000726286	0.0633346	0.179594	0.000742604	0.000667792	0.000790225	0.0158515	0.000825586	0.0226834	0.000714796	0.0861282	0.000679584	0.000391093	0.0687101	0.100262	0.0755196	0.000539784	0.00129586	0	0.0419877	0.000872768	0.0468066	0.0207022	0.0143862	0.000389153	0.000516241	0.000694677	0.102475	0.000615311	0.0197251	0.131564	1.14741	0.000762464	0.000677634	0.132662	0.0212965
AL354794.2	0.0450683	0.0427642	0.00636303	0.0245656	0.0226284	0.0493101	0.0122663	0.0120313	0.0597065	0.0361132	0.000216754	0.0131071	0.00928851	0.0579708	0.00826925	0.0143105	0.126959	0.0365277	0.00511798	0.0248895	0.0158129	0.0109786	0.00669516	0.0169392	0.000699195	0.0535867	0.0667845	0.00746259	0.0119762	0.0191503	0.00706737	0.002616	0.00775667	0.406606	0.0064189	0.0966569	0.0129563	0.0146384	0.0457575	0.0381654	0.00671649	0.0328173
AC136632.1	3.72236	4.86359	7.11917	8.12282	7.96898	5.85378	3.97663	3.21041	5.5031	4.33126	7.46749	5.38887	4.92077	7.38867	8.15535	4.50018	5.12128	7.17794	4.20061	4.58938	6.478	6.57927	4.07145	6.56442	6.80236	4.31489	6.36269	5.51249	5.42773	4.09767	7.87714	4.06253	4.66025	3.35927	8.83292	5.28304	3.81658	5.63324	10.2477	9.03235	5.10098	4.62445
AC104333.2	0.1967	0.0136781	0.0268934	0.063523	0.361143	0.115544	0.126778	0.0881922	0.00077583	0.110877	1.47368	0.000790225	0.15905	0.000825586	0.1441	0.0233108	0.038911	0.0910034	0.0125246	0.0969498	0.000782964	0.261079	0.289224	0.00129586	0.378679	0.138725	0.040819	0.0707126	0.000744501	0.0160441	0.730119	0.000516241	0.000694677	0.0626096	0.098071	0.0244827	0.020134	0.0250346	0.369243	0.299067	0.45263	0.000673183
MSANTD3	4.8315	7.39628	4.81084	3.90088	7.34587	5.26546	5.40427	4.52633	4.51194	7.38106	3.35927	6.45356	5.54752	5.29686	3.03883	8.33756	3.70393	4.43929	4.65928	5.91258	6.71389	4.67359	6.86725	3.19702	3.72881	5.14333	4.25394	3.80828	3.74051	4.30718	4.97671	4.87185	4.98699	6.51566	4.17885	6.77399	4.41266	6.57159	5.68941	4.5291	4.8601	4.27821
WDR45BP1	0.0120426	0.316344	0.0241824	0.120307	0.0156154	0.762611	0.0381421	0.181717	0.807386	0.0288689	0.0256489	0.307214	0.0282257	0.468458	0.128808	0.00988663	1.10195	0.214633	0.0265591	0.444107	0.290616	0.47044	0.0521241	0.0187234	0.0545791	0.110714	0.139736	0.533133	0.107943	0.488349	0.542778	0.0111703	0.0178306	0.483663	0.0330735	0.0220431	0.0152821	0.0316989	0.0156488	0.159323	0.136766	0.149221
LINC01776	0.597021	0.000607977	0.000770423	0.000901776	0.000548389	0.0929546	0.0133961	0.000588296	0.00077583	0.000742604	0.000941451	0.000790225	0.0087772	0.000825586	0.000691311	0.000714796	0.000263007	0.000679584	0.000391093	0.0782724	0.0176969	0.00930768	0.000539784	0.042655	0.0222673	0.000563683	0.000872768	0.00353739	0.000744501	0.000668286	0.00251488	0.587887	0.00548167	0.000637754	0.000615311	0.000746541	0.000700839	0.0144059	0.000762464	0.00391676	0.0131564	0.000673183
AL139130.1	0.00393759	0.00444529	0.00668779	0.00749677	0.00491976	0.00868872	0.00452681	0.00310965	0.00527321	0.00431847	0.0015067	0.00708972	0.00719875	0.00752008	0.00441013	0.00676254	0.00189022	0.000679584	0.00267672	0.00425993	0.00535136	0.00886833	0.00229148	0.00129586	0.00148776	0.00512195	0.000872768	0.00223076	0.00571654	0.00358277	0.00215356	0.00249274	0.00447955	0.00530115	0.00406097	0.00565485	0.00380887	0.00694165	0.00569183	0.00410835	0.00456981	0.00365639
OR2V2	0.000665283	0.0116402	0.000770423	0.000901776	0.000548389	0.00104168	0.000726286	1.40495	0.00077583	0.00677528	0.000228278	0.000790225	0.000636732	0.000825586	0.000691311	0.000714796	0.000263007	0.000679584	0.0362253	0.000706382	0.000782964	0.00099823	0.0109583	0.00129586	0.00126259	0.0196921	0.000872768	0.000534981	0.144561	0.0138624	0.0981651	0.000516241	0.000694677	0.000637754	0.000615311	0.000746541	0.00940735	0.00683815	0.000762464	0.000677634	0.00503108	0.000673183
PLOD1	15.0096	12.4148	10.7892	7.29772	11.7756	12.6451	13.6478	17.3891	7.53643	12.4555	13.4562	11.6219	8.19841	7.58835	5.90802	12.4258	5.47435	10.011	8.83657	29.4892	15.2136	9.71036	12.0692	9.23349	11.8876	9.78396	6.40715	13.5386	15.4743	13.8374	21.3763	24.6279	13.7818	6.87739	12.0308	8.51376	6.88821	12.81	8.33756	14.5463	10.033	4.88478
SNCA-AS1	0.000665283	0.000607977	0.0119691	0.000901776	0.00230923	0.00104168	0.00797385	0.00261637	0.00519956	0.000742604	0.000491603	0.000790225	0.000636732	0.00735042	0.000691311	0.00777587	0.00232744	0.00437985	0.00162074	0.000706382	0.00886081	0.0103469	0.00226283	0.00129586	0.00237414	0.00244237	0.000872768	0.000534981	0.00460559	0.005097	0.00856477	0.00445274	0.00396248	0.000637754	0.0055357	0.00769069	0.00478983	0.00795151	0.000762464	0.000677634	0.00328849	0.0036178
AC092803.1	0.962373	0.139705	1.36427	0.171492	1.0919	0.313177	0.2698	1.33791	1.56087	0.650196	0.0160006	0.628984	0.408345	0.953142	1.081	0.830083	2.04375	0.645362	0.729142	0.679969	0.699038	0.81529	0.595969	0.203579	0.0119868	0.378827	1.50599	0.214229	0.435562	0.407134	2.44055	1.18488	0.578643	0.711993	2.64292	1.33108	2.88682	0.0376798	0.943863	1.26301	1.35743	0.884995
PSMB3P2	0.0073721	0.00527747	0.102651	0.164133	0.0994412	0.0499969	0.00901856	0.000588296	0.076048	0.0144584	0.000759445	0.00982959	0.121507	0.113411	0.0525358	0.0922184	0.00189507	0.0272845	0.00301408	0.0203151	0.0272871	0.181448	0.0157097	0.121071	0.00533854	0.0552177	0.0350341	0.00751275	0.000744501	0.00685122	0.396153	0.0043194	0.000694677	0.00629388	0.254071	0.0220311	0.000700839	0.066176	0.201859	0.132183	0.0119295	0.0246109
AC108471.2	0.000665283	1.20665	0.000770423	3.37703	0.0907378	0.644691	0.350831	0.79955	0.131788	0.119058	0.817538	0.000790225	0.000636732	0.185196	0.154729	0.520215	0.228473	0.493881	0.570126	1.23581	0.353567	0.00099823	0.307603	0.00129586	1.11326	0.926891	0.164837	0.0279802	0.357726	0.56328	0.46112	0.389253	0.432345	0.380702	0.000615311	0.318054	0.462348	1.5116	0.389879	0.714754	0.481039	0.561466
RNA5S10	0.000665283	0.000607977	0.000770423	0.000901776	0.000548389	0.00104168	0.000726286	0.000588296	0.00077583	0.000742604	0	0.000790225	0.000636732	0.000825586	0.000691311	0.000714796	0.000263007	0.000679584	0.000391093	0.000706382	0.000782964	0.00099823	0.000539784	0.00129586	0	0.000563683	0.000872768	0.000534981	0.000744501	0.000668286	0.000389153	0.000516241	0.000694677	0.000637754	0.000615311	0.000746541	0.000700839	0.000722177	0.000762464	0.000677634	0.000653349	0.000673183
RNU6-464P	0.000665283	0.000607977	0.000770423	0.000901776	0.000548389	0.00104168	0.000726286	0.000588296	0.00077583	0.000742604	0.806077	0.000790225	0.000636732	0.000825586	0.000691311	0.0900216	0.000263007	0.000679584	0.000391093	0.000706382	0.000782964	0.00099823	0.000539784	0.00129586	0.315688	0.000563683	0.000872768	0.000534981	0.000744501	0.000668286	0.000389153	0.000516241	0.000694677	0.000637754	0.000615311	0.000746541	0.000700839	0.0950694	0.000762464	0.000677634	0.000653349	0.000673183
AC244502.3	0.017463	0.000607977	0.0210635	0.000901776	0.0141067	0.00104168	0.0113566	0.0155594	0.132672	0.000742604	0.000910424	0.0549288	0.000636732	0.129696	0.000691311	0.000714796	0.0135913	0.0161516	0.154444	0.000706382	0.022726	0.00099823	0.362493	0.00129586	0	0.00713201	0.350831	0.0139354	0.0457335	1.73216	0.0685089	0.00604976	0.000694677	0.748594	0.108358	0.355533	0.00970535	0.000722177	0.345518	0.0152573	0.00869767	0.000673183
AC091812.2	2.17201	0.0425319	0.834099	0.0632251	0.793604	1.12895	0.862695	0.638014	3.03749	0.443494	0.986472	0.276944	0.196971	0.528483	1.41365	0.386278	0.255351	0.135741	1.08927	0.0962959	1.25168	0.833029	0.0384502	0.687518	0.762611	1.88906	1.04662	0.229102	0.277786	0.597434	0.828569	0.167565	0.614418	1.36618	0.628984	0.34548	0.52385	0.516676	1.14954	0.072854	1.56721	0.431042
CD79B	0.491407	0.362121	0.393548	0.107007	0.0593074	0.0400656	0.0162222	0.279218	0.180645	0.165246	0.0295595	1.12015	0.548663	0.871828	4.34552	0.0406015	0.124289	1.45168	0.213036	0.140745	0.221244	0.198831	0.706335	1.47109	0.0183637	0.0161417	0.951	2.61593	0.875358	0.0789461	0.0218478	3.63579	0.019582	0.0211859	0.491892	0.243108	0.331474	0.0311386	1.08396	1.02048	1.04643	0.236441
FARS2	4.06604	2.21715	2.977	4.59246	2.82589	4.64154	3.64458	2.70471	4.68902	3.47519	4.1277	3.49891	3.3622	3.08738	4.17132	4.95866	2.91425	3.76207	3.36078	3.66981	2.6534	5.02946	3.15114	4.4304	4.34944	3.02521	3.18998	3.08738	3.2774	2.89224	3.20188	3.56332	3.70143	2.77908	4.64987	3.25466	4.40085	3.09441	3.37336	3.62939	3.89158	6.38064
MTND4LP26	0.000665283	0.000607977	0.000770423	0.000901776	0.000548389	0.00104168	0.000726286	0.000588296	0.00077583	0.000742604	0.149761	0.000790225	0.000636732	0.000825586	0.000691311	0.000714796	0.000263007	0.000679584	0.000391093	0.000706382	0.000782964	0.00099823	0.000539784	0.00129586	0.0156717	0.0113595	0.000872768	0.000534981	0.000744501	0.000668286	0.000389153	0.000516241	0.000694677	0.000637754	0.000615311	0.000746541	0.000700839	0.000722177	0.000762464	0.000677634	0.000653349	0.000673183
AC020656.2	0.00567798	0.00339501	0.00755944	0.00852733	0.00313069	0.00104168	0.00413157	0.00755476	0.00726905	0.00432708	0.0826094	0.0117194	0.00626098	0.000825586	0.00642587	0.00447955	0.0101312	0.00565039	0.017507	0.000706382	0.00665175	0.00814751	0.00467716	0.0164409	0.425771	0.0039059	0.00796846	0.0154057	0.0047262	0.00333422	0.00501752	0.00452913	0.000694677	0.00545861	0.0108159	0.00760262	0.00618862	0.00573709	0.0080477	0.00509098	0.00379285	0.0100637
DDX60L	3.43937	2.52453	1.82416	2.08834	2.39242	2.12507	3.2188	1.9857	2.53487	2.21659	5.08902	2.21941	2.85753	2.06438	2.32133	3.95227	2.94731	1.76821	2.55909	5.86457	2.29204	1.03844	2.74768	2.55102	4.38695	2.22482	0.879219	2.88008	1.89022	1.94563	2.1093	3.97481	2.27725	1.20665	1.53199	1.56792	1.82863	2.23612	1.76669	1.37207	5.23142	1.41679
VNN2	0.568385	0.320962	0.0433054	0.148845	0.0464118	0.820307	0.0262788	0.339124	1.25256	0.0196893	0.162422	0.401107	1.58381	0.307133	1.68663	0.384414	0.158217	0.834711	0.125211	0.017476	0.145224	0.0881686	0.81644	0.662914	0.110525	0.00739938	0.125388	0.965083	0.362493	0.0238191	0.144141	0.830083	0.00883491	0.0113595	0.683548	0.353296	0.172316	0.0641012	0.557055	0.403943	0.709732	0.300754
RNU6-1307P	0.000665283	0.000607977	0.000770423	0.000901776	0.000548389	0.00104168	0.000726286	0.000588296	0.00077583	0.000742604	0.000759445	0.000790225	0.000636732	0.000825586	0.000691311	0.000714796	0.029365	0.000679584	0.000391093	0.000706382	0.000782964	0.00099823	0.000539784	0.00129586	0.020844	0.000563683	0.000872768	0.000534981	0.000744501	0.000668286	0.000389153	0.000516241	0.000694677	0.000637754	0.000615311	0.000746541	0.000700839	0.000722177	0.000762464	0.000677634	0.000653349	0.000673183
RPS6KB2-AS1	0.000665283	0.000607977	0.000770423	0.000901776	0.000548389	0.00104168	0.000726286	0.000588296	0.00077583	0.000742604	0	0.000790225	0.000636732	0.000825586	0.000691311	0.000714796	0.000263007	0.000679584	0.000391093	0.000706382	0.000782964	0.00099823	0.000539784	0.00129586	0	0.000563683	0.000872768	0.000534981	0.000744501	0.000668286	0.000389153	0.000516241	0.000694677	0.000637754	0.000615311	0.000746541	0.000700839	0.000722177	0.000762464	0.000677634	0.000653349	0.000673183
IGHJ1P	0.000665283	0.000607977	0.000770423	0.000901776	0.000548389	0.00104168	0.000726286	0.000588296	0.00077583	0.000742604	0	0.630369	0.000636732	0.000825586	0.000691311	0.000714796	0.000263007	0.000679584	0.000391093	0.000706382	0.000782964	0.00099823	0.000539784	0.00129586	0	0.000563683	0.000872768	0.000534981	0.277786	0.000668286	0.000389153	0.447581	0.000694677	0.000637754	0.000615311	0.000746541	0.000700839	0.000722177	0.000762464	0.184954	0.000653349	0.000673183
LINC01219	0.0398688	0.0115235	0.000770423	0.0205337	0.00425602	0.00104168	0.0137123	0.637856	0.110227	0.000742604	0	0.0384272	0.000636732	0.000825586	0.007452	0.000714796	0.000263007	0.000679584	0.000391093	0.000706382	0.118392	0.280264	0.000539784	0.00129586	0.495968	0.000563683	0.0478921	0.00650028	0.000744501	0.0101784	0.000389153	0.000516241	0.0920135	0.0222734	0.0154564	0.0181161	0.00700772	0.36376	0.0437332	0.000677634	0.00604147	0.000673183
LINC01994	0.00751275	0.000607977	0.0135371	0.0110941	0.0159241	0.179647	0.026685	0.00502586	0.176391	0.00519243	0.290087	0.0100114	0.00352871	0.00694484	0.0132998	0.00882819	0.0122316	0.0125581	0.141516	0.172421	0.0121039	0.154491	0.0213582	0.00129586	0.600527	0.058955	0.0369027	0.0100681	0.00704418	0.000668286	0.181559	0.0111267	0.18175	0.527041	0.00322694	0.0608954	0.00978847	0.000722177	0.311169	0.000677634	0.0037639	0.0478999
RCN3	8.04912	6.51402	8.76303	3.47519	8.22504	4.94602	6.64362	1.81457	2.36366	7.15414	3.93767	2.45025	4.73451	7.52249	1.85356	6.52749	2.00687	5.82189	5.67528	8.3474	14.2749	5.41084	8.58747	5.0319	3.39273	7.35327	3.03133	7.39116	3.5882	5.30918	4.95866	14.0978	12.4351	1.99464	6.3009	3.35171	3.64065	5.91708	7.22396	18.7308	3.0395	4.24183
PPP4C	12.1434	12.1321	13.1044	15.3208	15.4168	15.7136	15.7533	10.7226	18.0856	10.5981	14.3471	12.6262	13.1155	11.6974	17.5514	15.6171	11.1438	7.92609	10.266	16.7726	9.31642	14.8265	12.4258	14.4684	12.4351	9.66933	16.1459	10.3626	11.536	11.3765	13.6057	16.7984	12.7419	8.27165	15.2136	12.4754	12.2948	9.82076	14.2616	14.9752	16.5879	12.9999
COX6CP17	0.000665283	0.000607977	0.000770423	0.000901776	0.000548389	0.00104168	0.000726286	0.000588296	0.00077583	0.000742604	0.000339316	0.000790225	0.000636732	0.0531021	0.033949	0.0250635	0.0456102	0.193147	0.000391093	0.000706382	0.140745	0.00099823	0.0134488	0.00129586	0	0.016591	0.000872768	0.0118112	0.000744501	0.0163889	0.000389153	0.000516241	0.000694677	0.000637754	0.000615311	0.000746541	0.000700839	0.000722177	0.0415487	0.000677634	0.0192062	0.000673183
AL121929.1	0.251452	1.14311	0.000770423	0.582923	0.000548389	0.247513	0.475415	0.331425	0.00077583	0.0861047	0.000698719	0.107758	0.201943	0.361067	0.115564	0.243285	0.326564	0.0695615	0.618015	0.231946	0.461438	0.501163	0.134312	0.00129586	0	0.339067	0.000872768	0.0991855	0.000744501	0.141469	1.0376	0.588159	0.0629351	0.177434	0.000615311	0.592282	0.0673406	0.0862266	0.000762464	0.321597	0.000653349	0.0985364
JAKMIP3	0.020538	0.323737	2.61465	0.0126568	2.75675	0.0133702	0.0352237	0.114507	0.20289	1.30563	0.000401431	2.31881	0.00564681	2.02889	0.0115748	0.0778384	1.58332	0.89774	3.13716	0.0491908	0.640922	0.74436	0.0764431	0.0220431	0.000876196	0.0121402	1.94454	0.253405	0.160167	0.0591962	0.00266338	0.00856185	1.11105	3.29906	2.23916	2.73931	0.0840502	0.313823	1.94397	0.487047	0.107109	2.06601
AL365440.1	0.0480479	0.03963	0.066932	0.305449	0.219296	0.464331	0.271781	0.0346549	0.28157	0.381556	1.40451	0.404292	0.0883721	0.790218	0.257001	0.313556	0.0704418	0.380939	0.031362	0.21309	0.500902	0.592746	0.162857	0.248123	0.647617	0.147808	0.578038	0.0881686	0.189137	0.0470946	0.77789	0.164749	0.225275	0.0834294	0.187584	0.164738	0.0197009	0.395573	0.606362	0.0826094	0.111861	0.0382866
AC099494.1	0.0577394	0.12015	0.0991749	0.00925806	0.258422	0.0408856	0.190026	0.0260436	0.0212005	0.0384041	0.0200258	0.0065247	0.0339009	0.0174674	0.191926	0.253191	0.0365185	0.125632	0.0162308	0.0156304	0.0409478	0.0521327	0.0179782	0.186438	0.00785661	0.0835768	0.149957	0.210723	0.0854351	0.080435	0.205858	0.203509	0.0163246	0.0156092	0.0399108	0.0786968	0.195101	0.0318538	0.0126414	0.00895813	0.00870911	0.0136042
AC004233.3	0.0103587	0.148526	0.0237109	0.0547591	0.0691426	0.00104168	0.0619255	0.0120092	0.10783	0.0492538	0.0674514	0.000790225	0.0327889	0.0413588	0.0117026	0.0488177	0.00896104	0.0175711	0.0184723	0.0427642	0.0266879	0.0843576	0.0121913	0.207771	0.26233	0.00781566	0.0141894	0.0214306	0.0119491	0.0947881	0.0868025	0.115042	0.000694677	0.000637754	0.00949671	0.0117026	0.000700839	0.0222596	0.131684	0.0164159	0.00942401	0.0115451
ALDOA	37.5447	52.1383	86.4671	55.2019	70.168	76.4212	116.031	56.6562	110.141	78.7486	67.0398	121.81	42.5357	52.8882	64.0426	49.4509	35.5557	37.5447	50.668	55.2019	40.0279	61.4461	38.9554	43.935	43.935	60.0878	68.5467	43.935	60.0878	65.5151	36.7849	93.8949	64.0426	64.0426	89.1744	82.5329	41.2863	93.8949	64.0426	58.2594	81.3189	47.4253
AL121769.1	0.184954	0.459508	0.382412	1.72073	0.839875	0.861244	0.664576	0.00724991	0.617087	0.234509	0.330354	0.12392	0.600345	0.335676	0.631799	0.608936	0.111117	0.529275	0.116151	1.10131	0.635191	1.22863	0.121361	0.364593	0.874736	0.0946877	0.460115	0.141469	0.212388	0.0734481	0.924363	0.637726	0.345214	0.1996	0.31021	0.369301	0.0407568	0.143156	0.981844	0.649941	0.0371498	0.359894
AC023866.2	0.000665283	0.000607977	0.000770423	0.000901776	0.000548389	0.0320109	0.000726286	0.000588296	0.00077583	0.000742604	0.0218716	0.000790225	0.00989824	0.107036	0.000691311	0.000714796	0.0168058	0.000679584	0.00553837	0.0218802	0.000782964	0.00099823	0.0128886	0.00129586	0.0114263	0.000563683	0.265432	0.00609425	0.0256729	0.000668286	0.000389153	0.000516241	0.000694677	0.0971299	0.000615311	0.000746541	0.000700839	0.000722177	0.000762464	0.0348314	0.0844642	0.000673183
CTAGE6	0.00706649	0.000607977	0.000770423	0.0131265	0.00283011	0.0116374	0.000726286	0.000588296	0.00534149	0.0125073	0.000743207	0.00805502	0.0139935	0.00928335	0.000691311	0.0125073	0.00221119	0.00689655	0.0661281	0.0148432	0.00671739	0.00899435	0.00828171	0.00129586	0.000616224	0.00493073	0.00943842	0.0038387	0.0115219	0.00362427	0.000389153	0.00255403	0.00888126	0.0093486	0.0104272	0.0047262	0.00887113	0.00858116	0.00647085	0.0169958	0.0042272	0.00628148
AL109941.1	0.000665283	0.000607977	0.000770423	0.000901776	0.0140566	0.00104168	0.000726286	0.000588296	0.0211083	0.000742604	0.0509694	0.000790225	0.000636732	0.000825586	0.000691311	0.000714796	0.000263007	0.000679584	0.000391093	0.000706382	0.000782964	0.00099823	0.0112546	0.00129586	0.00261341	0.000563683	0.000872768	0.000534981	0.000744501	0.000668286	0.000389153	0.000516241	0.000694677	0.000637754	0.000615311	0.000746541	0.000700839	0.000722177	0.000762464	0.000677634	0.000653349	0.000673183
NCEH1	3.61724	8.74738	4.45161	2.1656	3.42288	2.98314	4.24101	4.39107	6.01846	6.74474	4.15793	8.43634	4.4789	7.93773	3.51273	6.8504	3.45611	3.55506	9.59119	3.08043	3.75309	5.59555	8.2017	3.16824	5.51375	4.97555	6.31327	6.56246	2.76586	3.711	1.0782	1.90686	2.33522	9.81567	3.55967	5.99959	6.06513	4.52107	4.42533	3.91527	4.20335	3.44841
RFX4	0.00324165	0.00294287	0.00975178	0.000901776	0.00800276	0.00104168	0.00524724	0.00650202	0.00476727	0.00449832	0.0225496	0.00521036	0.000636732	0.00595323	0.00833612	0.00402733	0.0532515	0.000679584	0.00576799	0.00411008	0.00517604	0.00099823	0.00271162	0.0126943	0.00889461	0.00441866	0.000872768	0.00428085	0.00429731	0.00986728	0.0055127	0.00475587	0.00368915	0.00631184	0.00402662	0.0179646	0.0037843	0.0047262	0.0045519	0.00342609	0.000653349	0.00639598
NRAP	0.00351918	0.0030592	0.000770423	0.000901776	0.00302119	0.00867692	0.00449541	0.00250347	0.00480038	0.000742604	0.00733253	0.0103647	0.00347195	0.00684538	0.00365487	0.00440752	0.00336481	0.000679584	0.00162953	0.000706382	0.00532636	0.00099823	0.00437462	0.0127568	0.00608012	0.00326523	0.0062185	0.00730948	0.000744501	0.00356598	0.00740612	0.00210234	0.00371034	0.00295483	0.00273293	0.0046229	0.00488444	0.000722177	0.0113716	0.000677634	0.0031253	0.00405439
ZFYVE28	1.42995	0.507147	0.91023	0.41793	0.520215	0.549954	0.714004	0.47178	1.30283	0.959299	0.248334	0.686908	1.1977	0.657986	0.712221	0.583645	0.655243	1.11326	1.10754	1.36795	0.643784	1.68772	0.388123	1.85736	0.0111686	1.22991	0.751106	0.464122	1.12484	0.303211	0.0267366	1.07518	0.11419	0.484224	0.472601	0.814313	0.778854	2.55031	1.70752	1.23941	1.19732	1.62457
NPM1P19	0.0656351	0.0241938	0.105399	0.391079	0.0475719	0.318054	0.337092	0.0403113	0.11305	0.278739	0.926891	0.198897	0.0489469	0.25486	0.0947108	0.166145	0.0738122	0.228383	0.144937	0.0249556	0.176391	0.240345	0.033635	0.0994257	0.273118	0.0172106	0.110171	0.0959533	0.250585	0.0902339	0.120618	0.0207303	0.0158425	0.0918805	0.015661	0.00790347	0.0117479	0.0720696	0.283279	0.104831	0.0202159	0.0131564
RCAN3	3.52216	4.47302	4.11522	4.18866	3.74973	4.87603	4.59888	4.04408	3.24505	4.68342	3.33543	3.31358	2.31769	3.52216	3.99757	4.5884	4.45926	2.85409	4.26064	5.3954	4.30142	3.154	4.03778	4.39009	3.39197	4.0563	3.36882	7.71386	4.74437	2.56732	3.04517	4.3707	4.36862	6.19734	3.02657	3.21812	4.11967	3.90427	1.94996	2.77376	4.65399	3.58193
RNU6-18P	0.000665283	0.000607977	0.094925	0.000901776	0.400994	0.00104168	0.285862	0.221144	0.00077583	0.0888795	0	0.000790225	0.000636732	0.000825586	0.119118	0.000714796	0.0252176	0.000679584	0.000391093	0.235437	0.000782964	0.506312	0.000539784	0.00129586	0.0179912	0.0493566	0.330129	0.000534981	0.000744501	0.143538	0.199322	0.000516241	0.000694677	0.000637754	0.416757	0.000746541	0.000700839	0.0892865	0.000762464	0.000677634	0.000653349	0.000673183
GALC	4.48662	2.298	2.27848	0.506652	0.898063	0.926192	3.74554	3.17459	2.16231	4.36965	3.13443	2.25494	2.68891	1.80775	2.43864	2.89156	2.35535	3.22678	2.26648	3.77696	4.69207	0.785623	1.83338	2.43501	2.0654	3.25841	1.96091	3.15114	1.90031	2.00301	4.18866	4.96551	2.67107	2.33687	3.5151	3.09441	4.23133	5.32077	2.92679	3.19829	3.72562	0.681761
MIR548AM	0.000665283	0.079204	0.171012	0.246647	0.000548389	0.00104168	0.000726286	0.700772	0.00077583	0.165989	0.00726323	0.000790225	0.000636732	0.556004	0.000691311	0.156705	0.000263007	0.000679584	0.000391093	0.382506	0.000782964	0.00099823	1.18033	0.00129586	0	0.324633	0.000872768	0.186742	0.459577	0.731865	0.000389153	0.000516241	0.128202	0.494948	0.000615311	0.000746541	0.81996	0.400489	1.00589	0.000677634	0.000653349	0.000673183
ZNF451	2.78948	2.74705	2.10279	2.98381	1.28806	2.54661	3.12804	3.65504	2.46981	1.58241	3.26848	2.40866	1.89449	2.07158	2.20528	3.07761	3.22172	2.75234	3.03063	2.9975	3.46752	2.15534	3.1871	1.81647	3.39409	2.25135	1.69182	2.8119	2.83064	2.84427	2.58101	2.41111	2.89829	4.62445	2.21415	2.19163	2.34763	2.20821	1.53243	1.48438	2.50891	2.62034
MIR574	0.106782	0.000607977	0.000770423	0.181392	0.000548389	0.290647	0.000726286	0.0332235	0.00077583	0.110877	0.0339039	0.000790225	0.553791	0.415142	0.923487	0.10594	0.038911	0.0910034	0.207572	0.000706382	0.521408	0.00099823	0.000539784	0.00129586	0.378679	0.569666	0.154421	0.229799	0.000744501	0.000668286	1.32023	0.21022	0.0838623	0.0626096	0.281539	0.84788	0.0883686	0.821807	0.000762464	0.973965	0.000653349	0.53543
LINC02503	0.000665283	0.000607977	0.00789848	0.000901776	0.000548389	0.0146272	0.000726286	0.000588296	0.00077583	0.000742604	0.00168846	0.0185406	0.000636732	0.000825586	0.000691311	0.00737427	0.00160839	0.00600339	0.00527646	0.000706382	0.000782964	0.00099823	0.00685611	0.00129586	0.00507454	0.00417666	0.000872768	0.000534981	0.00750997	0.000668286	0.000389153	0.000516241	0.000694677	0.00525264	0.000615311	0.000746541	0.000700839	0.00759734	0.000762464	0.000677634	0.00554936	0.000673183
AC012506.2	0.000665283	0.000607977	0.000770423	0.000901776	0.000548389	0.00104168	0.000726286	0.000588296	0.00077583	0.000742604	0.04634	0.0109786	0.000636732	0.000825586	0.000691311	0.000714796	0.00216105	0.000679584	0.000391093	0.00934977	0.000782964	0.00099823	0.000539784	0.00129586	0.0447399	0.283374	0.0213407	0.000534981	0.000744501	0.000668286	0.0207283	0.000516241	0.000694677	0.00709334	0.000615311	0.000746541	0.000700839	0.000722177	0.000762464	0.0191849	0.000653349	0.000673183
AC007557.2	0.000665283	0.00550711	0.000770423	0.000901776	0.000548389	0.00104168	0.000726286	0.000588296	0.00077583	0.000742604	9.27991e-05	0.000790225	0.000636732	0.000825586	0.000691311	0.000714796	0.000263007	0.000679584	0.00321902	0.000706382	0.000782964	0.00099823	0.000539784	0.00129586	0	0.0108671	0.0188164	0.00415003	0.000744501	0.000668286	0.000389153	0.000516241	0.000694677	0.000637754	0.000615311	0.000746541	0.000700839	0.000722177	0.000762464	0.000677634	0.000653349	0.000673183
LINC00621	0.146375	0.270633	0.0362811	1.34979	0.00812041	0.284624	0.000726286	0.0556997	0.249874	0.00602746	0.000922085	0.0223305	0.00976872	0.0116001	0.15905	0.427046	0.288422	0.0157175	0.488566	0.021495	0.0101928	0.0703918	0.217853	0.0850334	0.00173162	0.00823107	0.149442	0.739007	0.236778	0.0157556	0.183609	0.128814	0.370832	0.0462388	0.0158088	0.00898908	0.00802808	0.265691	0.0522272	0.00485459	0.0977857	0.0154724
RNF24	3.66876	3.16041	4.25855	3.78788	4.19342	2.70471	4.36965	4.63849	2.93716	6.31152	3.49194	5.64813	4.76658	3.2918	2.90965	3.70062	3.25688	5.45835	5.51522	2.98936	3.83093	3.30698	2.62347	3.87911	3.02046	4.60586	5.30918	4.50996	4.516	17.7358	4.06786	2.59498	4.28935	6.02355	5.84617	5.05251	2.40509	3.1273	5.3954	3.03822	3.78121	8.19468
MIR378E	0.000665283	0.000607977	0.389879	0.000901776	0.000548389	0.00104168	0.000726286	0.000588296	0.00077583	0.000742604	0	0.000790225	0.000636732	0.000825586	0.198032	0.000714796	0.000263007	0.000679584	0.000391093	0.000706382	0.000782964	0.00099823	0.000539784	0.00129586	0	0.000563683	0.000872768	0.000534981	0.000744501	0.000668286	0.000389153	0.000516241	0.000694677	0.000637754	0.000615311	0.000746541	0.000700839	0.000722177	0.000762464	0.000677634	0.000653349	0.000673183
CYP4F34P	0.000665283	0.0235324	0.000770423	0.000901776	0.000548389	0.00104168	0.0108895	0.000588296	0.00077583	0.000742604	0.000224956	0.000790225	0.000636732	0.000825586	0.143256	0.000714796	0.00241585	0.000679584	0.990585	0.0296312	0.000782964	0.00099823	0.000539784	0.0582358	1.08807	0.000563683	0.000872768	0.000534981	0.0190431	0.000668286	0.000389153	0.000516241	0.000694677	0.000637754	0.000615311	0.000746541	0.0161874	0.000722177	0.000762464	0.000677634	0.52951	0.000673183
DROSHA	5.63604	6.91902	4.62549	3.91964	4.14425	4.67459	4.74321	8.15535	6.1128	5.79227	4.93213	6.69744	5.58422	4.70964	4.58135	6.45524	7.4876	4.42726	5.87973	4.54429	5.86739	6.97893	3.7272	4.70433	11.8023	5.10912	4.71918	4.5392	4.99879	6.73451	6.2141	5.89982	5.10447	7.3305	5.68514	6.74692	4.93213	7.49261	4.83817	6.11444	4.98699	4.40777
BCL7C	5.27661	5.1693	7.87371	7.40672	9.72153	4.63344	6.38248	4.52428	7.59405	6.6008	6.15643	4.49914	5.26919	5.55587	6.95916	7.28613	3.297	4.83263	4.28759	6.21723	3.94108	5.69825	4.651	5.9015	4.59246	8.0647	6.02172	4.85363	4.26775	5.22153	6.85883	6.53503	4.89808	3.82915	9.21974	5.68514	5.2982	6.76129	7.04439	9.10434	5.06322	5.72637
AC098851.1	0.528056	1.21343	0.0838193	0.631927	1.33391	0.00104168	1.49277	2.15477	0.544927	0.174618	0.143252	0.0983428	0.00704495	0.0899115	0.312997	0.500237	0.335107	0.793604	0.667201	0.637856	0.272209	0.668285	2.51953	0.336816	0.0710951	0.170766	0.271111	1.81038	0.923191	1.80395	0.178933	0.033635	0.445187	1.59233	1.32833	0.393369	2.93716	0.169194	0.446412	0.0177356	0.9192	0.641316
RAB9AP2	0.000665283	0.000607977	0.000770423	0.000901776	0.00511442	0.00104168	0.000726286	0.000588296	0.00077583	0.000742604	0	0.000790225	0.000636732	0.000825586	0.000691311	0.000714796	0.00193719	0.000679584	0.000391093	0.000706382	0.000782964	0.00099823	0.000539784	0.00129586	0	0.000563683	0.000872768	0.000534981	0.000744501	0.000668286	0.00306707	0.000516241	0.000694677	0.000637754	0.000615311	0.000746541	0.000700839	0.000722177	0.000762464	0.000677634	0.000653349	0.000673183
LEMD2	6.55284	7.04178	5.09397	4.8749	4.58735	5.69082	6.36101	5.8493	6.07222	5.23412	4.31305	5.33472	5.84617	5.51375	6.08232	6.8098	5.26053	3.67776	4.86121	5.79668	6.59698	6.20255	5.44994	6.46894	4.45248	5.87215	4.92395	5.49884	5.71184	5.01507	7.04934	5.31298	5.19914	6.55666	6.4305	5.08312	5.91708	4.72042	5.02238	5.46777	5.88907	4.94268
BTLA	0.165191	0.0443229	0.0152821	0.0136324	0.00346448	0.0103701	0.0145246	0.0523859	0.0383923	0.0106502	0.0191926	0.0952823	0.114362	0.156087	0.295572	0.0117263	0.065347	0.15521	0.0131708	0.0104069	0.0203284	0.0097608	0.133037	0.121523	0.0250232	0.00516172	0.0195856	1.32276	0.556732	0.0212368	0.674081	0.713355	0.00783019	0.0107906	0.0142152	0.01083	0.276751	0.03325	0.22486	0.0135445	0.0727287	0.0147886
HES7	0.122553	0.015269	0.142176	1.08966	0.236254	0.71134	0.201096	0.212773	0.128785	0.0451769	2.59199	0.23923	0.432345	0.0321494	0.0151477	0.0245355	0.0161136	0.0335815	0.0143908	0.0816084	0.432888	0.331939	0.0169981	0.0202136	0.00250305	0.0916931	0.208445	0.01267	0.0172446	0.113283	0.470601	0.503633	0.0940089	0.10222	0.212888	0.126772	0.653995	0.605838	0.0513213	0.032428	0.319188	0.0201484
AC022898.2	0.00704572	0.00701235	0.00888532	0.000901776	0.0122627	0.00104168	0.0148058	0.00842016	0.00077583	0.00575913	0.000164945	0.0126218	0.0187557	0.000825586	0.000691311	0.0137637	0.0063984	0.00687516	0.00283244	0.000706382	0.0123848	0.00099823	0.000539784	0.0165619	0.000544357	0.00742416	0.000872768	0.00708352	0.0143641	0.0532742	0.000389153	0.00639004	0.000694677	0.0124225	0.0143002	0.0138661	0.0331516	0.000722177	0.00961988	0.000677634	0.0042122	0.000673183
PRDM10	2.28854	2.72762	1.52193	2.99275	2.18513	2.88078	2.32561	3.04387	2.51337	2.19347	2.52561	2.82996	2.31239	2.71372	2.04046	2.15019	2.79733	2.29739	2.79142	2.63908	2.87806	3.15676	2.52561	2.80405	2.61724	2.7323	2.52508	2.80465	2.86483	2.81116	2.35474	2.72451	3.02046	3.37924	1.45499	2.82589	2.78624	2.68191	2.47968	1.76242	2.03945	2.8073
IGLC3	22.3028	8.75143	6.8185	3.00221	4.95993	11.4605	1.32857	18.7308	3.67386	6.48391	15.7533	3.2351	121.81	105.638	34.4493	2.76314	7.3989	10.8371	5.4473	1.7685	1.47824	5.11823	11.1371	28.0605	13.0702	2.90496	23.1963	62.6604	16.7492	51.3981	11.2786	17.3108	5.61684	4.78541	13.9665	22.1469	34.7493	1.90031	19.1823	41.4825	37.3447	21.5416
TRAJ36	0.229223	0.000607977	0.000770423	0.000901776	0.000548389	0.00104168	0.000726286	0.000588296	0.00077583	0.000742604	0.0143893	0.000790225	0.441667	0.329972	0.000691311	0.220224	0.149221	0.000679584	0.000391093	0.000706382	0.267317	0.00099823	0.119376	0.00129586	0	0.000563683	0.000872768	0.642608	0.000744501	0.127214	0.494494	0.418331	0.000694677	0.000637754	0.000615311	0.000746541	0.779787	0.000722177	0.000762464	0.000677634	0.000653349	0.254377
VPS18	4.59246	4.26971	3.19908	4.9858	4.04677	6.61232	3.46981	4.02194	4.31771	3.86063	3.89997	4.5291	9.06621	5.5388	5.0211	4.08469	6.41825	4.6646	5.26053	4.34944	4.32833	4.85479	4.51992	6.12783	7.50027	3.89912	4.50218	4.89143	5.35651	4.79761	4.07399	3.60679	3.51344	3.92481	4.63029	5.09039	5.67528	3.22678	3.49354	4.58343	3.81746	7.65961
LINC01686	0.647617	0.163804	0.152251	0.0772074	0.105017	0.112444	0.0378559	0.0764507	0.584907	0.290334	0.00654554	1.12744	0.579143	0.30022	0.0218424	0.0225034	0.240847	0.202764	0.0569203	0.0538189	0.270045	0.490761	1.18127	0.0162673	0.215843	0.608319	0.181734	0.103381	0.00828526	0.351336	2.14267	0.224023	0.0540561	0.00798961	0.260154	0.196445	0.0293713	0.177602	0.358272	0.174745	0.0133134	0.0207264
RNU6-78P	0.000665283	0.000607977	0.094925	0.000901776	0.000548389	0.00104168	0.000726286	0.000588296	0.00077583	0.000742604	0.0187234	0.000790225	0.000636732	0.000825586	0.000691311	0.000714796	0.000263007	0.000679584	0.0335741	0.000706382	0.000782964	0.00099823	0.000539784	0.00129586	0.122065	0.000563683	0.000872768	0.000534981	0.000744501	0.000668286	0.000389153	0.000516241	0.000694677	0.000637754	0.000615311	0.000746541	0.000700839	0.000722177	0.000762464	0.000677634	0.000653349	0.000673183
DUX4L11	0.000665283	0.000607977	0.000770423	0.000901776	0.000548389	0.00104168	0.000726286	0.000588296	0.00077583	0.000742604	0	0.000790225	0.000636732	0.000825586	0.000691311	0.000714796	0.000263007	0.000679584	0.000391093	0.000706382	0.000782964	0.00099823	0.000539784	0.00129586	0	0.000563683	0.000872768	0.000534981	0.000744501	0.000668286	0.000389153	0.000516241	0.000694677	0.000637754	0.000615311	0.000746541	0.000700839	0.000722177	0.000762464	0.000677634	0.000653349	0.000673183
AC137803.1	0.000665283	0.000607977	0.000770423	0.000901776	0.0122488	0.00104168	0.000726286	0.000588296	0.00077583	0.000742604	0.000205711	0.000790225	0.000636732	0.000825586	0.0181861	0.000714796	0.000263007	0.000679584	0.000391093	0.000706382	0.000782964	0.00099823	0.0100373	0.00129586	0	0.000563683	0.000872768	0.00892432	0.000744501	0.000668286	0.00889814	0.0109559	0.000694677	0.000637754	0.000615311	0.000746541	0.000700839	0.000722177	0.000762464	0.000677634	0.000653349	0.000673183
AL022316.1	0.138318	0.238242	0.0274688	0.000901776	0.0167904	0.00104168	0.0168058	0.0499831	0.0280957	0.0155353	0.91666	0.0634536	0.0534314	0.129439	0.0165426	0.04506	0.0669076	0.122752	0.0264209	0.0395973	0.0171952	0.0976803	1.80177	0.136766	0.015161	0.0389803	0.019438	0.0369133	0.0851865	0.0898776	0.0910637	0.373496	0.000694677	0.00667277	0.130455	0.0476805	0.141314	0.0767683	0.22323	0.223343	0.0128853	0.000673183
UQCRB	5.27545	5.67658	11.0821	9.34011	6.56812	6.01523	6.1617	3.18086	5.60391	6.02704	4.95755	5.76572	7.22917	6.97226	5.08204	6.13211	5.32077	6.19214	4.14781	4.76446	5.24911	8.52129	3.99498	5.25428	6.44964	5.54324	5.94046	6.66136	4.69006	4.96865	4.4799	5.54894	4.73119	5.04465	7.14491	6.17807	8.8403	7.27635	9.16501	8.1359	4.99748	8.1735
AL049650.1	0.000665283	0.000607977	0.000770423	0.000901776	0.000548389	0.00104168	0.000726286	0.000588296	0.00077583	0.000742604	0.516764	0.000790225	0.000636732	0.000825586	0.000691311	0.000714796	0.024055	0.000679584	0.17	0.0744653	0.108508	0.218858	0.000539784	0.00129586	0.117258	0.0476805	0.000872768	0.393548	0.000744501	0.000668286	0.000389153	0.000516241	0.000694677	0.000637754	0.000615311	0.0867959	0.211046	0.000722177	0.000762464	0.000677634	0.000653349	0.0985364
MIR3117	0.0768381	0.495495	0.421012	0.000901776	0.0566857	0.00104168	0.636882	0.000588296	0.2707	0.081722	0	0.000790225	0.000636732	0.556004	0.326523	0.0790355	0.161875	0.849297	0.447759	0.553181	0.283006	0.210616	0.347705	0.967977	0.105936	0.0431489	0.000872768	0.378505	0.0916435	0.672999	0.000389153	0.944233	0.766389	0.170231	0.000615311	1.02355	0.0627897	0.23361	0.000762464	0.310457	0.208987	0.270232
AC009065.7	0.0346408	0.0260276	0.202017	0.141385	0.366197	0.378768	0.933441	0.491523	0.35057	0.0107986	0.00157118	0.0233807	0.0945719	0.187221	0.055696	0.309419	0.231307	0.0284633	0.155217	0.213619	0.186828	0.0736505	0.122378	0.18669	0.0026386	0.170766	0.0279636	0.112449	0.0461268	0.252944	0.466714	0.360935	0.0549011	0.0698365	0.0298916	0.280154	0.235522	0.119354	0.0259016	0.0808795	0.128757	0.0469378
DIPK1B	1.02367	1.47924	4.40628	1.39102	4.85793	0.9192	1.20495	2.19071	2.33167	1.84976	0.00982431	1.83849	2.80341	5.00347	1.21808	3.602	2.70601	2.44355	3.53295	1.05722	1.06798	2.15308	0.933615	1.67686	0.863577	3.36639	2.3398	0.98759	2.37273	2.14556	5.05139	1.85945	1.25962	2.26131	4.02274	3.35104	3.37269	2.74519	3.70474	3.4631	1.37744	4.34552
PRRT1	1.30335	0.477226	0.540189	0.424912	0.908008	0.519324	0.31791	1.8082	1.18172	0.595148	0.452227	1.70551	0.844826	0.502541	0.888406	0.400763	0.928954	1.57829	0.548456	0.831065	0.990585	0.487941	0.1688	0.881728	1.38273	2.45437	1.21676	1.60808	0.723472	1.1482	1.56233	1.51076	0.500495	1.00548	1.9857	0.690067	0.941539	0.612819	0.705409	1.76772	0.412753	0.871384
MRPL20-AS1	2.79925	3.65342	4.4448	3.51662	4.00013	3.50046	4.86245	3.43193	3.53062	2.86296	3.37853	4.19151	4.81611	2.76971	3.48276	3.76379	2.3076	2.42451	3.65342	3.71245	3.50668	4.00264	2.80532	3.57441	3.46752	2.929	2.99344	2.85678	3.31502	3.59511	3.41825	3.19636	3.19636	3.02725	3.78261	2.87274	4.68342	2.78096	3.82739	3.04946	3.26991	2.89684
AC083843.2	0.0143764	0.000607977	0.000770423	0.0295672	0.00751598	0.00104168	0.0388039	0.0196893	0.0566368	0.00725453	0.00392205	0.000790225	0.000636732	0.0224354	0.000691311	0.0155874	0.00876339	0.000679584	0.00497708	0.00685773	0.000782964	0.00099823	0.000539784	0.00129586	0.00182104	0.0850334	0.000872768	0.000534981	0.000744501	0.0122249	0.00809373	0.000516241	0.0102592	0.00512395	0.0237109	0.0115317	0.0503807	0.000722177	0.0776656	0.0127901	0.0053826	0.000673183
RNF5	13.6994	14.3329	13.2424	7.59987	8.05248	8.2477	9.02867	12.8659	13.421	10.9642	11.0315	16.4107	10.4165	14.5822	11.0658	14.3041	9.81567	11.3534	9.44409	9.21974	14.4684	13.7286	10.4943	10.4364	12.6997	8.54335	10.8431	12.798	10.2062	14.5302	24.8313	12.2948	9.16055	16.6784	18.317	10.7427	15.6785	8.02006	13.398	15.6171	10.9862	10.9787
ONECUT1	0.00533267	0.00305206	0.0100345	0.257735	0.00333089	0.0132922	0.000726286	0.000588296	0.00768862	0.0131548	0.000464697	0.0167921	0.000636732	0.0110193	0.00607493	0.00418399	0.370646	0.00869631	0.00172991	0.00633607	0.0144457	0.019367	0.00377165	0.0131245	0.00139021	0.00269409	0.0118793	0.00237233	0.00592746	0.00667965	0.00157661	0.00205256	0.0123908	1.03581	0.00278544	0.0224227	0.00443416	0.00420081	0.0133473	0.00534149	0.000653349	0.0595832
POTEC	0.00338439	0.000607977	0.000770423	0.000901776	0.00221066	0.00104168	0.00407639	0.000588296	0.00077583	0.000742604	0.00118842	0.00600116	0.00293821	0.000825586	0.000691311	0.000714796	0.00122107	0.000679584	0.00159681	0.000706382	0.000782964	0.00099823	0.00221891	0.00129586	0.0017594	0.0029796	0.000872768	0.00212213	0.000744501	0.000668286	0.00182033	0.00202289	0.000694677	0.0041137	0.00271799	0.000746541	0.000700839	0.000722177	0.000762464	0.000677634	0.00310507	0.00350985
MIR217	0.000665283	0.0271151	0.000770423	0.000901776	0.000548389	0.52903	0.000726286	0.000588296	0.0927911	0.000742604	0	0.000790225	0.000636732	0.000825586	0.000691311	0.000714796	0.000263007	0.000679584	0.000391093	0.000706382	0.000782964	0.00099823	0.000539784	0.00129586	0	0.000563683	0.000872768	0.000534981	0.000744501	0.000668286	0.000389153	0.000516241	0.000694677	0.000637754	0.000615311	0.000746541	0.000700839	0.000722177	0.000762464	0.307409	0.000653349	0.000673183
AL606534.5	0.0055127	0.000607977	0.00554794	0.000901776	0.00695951	0.00104168	0.00510809	0.00285003	0.00786854	0.00516889	0.00783983	0.000790225	0.00661363	0.0069099	0.000691311	0.00873028	0.00480303	0.00410897	0.00444316	0.000706382	0.000782964	0.00978221	0.00247116	0.015043	0.0101334	0.00272437	0.000872768	0.00239471	0.000744501	0.000668286	0.00723062	0.00229608	0.000694677	0.00347195	0.00466077	0.00516513	0.000700839	0.00700401	0.00571507	0.00412277	0.00374723	0.00602746
RN7SL49P	0.0998769	0.473762	0.0478129	0.402752	0.63081	0.0535548	0.457593	0.617319	0.316098	0.164843	0.0268806	0.187434	0.579277	0.401148	0.0158331	0.786132	0.139541	0.328217	0.889652	0.379794	0.504277	0.249593	0.23424	0.128259	0.10276	0.267864	0.218709	0.15132	0.113705	0.848319	0.00751862	0.598405	0.283185	0.750404	0.0316849	0.104851	0.29861	0.512517	0.143329	0.410763	0.368797	0.449448
BNIP3P32	0.000665283	0.000607977	0.000770423	0.000901776	0.0116784	0.00104168	0.000726286	0.000588296	0.00077583	0.000742604	0.33312	0.000790225	0.000636732	0.000825586	0.000691311	0.000714796	0.00588575	0.00781115	0.000391093	0.000706382	0.000782964	0.00099823	0.000539784	0.00129586	0.10706	0.00581185	0.000872768	0.000534981	0.000744501	0.000668286	0.00835926	0.000516241	0.000694677	0.00687039	0.000615311	0.000746541	0.000700839	0.000722177	0.0108593	0.000677634	0.000653349	0.000673183
ITFG1-AS1	0.442073	1.04054	0.542966	0.902423	0.561964	0.665202	0.590345	0.384108	1.08018	0.446509	0.162543	0.176006	0.0985837	0.380046	0.125521	0.742791	0.288775	0.338929	0.356397	0.832701	0.273118	0.130639	0.597021	0.298722	0.217343	0.46119	0.407357	0.496779	0.168524	0.333379	0.390144	0.279028	0.884742	0.348901	0.0276705	0.50452	0.332478	0.651236	0.433228	0.41064	0.701497	0.296248
CCDC63	0.000665283	0.000607977	0.00530576	0.00800993	0.00566484	0.00104168	0.00813126	0.000588296	0.00077583	0.000742604	0.208725	0.0071678	0.0193814	0.00830595	0.00931023	0.00951266	0.00845972	0.00642238	0.00601107	0.000706382	0.0107458	0.0116295	0.00394537	0.0144208	0.00938693	0.0167802	0.00703063	0.00231201	0.00494768	0.000668286	0.00706737	0.00906246	0.0042568	0.00328253	0.00306752	0.000746541	0.0176332	0.000722177	0.00708617	0.00393086	0.000653349	0.0146131
CDK8	3.47441	4.14159	3.4706	4.69319	3.73795	4.29665	4.46241	3.83509	3.25092	3.33327	3.40256	4.2196	4.1296	4.81943	3.23092	4.56886	4.35608	3.8524	4.516	3.37195	4.1296	5.01875	3.92306	3.79726	4.20061	3.10552	4.34473	2.6497	3.49962	3.59046	3.65674	5.03985	3.50975	4.00877	5.30544	3.96335	3.16182	3.32611	3.29104	3.86656	4.33986	4.40487
NPIPB14P	0.0500431	0.0363675	0.0424638	0.126976	0.267237	0.040308	0.307237	0.460586	0.154865	0.130869	0.0026418	0.284472	0.00899892	0.292229	0.185761	0.0436295	0.469618	0.141314	0.18945	0.137324	0.167694	0.0470711	0.224612	0.0728424	0.00197548	0.0143965	0.0525887	0.0104809	0.144058	0.459902	0.0248914	0.116194	0.33238	0.403628	0.238548	0.141526	0.15839	0.0157596	0.122596	0.0537726	0.243697	0.0737016
AL162386.2	0.017463	0.0743781	0.0831658	0.000901776	0.0920228	0.00104168	0.0113566	0.059881	0.00077583	0.0383888	0.00497708	0.012247	0.00857352	0.0140783	0.000691311	0.0189977	0.0208601	0.785935	0.016206	0.0104979	0.0538318	0.0205172	0.174703	0.308252	0.0049145	0.0208848	0.117012	0.0879337	1.36925	0.331773	0.0164386	0.0332734	0.000694677	0.0204592	0.016294	0.0192796	0.0579757	0.0411573	0.0258049	0.142018	0.00869767	0.000673183
PCBP3	0.656884	0.661611	0.372189	0.00927043	0.990896	0.118233	0.517031	0.0105069	0.0101514	1.70296	0.0043606	2.25255	0.339406	0.837795	0.0435786	1.64111	0.0328237	2.01507	0.0776582	0.0692783	0.577539	0.425568	0.130723	0.346026	0.0105441	0.185595	1.05329	0.454579	0.161623	0.0920498	0.00586063	0.163712	0.698456	0.303256	1.02769	0.634216	0.208301	0.132846	1.12744	0.544927	0.107566	0.312534
TRAJ5	0.2169	0.332208	0.000770423	0.000901776	0.189356	0.00104168	0.244697	0.000588296	0.00077583	0.000742604	0.112454	0.000790225	0.174787	1.00675	0.000691311	0.000714796	0.000263007	0.000679584	0.142608	0.000706382	0.857418	0.00099823	0.111663	0.00129586	0.0136006	0.000563683	0.000872768	0.615461	0.000744501	0.000668286	0.000389153	0.399626	0.000694677	0.000637754	0.837262	0.000746541	1.01383	0.000722177	0.279665	0.000677634	0.000653349	0.242593
LAMA1	0.140745	1.10393	0.110571	0.01025	1.81091	2.42759	0.751203	1.2556	2.49253	1.83901	0.0070397	2.41605	2.15534	1.85459	0.0288649	1.58774	2.03112	0.0121991	0.81966	0.0304339	6.37001	0.195737	4.83914	0.113128	0.00508703	0.0380275	1.95503	0.30022	2.8367	2.4931	4.14781	0.504113	2.76849	2.56603	2.26959	2.84881	0.0215647	3.60511	0.167694	0.380441	0.173889	0.489126
AP006621.3	1.67072	1.46909	0.89774	1.24791	3.7481	2.10279	1.58976	1.86848	1.54743	1.54206	0.00675608	2.29565	1.56424	0.474214	1.2105	3.09581	0.985693	1.3065	0.948486	1.0392	1.60648	1.23305	1.33843	0.964178	1.81353	1.68166	1.31684	1.06193	0.745181	2.06712	1.2071	1.60911	2.00949	1.64157	1.44328	2.09582	2.36366	1.45679	1.87111	0.594306	0.992929	1.78882
GRPEL2P2	0.00693634	0.000607977	0.000770423	0.0481616	0.0045354	0.139426	0.000726286	0.0046359	0.00925419	0.0135778	0.0084143	0.000790225	0.000636732	0.0177736	0.00783642	0.000714796	0.000263007	0.000679584	0.00277369	0.0079139	0.00942401	0.0150267	0.000539784	0.0295702	0.000664686	0.0048221	0.0106194	0.00377534	0.0084109	0.000668286	0.00275511	0.000516241	0.00744629	0.000637754	0.00602854	0.00823005	0.000700839	0.00844308	0.000762464	0.00677012	0.000653349	0.000673183
RIC8B	1.81407	2.4661	2.58588	1.61954	1.53152	1.98848	1.52193	2.50216	1.43241	2.4642	2.10868	2.51953	1.81677	2.07119	1.81988	1.23376	1.65127	2.31591	1.98901	2.01167	2.53172	1.65644	2.18055	1.11934	1.00691	2.18816	1.77851	1.8226	1.65127	1.93304	2.65796	1.68371	2.23492	2.59087	2.44296	1.81837	1.60492	1.60808	1.73282	1.74115	1.88906	1.85837
ULK4P1	0.00406676	0.000607977	0.000770423	0.000901776	0.000548389	0.00104168	0.000726286	0.000588296	0.00077583	0.00530282	0	0.000790225	0.00360579	0.000825586	0.000691311	0.000714796	0.000263007	0.000679584	0.000391093	0.00493502	0.000782964	0.00099823	0.000539784	0.00129586	0	0.000563683	0.000872768	0.000534981	0.000744501	0.00563025	0.00230343	0.000516241	0.000694677	0.000637754	0.00503804	0.000746541	0.00638177	0.000722177	0.000762464	0.000677634	0.000653349	0.006428
PLK3	4.54839	3.96166	3.2502	8.07967	6.03651	5.62216	4.37748	2.87345	3.0211	4.06604	8.26821	2.09831	5.27165	4.0652	4.88478	3.49125	6.86935	4.98346	3.46752	5.52118	4.06433	5.70629	3.32379	6.23324	4.33022	2.91163	5.46641	4.57189	4.88478	3.13011	2.94193	7.02279	3.89912	1.73857	5.88275	2.79271	3.51057	3.78878	2.45025	4.00877	3.88164	2.90764
MPLKIP	3.91791	2.75493	4.61515	3.17535	4.2318	3.34569	3.61807	1.63605	3.55967	3.11326	3.48137	3.77787	4.6646	3.12461	3.0425	4.03078	2.8469	1.57378	2.53172	3.64626	3.51057	2.85342	1.72073	2.79085	5.04225	4.35608	3.39942	2.30038	2.13355	2.9989	4.03867	3.0465	3.4159	2.46787	2.68891	4.01925	3.31722	2.7855	3.91088	2.30638	4.07145	3.1795
RN7SL144P	0.101287	0.384048	0.000770423	0.0268886	0.317972	0.500047	0.320962	0.497184	0.248806	0.041641	0.263597	0.189298	0.179484	0.243654	0.138759	0.214046	0.0357125	0.145259	0.899088	0.451491	0.0585208	0.141516	0.115086	0.00129586	0.0596898	0.43993	0.0185117	0.00793722	0.665046	0.161681	0.673833	0.00964048	0.557958	0.599827	0.152114	0.107254	0.134224	0.0448951	0.0179782	0.11825	0.373117	0.119058
LIPJ	0.0133981	0.00511007	0.0131598	0.000901776	0.00223678	0.00104168	0.00475162	0.0278596	0.00077583	0.00488444	0.000429769	0.0155353	0.000636732	0.000825586	0.00415801	0.00608952	0.00135915	0.00435905	0.00220985	0.00659086	0.0056116	0.00099823	0.0123048	0.0129628	0.000647667	0.00384957	0.00842364	0.00385759	0.0145346	0.00931735	0.0207972	0.00540012	0.0129304	0.018067	0.0070785	0.0118041	0.00977912	0.000722177	0.0046559	0.0113716	0.0137418	0.00442907
EN1	5.22153	3.0707	11.1987	0.000901776	9.84245	0.737877	3.0103	3.33772	3.94451	8.81057	3.39197	0.562708	2.53677	0.876744	1.5634	8.58356	3.67459	0.0154257	3.33993	6.4289	4.34181	3.14284	3.17319	1.05788	0.000362845	1.45028	1.86686	0.00361449	0.607171	1.081	8.12585	2.00301	9.96969	3.05144	7.41659	4.59145	2.16171	0.0185884	3.87321	3.57733	2.44847	7.20093
PEMT	6.59698	5.93756	8.97577	5.50841	9.89207	5.42493	4.9484	5.41472	5.95506	6.86098	6.01081	9.44003	6.14154	5.05962	8.05565	3.20115	4.77647	4.54839	7.75943	4.31868	7.94068	15.107	3.93246	7.66844	6.94268	4.72569	6.29757	3.75057	5.02946	7.28114	8.11969	7.13336	7.31032	4.86121	18.0342	7.1212	8.4396	6.87159	9.19198	12.6451	5.94046	8.42247
RPL32P31	0.000665283	0.0371445	0.288977	0.51061	0.295809	0.187633	0.209904	0.00721752	0.411329	0.188383	0.137385	0.0292226	0.335008	0.394268	0.495586	0.316304	0.151262	0.487367	0.00531611	0.21022	0.319766	0.541955	0.0124856	1.06266	0.0425944	0.00806382	0.19856	0.140597	0.418139	0.00946239	0.409294	0.123444	0.074475	0.0253179	0.216226	0.0225496	0.000700839	0.0552636	0.643261	0.930316	0.00968626	0.0119062
TRIM51	0.000665283	0.000607977	0.000770423	0.000901776	0.000548389	0.00104168	0.000726286	0.000588296	0.00077583	0.000742604	0.000596534	0.000790225	0.000636732	0.000825586	0.000691311	0.000714796	0.0014915	0.00411245	0.000391093	0.000706382	0.000782964	0.00099823	0.000539784	0.00129586	0.000839147	0.000563683	0.000872768	0.000534981	0.000744501	0.000668286	0.000389153	0.000516241	0.000694677	0.000637754	0.000615311	0.000746541	0.000700839	0.000722177	0.000762464	0.000677634	0.000653349	0.000673183
WNK4	0.146566	0.0406477	0.0175656	0.0741399	0.0974531	0.0183702	0.31433	0.294828	0.0347076	0.0907378	0.00925056	0.260837	0.403628	0.476162	2.37868	0.0134303	0.0212315	1.6305	0.157039	0.0494998	0.0754687	0.752902	0.0653411	0.223841	1.19155	3.06857	1.26049	2.81382	0.376226	0.0359232	0.0176547	0.114593	0.158687	0.198327	0.152025	0.0863069	1.2261	0.120098	0.0218459	0.109551	0.324151	0.0179144
RNU6-940P	0.000665283	0.000607977	0.000770423	0.000901776	0.000548389	0.00104168	0.000726286	0.0268806	0.00077583	0.000742604	0.00248058	0.000790225	0.000636732	0.000825586	0.000691311	0.000714796	0.000263007	0.000679584	0.000391093	0.000706382	0.000782964	0.00099823	0.000539784	0.00129586	0.138018	0.000563683	0.000872768	0.000534981	0.000744501	0.000668286	0.000389153	0.000516241	0.000694677	0.05002	0.000615311	0.000746541	0.000700839	0.0950694	0.000762464	0.000677634	0.000653349	0.000673183
AL161629.2	0.000665283	0.000607977	0.000770423	0.000901776	0.000548389	0.00104168	0.000726286	0.000588296	0.00077583	0.000742604	0.000516132	0.000790225	0.000636732	0.000825586	0.000691311	0.000714796	0.00595044	0.000679584	0.00867064	0.000706382	0.000782964	0.00099823	0.000539784	0.00129586	0.00189022	0.000563683	0.000872768	0.000534981	0.000744501	0.000668286	0.000389153	0.000516241	0.000694677	0.000637754	0.000615311	0.000746541	0.000700839	0.000722177	0.000762464	0.000677634	0.000653349	0.000673183
KF459542.1	0.000665283	0.000607977	0.000770423	0.000901776	0.000548389	0.00104168	0.000726286	0.000588296	0.00077583	0.000742604	0	0.000790225	0.000636732	0.000825586	0.000691311	0.000714796	0.000263007	0.000679584	0.000391093	0.000706382	0.000782964	0.00099823	0.000539784	0.00129586	0	0.000563683	0.000872768	0.000534981	0.000744501	0.000668286	0.000389153	0.000516241	0.000694677	0.000637754	0.000615311	0.000746541	0.000700839	0.000722177	0.000762464	0.000677634	0.000653349	0.000673183
RPL19P14	0.0211782	0.00559682	0.00964778	0.0637779	0.0111963	0.0180486	0.0293907	0.000588296	0.010093	0.0235504	0.0819009	0.000790225	0.000636732	0.000825586	0.000691311	0.0153678	0.010002	0.0191849	0.000391093	0.0224023	0.000782964	0.0474612	0.0130249	0.0389803	0.0293681	0.000563683	0.019332	0.00420528	0.0160283	0.0314717	0.0179694	0.032794	0.0136109	0.000637754	0.0627158	0.00914633	0.0202203	0.0252063	0.0755156	0.0263549	0.00718034	0.000673183
AP002392.1	0.000665283	0.0128748	0.000770423	0.000901776	0.000548389	0.00104168	0.000726286	0.000588296	0.00077583	0.000742604	0.00142418	0.207089	0.000636732	0.000825586	0.000691311	0.000714796	0.000263007	0.000679584	0.0116443	0.0200258	0.000782964	0.00099823	0.012216	0.00129586	0.00113136	0.000563683	0.0344232	0.000534981	0.022704	0.000668286	0.000389153	0.000516241	0.215097	0.0149969	0.000615311	0.000746541	0.0185285	0.0223327	0.0314717	0.000677634	0.0703489	0.0241988
NACAP5	0.000665283	0.00903098	0.000770423	0.000901776	0.00478752	0.100568	0.000726286	0.000588296	0.00952123	0.0204977	0.171724	0.0157305	0.0116039	0.000825586	0.0836467	0.00853821	0.00877589	0.0457575	0.0212037	0.000706382	0.0484812	0.0155042	0.015338	0.00129586	0.0581001	0.00988867	0.0109133	0.0208648	0.000744501	0.000668286	0.146506	0.000516241	0.00766814	0.000637754	0.00630181	0.000746541	0.00761407	0.0370111	0.00980297	0.0576512	0.0116309	0.00792764
LNPEP	4.52107	4.66975	3.11326	5.57408	2.98026	3.82487	6.38064	3.51344	4.26872	4.5061	3.80744	3.93588	3.36391	3.91791	3.49438	3.60368	3.38383	5.87827	3.9828	3.6827	4.31205	3.05347	4.56687	2.93344	3.24296	5.02697	2.7009	5.09736	4.37951	3.29555	2.00076	3.54754	4.61622	3.91964	2.22248	2.95063	5.14812	4.98462	3.00764	2.84494	4.92857	3.82244
AP002518.1	0.000665283	0.00346981	0.000770423	0.00950071	0.00987394	0.00104168	0.00426655	0.00254478	0.00077583	0.000742604	0.000414619	0.00587661	0.00559031	0.000825586	0.00609039	0.00418532	0.00130926	0.0103134	0.00189209	0.00475717	0.00968626	0.00841916	0.00245436	0.0131315	0.0310431	0.00588118	0.00723173	0.00216357	0.00594016	0.00598531	0.00286824	0.00258194	0.00443907	0.00302962	0.00541782	0.000746541	0.0171802	0.00420288	0.00475587	0.0101057	0.00500541	0.000673183
SNORA11F	1.23482	1.69338	0.643988	1.34008	1.40849	1.89074	0.697298	2.06438	1.51334	0.743367	2.08895	1.56625	2.73931	1.98136	0.660475	0.923004	2.92359	0.327297	0.753709	1.26526	0.928954	0.172368	1.8421	0.381688	3.7078	1.38831	1.55465	0.810783	1.63395	1.20772	1.00089	2.69993	1.41591	0.710947	0.630661	2.22068	1.30443	2.68435	2.0707	1.04288	2.48396	1.72371
LINC01562	0.037098	0.0133853	0.0142495	0.0140059	0.0549049	0.0545667	0.077252	0.00824159	0.00691339	0.012014	0.0810416	0.00847462	0.049303	0.00643506	0.0352298	0.0204977	0.019328	0.0129019	0.0121621	0.0145142	0.00703681	0.0112714	0.00802242	0.0367909	0.0532682	0.0279513	0.0317113	0.0158203	0.00916318	0.0148782	0.0157845	0.021495	0.00534854	0.0155489	0.0238722	0.0121446	0.0121875	0.0153414	0.0178805	0.0110333	0.0124824	0.0153887
AC021146.8	0.000665283	0.00467155	0.000770423	0.000901776	0.000548389	0.00104168	0.000726286	0.000588296	0.00077583	0.000742604	7.38088e-05	0.000790225	0.000636732	0.000825586	0.000691311	0.000714796	0.000263007	0.000679584	0.000391093	0.000706382	0.000782964	0.00099823	0.000539784	0.00129586	0	0.000563683	0.000872768	0.000534981	0.000744501	0.000668286	0.000389153	0.000516241	0.000694677	0.000637754	0.000615311	0.000746541	0.000700839	0.00804471	0.000762464	0.000677634	0.000653349	0.000673183
AC079340.2	0.00619497	0.00447584	0.603555	0.0117941	0.0122653	0.00104168	0.0127999	0.000588296	0.00854027	0.000742604	0.108107	0.0084827	0.00975521	0.000825586	0.000691311	0.00749428	0.000263007	0.00609425	0.0122023	0.000706382	0.000782964	0.0252122	0.0100536	0.00129586	0.00201299	0.00821268	0.00984389	0.00337116	0.000744501	0.00959527	0.00523007	0.000516241	0.000694677	0.000637754	0.0052989	0.0121581	0.0066359	0.000722177	0.000762464	0.0136208	0.00987937	0.0174025
PXT1	0.0118151	0.0127537	0.00685691	0.000901776	0.013752	0.00104168	0.014047	0.0079914	0.018059	0.00639939	0.0124882	0.00726402	0.0107175	0.0150251	0.00422653	0.0146676	0.00768197	0.0110846	0.0125601	0.0253898	0.00919522	0.00099823	0.0293884	0.0145315	0.0163271	0.0104366	0.0334298	0.0123495	0.0174281	0.00491796	0.0186665	0.00941116	0.00883055	0.018943	0.00941678	0.0115859	0.0811541	0.00639004	0.00724498	0.0080821	0.0093437	0.000673183
FAM205BP	0.0033136	0.00590258	0.000770423	0.000901776	0.00269746	0.00104168	0.00732574	0.00615588	0.00077583	0.00958768	0.000296255	0.00569396	0.000636732	0.000825586	0.00420578	0.00544902	0.00127535	0.00390156	0.000391093	0.00458148	0.00501662	0.00099823	0.00265447	0.00129586	0.000632212	0.00235718	0.000872768	0.00232096	0.000744501	0.000668286	0.00166389	0.00378972	0.0037734	0.00300177	0.000615311	0.000746541	0.000700839	0.000722177	0.000762464	0.00350289	0.00405107	0.000673183
MRPL22	2.65285	3.58421	5.07354	4.27065	3.0597	3.79129	3.85733	1.44368	3.57584	3.9161	3.57814	4.30718	3.98812	3.16605	3.21245	3.27877	2.28571	2.12212	2.52139	2.59875	2.24022	4.01597	2.16733	3.3369	3.35616	2.88827	2.92088	2.7855	2.7691	1.97624	2.54724	3.10478	2.24436	1.84549	3.28377	2.56474	2.23128	2.8754	3.49125	4.53825	3.32806	3.56957
LINC02618	0.00906097	0.000607977	0.000770423	0.015781	0.000548389	0.00104168	0.000726286	0.00366989	0.00761927	0.000742604	0.204503	0.000790225	0.004706	0.0133744	0.000691311	0.000714796	0.00144206	0.0152047	0.0311441	0.00626302	0.000782964	0.0122551	0.000539784	0.00129586	0.0451537	0.00363227	0.000872768	0.000534981	0.218736	0.0109058	0.000389153	0.000516241	0.000694677	0.00756987	0.00813664	0.00666975	0.000700839	0.0104315	0.000762464	0.0997983	0.000653349	0.0099697
MIR6737	0.000665283	0.000607977	0.000770423	0.000901776	0.15179	0.00104168	0.000726286	0.000588296	0.00077583	0.000742604	0	0.000790225	0.000636732	0.000825586	0.000691311	0.000714796	0.100661	0.000679584	0.000391093	0.000706382	0.000782964	0.00099823	0.000539784	0.00129586	0.00956244	0.000563683	0.000872768	0.000534981	0.000744501	0.000668286	0.000389153	0.000516241	0.000694677	0.530587	0.000615311	0.000746541	0.000700839	0.000722177	0.000762464	0.000677634	0.000653349	0.000673183
KRT18P37	0.0127299	0.0109162	0.0306051	0.000901776	0.0279453	0.0733597	0.0188329	0.0103669	0.0066536	0.00843086	0.0578318	0.0934961	0.0141734	0.0186977	0.0114446	0.00850586	0.0169719	0.00697519	0.00492448	0.0163937	0.0126115	0.015423	0.00837256	0.0166827	0.00694484	0.00763764	0.0226318	0.0119253	0.00592978	0.014933	0.0182161	0.00417503	0.00761927	0.00842585	0.0210137	0.00847335	0.00510809	0.000722177	0.127018	0.0114518	0.000653349	0.0546594
SLC7A11	1.29364	2.01048	11.408	2.98798	10.4056	6.21096	2.50582	3.17606	7.12367	5.84765	0.136338	9.35009	1.5826	13.6994	2.11804	5.89069	6.08074	0.958281	12.2146	3.49809	14.9445	9.22872	0.5668	2.03945	1.61198	2.60013	7.36329	2.60517	2.55969	1.26692	1.31642	1.36875	15.7907	13.2808	8.03275	11.613	0.210243	2.03768	11.3689	1.58074	1.48737	19.6737
ARPC3P5	0.293567	0.166526	0.759819	0.757827	0.539522	0.862953	0.287897	0.20118	0.363586	0.328563	0.0237166	0.547265	0.456877	0.845664	1.35645	0.471656	0.209354	0.510812	0.0344174	0.585617	1.00624	0.454986	0.181512	1.1016	0.155242	0.282162	0.904833	0.316412	0.250585	0.0234426	0.305537	0.290906	0.177813	0.313762	0.458879	0.534871	0.216669	0.419743	0.949984	0.659553	0.10014	0.360935
AC012366.1	0.0168523	0.044474	0.0419173	0.000901776	0.000548389	0.00104168	0.0110526	0.010995	0.0836401	0.0350569	0	0.0511287	0.000636732	0.000825586	0.000691311	0.0105199	0.000263007	0.000679584	0.0102539	0.0101943	0.000782964	0.019707	0.0109815	0.00129586	0	0.0197895	0.0259785	0.000534981	0.000744501	0.000668286	0.000389153	0.000516241	0.000694677	0.0196423	0.000615311	0.0373462	0.329612	0.0107132	0.000762464	0.000677634	0.024485	0.0427671
AL391416.1	0.411013	0.383165	1.23337	1.64975	1.22742	1.6641	2.3076	0.200554	1.08324	1.07298	0.502368	1.33929	1.10969	1.08361	1.44262	0.884458	0.681352	0.865998	0.505052	0.482286	1.06904	1.20076	0.705409	0.165332	0.286998	0.562538	1.63242	0.437898	1.01674	0.192554	0.967118	0.703177	0.712107	0.490348	2.05297	0.770963	0.204943	1.60304	1.37893	0.537568	0.621701	0.295491
NCAN	0.00402851	0.000607977	0.00713547	0.00667965	0.00239752	0.00104168	0.00408891	0.00421948	0.00646647	0.00565039	0.0212466	0.000790225	0.00428267	0.00593564	0.00545313	0.00604335	0.00216893	0.00487702	0.00602211	0.00410445	0.00654946	0.00856185	0.00349706	0.0126765	0.00167848	0.00508237	0.00695723	0.00243062	0.00448725	0.00371657	0.00173223	0.00819657	0.00498399	0.00354197	0.00397089	0.0191404	0.00377989	0.00404924	0.0048324	0.051932	0.00322821	0.00418857
AL121601.1	0.647235	0.29749	0.321687	0.023068	0.995769	0.245841	0.160011	0.215783	0.777185	0.0324706	0.568692	0.581197	0.661611	0.286582	0.559762	0.88124	0.932179	0.559996	0.263456	0.852016	0.0152983	0.407488	0.0595381	0.470054	0.0707438	0.681514	0.964705	1.30443	0.282705	1.14907	0.711725	0.541725	0.300593	1.55884	1.09574	0.364114	0.837102	0.302318	0.979223	0.638313	0.273551	0.0402303
AC244131.1	0.27361	0.00928183	0.000770423	0.0109786	0.034961	0.0878468	0.372058	0.0714388	0.587608	0.0565347	0.0175431	0.0121557	0.015423	0.127226	0.0535867	0.185805	0.191223	0.0584914	0.203667	0.407272	0.0528747	0.0126218	1.73059	0.122207	0.00618134	0.149637	0.32451	0.658167	0.333966	0.211444	0.0304172	0.0236895	0.169718	0.410173	0.012177	0.352488	0.287468	0.0109559	0.202764	0.000677634	0.0193047	0.111127
IGHV1OR15-3	0.000665283	0.000607977	0.000770423	0.000901776	0.000548389	0.0391695	0.000726286	0.000588296	0.00077583	0.000742604	0.000154136	0.000790225	0.000636732	0.124192	0.000691311	0.000714796	0.000263007	0.000679584	0.000391093	0.000706382	0.000782964	0.00099823	0.0495031	0.00129586	0	0.000563683	0.112817	0.0123595	0.000744501	0.000668286	0.000389153	0.196865	0.0117325	0.000637754	0.0224706	0.000746541	0.000700839	0.000722177	0.000762464	0.585404	0.000653349	0.000673183
AC017053.1	0.00779363	0.000607977	0.000770423	0.000901776	0.000548389	0.00104168	0.000726286	0.000588296	0.00077583	0.000742604	0.482738	0.000790225	0.000636732	0.000825586	0.0163221	0.000714796	0.0053826	0.000679584	0.00807884	0.000706382	0.000782964	0.00099823	0.000539784	0.00129586	0.114635	0.00548231	0.000872768	0.000534981	0.000744501	0.000668286	0.000389153	0.000516241	0.000694677	0.000637754	0.000615311	0.000746541	0.000700839	0.000722177	0.000762464	0.000677634	0.000653349	0.000673183
AL138767.2	0.000665283	0.000607977	0.000770423	0.000901776	0.000548389	0.00104168	0.039615	0.0143002	0.00077583	0.000742604	0.00204074	0.000790225	0.000636732	0.000825586	0.000691311	0.000714796	0.000263007	0.000679584	0.0145674	0.000706382	0.000782964	0.00099823	0.000539784	0.00129586	0.00145341	0.000563683	0.000872768	0.000534981	0.000744501	0.000668286	0.000389153	0.000516241	0.000694677	0.000637754	0.000615311	0.000746541	0.000700839	0.000722177	0.000762464	0.000677634	0.0220195	0.000673183
RNU4-22P	0.358034	0.626678	0.000770423	0.0809605	0.112826	0.141526	0.0408126	0.0480247	0.00077583	0.854302	0.47694	0.0464677	0.000636732	0.000825586	0.000691311	0.0308801	0.0641542	0.0235835	0.0147257	0.223029	0.000782964	0.120877	0.000539784	0.00129586	0.158511	0.0185406	0.000872768	0.0353753	0.000744501	0.273741	0.000389153	0.000516241	0.579961	0.0183505	0.229671	0.0328463	0.4184	0.135465	0.000762464	0.0207412	0.429839	0.000673183
AC011491.2	0.0760246	0.0273725	0.133014	0.196751	0.0560979	0.00104168	0.0953753	0.0399637	0.0934498	0.0109593	0.712221	0.0124225	0.00875417	0.0143016	0.0110323	0.0195677	0.0505313	0.00925521	0.0283246	0.148309	0.02358	0.208725	0.0736505	0.00129586	0.10276	0.0424734	0.000872768	0.0188962	0.000744501	0.0144089	0.0169842	0.199592	0.0579757	0.0141146	0.113682	0.365288	0.0173347	0.0112192	0.0128717	0.0247353	0.0995489	0.139473
AC044836.1	0.000665283	0.000607977	0.000770423	0.000901776	0.0922101	0.00104168	0.000726286	0.000588296	0.00077583	0.000742604	0.0265162	0.000790225	0.000636732	0.000825586	0.000691311	0.000714796	0.000263007	0.000679584	0.000391093	0.000706382	0.000782964	0.00099823	0.000539784	0.00129586	0.00492193	0.000563683	0.000872768	0.000534981	0.000744501	0.000668286	0.000389153	0.000516241	0.000694677	0.000637754	0.000615311	0.000746541	0.000700839	0.016489	0.000762464	0.000677634	0.000653349	0.000673183
EEF1A1P11	3.73211	2.63965	3.87646	3.42288	2.18285	3.93588	1.98793	1.00352	3.18362	3.14765	3.75875	6.65146	5.75051	3.39637	3.39786	3.26923	2.27725	4.70433	1.58074	2.18578	3.46228	3.48591	4.39989	3.77616	3.64552	1.57329	3.06256	3.72956	7.14749	1.27046	4.6202	2.22304	1.83119	1.64064	3.16182	2.06826	1.89179	4.6142	3.8066	3.70943	1.616	2.30286
CDRT15P1	1.53243	2.09187	0.317806	2.11331	0.0287495	1.73755	0.131372	2.15775	1.00277	1.56924	0.00689101	0.515459	0.323185	0.299814	2.01565	0.110534	0.0695507	0.0620727	2.1232	1.46145	0.566361	0.850382	0.362665	0.951868	1.48634	1.08156	0.000872768	0.0116562	1.22569	0.571744	0.992616	1.11571	0.304173	0.574347	0.698895	0.338714	1.33892	1.63649	0.415877	0.0278501	0.762611	1.81617
AC073188.6	0.000665283	0.000607977	0.000770423	0.000901776	0.000548389	0.00104168	0.000726286	0.000588296	0.00077583	0.000742604	0	0.0053375	0.000636732	0.000825586	0.000691311	0.000714796	0.000263007	0.000679584	0.00162719	0.00421733	0.00531611	0.00099823	0.000539784	0.00129586	0.000249166	0.000563683	0.000872768	0.000534981	0.000744501	0.000668286	0.000389153	0.00210024	0.00399215	0.000637754	0.000615311	0.000746541	0.000700839	0.000722177	0.000762464	0.000677634	0.000653349	0.000673183
ALG3P1	0.00486221	0.00369181	0.00991995	0.0146003	0.0055127	0.0123895	0.00632174	0.00766596	0.013656	0.0250903	9.71308e-05	0.00709948	0.0102602	0.0121581	0.000691311	0.0093591	0.0104347	0.000679584	0.0130995	0.0090427	0.0483279	0.0276918	0.00742063	0.00129586	0.00061816	0.016489	0.0117711	0.0043502	0.00630589	0.00744314	0.00828402	0.00485581	0.00548387	0.00424937	0.00719734	0.00941116	0.0143845	0.0510847	0.0147623	0.0129628	0.0131689	0.0164291
MTND2P5	0.00519726	0.00389493	0.0106282	0.0223033	0.000548389	0.00104168	0.0145421	0.000588296	0.00747297	0.000742604	0.2396	0.00743871	0.000636732	0.000825586	0.00591228	0.000714796	0.00414167	0.0052482	0.00389129	0.00616905	0.0112911	0.012073	0.000539784	0.00129586	0.0619372	0.00355175	0.0793617	0.0029349	0.0103003	0.0050658	0.000389153	0.000516241	0.000694677	0.00450961	0.0148243	0.000746541	0.000700839	0.100529	0.000762464	0.000677634	0.00797866	0.00561827
AC027228.1	0.0813449	0.299336	0.260093	0.788576	0.117454	0.0459795	0.408261	0.0506593	0.281711	0.085672	1.03501	0.167806	0.200597	0.000825586	0.114858	0.188266	0.381388	0.0688732	0.031376	0.230998	0.107675	0.00099823	0.359074	0.112821	0.870229	0.0915022	0.000872768	0.391991	0.470357	0.434063	0.140982	0.0171526	0.0627631	0.1766	0.183033	0.314121	0.373025	0.303774	0.252526	0.0211859	0.062806	0.279574
GABRA3	3.17125	0.437567	0.838361	1.22528	0.467436	0.824132	2.09882	2.95459	1.38831	1.20788	2.08386	0.655243	2.77034	1.74445	1.71966	1.39014	2.69637	0.626762	1.94171	3.31431	0.000782964	2.23555	2.11331	1.29765	2.72708	1.05933	2.89353	0.814083	0.642056	1.36795	1.98629	2.76849	2.79012	1.979	1.96999	2.63465	2.00687	2.34343	0.795206	0.23046	1.75494	1.62248
DOCK10	1.86639	2.12507	0.943863	0.415877	0.476628	1.21541	1.11813	1.2708	0.817661	0.827869	0.951868	0.901966	0.657438	0.93265	0.726935	1.10236	0.587084	1.73641	0.669122	0.727628	2.20821	1.6971	1.23227	1.07906	0.570339	0.475972	0.597633	2.4574	0.739695	0.323093	1.42485	1.24873	1.81887	0.660208	2.06491	0.682392	1.74115	1.11064	1.14517	0.636015	0.424161	0.375483
AL136985.1	0.000665283	0.0133744	0.000770423	0.000901776	0.016226	0.00104168	0.0127481	0.000588296	0.00077583	0.0120064	0.149576	0.000790225	0.000636732	0.000825586	0.000691311	0.000714796	0.00954336	0.000679584	0.000391093	0.000706382	0.000782964	0.00099823	0.000539784	0.371326	0.118635	0.0154659	0.148017	0.000534981	0.0123988	0.000668286	0.000389153	0.000516241	0.0789885	0.000637754	0.009921	0.01213	0.0108747	0.0122535	0.000762464	0.000677634	0.000653349	0.000673183
DHDDS	3.7481	3.85733	3.34279	3.94975	3.14142	4.93698	5.03868	3.98903	3.88317	3.69566	3.46676	3.98812	2.11566	3.66396	4.28273	4.31305	4.34854	3.27278	3.68432	4.42823	4.43828	3.453	3.64863	5.67528	3.95651	3.85806	3.11677	4.03078	4.26411	3.05767	3.49653	4.0634	3.74475	4.18413	2.94788	3.51886	6.47981	3.21742	2.68694	2.31118	3.97109	3.19282
HSFY7P	0.000665283	0.000607977	0.000770423	0.000901776	0.000548389	0.00104168	0.000726286	0.000588296	0.00077583	0.000742604	0	0.000790225	0.000636732	0.000825586	0.000691311	0.000714796	0.000263007	0.000679584	0.000391093	0.000706382	0.000782964	0.00099823	0.000539784	0.00129586	0	0.000563683	0.000872768	0.000534981	0.000744501	0.000668286	0.000389153	0.000516241	0.000694677	0.000637754	0.000615311	0.000746541	0.000700839	0.000722177	0.000762464	0.000677634	0.000653349	0.000673183
AC009704.2	0.105017	0.0907978	0.381212	0.747582	0.155242	0.618119	0.960433	0.335008	0.285282	0.147136	0.0128853	0.169718	1.3525	0.217622	0.240345	0.367951	0.136338	0.125826	0.470297	0.095239	0.0210137	0.381388	0.210832	0.548758	0.0134303	0.257875	0.458061	0.316515	0.455444	0.285969	0.625802	0.519074	0.37199	0.358597	1.22991	0.403838	0.287386	0.506227	0.366138	1.05087	0.527598	0.326233
SIAH2-AS1	0.99	1.6926	0.845136	2.50704	1.80504	1.20411	1.281	1.28847	1.11591	1.77302	0.348346	0.190279	0.46778	2.15113	1.47043	3.24803	0.593038	0.358154	3.26135	1.51021	0.572427	0.845829	0.441359	1.87397	0.508071	0.938095	1.28574	1.89074	1.02505	0.591559	0.403628	1.48017	0.340932	2.25822	1.00803	1.85551	0.322897	0.484112	2.68568	0.967796	1.22323	1.06798
AC006042.1	0.125288	0.295648	0.000770423	0.0350973	0.00594131	0.00104168	0.0364264	1.45679	0.107193	0.0166985	0.0205589	0.446509	0.467588	0.500826	0.837947	0.055696	0.576108	0.428397	0.0651127	0.00945502	0.443404	0.0177952	1.11064	1.02266	2.80001	0.107758	0.000872768	0.775419	0.452021	0.148692	0.975649	0.329559	0.00886081	0.694675	0.539716	0.36734	0.222896	0.157956	0.0481616	0.509371	0.365609	0.00944651
AC244636.2	0.0103525	0.00315293	0.0169922	0.0146153	0.037098	0.00104168	0.00528182	0.00292833	0.00605153	0.00532459	0.018059	0.000790225	0.00528851	0.00944895	0.00457764	0.00519243	0.00895423	0.0097582	0.00343309	0.000706382	0.00836294	0.0169897	0.00810909	0.00129586	0.0115581	0.0131921	0.00962318	0.00568196	0.00536322	0.00567118	0.0164939	0.00486481	0.000694677	0.00859988	0.0113566	0.00530282	0.000700839	0.00746678	0.00590081	0.000677634	0.000653349	0.00425887
C10orf90	0.00772248	0.00421493	0.962618	0.00679454	0.357801	0.00871204	0.0204874	0.00720828	0.00482364	0.0317217	0.00260688	0.570631	0.0035607	0.0116712	0.00875026	0.00407639	0.0133224	0.0116712	0.134164	0.00803997	0.0245327	0.18953	0.00250407	0.00129586	0.00598966	0.00544218	0.0187557	0.0107294	0.00433111	0.00447955	0.00453859	0.002316	0.0266972	0.0128762	0.0103552	0.291654	0.00412557	0.00639719	0.00579652	0.00459733	0.00470963	0.00338655
MGA	2.45078	2.8928	2.25314	2.66476	2.48092	2.37345	2.76515	3.4631	2.89023	3.30483	3.72404	2.56603	2.12842	3.24505	2.32925	2.23612	3.71326	2.88331	3.72799	2.74264	2.84494	2.89898	3.0008	2.20114	4.63549	3.08315	2.69211	3.09375	3.23167	2.82177	3.54754	4.06786	3.6334	3.26703	2.11157	2.96323	3.59046	3.44477	1.90258	2.57788	3.07911	2.98454
AL008636.1	0.00880184	0.0110193	0.00702491	0.229015	0.00321335	0.00104168	0.0104933	0.00821919	0.00077583	0.000742604	0.00682263	0.00739797	0.000636732	0.00856679	0.00985887	0.00997635	0.00141437	0.00520369	0.00943469	0.0205469	0.00749794	0.0120028	0.00309358	0.00129586	0.00597607	0.00352945	0.00878744	0.0047032	0.00660382	0.00795262	0.000389153	0.000516241	0.132218	0.00448434	0.000615311	0.0135388	0.000700839	0.000722177	0.0115689	0.00519075	0.0171609	0.00558258
AP003122.2	0.000665283	0.000607977	0.0108607	0.000901776	0.261412	0.00104168	0.0108012	0.00607619	0.00077583	0.000742604	0.00879962	0.000790225	0.00807443	0.000825586	0.000691311	0.000714796	0.000263007	0.000679584	0.00405195	0.000706382	0.000782964	0.00099823	0.000539784	0.00129586	0.013234	0.000563683	0.000872768	0.000534981	0.000744501	0.000668286	0.0097127	0.000516241	0.000694677	0.000637754	0.0938586	0.000746541	0.000700839	0.000722177	0.000762464	0.000677634	0.00820404	0.0099962
RMI2	3.94451	3.09441	7.36075	2.92618	4.94268	2.58159	2.32986	5.14576	11.6395	4.53626	4.86814	4.76658	6.53706	4.97107	3.94023	8.89926	3.33543	2.20774	4.10995	3.29335	4.17132	5.65662	5.06561	3.71899	5.49884	3.29906	4.6202	5.11767	3.4137	4.88699	10.5506	5.33716	3.2026	4.20415	4.88259	4.96551	4.11354	2.65601	9.17418	5.567	5.51522	2.22304
GALNT16	0.0223501	0.00861376	0.00937716	0.0098016	0.00714734	0.00942533	0.00919053	0.147627	0.0151917	0.0125169	0.00129036	0.0569144	0.00393926	0.017685	0.00941395	0.0183573	0.00764571	2.1063	0.0114092	0.00886833	0.0134918	0.00893214	0.012025	0.291957	0.000991898	0.0858794	0.0148707	0.331117	0.0169958	0.0129123	0.369359	0.0147383	0.00951474	0.0208554	0.00982431	0.022699	0.231129	0.0201415	0.11204	0.205756	0.00604744	0.0144363
RPL21P109	0.00929152	0.000607977	0.0200574	0.000901776	0.0135388	0.00104168	0.000726286	0.000588296	0.0115086	0.000742604	0.00580684	0.0118317	0.00826579	0.0136542	0.010414	0.0104877	0.00245572	0.0156266	0.00420578	0.0101607	0.0116764	0.0695507	0.000539784	0.00129586	0.0044296	0.00679659	0.0257832	0.00502061	0.0107705	0.000668286	0.000389153	0.000516241	0.000694677	0.0194495	0.0156437	0.000746541	0.00939118	0.0188943	0.000762464	0.00869277	0.0150133	0.010245
FAM207BP	0.201524	0.108084	0.107109	0.43998	0.318742	0.593038	0.709831	0.0468721	0.390797	0.240174	0.0134812	0.614634	0.491774	1.31852	0.320281	1.23036	0.81996	0.447518	0.1005	0.978557	0.495823	1.18359	0.054874	0.740264	0.376173	0.141767	0.741169	0.274729	0.268939	0.00801334	0.366256	0.136014	0.191806	0.0818455	0.491523	0.172754	0.200317	0.514313	0.34661	0.92735	0.383361	0.266584
AC090515.5	0.0358763	0.000607977	0.0114995	5.32962	0.00715264	0.091303	0.000726286	0.0065237	0.0119535	0.199457	0.00888532	0.000790225	0.000636732	0.000825586	0.0109609	0.0109327	0.236798	0.103875	0.027707	0.180801	0.0121432	0.00099823	0.154385	0.449105	3.42586	0.0410925	0.013454	0.0695507	0.0475625	0.00876451	0.000389153	0.132794	0.0165619	0.0140355	0.000615311	0.000746541	0.0308111	0.192977	0.0679158	0.0486421	0.000653349	0.0895518
AC006064.4	0.000665283	0.000607977	0.000770423	0.000901776	0.000548389	0.00104168	0.000726286	0.000588296	0.00077583	0.000742604	0	0.000790225	0.000636732	0.000825586	0.000691311	0.000714796	0.000263007	0.000679584	0.000391093	0.000706382	0.000782964	0.00099823	0.000539784	0.00129586	0	0.000563683	0.000872768	0.000534981	0.000744501	0.000668286	0.000389153	0.000516241	0.000694677	0.000637754	0.000615311	0.000746541	0.000700839	0.000722177	0.000762464	0.000677634	0.000653349	0.000673183
CLEC3A	0.00423089	0.000607977	0.000770423	0.000901776	0.000548389	0.00104168	0.00444233	0.000588296	0.00518755	0.00548578	0.00582431	0.00529953	0.00375165	0.00608012	0.00388838	0.00436778	0.00284125	0.000679584	0.00251608	0.000706382	0.000782964	0.00099823	0.000539784	0.00129586	0.00107961	0.00355931	0.00663059	0.00350461	0.000744501	0.000668286	0.00160098	0.00208913	0.00395955	0.00549131	0.00347748	0.000746541	0.000700839	0.000722177	0.000762464	0.00364656	0.137385	0.0056392
UROD	5.92964	5.181	6.44575	4.04587	6.82902	5.69219	5.86457	4.29311	4.80323	5.76423	6.18168	6.175	6.80236	4.14603	5.22153	6.0687	3.88164	6.51201	7.71677	5.56289	5.26053	5.54752	4.33806	6.44964	5.67658	4.9484	4.85255	7.56556	5.23278	4.80634	7.23642	6.91241	5.62491	3.79726	7.0468	4.58641	6.96164	5.99959	5.48419	7.43823	4.81943	4.18866
VPS45	3.79814	3.58119	3.35616	3.26346	3.89489	3.62114	5.15672	4.26064	4.22894	3.66654	3.54908	4.51302	5.17457	3.15606	4.32922	4.19342	3.0354	4.31489	3.60447	4.45822	3.75793	3.61233	3.70062	4.09767	3.18086	3.48815	3.70867	3.71019	3.8066	3.34799	4.75702	3.28446	3.75474	4.62112	4.98699	3.26629	5.28672	3.3867	4.04044	4.57824	3.70143	4.1643
AC147055.4	0.000665283	0.000607977	0.000770423	0.000901776	0.000548389	0.00104168	0.000726286	0.0043132	0.00077583	0.000742604	0	0.000790225	0.000636732	0.000825586	0.000691311	0.00779671	0.00168769	0.000679584	0.00253104	0.000706382	0.000782964	0.00099823	0.000539784	0.00129586	0.000616584	0.00445649	0.000872768	0.000534981	0.000744501	0.000668286	0.000389153	0.000516241	0.000694677	0.000637754	0.000615311	0.000746541	0.000700839	0.000722177	0.000762464	0.000677634	0.000653349	0.000673183
AC104417.2	0.000665283	0.000607977	0.000770423	0.000901776	0.000548389	0.00104168	0.000726286	0.000588296	0.00077583	0.000742604	0.00072887	0.000790225	0.000636732	0.000825586	0.000691311	0.000714796	0.000263007	0.000679584	0.00174612	0.000706382	0.000782964	0.00099823	0.000539784	0.00129586	0.000417662	0.000563683	0.000872768	0.000534981	0.000744501	0.000668286	0.000389153	0.000516241	0.0045354	0.000637754	0.00323694	0.000746541	0.000700839	0.000722177	0.000762464	0.000677634	0.000653349	0.000673183
LINC02281	0.000665283	0.000607977	0.000770423	0.000901776	0.0874527	0.00104168	0.000726286	0.000588296	0.00077583	0.000742604	0.707937	0.000790225	0.000636732	0.000825586	0.0323349	0.0124435	0.126506	0.000679584	0.000391093	0.000706382	0.000782964	0.00099823	0.000539784	0.00129586	0.39883	0.000563683	0.000872768	0.000534981	0.000744501	0.000668286	0.00555293	0.000516241	0.000694677	0.000637754	0.0201153	0.000746541	0.000700839	0.000722177	0.0146584	0.000677634	0.000653349	0.000673183
NLGN3	0.328951	0.189054	0.141469	0.0169691	0.0611705	0.147613	0.245982	1.45581	0.205981	0.156628	0.0181161	0.113074	0.119178	0.31021	0.129258	0.0235324	0.14439	1.79805	0.58587	0.0257832	0.213036	0.070001	0.473762	0.231028	0.0109642	0.433113	0.215636	0.927878	0.0907378	0.393693	0.577649	0.155224	0.231563	0.642225	0.1766	0.382716	1.05036	0.0277584	0.637171	0.457593	0.0183743	0.511161
PGAM1P3	0.007962	0.0056753	0.000770423	0.000901776	0.00543242	0.00104168	0.000726286	0.000588296	0.00077583	0.0242993	0.00086692	0.000790225	0.000636732	0.000825586	0.000691311	0.000714796	0.00203103	0.0135136	0.01287	0.00893321	0.000782964	0.0167263	0.00490771	0.00129586	0	0.000563683	0.000872768	0.000534981	0.000744501	0.000668286	0.000389153	0.000516241	0.0138456	0.00674456	0.00709719	0.000746541	0.000700839	0.000722177	0.0190305	0.0128103	0.000653349	0.000673183
ARFGEF1	4.50115	4.61622	3.91701	5.40427	3.41057	4.76344	5.74016	6.47474	5.25047	4.73553	6.15173	4.21583	3.18151	7.63529	4.24101	4.0563	8.40514	4.9858	4.98919	4.60287	6.04929	5.86893	4.49161	4.3351	4.36565	10.8495	6.28927	5.69963	5.74897	5.43915	3.90088	6.42221	6.95711	8.11027	2.23196	5.27048	5.92964	7.89528	4.92857	4.13688	6.65522	5.25428
AC098679.2	0.000665283	0.00505154	0.000770423	0.000901776	0.000548389	0.00104168	0.000726286	0.000588296	0.00936351	0.000742604	0.00642587	0.000790225	0.000636732	0.000825586	0.000691311	0.000714796	0.00183057	0.00688913	0.000391093	0.000706382	0.000782964	0.00099823	0.000539784	0.111766	0.0110548	0.0049145	0.000872768	0.000534981	0.000744501	0.000668286	0.00280994	0.000516241	0.000694677	0.0103069	0.000615311	0.000746541	0.000700839	0.000722177	0.0162521	0.000677634	0.000653349	0.000673183
GDF9	0.0728504	0.0461705	0.149658	0.0316945	0.00966305	0.0761104	0.344231	0.148692	0.040435	0.243762	0.0108966	0.0754687	0.11553	0.289972	0.0266175	0.0703918	0.237452	0.0300707	0.274788	0.0893185	0.0164364	0.0152134	0.0189331	0.0623108	0.00392048	0.46465	0.0266175	0.0306157	0.0542915	0.0985924	0.120505	0.0682979	0.146375	0.0522346	0.0538318	0.186077	0.308822	0.0248822	0.211444	0.133037	0.110418	0.346226
MAGEE2	0.000665283	0.000607977	0.000770423	0.000901776	0.000548389	0.00104168	0.000726286	0.00272916	0.00077583	0.23978	0.00045633	0.000790225	0.000636732	0.0142349	0.0168579	0.000714796	0.0069099	0.0353783	1.01247	0.000706382	0.00562269	0.00099823	0.00295353	0.00129586	0.000444075	0.002571	0.0134594	0.00722093	0.00783019	0.00478817	0.000389153	0.000516241	0.00545664	0.000637754	0.000615311	0.00488162	0.00682736	0.00793573	0.00889461	0.0039059	0.000653349	0.000673183
USP18	3.96764	3.1181	2.51953	0.446894	3.56718	2.24788	2.53172	1.68112	3.46752	2.80001	4.66975	4.06786	1.9008	3.17733	3.51815	6.44201	3.45144	0.960226	3.39049	5.61072	2.24609	2.43434	6.04322	3.40461	1.17196	1.99857	2.09882	2.95596	1.69878	2.18453	2.11508	3.6253	1.5375	2.01617	2.69578	3.38228	1.51711	2.58648	2.58648	2.40677	3.61155	2.18237
RPL21P11	0.371041	1.01731	1.56953	1.94276	1.45411	1.2951	1.1117	0.257763	1.1698	0.907458	0.357674	1.54153	0.902423	2.03465	1.54282	1.45411	0.387049	1.97172	0.400576	0.165394	1.40849	2.49072	0.573949	1.50179	1.616	0.497039	1.77193	0.719232	1.21676	0.558184	1.86639	0.547952	0.733195	0.476886	1.55643	0.913802	0.3972	1.60115	1.56383	1.41545	0.490648	0.571564
AC093297.2	2.47915	2.10689	2.09582	3.14558	2.30347	2.13599	2.46181	2.71676	1.54643	2.82325	0.669636	3.32875	1.67686	1.0231	1.79521	1.34826	2.20303	1.63195	2.86018	1.74227	1.72794	2.83064	1.06154	1.06292	5.02238	2.47854	0.831255	1.45925	2.1365	4.25958	1.29162	0.914566	2.00301	2.80274	2.32501	2.05752	3.15829	2.52259	1.737	1.65443	1.70021	2.08895
AL161756.2	0.13771	0.000607977	0.0719257	0.599668	0.115225	0.0796388	0.0198295	0.182264	0.0192851	0.212662	0.100568	0.0840758	0.000636732	0.0287009	0.000691311	0.000714796	0.205825	0.346488	0.00978221	0.0170961	0.000782964	0.0649593	0.106355	0.00129586	0.359815	0.283374	0.000872768	0.202478	0.409168	0.0135156	0.155249	0.027196	0.364877	0.261756	0.000615311	0.000746541	0.528654	0.0669076	0.0983706	0.0143379	0.180383	0.000673183
HMGN2P7	0.453099	0.229926	0.189856	0.26944	0.0118327	0.427604	0.277573	0.0778712	0.653343	0.318801	0.497602	1.05768	0.363833	0.520424	0.614418	0.996781	0.232468	0.101546	0.0581738	0.10698	0.215843	0.158792	0.220041	0.981844	0.736953	0.125607	0.322543	0.56742	0.585316	0.0987797	0.941314	0.0684425	0.438206	0.332478	0.234913	0.186412	0.0968059	0.239069	0.466787	0.133188	0.153419	0.0608536
RNA5SP183	0.000665283	0.0241464	0.000770423	0.000901776	0.0472031	0.218423	0.000726286	0.000588296	0.00077583	0.000742604	0.228004	0.000790225	0.000636732	0.000825586	0.000691311	0.000714796	0.0191571	0.000679584	0.000391093	0.000706382	0.000782964	0.00099823	0.000539784	0.00129586	0.00239684	0.000563683	0.109575	0.000534981	0.000744501	0.000668286	0.0276995	0.000516241	0.000694677	0.000637754	0.000615311	0.000746541	0.000700839	0.000722177	0.000762464	0.000677634	0.0493876	0.000673183
RNU7-186P	0.000665283	0.000607977	0.000770423	0.000901776	0.000548389	0.00104168	0.559517	0.0910637	0.00077583	0.205429	0	0.000790225	0.000636732	0.297781	0.000691311	0.000714796	0.000263007	0.986472	0.000391093	0.000706382	1.27101	0.00099823	0.000539784	1.61442	0	0.000563683	0.000872768	0.409168	0.000744501	0.000668286	0.000389153	0.607474	0.000694677	0.000637754	0.000615311	0.000746541	0.000700839	0.000722177	0.263116	1.27744	0.000653349	0.226379
RPL29P2	0.0284442	0.00882463	0.149221	0.281264	0.245698	0.397061	0.157708	0.0145937	0.216034	0.0840848	0.526802	0.0474576	0.226328	0.103879	0.330601	0.110877	0.0163871	0.147808	0.0528109	0.126964	0.318247	0.452974	0.00822173	0.46686	0.893482	0.0279565	0.290417	0.283594	0.408345	0.0108464	0.220378	0.1058	0.0240095	0.0186091	0.180327	0.0138456	0.0124588	0.565043	0.410227	0.12012	0.0161136	0.00771981
AC013439.1	0.00735871	0.00733487	0.0152134	0.000901776	0.0227675	0.00104168	0.00600535	0.00490683	0.00966074	0.000742604	0.000841849	0.0400129	0.0118702	0.000825586	0.0195654	0.00867203	0.00131935	0.000679584	0.00300803	0.000706382	0.000782964	0.00099823	0.00674371	0.00129586	0.00114229	0.000563683	0.000872768	0.00268194	0.000744501	0.00458951	0.013805	0.000516241	0.0152877	0.00628036	0.0393688	0.0117738	0.187445	0.00590169	0.0100007	0.000677634	0.00433652	0.232068
SOSTDC1	0.314961	2.08895	1.98291	0.0077338	3.32674	0.156038	0.488991	3.23945	7.53038	25.5458	0.00157512	6.4289	3.35695	2.7691	2.51649	2.47111	0.129541	2.03058	8.15535	0.713792	11.4415	7.23642	0.99732	1.42698	0.00489495	4.90147	3.89158	2.07505	8.8403	11.8023	7.68885	0.00431557	32.6936	6.54484	2.40994	8.42563	0.0487952	2.07119	0.956719	0.428567	1.62758	2.87667
ZNF850	0.395766	0.89191	0.380939	0.283468	0.0411346	0.0200238	0.202068	0.977473	0.441898	0.766532	1.36753	0.505629	0.728081	0.700093	0.548852	0.167577	0.75966	0.66369	0.485667	0.366256	2.2374	0.292229	0.97446	0.196445	1.75241	0.636236	0.478536	0.785224	1.21385	1.57438	0.984083	1.8257	0.77156	2.78749	0.111663	0.526052	0.0992897	0.261474	0.436168	0.884073	0.0618673	0.613783
AC074344.2	0.000665283	0.000607977	0.000770423	0.000901776	0.000548389	0.00104168	0.000726286	0.000588296	0.00077583	0.00917614	1.28338	0.000790225	0.00710274	0.000825586	0.000691311	0.000714796	0.000263007	0.000679584	0.00335933	0.000706382	0.000782964	0.0167263	0.000539784	0.00129586	0.0122171	0.000563683	0.000872768	0.000534981	0.000744501	0.000668286	0.00324921	0.000516241	0.000694677	0.00674456	0.00709719	0.000746541	0.000700839	0.000722177	0.000762464	0.000677634	0.000653349	0.000673183
AC079140.4	0.0152821	0.00598238	0.135583	0.000901776	0.0184723	0.0198243	0.0687101	0.103271	0.14055	0.0272309	0.000725541	0.0405498	0.125558	0.325842	0.0383923	0.000714796	0.145224	0.173762	0.0907378	0.016079	0.0734481	0.110571	0.0187427	0.0480969	0.0032777	0.0272871	0.0121894	0.0157257	0.338399	0.167643	0.00355837	0.0443296	0.00879962	0.807755	0.00753658	0.0926451	0.451752	0.187258	0.128829	0.276008	0.193497	0.00937571
AL109806.1	0.0725241	0.0707468	0.00636303	0.0178244	0.00490012	0.0118369	0.0477305	0.0332235	0.0126682	0.0173674	0.00351977	0.0204625	0.0544249	0.000825586	0.0259293	0.0490993	0.114452	0.00978066	0.0730111	0.152351	0.0267283	0.00099823	0.0155857	0.0169392	0.00430189	0.000563683	0.0235766	0.0183615	0.0149118	0.228473	0.000389153	0.0114981	0.0176264	0.095239	0.0507212	0.0215813	0.0376798	0.0290122	0.0627822	0.00959255	0.0436972	0.0872125
DNAJB5P1	0.000665283	0.000607977	0.0252003	0.000901776	0.162724	0.00104168	0.000726286	0.000588296	0.00077583	0.000742604	0.00751598	0.000790225	0.00540012	0.00964344	0.0272094	0.000714796	0.00933891	0.000679584	0.00238861	0.000706382	0.0130907	0.0241712	0.000539784	0.023142	0.0910873	0.0152479	0.000872768	0.000534981	0.000744501	0.000668286	0.00511884	0.00704882	0.000694677	0.000637754	0.0140402	0.0119535	0.000700839	0.000722177	0.00849916	0.000677634	0.000653349	0.0066555
ATP5F1AP10	0.000665283	0.000607977	0.0102116	0.00880836	0.000548389	0.0195914	0.00537986	0.00561647	0.0647092	0.00538473	0.000101251	0.000790225	0.0174403	0.0186717	0.00692318	0.0164451	0.000263007	0.00807334	0.00239899	0.00502374	0.00620637	0.0136246	0.000539784	0.0234913	0.000464229	0.00810699	0.00752893	0.00247678	0.00755265	0.00418002	0.00175871	0.00882576	0.00470511	0.00361335	0.00338069	0.00537319	0.0408126	0.00984671	0.0085307	0.00980632	0.0137039	0.000673183
RN7SKP297	0.000665283	0.000607977	0.000770423	0.000901776	0.0114249	0.00104168	0.000726286	0.000588296	0.00077583	0.0157413	0.000191851	0.000790225	0.000636732	0.000825586	0.000691311	0.000714796	0.00567798	0.013531	0.000391093	0.000706382	0.000782964	0.00099823	0.000539784	0.00129586	0	0.000563683	0.000872768	0.000534981	0.000744501	0.000668286	0.00812351	0.000516241	0.000694677	0.000637754	0.000615311	0.000746541	0.000700839	0.000722177	0.0190577	0.0128296	0.000653349	0.000673183
AKAP4	0.000665283	0.00322979	0.000770423	0.000901776	0.000548389	0.00104168	0.000726286	0.000588296	0.00077583	0.000742604	0.000981997	0.000790225	0.00374192	0.000825586	0.000691311	0.000714796	0.00141649	0.000679584	0.00161699	0.000706382	0.000782964	0.00099823	0.000539784	0.00129586	0.000278699	0.00243832	0.000872768	0.000534981	0.00459375	0.000668286	0.00178613	0.000516241	0.000694677	0.000637754	0.000615311	0.000746541	0.000700839	0.000722177	0.000762464	0.000677634	0.000653349	0.000673183
HMGB1P30	0.019707	0.000607977	0.000770423	0.000901776	0.0104287	0.00104168	0.000726286	0.000588296	0.00077583	0.000742604	0.0146022	0.000790225	0.000636732	0.0114092	0.000691311	0.000714796	0.000263007	0.000679584	0.000391093	0.000706382	0.000782964	0.00099823	0.00454089	0.00129586	0.00375871	0.000563683	0.000872768	0.000534981	0.00903098	0.000668286	0.00303623	0.000516241	0.000694677	0.000637754	0.00659631	0.000746541	0.000700839	0.000722177	0.000762464	0.000677634	0.000653349	0.000673183
MIR3194	0.163838	0.000607977	0.000770423	0.000901776	0.000548389	0.00104168	0.000726286	0.000588296	0.00077583	0.168682	0.00758735	0.000790225	0.000636732	0.245894	0.000691311	0.000714796	0.777461	0.000679584	0.000391093	0.389071	0.000782964	0.00099823	0.000539784	0.00129586	0	0.000563683	0.000872768	0.0494301	0.000744501	0.238687	0.000389153	0.000516241	0.000694677	0.000637754	0.000615311	0.000746541	0.000700839	0.000722177	0.000762464	0.12012	0.138548	3.30483
AC126773.1	0.000665283	0.0995529	0.000770423	0.000901776	0.0347312	0.00104168	0.000726286	0.0176969	0.00077583	0.0562813	1.62025	0.000790225	0.000636732	0.000825586	0.000691311	0.000714796	0.113598	0.000679584	0.119971	0.000706382	0.000782964	0.00099823	0.000539784	0.00129586	0.303676	0.000563683	0.000872768	0.000534981	0.000744501	0.0237494	0.000389153	0.000516241	0.000694677	0.000637754	0.0437332	0.000746541	0.000700839	0.000722177	0.0873778	0.0331562	0.0384732	0.000673183
Z97353.1	0.611655	0.92502	1.56038	1.78619	1.3684	1.79039	1.20993	0.344898	1.59645	1.33108	0.676218	0.845136	0.896416	1.22569	1.67306	0.935157	0.514313	1.6381	0.566637	1.18454	1.53464	1.44212	0.420802	1.7298	1.34213	0.479457	1.6527	1.20873	1.37744	0.475972	1.51853	0.748594	0.4365	0.535886	1.23305	0.789198	0.586053	1.65953	2.11995	2.24667	0.643784	0.361457
AC024132.2	0.000665283	0.000607977	0.000770423	0.000901776	0.000548389	0.00104168	0.000726286	0.000588296	0.00077583	0.000742604	0.171908	0.000790225	0.000636732	0.000825586	0.000691311	0.000714796	0.000263007	0.000679584	0.000391093	0.000706382	0.000782964	0.00099823	0.000539784	0.00129586	0.467143	0.000563683	0.000872768	0.000534981	0.000744501	0.000668286	0.000389153	0.000516241	0.000694677	0.000637754	0.000615311	0.000746541	0.0654886	0.000722177	0.000762464	0.000677634	0.000653349	0.000673183
MTND3P5	0.000665283	0.000607977	0.000770423	0.000901776	0.000548389	0.00104168	0.0146272	0.0143827	0.00077583	0.0307644	0.0162284	0.102628	0.000636732	0.000825586	0.0142851	0.0790355	0.000263007	0.0235189	0.0146747	0.000706382	0.000782964	0.00099823	0.0252122	0.109096	0.00629292	0.000563683	0.000872768	0.000534981	0.000744501	0.0178184	0.000389153	0.0167228	0.000694677	0.125737	0.000615311	0.000746541	0.000700839	0.0338792	0.000762464	0.000677634	0.0112295	0.000673183
CAND1	5.60794	8.02976	7.59405	6.01523	4.95504	6.10261	9.01333	9.16055	5.75527	6.24827	8.76303	7.75686	6.23133	6.94076	6.75332	5.4473	8.17701	6.67489	26.7357	6.62807	7.36835	5.53094	11.1744	4.96551	7.54392	8.26477	6.82706	7.27125	7.60769	5.86608	7.85621	6.3027	6.31327	11.5027	5.64945	6.67703	5.23412	6.60858	5.16553	5.49639	5.63991	6.41825
KCNJ5	0.682199	0.404886	0.207864	0.0181842	0.0179144	0.0205426	0.400882	0.991618	0.109781	0.281711	0.00080488	0.0361072	0.148692	0.606817	0.0267472	0.323849	0.00441719	0.243814	0.224318	0.0177458	0.377909	2.52816	1.88463	0.12392	0.00437069	1.10393	1.39195	0.856205	1.77193	3.32459	1.74227	0.159172	0.350494	0.0114377	0.0250232	0.128011	0.412515	0.0843614	0.549954	0.338065	0.0141947	0.0262788
SKP1P1	1.1726	1.2366	1.74445	1.95172	1.24696	1.77997	2.43193	1.09887	2.51712	2.39981	2.66295	3.0002	2.36068	2.05973	2.10457	3.54673	1.61146	3.13011	1.42995	2.34459	2.11331	2.06712	0.911396	2.23018	3.62114	1.7571	2.35474	1.915	1.98901	0.831255	1.98291	1.35437	1.22742	0.883683	2.40247	1.55643	0.426788	1.85481	2.14621	2.32925	2.08667	1.23423
TTTY6	0.000665283	0.000607977	0.000770423	0.000901776	0.000548389	0.00104168	0.000726286	0.000588296	0.00077583	0.000742604	0	0.000790225	0.000636732	0.000825586	0.000691311	0.000714796	0.000263007	0.000679584	0.000391093	0.000706382	0.000782964	0.00099823	0.000539784	0.00129586	0	0.000563683	0.000872768	0.000534981	0.000744501	0.000668286	0.000389153	0.000516241	0.000694677	0.000637754	0.000615311	0.000746541	0.000700839	0.000722177	0.000762464	0.000677634	0.000653349	0.000673183
AL391261.1	0.000665283	0.00632678	0.000770423	0.00901723	0.000548389	0.00104168	0.00803525	0.00433247	0.0162573	0.0150115	0.00352159	0.00884402	0.000636732	0.010169	0.00733253	0.0102189	0.00236027	0.0106662	0.00396588	0.00518944	0.0139289	0.0103701	0.00389617	0.00129586	0.00224826	0.00294079	0.0127067	0.00484194	0.00791077	0.000668286	0.00180638	0.00244398	0.000694677	0.00750397	0.00350375	0.00552661	0.000700839	0.00801477	0.000762464	0.00845296	0.00593388	0.000673183
AC006115.1	0.0971338	0.000607977	0.000770423	0.000901776	0.000548389	0.00104168	0.000726286	0.000588296	0.00077583	0.000742604	0.236372	0.000790225	0.000636732	0.000825586	0.000691311	0.000714796	0.00932017	0.000679584	0.000391093	0.000706382	0.000782964	0.00099823	0.000539784	0.00129586	0.00375871	0.000563683	0.000872768	0.000534981	0.000744501	0.000668286	0.0503516	0.000516241	0.000694677	0.000637754	0.0182258	0.000746541	0.000700839	0.000722177	0.000762464	0.000677634	0.000653349	0.000673183
KCNJ11	0.00610509	0.0378256	0.959625	0.0792676	0.334496	0.0565414	0.00439004	0.233836	0.070734	0.439053	0.00537747	0.117944	0.0325174	1.0423	1.00659	0.0107875	4.61303	0.443584	0.727628	0.0147651	0.149419	0.135203	0.00434848	0.0994257	0.000901416	0.82123	1.19553	0.52385	0.0795026	0.0195719	0.0683921	0.0140199	0.0106907	1.29905	0.0425978	0.380612	0.1237	0.0290985	0.141626	1.19495	0.0260965	0.373496
LINC02012	0.714754	0.598314	0.68276	0.660475	0.933159	1.24604	1.08614	2.03112	1.22863	1.0023	0.00151092	0.503804	0.350378	0.603555	1.36164	0.331474	0.214633	0.172991	1.45168	2.49852	0.248572	1.46662	0.305893	0.554975	0.00158229	0.655779	2.44413	2.01342	1.27554	0.372938	2.32501	0.0145694	0.267948	1.1809	0.505629	0.745181	0.0139584	0.00924221	0.939031	0.0540616	0.509007	2.3841
AL359643.2	0.0938586	0.0144026	0.0987339	0.0266175	0.0279565	0.0449178	0.070734	0.0495128	0.498536	0.120977	0.0025964	0.0699068	0.038212	0.407586	0.0908022	0.0707468	1.32003	0.154784	0.183316	0.0191222	0.0803044	0.195238	0.129258	0.0179736	0.00615842	0.143238	0.0807137	0.0729106	0.0212005	0.0803044	0.13078	0.031368	0.181536	0.21953	0.0970448	0.0749827	0.0833489	0.0119762	0.269717	0.0227344	0.336597	1.44553
PLEKHM1P1	2.43193	2.59442	2.31881	3.20827	3.43857	2.98026	2.73304	2.29321	3.33177	1.97056	0.673833	1.67395	1.15966	4.61829	2.30038	1.50891	2.95323	2.03945	3.12871	4.29851	2.36667	2.48763	1.78619	3.89158	1.77094	2.38228	2.48954	1.72521	2.11228	2.44296	1.02651	2.18578	2.46354	3.69974	2.82844	3.13226	3.05079	1.43502	2.71372	1.95221	2.80465	3.85407
CRYBB1	0.0147687	0.0285125	0.253661	0.000901776	0.108244	0.0190031	0.0799019	0.0194933	0.0612171	0.314701	0.231307	0.315299	0.0770798	0.35221	0.00922456	0.0352237	0.0130141	0.294062	0.0227291	0.0189139	0.614521	0.0284261	0.0759109	0.727257	0.0703489	0.0253557	0.0859108	0.163712	0.131017	0.016489	0.0356406	0.0797417	0.0469341	0.0094394	0.123502	0.121116	0.049492	0.206395	0.565887	0.261914	0.0132847	0.0592064
CAPN3	1.05967	0.336087	0.0430067	0.263116	0.386349	0.140235	0.3616	0.26142	0.164639	0.0229148	0.00134677	0.311552	0.102832	0.0178184	0.181408	0.174191	0.0373462	0.0966611	0.0252358	0.791992	0.0923574	0.119937	0.198831	0.263408	0.00103832	0.0184236	0.0267154	0.200803	0.238523	0.504745	0.00586401	0.15132	0.187963	0.110621	0.136618	0.0598589	0.168318	0.0155353	0.0530913	0.173427	0.158709	0.474214
CA10	0.00486575	0.00803525	0.000770423	0.000901776	0.000548389	0.00989681	0.000726286	0.37402	0.00629196	0.00491034	0.000389973	0.00634443	0.00331215	0.00655619	0.00417867	0.00473111	0.000263007	0.000679584	0.0029268	0.00396588	0.000782964	0.0115581	0.000539784	0.0257903	0.00162922	0.000563683	0.000872768	0.000534981	0.0104272	0.00374839	0.0740851	0.00244046	0.000694677	0.0165559	0.00276116	0.0111505	0.000700839	0.00714228	0.00466389	0.00349706	0.00353844	0.00343309
AC107016.1	0.000665283	0.0153678	0.000770423	0.0221112	0.00942003	0.00104168	0.000726286	0.000588296	0.00077583	0.000742604	0.00202521	0.000790225	0.148173	0.000825586	0.000691311	0.000714796	0.0118926	0.000679584	0.000391093	0.000706382	0.000782964	0.00099823	0.000539784	0.00129586	0.00144961	0.000563683	0.000872768	0.000534981	0.0140839	0.000668286	0.000389153	0.00839647	0.000694677	0.000637754	0.000615311	0.0136006	0.012216	0.000722177	0.000762464	0.000677634	0.0218186	0.000673183
TRAF3IP2	5.4977	6.13114	5.88125	5.725	5.68231	8.74738	5.58132	5.5388	4.49542	3.11954	3.8524	4.5576	6.42717	3.72644	5.46098	4.91064	4.56995	3.69891	3.54216	5.76888	5.6666	7.42803	4.3638	6.18521	3.92992	3.75553	5.4003	4.43544	5.9707	6.17986	4.84805	4.89029	6.25525	3.1139	4.9881	5.24911	3.98377	6.22614	3.57441	4.48573	4.59777	4.62646
MEP1A	0.0581738	0.0223258	0.00592661	0.000901776	0.00855127	0.0670261	0.240645	0.0106315	0.0260325	0.00549954	0.00189575	0.443584	0.0144982	0.00864823	0.0059567	0.144251	0.00142993	0.0043891	0.00677757	0.0157716	0.103039	1.06841	0.0894828	0.165549	0.004271	0.0105699	0.058189	0.00352663	0.0142654	0.000668286	0.00950071	0.00854281	0.0080206	0.0102205	0.0126115	0.00660494	0.143238	0.131376	0.00892149	0.000677634	0.0491839	0.0152711
AGXT2	0.00617219	0.000607977	0.000770423	0.000901776	0.00394926	0.00104168	0.00499518	0.000588296	0.00077583	0.000742604	0.0189977	0.000790225	0.000636732	0.00582795	0.000691311	0.000714796	0.00776367	0.000679584	0.00281868	0.00401237	0.00506467	0.00099823	0.00219022	0.00129586	0.305537	0.00489567	0.000872768	0.00236108	0.000744501	0.000668286	0.0073201	0.00296493	0.000694677	0.00301887	0.00528525	0.000746541	0.000700839	0.000722177	0.00472992	0.000677634	0.000653349	0.00399536
POGK	5.0046	5.14938	5.0667	4.62842	4.57189	5.3942	6.07562	7.12367	5.69082	6.69548	6.48955	5.41472	6.70987	5.56985	6.80419	5.37314	6.16424	5.74594	7.42535	6.3343	6.08407	5.25804	5.66117	4.69915	6.09073	4.48191	6.35698	5.78165	6.64761	5.6538	9.58627	5.48845	7.88893	7.94396	7.79768	5.69082	6.34448	4.47101	6.22425	5.95506	6.09933	8.27828
OR5M8	0.000665283	0.000607977	0.000770423	0.000901776	0.000548389	0.00104168	0.000726286	0.000588296	0.00077583	0.000742604	0.000334005	0.000790225	0.000636732	0.000825586	0.000691311	0.000714796	0.000263007	0.000679584	0.000391093	0.000706382	0.000782964	0.00099823	0.000539784	0.00129586	0.000323847	0.000563683	0.000872768	0.000534981	0.000744501	0.000668286	0.000389153	0.000516241	0.000694677	0.000637754	0.000615311	0.000746541	0.000700839	0.000722177	0.000762464	0.000677634	0.00851371	0.000673183
MIR5192	0.000665283	0.179855	0.000770423	0.000901776	0.0907378	0.644691	0.136165	0.277786	0.00077583	0.000742604	0	0.140982	0.000636732	0.000825586	0.000691311	0.000714796	0.228473	0.000679584	0.220608	1.51711	0.141992	0.00099823	0.000539784	0.00129586	0.0368878	0.0720042	0.000872768	0.0279802	0.130756	0.179855	0.000389153	0.222752	0.432345	0.000637754	0.000615311	0.318054	0.0947604	0.000722177	0.000762464	0.000677634	0.000653349	0.000673183
AC005674.1	0.0339924	0.0736585	0.000770423	0.000901776	0.323277	0.308252	0.0113195	0.0850418	0.173514	0.0761435	0.00358855	0.223677	1.00089	0.389071	0.0218288	0.436325	0.00259825	0.000679584	0.0262759	0.530365	0.142741	0.405158	0.0231502	0.06495	0	0.168898	0.027488	0.0181065	0.400316	1.61518	0.2167	0.0976849	0.0162391	0.0203256	0.14289	0.196291	4.02194	0.685882	0.0125752	0.000677634	0.437567	0.0207144
AC018630.2	0.0150283	0.00747786	0.0174357	0.000901776	0.00575913	0.0146476	0.0100556	0.0243922	0.0253453	0.133589	0.000100312	0.0387008	0.0173263	0.260093	0.0176143	0.032794	0.00124124	0.021008	0.00696642	0.0134526	0.022428	0.142043	0.0904737	0.148566	0.000460847	0.00597607	0.0760012	0.013256	0.0985364	0.0440836	0.0102889	0.00237605	0.0123254	0.0152983	0.0618007	0.0119477	0.0147704	0.0142267	0.0163853	0.00596937	0.0199023	0.016963
AC108449.1	0.127178	0.00843388	0.000770423	0.505052	0.000548389	0.42169	0.00836398	0.0168889	0.0357355	0.0132415	0.134249	0.0147704	0.0328237	0.0105699	0.0214973	0.000714796	0.10249	0.111117	0.0257946	0.115549	0.0665471	0.0147148	0.0176654	0.00129586	0.00757237	0.0176468	0.052415	0.0233783	0.0332478	0.0313581	0.0102779	0.0321313	0.0221137	0.000637754	0.000615311	0.000746541	0.0119762	0.127335	0.00929448	0.0066072	0.0208532	0.0204928
AC021736.1	0.000665283	0.000607977	0.000770423	0.000901776	0.000548389	0.00104168	0.000726286	0.000588296	0.00077583	0.000742604	0.196726	0.000790225	0.00712961	0.000825586	0.000691311	0.000714796	0.0214771	0.000679584	0.00838628	0.000706382	0.000782964	0.00099823	0.00492448	0.00129586	0.130385	0.000563683	0.000872768	0.000534981	0.000744501	0.000668286	0.0640777	0.000516241	0.000694677	0.000637754	0.000615311	0.000746541	0.000700839	0.000722177	0.000762464	0.000677634	0.000653349	0.00879396
PRKACB	5.12847	4.10569	3.42969	0.558934	2.76515	1.5259	4.35222	3.62446	2.57845	3.89658	3.25921	5.07861	3.9161	1.75969	2.79545	4.15223	3.30845	7.19281	2.75675	7.5416	5.82793	1.88696	3.93414	2.81779	3.07697	3.32085	1.96999	5.5098	3.14695	3.04174	4.58641	3.59893	6.73848	6.24827	3.4469	3.12325	3.14695	4.2068	2.9687	3.17262	2.41045	2.76586
RN7SL843P	0.000665283	0.00958571	0.000770423	0.000901776	0.000548389	0.00104168	0.000726286	0.000588296	0.00077583	0.000742604	0.202366	0.000790225	0.000636732	0.000825586	0.000691311	0.000714796	0.0140304	0.000679584	0.00778476	0.000706382	0.0165693	0.00099823	0.000539784	0.00129586	0.00396307	0.000563683	0.000872768	0.000534981	0.000744501	0.000668286	0.000389153	0.00958571	0.000694677	0.000637754	0.000615311	0.000746541	0.000700839	0.000722177	0.000762464	0.000677634	0.000653349	0.000673183
AL390023.1	0.000665283	0.000607977	0.000770423	0.000901776	0.000548389	0.00104168	0.000726286	0.000588296	0.00077583	0.000742604	0.0103598	0.000790225	0.000636732	0.000825586	0.000691311	0.000714796	0.00640899	0.000679584	0.000391093	0.000706382	0.000782964	0.00099823	0.000539784	0.00129586	0.00202333	0.000563683	0.000872768	0.000534981	0.000744501	0.000668286	0.0214923	0.000516241	0.000694677	0.000637754	0.000615311	0.000746541	0.0150783	0.000722177	0.000762464	0.000677634	0.000653349	0.000673183
BCAP29	3.97017	4.10033	3.48815	3.98646	3.8565	4.54033	7.84407	5.61389	3.40386	4.651	3.11113	4.98028	3.66156	2.18055	3.8411	5.1226	3.55506	5.14333	2.67237	5.76284	3.70622	3.0992	5.65225	3.34135	6.02355	5.19549	3.50046	3.93506	3.73641	3.90163	2.95665	4.45822	4.59338	3.28231	4.02803	2.44907	2.88827	7.53643	2.39865	4.98128	9.42984	3.37703
CLCA4	0.4365	2.39923	0.0470946	0.0287648	2.20114	2.62227	1.17881	14.4684	13.1499	0.482824	4.18239	4.88808	6.44009	1.08223	49.4509	0.316515	35.9377	0.146506	0.746709	0.75402	1.71239	0.156615	1.43187	29.2924	0.00339122	1.39751	5.33987	3.20613	51.3981	5.39027	0.0948115	1.80873	0.691819	18.1376	3.65017	6.97226	2.68066	3.27499	0.964178	3.42969	26.6572	1.90375
RNU2-60P	0.000665283	0.000607977	0.000770423	0.000901776	0.000548389	0.00104168	0.000726286	0.000588296	0.00077583	0.000742604	0.0045354	0.000790225	0.15905	0.000825586	0.000691311	0.000714796	0.000263007	0.000679584	0.000391093	0.000706382	0.000782964	0.00099823	0.000539784	0.00129586	0	0.000563683	0.000872768	0.000534981	0.000744501	0.0250416	0.000389153	0.000516241	0.000694677	0.000637754	0.047584	0.000746541	0.168023	0.0616487	0.0917397	0.000677634	0.000653349	0.0686376
RHOT1P2	0.0274825	0.452888	0.643421	0.000901776	0.715541	0.0431357	0.0146272	0.000588296	1.26345	0.081722	0.0228045	0.218131	0.058164	1.26739	3.80991	0.03061	3.10478	0.0649468	1.57875	0.000706382	0.0150057	0.120192	0.311829	3.72443	0.030215	0.130681	0.18953	0.0190483	3.89285	1.63107	0.243079	0.0823923	0.0235093	4.74437	0.284263	1.19955	2.33282	0.000722177	0.000762464	0.182308	2.58648	0.0138887
RLBP1	0.0052397	0.0223348	0.00885157	3.60279	0.00632421	0.0131088	0.00498772	0.0144673	0.0662394	0.00507001	0.0135614	0.000790225	3.21041	0.00675608	0.00433111	0.000714796	0.0227122	0.00683938	0.00969045	0.0188981	0.000782964	0.00099823	0.00558734	0.0147478	3.83852	0.0026713	0.0126568	0.0103181	0.0730111	0.0107935	0.0183923	0.00855961	0.188838	0.00889814	0.00609837	0.00829814	0.000700839	0.00494206	0.00557473	0.000677634	1.91676	0.00766814
HOOK3	4.68692	3.53981	4.12326	8.86861	3.91869	5.02697	5.76888	5.33859	3.69486	4.93698	5.33099	2.61465	3.58421	3.72404	4.82598	3.43553	4.56065	7.43584	2.96741	3.79129	5.59416	2.95063	4.51905	4.01672	3.84743	12.4865	4.54935	6.8794	4.85683	7.37391	3.89328	4.59445	6.67905	7.04934	4.75702	3.63906	3.4378	4.44031	4.38804	4.4974	5.20382	3.99414
AL133271.1	0.000665283	0.000607977	0.000770423	0.000901776	0.000548389	0.00104168	0.0165488	0.00933068	0.00077583	0.000742604	0.00764275	0.000790225	0.000636732	0.0214236	0.000691311	0.000714796	0.000263007	0.000679584	0.00801946	0.0147826	0.131151	0.00099823	0.0092286	0.00129586	0.00175628	0.000563683	0.000872768	0.00808682	0.000744501	0.000668286	0.000389153	0.000516241	0.000694677	0.000637754	0.000615311	0.000746541	0.000700839	0.000722177	0.000762464	0.000677634	0.000653349	0.000673183
DHX15	5.84155	6.82488	6.53503	9.11662	5.78005	8.14235	7.69759	8.59481	8.2477	5.10327	7.55166	9.12082	9.50692	5.57408	8.22504	7.87371	6.37868	7.67768	7.05824	5.90645	7.85875	7.92293	6.6104	7.56783	6.15643	7.31298	6.58138	5.9707	10.7019	9.07039	13.0922	6.66344	7.4876	14.6008	6.28739	8.03874	11.3612	9.56293	6.73643	6.36449	8.65672	7.50339
CACYBPP1	0.0715997	0.110877	0.114164	0.512517	0.106582	0.0410467	0.0383954	0.0449498	0.0212315	0.0509232	2.32382	0.00928599	0.0813449	0.0106446	0.102697	0.10222	0.10643	0.0381188	0.155217	0.0443794	0.00931146	0.0329606	0.0708721	0.0287592	1.83119	0.265645	0.000872768	0.0100073	0.0598555	0.0174538	0.105778	0.181222	0.0806267	0.0375528	0.0234351	0.0305998	0.0581738	0.0083293	0.0259016	0.00667645	0.0345449	0.0605717
SNX19	4.78054	6.28391	4.40487	3.05144	5.50841	6.60474	5.19914	5.1141	5.7737	3.55001	3.58119	6.33894	5.72782	6.3009	4.96758	4.68451	5.53489	6.98956	10.0862	3.973	7.33292	8.1735	4.52814	6.46139	6.00425	7.67463	5.83103	6.58709	5.50841	6.26257	3.68432	6.05562	5.92964	5.17972	4.05188	6.08232	9.3901	5.22771	5.08792	9.03665	4.06694	7.98121
SETP15	0.000665283	0.000607977	0.000770423	0.000901776	0.000548389	0.00104168	0.000726286	0.000588296	0.00077583	0.0135156	0.000665283	0.000790225	0.011077	0.0177131	0.000691311	0.000714796	0.0041221	0.000679584	0.000391093	0.000706382	0.000782964	0.00099823	0.00805017	0.00129586	0.00274211	0.000563683	0.000872768	0.000534981	0.000744501	0.000668286	0.000389153	0.000516241	0.000694677	0.000637754	0.000615311	0.000746541	0.000700839	0.000722177	0.000762464	0.0110587	0.000653349	0.000673183
IL4	0.0148955	0.00439402	0.000770423	0.000901776	0.00783237	0.00104168	0.00758602	0.00410015	0.0174956	0.00742416	0.00930562	0.000790225	0.00941537	0.0153701	0.0119142	0.000714796	0.00603258	0.00991995	0.00522547	0.00702491	0.000782964	0.0134694	0.000539784	0.00129586	0.000343041	0.000563683	0.0143641	0.00579554	0.0168304	0.00935805	0.00236141	0.0137929	0.0065896	0.00872917	0.000615311	0.000746541	0.0105948	0.179277	0.000762464	0.000677634	0.0350113	0.0117496
BIRC6-AS2	0.320186	0.363642	0.0785121	0.998564	0.759302	0.221144	0.660614	0.47564	0.182752	0.47873	0.719017	0.357126	0.0177427	0.167212	0.0614672	0.449031	0.496657	0.23617	0.748008	0.862164	0.229725	0.141971	0.387854	0.321309	0.466601	0.526802	0.296552	0.258205	0.606992	0.694402	0.70772	0.434739	0.233836	1.62357	0.181489	0.59538	0.275264	0.833499	0.0710428	0.166526	0.374078	0.389071
RPL36AP48	0.146281	0.109073	0.2126	0.900185	0.350033	0.261412	0.361976	0.420802	0.0443794	0.206271	1.03884	0.0515988	0.0117431	0.299014	0.350892	0.000714796	0.237993	0.01213	0.0372244	0.0805409	0.115225	0.231517	0.0085526	0.49749	0.438089	0.196865	0.27389	0.236668	0.0422117	0.295491	0.684515	0.562708	0.116151	0.0934961	0.433611	0.0948451	0.280034	0.648543	1.11974	0.333526	0.173714	0.0431327
RNU6V	0.25578	0.654851	0.000770423	2.56668	0.0639145	1.54668	0.860465	0.0250325	0.287282	0.0888795	0.530587	0.000790225	0.000636732	0.144601	0.000691311	0.951868	0.498662	0.727257	0.0335741	0.921725	0.000782964	0.756286	0.366628	0.481458	0.489126	0.0493566	0.131432	0.293594	0.479202	0.367124	0.0400105	0.0420105	1.20137	0.446461	0.000615311	0.000746541	0.000700839	0.247053	0.000762464	0.000677634	0.740264	0.100873
AC091390.3	0.000665283	0.0139916	0.214272	0.0668041	0.0881224	0.120872	0.0132998	0.00763764	0.343304	0.0247912	1.11843	0.0351104	0.0188292	0.239678	0.212791	0.199415	0.0103248	0.0197895	0.000391093	0.0232152	0.138782	0.00099823	0.0202436	0.00129586	0.0639145	0.00855393	0.015156	0.0267534	0.000744501	0.0537295	0.20118	0.101103	0.000694677	0.000637754	0.147877	0.0647092	0.0479699	0.0127361	0.0401933	0.307083	0.0102811	0.0726047
RNU6-770P	0.000665283	0.0331562	0.0998524	0.158921	0.000548389	0.00104168	0.000726286	0.000588296	0.00077583	0.000742604	1.67125	0.000790225	0.0686803	0.150249	0.000691311	0.0883686	0.181872	0.000679584	0.0367026	0.000706382	0.000782964	0.00099823	0.000539784	0.00129586	0.132854	0.801882	0.000872768	0.0211782	0.103643	0.0395945	0.385623	0.000516241	0.000694677	0.000637754	0.000615311	0.000746541	0.000700839	0.0932873	0.130537	0.000677634	0.0684788	0.106331
ATAD3C	1.18645	0.437184	0.201986	1.61353	0.637371	0.191316	1.1151	0.45852	0.285001	0.476628	0.688336	0.426002	3.08527	0.262448	1.18421	0.245698	0.243277	0.378195	1.08687	0.952101	0.193834	0.474214	2.38823	0.807877	0.186869	0.770963	1.06498	2.01001	0.530101	0.54536	0.802457	0.304173	0.0991749	0.46686	0.491643	0.215722	0.621701	1.37023	0.288479	1.78619	0.254689	0.724853
CCDC188	0.122832	0.297153	0.12392	0.0728316	0.0262826	0.0196742	0.152531	0.533605	0.0769471	0.0901811	0.000592735	0.0189058	0.0137599	0.033891	0.0890635	0.098642	0.0335776	0.370646	0.330752	0.164277	0.124927	0.0176286	0.0167598	0.288563	0.00455597	0.0268848	0.0373235	0.0945719	0.150298	0.0674355	0.0176678	0.509007	0.113456	0.235498	0.218683	0.147765	0.491523	0.205756	0.0861282	0.236668	0.0294932	0.0635201
FRG1HP	2.34105	4.58735	3.00221	1.8717	3.18998	2.26131	2.87605	2.67935	2.59382	2.50146	2.34821	4.41952	4.34552	3.54519	1.78775	4.19519	3.07974	3.09375	2.45139	2.74519	2.82996	2.76849	2.57586	1.95886	2.47421	2.93018	1.88274	2.3907	2.73095	3.16537	2.66365	2.03989	2.25419	4.15046	2.17713	3.13993	2.88078	4.01672	3.6318	2.98242	1.67443	3.50207
RPF1	7.29303	8.23481	7.9658	7.89226	5.51112	7.92609	7.18578	6.54673	5.94707	6.30811	8.29885	8.93069	8.99672	5.89521	7.60228	7.56783	8.62199	6.1229	5.32962	8.74313	7.32025	9.47893	7.74219	8.53996	8.92653	4.78245	7.64333	7.24141	6.29902	6.84097	8.75907	8.15226	8.49553	7.67463	7.94396	6.80016	5.66117	8.40182	7.14263	7.4566	6.28015	5.96254
RAD54L	2.06438	3.45456	5.85094	2.46116	2.18342	2.41484	2.39242	4.80966	4.13052	2.90624	4.34181	2.977	2.83857	3.23665	2.63908	3.04907	3.98903	2.07691	3.86918	3.44924	2.6642	3.70867	3.75392	3.16391	4.2762	2.40509	4.15046	3.71988	3.92388	2.91106	6.62998	3.75553	3.3019	3.88	2.54218	3.43628	1.45628	2.50582	2.28965	3.97109	2.43434	1.18875
AL049844.3	0.000665283	0.000607977	0.000770423	0.000901776	0.000548389	0.00104168	0.000726286	0.000588296	0.00077583	0.000742604	0.000877494	0.000790225	0.000636732	0.00734539	0.00726642	0.000714796	0.00168318	0.0149351	0.00182389	0.00515753	0.000782964	0.00099823	0.000539784	0.00129586	0.00319987	0.000563683	0.000872768	0.00252098	0.000744501	0.000668286	0.00250305	0.000516241	0.00912594	0.000637754	0.000615311	0.000746541	0.00478752	0.000722177	0.000762464	0.000677634	0.000653349	0.00444529
AC035139.1	0.0469341	0.0192206	0.000770423	0.000901776	0.0118327	0.18269	0.000726286	0.00987227	0.00077583	0.000742604	0	0.000790225	0.0342967	0.0239327	0.513995	0.0161459	0.0060177	0.0139335	0.00873151	0.000706382	0.000782964	0.00099823	0.0882394	0.145835	0.00190412	0.000563683	0.000872768	0.173614	0.000744501	0.000668286	0.00852047	0.169194	0.0142654	0.000637754	0.0138278	0.0162591	0.0146364	0.000722177	0.000762464	0.0813125	0.000653349	0.13553
CHORDC1	2.56287	3.35843	2.64917	3.57106	3.24084	3.07761	4.06965	2.4661	2.15255	2.9282	4.18609	3.59046	3.72881	2.32803	1.90753	4.13781	2.84113	2.0976	2.02117	3.63419	3.58421	3.90927	1.93915	1.92101	3.75964	3.74637	2.94058	2.23706	2.25494	3.23167	1.56721	4.6142	4.42151	3.1266	2.28256	2.72836	1.72759	3.59434	3.15606	2.63774	2.27725	2.29508
SLC18A2	0.11636	0.296032	0.0140761	0.05589	0.0171887	0.181536	0.127106	0.0870238	0.0226722	0.0244827	0.00245316	0.0254462	0.0154825	0.0424997	0.0138932	0.173873	0.270899	0.521911	0.0286097	0.146351	0.4365	0.0269473	0.0785155	0.222296	0.00189022	0.0427412	0.101382	0.171663	0.0967091	0.121318	0.0682331	0.110571	0.0444051	0.0547591	0.00771171	0.0235265	0.206435	0.267536	0.0450683	0.042909	0.0376798	0.234094
AC130895.1	0.171736	0.187263	0.0107598	0.261043	0.0789461	0.079204	0.0420683	0.573645	0.23596	0.177673	0.767633	0.01153	0.263456	0.165965	0.382716	0.238652	0.204901	0.0857336	0.135353	0.338215	0.020318	0.00099823	0.252822	0.0548974	0.235498	0.0188206	0.000872768	0.0236895	0.279255	0.428135	0.0545632	0.112795	0.108385	0.232183	0.0522809	0.141971	0.114169	0.204768	0.0227371	0.000677634	0.213619	0.118369
AC019235.1	0.000665283	0.000607977	0.000770423	0.000901776	0.0155353	0.00104168	0.000726286	0.000588296	0.00077583	0.000742604	0.696717	0.000790225	0.000636732	0.000825586	0.000691311	0.000714796	0.0288689	0.000679584	0.000391093	0.000706382	0.000782964	0.00099823	0.000539784	0.00129586	0.00351977	0.000563683	0.000872768	0.000534981	0.000744501	0.000668286	0.394268	0.000516241	0.000694677	0.000637754	0.000615311	0.000746541	0.000700839	0.000722177	0.000762464	0.000677634	0.000653349	0.000673183
ZNF180	1.83796	2.09703	1.87451	1.72759	0.989785	2.03989	1.73755	1.91732	1.43453	1.86316	2.45504	1.61408	1.56038	2.03281	2.03058	1.71899	2.11746	1.36203	2.80854	2.13188	1.26345	1.55437	3.13154	1.78656	1.52439	1.78467	1.94728	2.05356	2.69706	2.41789	1.915	1.25837	2.09641	2.60644	1.92753	1.84321	2.33872	0.241063	1.81677	1.55884	1.63554	1.76015
RPL23AP36	0.017442	0.0119295	0.000770423	0.000901776	0.000548389	0.00104168	0.0215674	0.000588296	0.0118096	0.000742604	0.613783	0.000790225	0.0155064	0.0336463	0.000691311	0.115042	0.0135614	0.00906598	0.00446822	0.0332626	0.000782964	0.0204705	0.000539784	0.00129586	0.0217671	0.00710953	0.000872768	0.00520438	0.000744501	0.00865208	0.177244	0.0125524	0.0272764	0.0204425	0.00870712	0.0109147	0.0096873	0.0766163	0.025779	0.000677634	0.0086795	0.0207686
ATP6V0E1	22.6401	24.4354	36.1027	24.6279	19.4848	25.5458	32.4439	9.63934	25.7718	31.3587	19.2801	25.901	24.5606	31.9427	22.7474	36.5987	18.825	23.2487	27.5963	18.6335	24.0077	23.6146	13.6478	25.3194	14.6318	23.0777	20.3458	28.8673	21.0042	12.3965	13.1376	17.7087	14.6135	19.8189	24.6916	18.951	37.3447	20.1182	22.5397	30.7626	25.1879	31.3587
AC091435.1	0.0139721	0.00977263	0.000770423	0.000901776	0.00523299	0.00104168	0.000726286	0.00515753	0.00077583	0.000742604	0.00235504	0.000790225	0.000636732	0.0116637	0.000691311	0.000714796	0.000263007	0.000679584	0.000391093	0.000706382	0.000782964	0.00099823	0.000539784	0.00129586	0.00413852	0.000563683	0.000872768	0.000534981	0.000744501	0.00714349	0.000389153	0.00457808	0.000694677	0.000637754	0.000615311	0.000746541	0.000700839	0.000722177	0.000762464	0.000677634	0.000653349	0.000673183
AC245033.3	0.000665283	0.000607977	0.000770423	2.50612	0.000548389	0.00104168	0.000726286	0.0114236	0.00077583	0.000742604	0	0.000790225	0.000636732	1.51662	0.0226834	0.000714796	0.00813911	0.000679584	0.0107875	0.0185263	0.684654	0.00099823	0.0114995	1.40248	2.49012	0.000563683	0.0292147	0.839716	0.0207022	1.12833	1.78821	1.34512	0.0166031	0.0396266	0.000615311	0.0197251	0.000700839	0.0802993	0.000762464	0.000677634	1.10579	0.000673183
LINC02440	0.000665283	0.000607977	0.000770423	0.0128015	0.000548389	0.00104168	0.000726286	0.000588296	0.00077583	0.000742604	0.000657673	0.000790225	0.000636732	0.0106807	0.000691311	0.000714796	0.000263007	0.000679584	0.000391093	0.000706382	0.000782964	0.00099823	0.000539784	0.00129586	0.000375962	0.000563683	0.000872768	0.000534981	0.000744501	0.000668286	0.00271528	0.000516241	0.000694677	0.000637754	0.000615311	0.000746541	0.000700839	0.000722177	0.000762464	0.000677634	0.000653349	0.000673183
AC106788.1	0.000665283	0.0309745	0.000770423	0.000901776	0.000548389	0.00104168	0.000726286	0.000588296	0.00077583	0.000742604	0.0187234	0.000790225	0.000636732	0.000825586	0.339584	0.000714796	0.0252176	0.000679584	0.000391093	0.000706382	0.110552	0.00099823	0.24863	0.00129586	0.00316455	0.34416	0.000872768	0.0203284	0.000744501	0.0375307	0.0400105	0.176166	0.000694677	0.0462388	0.0748152	0.000746541	0.378827	0.000722177	0.125521	0.000677634	0.22263	0.000673183
XKRYP1	0.000665283	0.000607977	0.000770423	0.000901776	0.000548389	0.00104168	0.000726286	0.000588296	0.00077583	0.0101486	0	0.000790225	0.000636732	0.000825586	0.000691311	0.000714796	0.000263007	0.000679584	0.000391093	0.000706382	0.000782964	0.00099823	0.000539784	0.00129586	0	0.000563683	0.000872768	0.000534981	0.000744501	0.000668286	0.000389153	0.000516241	0.000694677	0.00751478	0.000615311	0.000746541	0.000700839	0.000722177	0.000762464	0.000677634	0.000653349	0.000673183
OGN	1.12289	1.28047	0.491198	0.544739	0.370065	0.0642607	0.237043	1.20873	0.352558	1.86967	0.281807	1.0336	0.138759	1.39751	0.231307	0.91486	0.063871	15.2285	1.02651	0.449031	1.34314	0.264931	0.619926	1.61999	0.747582	1.76128	0.184297	4.23628	0.165523	0.824132	0.296824	0.195528	3.56413	2.51778	0.0176547	0.310926	3.80577	0.686908	2.0976	3.81909	0.200317	1.07024
BTBD16	0.0636485	0.368652	0.10846	1.40164	1.7264	0.0961624	0.0749827	0.159332	0.115569	0.0336535	0.0289146	0.201381	0.420685	0.405813	0.281539	0.0599086	0.0149047	0.0224001	0.0141843	0.125388	0.270385	0.333008	0.0214432	0.0357842	0.0646399	0.155382	0.261474	0.022853	0.00483879	0.0127901	0.00514037	0.0587943	0.0328173	0.0369133	0.0124399	0.0782021	0.0211819	0.224293	0.386206	0.0198555	0.0939424	0.336181
AL049542.1	0.000665283	0.156628	0.654851	0.854434	0.000548389	0.00104168	0.000726286	0.72218	0.00077583	0.786538	1.34213	0.000790225	0.226475	0.000825586	0.000691311	0.0965227	0.197432	0.000679584	1.10596	0.624038	0.67456	0.00099823	0.0341019	0.00129586	0.150737	0.537705	0.555755	0.113074	0.000744501	0.267948	0.220943	0.193843	0.0740934	0.480205	0.0860746	0.102075	0.411085	0.271258	0.000762464	0.0651164	0.000653349	0.113433
AL592463.1	0.000665283	0.000607977	0.00905409	0.000901776	0.00994322	0.00104168	0.000726286	0.0118881	0.00077583	0.000742604	0.00295483	0.000790225	0.0236966	0.0110721	0.000691311	0.000714796	0.00450343	0.000679584	0.000391093	0.000706382	0.000782964	0.00099823	0.158926	0.00129586	0.0148538	0.000563683	0.000872768	0.00390363	0.000744501	0.000668286	0.0112688	0.00420233	0.000694677	0.0147132	0.000615311	0.0085343	0.000700839	0.000722177	0.0167263	0.000677634	0.000653349	0.000673183
AC103702.1	0.475972	0.0721206	0.106719	0.0196577	0.276598	0.0115888	0.0183505	0.0289192	0.149263	0.0496522	0.000185139	0.00949394	0.0250291	0.0854277	0.00645447	0.217119	0.00638285	0.0216278	0.0472257	0.0208021	0.433228	0.0268806	0.0722613	0.11102	0.0137418	0.0456102	0.0365244	0.148478	0.0157413	0.0207168	0.00553837	0.0158632	0.0197302	0.0805275	0.00909677	0.0153504	0.167151	0.0838623	0.0478129	0.0410505	0.00902826	0.120881
AC099670.1	0.00622388	0.00448578	0.0127537	0.117562	0.012297	0.11305	0.000726286	0.000588296	0.0130857	0.0226945	0.0042717	0.000790225	0.0177766	0.0257609	0.0124075	0.022665	0.000263007	0.00611254	0.00244942	0.00716412	0.0303114	0.254689	0.010093	0.00129586	0.0015856	0.0199205	0.014728	0.0060177	0.0124905	0.0096187	0.00899665	0.00352809	0.00675722	0.00897124	0.000615311	0.000746541	0.0109466	0.0171887	0.172913	0.022665	0.00568101	0.000673183
AC079602.3	0.0143764	0.0184094	0.000770423	0.10369	0.33594	0.175899	0.0593929	0.000588296	0.016879	0.0156939	1.59693	0.0176062	0.000636732	0.178774	0.149221	0.0468754	0.397924	0.000679584	0.00834043	0.215783	0.0173655	0.370717	0.0408098	0.339366	1.13701	0.578643	0.0816634	0.0083327	0.000744501	0.000668286	0.0630519	0.322897	0.13771	0.000637754	0.287018	0.000746541	0.0141734	0.113186	0.0189917	0.383726	0.144256	0.0161662
AC087627.1	0.00523804	0.0133258	0.0106951	0.000901776	0.000548389	0.0131026	0.00669637	0.0106386	0.00077583	0.0066204	0.0082573	0.00750137	0.00793146	0.0464024	0.0100206	0.0101677	0.00948396	0.00850117	0.00208215	0.0549049	0.0201153	0.00099823	0.0172428	0.00129586	0.00289025	0.04399	0.000872768	0.106551	0.000744501	0.0107859	0.000389153	0.0141231	0.00914778	0.0045635	0.0365311	0.0137746	0.00576705	0.000722177	0.000762464	0.000677634	0.000653349	0.00983132
AC026470.1	0.000665283	0.000607977	0.000770423	0.000901776	0.000548389	0.00104168	0.139431	0.000588296	0.0320338	0.0261152	0.258205	0.000790225	0.000636732	0.000825586	0.000691311	0.000714796	0.000263007	0.000679584	0.000391093	0.000706382	0.000782964	0.00099823	0.000539784	0.00129586	0.211928	0.000563683	0.000872768	0.000534981	0.000744501	0.000668286	0.0134711	0.000516241	0.000694677	0.0168642	0.000615311	0.000746541	0.000700839	0.000722177	0.000762464	0.000677634	0.000653349	0.000673183
RN7SL822P	0.000665283	0.000607977	0.000770423	0.000901776	0.000548389	0.00104168	0.000726286	0.000588296	0.00077583	0.000742604	0.00185441	0.000790225	0.000636732	0.000825586	0.000691311	0.000714796	0.000263007	0.000679584	0.000391093	0.000706382	0.000782964	0.00099823	0.000539784	0.00129586	0.00399215	0.0106662	0.000872768	0.000534981	0.000744501	0.000668286	0.000389153	0.000516241	0.000694677	0.000637754	0.000615311	0.000746541	0.000700839	0.0153163	0.000762464	0.000677634	0.000653349	0.000673183
TBX19	1.45077	1.04617	0.646179	1.08764	0.887684	1.39571	1.6381	1.78146	1.04342	1.61655	0.600165	1.43416	1.58924	1.01578	0.731187	1.67582	0.963069	0.964178	1.02413	2.49012	1.30032	1.25643	1.01635	1.52683	1.95992	0.662089	1.17225	0.847742	2.14967	1.39149	2.04709	1.04054	2.35768	1.90421	1.45543	0.94109	1.2678	1.17721	0.667075	1.13032	1.62708	1.65079
MIR610	0.000665283	0.000607977	0.000770423	0.181392	0.000548389	0.00104168	0.331578	0.260885	0.00077583	0.000742604	1.47368	0.000790225	0.000636732	0.000825586	0.000691311	0.000714796	0.213777	0.000679584	0.0494837	0.000706382	0.000782964	0.00099823	0.0387066	0.00129586	1.73834	0.000563683	0.000872768	0.0252386	0.121754	0.287812	0.0598522	0.000516241	0.0838623	0.0626096	0.000615311	0.112134	0.000700839	0.000722177	0.000762464	0.000677634	0.000653349	0.124289
RNU6-661P	0.000665283	0.000607977	0.000770423	0.153946	0.000548389	0.25297	0.000726286	0.000588296	0.287282	0.000742604	1.41591	0.109883	0.000636732	0.000825586	0.000691311	0.000714796	0.000263007	0.000679584	0.000391093	0.0764431	0.000782964	0.00099823	0.000539784	0.00129586	0.291957	0.000563683	0.000872768	0.000534981	0.000744501	0.000668286	0.000389153	0.176166	0.06457	0.000637754	0.000615311	0.000746541	0.000700839	0.247053	0.000762464	0.000677634	0.000653349	0.000673183
HMGN1P31	0.000665283	0.000607977	0.0154659	0.000901776	0.000548389	0.00104168	0.000726286	0.000588296	0.00077583	0.000742604	0.00429941	0.000790225	0.000636732	0.000825586	0.000691311	0.000714796	0.000263007	0.000679584	0.000391093	0.000706382	0.000782964	0.00099823	0.000539784	0.00129586	0	0.000563683	0.000872768	0.000534981	0.000744501	0.000668286	0.000389153	0.000516241	0.000694677	0.000637754	0.000615311	0.000746541	0.0132164	0.000722177	0.000762464	0.000677634	0.000653349	0.000673183
JMY	3.29042	3.34799	2.08098	2.63774	1.99033	3.16391	2.977	3.83	3.82244	2.92554	5.62361	2.32437	2.11865	3.98102	2.86682	1.84812	5.02475	8.37814	5.05251	2.3458	3.03684	2.90432	2.85947	2.36486	2.71612	4.29476	3.82326	5.39662	3.5974	3.70062	2.59627	3.34723	2.31477	4.93213	1.92031	3.55289	3.82487	3.05421	2.3944	3.72799	3.79042	4.23366
AC073135.1	0.000665283	0.000607977	0.000770423	0.000901776	0.000548389	0.00104168	0.000726286	0.000588296	0.00846903	0.000742604	0.000412388	0.000790225	0.000636732	0.000825586	0.000691311	0.000714796	0.00161947	0.000679584	0.0119837	0.000706382	0.000782964	0.0136125	0.000539784	0.00129586	0.000346177	0.000563683	0.000872768	0.000534981	0.000744501	0.000668286	0.000389153	0.000516241	0.000694677	0.000637754	0.000615311	0.000746541	0.000700839	0.000722177	0.00852733	0.000677634	0.00559906	0.000673183
RBMX2P3	0.0211712	0.0431296	0.15462	0.109789	0.0659437	0.115892	0.00685122	0.0128471	0.0198597	0.0103658	0.00145444	0.0215923	0.102016	0.0188623	0.218173	0.0505619	0.00145172	0.0191724	0.00706214	0.0223752	0.0213407	0.0683921	0.00320596	0.0590549	0.0157638	0.00673805	0.0632823	0.102544	0.122553	0.0287495	0.0125911	0.0120412	0.0157362	0.0133585	0.0194933	0.0361694	0.0163007	0.144349	0.0166515	0.0300142	0.0182258	0.0280322
RNU6-1082P	0.000665283	0.000607977	0.000770423	0.000901776	0.000548389	0.25297	0.104193	0.000588296	0.00077583	0.000742604	0.000707347	0.000790225	0.000636732	0.000825586	0.000691311	0.000714796	0.000263007	0.000679584	0.000391093	0.000706382	0.000782964	0.00099823	0.000539784	0.00129586	0	0.000563683	0.000872768	0.000534981	0.000744501	0.000668286	0.000389153	0.000516241	0.000694677	0.000637754	0.000615311	0.000746541	0.000700839	0.000722177	0.513044	0.000677634	0.000653349	0.000673183
RPL3P4	15.1634	11.6219	27.3414	26.7357	26.8158	19.0179	14.0388	10.2419	11.1211	19.4848	17.135	14.9927	14.3041	17.0338	17.2692	13.5795	17.6828	20.3831	12.2505	9.87535	13.5918	16.3483	10.2714	17.0561	23.8696	11.1744	15.8087	18.0342	36.7849	18.5712	24.6916	15.7533	10.611	13.4562	22.5873	16.7984	12.3448	22.8504	28.6809	26.3414	10.9156	12.2146
AL023803.1	0.505729	0.0464644	2.22	0.558497	1.04737	0.637171	0.344673	0.152807	0.343304	0.000742604	0.042909	0.551876	0.568692	0.301121	0.947881	0.400123	1.95391	0.484224	0.216201	0.189298	0.03383	0.268636	0.169426	0.856855	0.632864	0.14439	0.708505	0.75939	0.0273298	1.01247	0.250347	0.382564	0.0198781	0.0661251	1.26576	0.598991	1.52293	0.000722177	1.26739	0.3882	0.768014	0.447335
AC023403.1	0.000665283	0.000607977	0.000770423	0.000901776	0.000548389	0.00104168	0.00674758	0.0125338	0.00077583	0.000742604	0.00851106	0.000790225	0.000636732	0.000825586	0.000691311	0.000714796	0.00143539	0.000679584	0.000391093	0.00624743	0.000782964	0.00099823	0.1462	0.00129586	0.000315837	0.00361335	0.000872768	0.0112727	0.0184909	0.000668286	0.0150229	0.000516241	0.000694677	0.000637754	0.000615311	0.000746541	0.000700839	0.00669204	0.000762464	0.000677634	0.0113878	0.000673183
AC010343.3	0.000665283	1.1117	0.150499	3.02453	2.69263	0.546563	0.324151	1.98901	0.156495	0.00666752	0.00125865	0.0849824	1.24321	0.0133547	0.164061	0.0818296	0.0512988	0.000679584	0.0227398	7.20503	0.000782964	1.04681	0.00316515	0.403539	3.00824	0.0247353	0.28196	0.00947414	0.0144401	0.0818921	0.0561715	0.233872	0.0058947	0.000637754	0.000615311	1.0601	0.178024	0.000722177	0.00756336	0.0144059	0.461752	0.216986
HMGB4	0.00451034	0.000607977	0.000770423	0.000901776	0.000548389	0.00104168	0.000726286	0.000588296	0.00077583	0.000742604	0.000211253	0.000790225	0.00320374	0.000825586	0.000691311	0.000714796	0.000263007	0.000679584	0.000391093	0.000706382	0.000782964	0.00099823	0.00230885	0.00129586	0.000290438	0.000563683	0.000872768	0.000534981	0.000744501	0.000668286	0.000389153	0.00213531	0.000694677	0.000637754	0.000615311	0.000746541	0.000700839	0.000722177	0.000762464	0.000677634	0.000653349	0.000673183
RPLP1P13	0.157625	0.119262	0.000770423	0.400669	0.136948	0.278566	0.181392	0.0300659	0.0493876	0.221427	0.196865	0.0579476	0.0785087	0.316624	0.057789	0.0989033	0.427658	0.263408	0.0436009	0.14747	0.190599	0.138938	0.112506	0.528411	0.0038944	0.15673	0.0736505	0.252484	0.323068	0.231094	0.663856	0.353113	0.656625	0.0210189	0.204856	0.0429379	0.532112	0.211611	0.142546	0.114858	0.188737	0.0151826
AC092958.2	0.000665283	0.000607977	0.000770423	0.000901776	0.000548389	0.00104168	0.000726286	0.000588296	0.00077583	0.000742604	0.0170459	0.000790225	0.000636732	0.000825586	0.000691311	0.000714796	0.00236401	0.000679584	0.000391093	0.000706382	0.000782964	0.00099823	0.000539784	0.00129586	0.165094	0.000563683	0.000872768	0.000534981	0.000744501	0.000668286	0.00387405	0.000516241	0.000694677	0.000637754	0.00806504	0.000746541	0.000700839	0.000722177	0.000762464	0.000677634	0.000653349	0.000673183
AC243829.6	0.000665283	0.000607977	0.000770423	0.000901776	0.000548389	0.00104168	0.000726286	0.000588296	0.00077583	0.000742604	0	0.000790225	0.000636732	0.000825586	0.000691311	0.000714796	0.000263007	0.000679584	0.000391093	0.000706382	0.000782964	0.00099823	0.000539784	0.00129586	0	0.000563683	0.000872768	0.000534981	0.000744501	0.000668286	0.000389153	0.000516241	0.000694677	0.000637754	0.000615311	0.000746541	0.000700839	0.000722177	0.000762464	0.000677634	0.000653349	0.000673183
ISLR2	1.58191	1.09887	0.840173	0.0137139	0.384888	0.64293	0.188519	0.282136	0.149494	2.229	0.0159062	0.142716	0.0244804	0.789198	0.302318	0.0208698	0.079259	1.9101	0.601276	1.34098	0.654268	0.0120127	0.68276	0.0985837	1.19475	2.31947	0.31021	1.20274	0.345528	1.6641	0.0241856	0.706841	0.382716	0.130095	0.175543	0.633224	0.940183	0.56609	0.606992	0.578038	0.257085	0.303843
BMS1P22	0.00858701	0.125211	0.359482	0.436325	0.0143069	0.0487952	0.00541621	0.570339	0.00616568	0.194149	0.000603538	0.00848948	0.109937	0.0157544	0.0914048	0.752902	1.00107	0.0186328	0.744047	0.414719	0.0110548	0.231307	0.805977	0.0239327	0.895002	0.459372	0.00985084	0.331682	0.0420105	0.171006	0.00359042	0.220943	0.0126398	0.00895423	0.180933	0.00987826	0.000700839	0.0383923	0.000762464	0.114446	0.254377	0.000673183
AC009163.2	0.182585	0.000607977	0.000770423	0.626892	0.292694	0.00104168	0.0654717	0.0796388	0.00077583	0.0532414	2.08696	0.000790225	0.000636732	0.0999835	0.000691311	0.000714796	0.0158221	0.000679584	0.000391093	0.000706382	0.000782964	0.00099823	0.0183446	0.360231	0.434999	0.128011	0.000872768	0.0618745	0.000744501	0.100266	0.0201467	0.345598	0.14874	0.000637754	0.452974	0.188737	0.154631	0.0549049	0.000762464	0.0313936	0.000653349	0.000673183
MYH7	0.0121621	0.00300664	0.00541392	0.00734917	0.00616568	0.00104168	0.00411129	0.00250002	0.00517435	0.00503804	0.000981139	0.00528525	0.00777668	0.00560757	0.0147478	0.00404645	0.00926781	0.00364554	0.00229093	0.000706382	0.00490257	0.00099823	0.00242	0.0292521	0.000546814	0.00747911	0.00662255	0.00724991	0.00553345	0.00332018	0.00189944	0.00699991	0.00395281	0.00544723	0.00346133	0.00546749	0.00476121	0.00490073	0.186742	0.00344461	0.0106502	0.0039578
SNORD63	1.17078	2.14877	1.61076	3.30079	1.6305	2.14213	2.20749	3.0992	1.73443	0.458774	2.96808	1.20613	1.64157	2.18453	0.245104	3.16041	1.59788	2.62788	3.53528	2.03916	1.37917	1.96627	1.41404	1.51812	1.77799	1.23245	0.246059	1.91387	0.800303	2.09703	1.18058	2.34074	1.58924	1.38729	1.70865	1.83901	3.06724	2.14967	1.72846	0.133903	2.98454	2.08239
OR51A1P	0.000665283	0.000607977	0.000770423	0.000901776	0.000548389	0.00104168	0.000726286	0.000588296	0.00077583	0.000742604	0.00674456	0.000790225	0.000636732	0.000825586	0.000691311	0.000714796	0.00146263	0.000679584	0.000391093	0.000706382	0.000782964	0.00099823	0.000539784	0.00129586	0.0103069	0.000563683	0.000872768	0.000534981	0.000744501	0.000668286	0.000389153	0.00578278	0.000694677	0.000637754	0.000615311	0.000746541	0.000700839	0.000722177	0.000762464	0.000677634	0.000653349	0.000673183
P4HA2-AS1	0.00593199	0.0887058	0.000770423	0.0796429	0.000548389	0.0628236	0.0396933	0.00402972	0.00077583	0.220495	0.0028729	0.0130334	0.00921545	0.0150857	0.000691311	0.00725193	0.00157542	0.0757021	0.00506013	0.0598589	0.0083304	0.00099823	0.0300659	0.00129586	0.00184681	0.0147478	0.000872768	0.000534981	0.0118996	0.00919522	0.000389153	0.000516241	0.0139573	0.00515929	0.000615311	0.000746541	0.000700839	0.211107	0.000762464	0.000677634	0.0485283	0.00643992
SNORA74A	0.000665283	0.038978	0.111122	1.10439	0.253661	0.280556	0.53444	0.0305476	0.117895	0.104163	0.0275589	0.000790225	0.0175994	0.282755	0.136814	0.000714796	0.113598	0.0185012	0.119971	0.266584	0.0294932	0.00099823	0.0946877	0.220495	0.00396307	0.000563683	0.25779	0.000534981	0.000744501	0.000668286	0.000389153	0.0541899	0.153443	0.274138	0.269759	0.648985	0.0195799	0.023797	0.460008	0.000677634	0.434317	0.026069
REXO1L8P	0.000665283	0.00654946	0.000770423	0.0535781	0.000548389	0.0167263	0.000726286	0.00283244	0.00077583	0.028604	0.000114079	0.000790225	0.000636732	0.000825586	0.000691311	0.000714796	0.000263007	0.000679584	0.00173451	0.0698325	0.00590727	0.00970393	0.002458	0.00129586	0.000510399	0.000563683	0.000872768	0.000534981	0.000744501	0.000668286	0.00170157	0.0042181	0.0369633	0.000637754	0.000615311	0.000746541	0.000700839	0.000722177	0.000762464	0.0163026	0.000653349	0.000673183
AC021504.1	0.0100792	0.810521	1.1809	0.302194	0.377673	1.081	0.00948277	1.34696	0.200554	1.45121	0.0507289	0.165048	0.287178	0.911396	0.958568	0.106777	0.195528	0.0550458	1.2046	0.669636	0.00606882	0.296488	1.36618	0.167101	0.111485	0.00349034	0.97446	1.30108	0.462763	1.88588	1.40052	0.138558	0.570204	0.00443262	0.529152	1.36714	0.00455798	1.27801	0.928954	0.804378	2.23612	0.00418713
[truncated: 33,416 more rows]
