# Supplementary material for: Identification and Validation of a Prognostic Immune-Related Gene Signature in Esophageal Squamous Cell Carcinoma
Source: Front Bioeng Biotechnol. 2022 Apr 13;10:850669. doi: 10.3389/fbioe.2022.850669 (PMC9043362; doi:10.3389/fbioe.2022.850669)
Supplement: Supplementary file 6 [file Table4.XLSX]

## Sheet: Sheet1
geneNames	GTEX-SE5C-1226-SM-4BRWV	GTEX-ZYVF-2226-SM-5GIDD	GTEX-144FL-2726-SM-5O98Z	GTEX-T2IS-0826-SM-4DM6L	GTEX-139T6-0626-SM-5IFF9	GTEX-11DXX-1126-SM-5GZZK	GTEX-XMK1-1326-SM-4B65Q	GTEX-1269C-1026-SM-5N9EY	GTEX-WVLH-1426-SM-4MVNX	GTEX-XYKS-1526-SM-4BRUP	GTEX-13O21-0626-SM-5IJDI	GTEX-WHSB-0426-SM-4M1XI	GTEX-WEY5-0926-SM-4LMI4	GTEX-ZP4G-1026-SM-4YCE1	GTEX-131XF-0826-SM-5GICG	GTEX-XUZC-0426-SM-4BOPE	GTEX-12696-1326-SM-5FQTJ	GTEX-S4P3-0426-SM-4AD56	GTEX-1399R-0826-SM-5IJEL	GTEX-13X6I-1026-SM-5LU4C	GTEX-11EQ9-0726-SM-5A5K2	GTEX-VUSG-1226-SM-4KKZF	GTEX-144GO-2726-SM-5O9A2	GTEX-YEC4-1026-101814-SM-5P9FX	GTEX-Y5V5-1626-SM-4VDSG	GTEX-XQ8I-1526-SM-4BOOH	GTEX-P4QS-0626-SM-3NMD1	GTEX-ZDYS-0826-SM-4WWCR	GTEX-QDVN-1026-SM-48TZA	GTEX-T5JC-1726-SM-4DM6U	GTEX-14BMU-0926-SM-5S2QB	GTEX-ZZPT-1426-SM-5N9C5	GTEX-PLZ5-0926-SM-3TW8L	GTEX-X3Y1-1326-SM-4PQZB	GTEX-RM2N-0726-SM-48FD5	GTEX-13FH7-0526-SM-5IJF8	GTEX-N7MS-1225-SM-3LK5G	GTEX-YF7O-0926-SM-5IFIF	GTEX-139UW-1126-SM-5IJEJ	GTEX-U4B1-0826-SM-4DXTW	GTEX-13D11-1926-SM-5IFGB	GTEX-148VJ-1026-SM-5LU98	GTEX-ZLV1-0526-SM-4WWD4	GTEX-132AR-2226-SM-5J2NT	GTEX-Q2AI-0626-SM-48TZU	GTEX-WOFM-0626-SM-4OOS3	GTEX-11P81-0826-SM-5P9GR	GTEX-WFG8-1226-SM-5CHTQ	GTEX-WHWD-0926-SM-4OORY
LINC02082	0.00181829	0.00161155	0.00173287	0.00180546	0.077033	0.00172935	0.0728016	0.0020118	0.115564	0.00179382	0.00185386	0.00202472	0.00186647	0.00184535	0.0835854	0.00190584	0.00169063	0.0016801	0.068502	0.0016623	0.0812136	0.0946877	0.00174792	0.00158663	0.0643082	0.00181967	0.00151028	0.00178439	0.00162711	0.00183232	0.00206737	0.00164618	0.00147695	0.0019327	0.0018094	0.0017175	0.261061	0.00153002	0.00149583	0.00197639	0.00171178	0.00217715	0.00188869	0.0017594	0.00184708	0.00187179	0.0510847	0.0239247	0.00166568
AC015722.1	0.00181829	0.00161155	0.00173287	0.00180546	0.0016421	0.00172935	0.00162229	0.0020118	0.0018832	0.00179382	0.00185386	0.00202472	0.00186647	0.00184535	0.00167775	0.00190584	0.00169063	0.0016801	0.00166251	0.0016623	0.00170121	0.00177186	0.00174792	0.00158663	0.0016617	0.00181967	0.00151028	0.00178439	0.00162711	0.00183232	0.00206737	0.00164618	0.00147695	0.0019327	0.0018094	0.0017175	0.00190724	0.00153002	0.00149583	0.00197639	0.00171178	0.00217715	0.00188869	0.0017594	0.00184708	0.00187179	0.00156865	0.0239247	0.00166568
AC090241.2	0.00181829	0.00161155	0.00173287	0.0395945	0.0016421	0.00172935	0.00162229	0.159612	0.0018832	0.040308	0.00185386	0.00202472	0.140235	0.0480479	0.00167775	0.0581767	0.00169063	0.0016801	0.00166251	0.0016623	0.00170121	0.0379283	0.00174792	0.022625	0.0016617	0.00181967	0.00151028	0.00178439	0.00162711	0.00183232	0.00206737	0.0707468	0.00147695	0.0019327	0.0018094	0.0017175	0.00190724	0.00153002	0.00149583	0.00197639	0.00171178	0.00217715	0.00188869	0.0017594	0.00184708	0.00187179	0.00156865	0.0239247	0.026694
RAB4B	6.70269	7.31766	7.33675	6.52053	5.59204	5.19036	6.90122	9.38098	7.35075	7.0678	6.25868	6.00602	5.72326	5.80762	5.10912	6.21723	6.39725	5.42918	6.44875	5.91708	5.31696	5.97928	6.77793	6.99609	7.08649	7.29079	6.82706	5.84228	6.42304	7.03478	5.58708	6.75436	6.23724	5.81366	5.95034	6.64665	6.44009	6.44964	6.02005	5.15913	5.99499	6.62998	7.18054	5.80999	6.18168	6.75916	5.64879	0.0239247	5.56425
TIGAR	1.56813	1.74899	1.03033	1.10216	2.19842	3.10586	2.03526	1.17326	1.06732	2.12957	2.71879	2.06516	2.08895	1.68445	2.80102	1.67236	1.32441	3.68146	2.06491	2.07871	2.93999	1.79896	1.33432	2.41362	1.49069	1.74424	1.4285	1.94838	2.34194	1.09434	3.12837	1.32519	1.97462	1.75447	1.99999	2.36313	1.32742	1.6641	1.7298	2.39373	1.915	1.75369	2.50891	2.40148	2.519	2.35677	2.94058	0.0239247	2.72547
LINC01224	0.0976895	0.229834	0.0519237	0.445885	0.162395	0.112459	0.367124	0.342913	0.259127	0.202545	0.283594	0.00202472	0.395139	0.00184535	0.299873	0.234719	0.156038	0.339124	0.133953	0.0016623	0.277225	0.156387	0.100262	0.191059	0.193794	0.274925	0.0192023	0.614521	0.160113	0.534597	0.138678	0.00164618	0.00147695	0.737725	0.152788	0.426788	0.267779	0.253475	0.838858	0.146836	0.288563	0.707577	0.10442	0.0513433	0.058843	0.493459	0.224984	0.0239247	0.0717531
MIR4802	0.00181829	0.00161155	0.00173287	0.00180546	0.0016421	0.00172935	0.00162229	0.0020118	0.0018832	0.00179382	0.00185386	0.00202472	0.00186647	0.00184535	0.00167775	0.00190584	0.00169063	0.0016801	0.00166251	0.0016623	0.00170121	0.00177186	0.00174792	0.00158663	0.0016617	0.00181967	0.00151028	0.00178439	0.00162711	0.00183232	0.00206737	0.00164618	0.00147695	0.0019327	0.0018094	0.0017175	0.00190724	0.00153002	0.00149583	0.00197639	0.00171178	0.00217715	0.00188869	0.0017594	0.00184708	0.00187179	0.00156865	0.0239247	0.00166568
RNF44	6.71577	6.1128	8.51763	7.73644	6.76985	5.00686	4.62066	5.62216	7.26988	5.16735	5.86608	6.33738	4.77748	4.30811	6.74692	6.66344	6.85223	5.35257	6.058	6.17179	6.17006	6.75715	5.47907	6.13308	7.75943	6.59796	7.74082	6.8504	6.31488	7.11219	4.8277	8.1735	7.70035	7.17572	6.2141	5.16412	5.36537	6.73954	7.11659	6.18852	6.4924	5.82113	7.14749	7.15771	6.47474	7.63529	5.35131	0.0239247	5.61389
DNAH3	1.0502	0.280938	0.387404	0.135235	0.291714	0.312467	0.218289	0.177898	0.247739	0.0500431	0.272758	0.880469	0.231225	0.0703489	0.429621	0.122983	0.296368	0.30848	0.190503	0.243893	0.302757	0.358272	0.100262	0.773404	0.267906	0.430615	0.178605	0.451752	0.547875	0.144147	0.165348	0.305697	0.612819	0.215097	0.279395	0.297079	0.130626	0.335107	0.163712	0.215097	0.512174	0.19837	0.279439	0.396153	0.638223	0.115535	0.254099	0.0239247	0.0849886
AL512310.11	0.00181829	0.00161155	0.00173287	0.00180546	0.0016421	0.00172935	0.00162229	0.0020118	0.0018832	0.00179382	0.00185386	0.00202472	0.00186647	0.00184535	0.00167775	0.00190584	0.00169063	0.0016801	0.00166251	0.0016623	0.00170121	0.00177186	0.00174792	0.00158663	0.0016617	0.00181967	0.00151028	0.00178439	0.00162711	0.00183232	0.00206737	0.00164618	0.00147695	0.0019327	0.0018094	0.0017175	0.00190724	0.00153002	0.00149583	0.00197639	0.00171178	0.00217715	0.00188869	0.0017594	0.00184708	0.00187179	0.00156865	0.0239247	0.00166568
RPL23A	57.1274	55.6571	64.0426	55.2019	64.8194	60.752	58.2594	40.9805	44.23	58.2594	57.7969	52.8882	54.288	67.0398	64.8194	56.6562	57.1274	54.7105	47.4253	67.0398	53.3282	49.0567	74.2523	48.4223	58.2594	55.6571	67.0398	61.4461	65.5151	53.7927	53.3282	90.9883	58.8249	55.6571	55.2019	54.7105	54.7105	56.6562	65.5151	56.1758	64.0426	49.0567	55.6571	47.0905	57.7969	61.4461	53.7927	0.0239247	62.0014
RPL7L1P12	0.00181829	0.209751	0.00173287	0.00180546	0.0016421	0.00172935	0.00162229	0.140621	0.115564	0.00179382	0.00185386	0.00202472	0.00186647	0.00184535	0.0835854	0.00190584	0.0830111	0.0016801	0.133953	0.0727536	0.0812136	0.23862	0.00174792	0.00158663	0.0016617	0.26528	0.0369062	0.0951957	0.0528884	0.00183232	0.00206737	0.0614904	0.00147695	0.0019327	0.0018094	0.0017175	0.00190724	0.00153002	0.0998856	0.00197639	0.00171178	0.00217715	0.00188869	0.0017594	0.111871	0.115535	0.0510847	0.0239247	0.0849886
AC244102.2	0.00181829	0.00161155	0.00173287	0.0814513	0.0016421	0.0622173	0.0443794	0.0020118	0.090331	0.00179382	0.00185386	0.134224	0.00186647	0.00184535	0.114458	0.110311	0.00169063	0.0016801	0.00166251	0.0016623	0.0664403	0.00177186	0.00174792	0.00158663	0.049938	0.00181967	0.0284338	0.00178439	0.00162711	0.0838704	0.00206737	0.0432442	0.00147695	0.0019327	0.0018094	0.108084	0.00190724	0.0350973	0.00149583	0.00197639	0.00171178	0.420383	0.00188869	0.0017594	0.00184708	0.100296	0.0344232	0.0239247	0.00166568
ARL8B	9.12082	10.1368	9.29375	8.87391	9.09445	9.28896	7.96898	11.5798	10.6434	9.67443	9.79702	11.0232	9.33032	8.48817	9.22427	8.81442	10.0449	10.6249	10.293	7.66844	9.72153	10.3626	7.93773	8.16712	9.4143	8.78647	8.22504	9.30304	9.65154	10.6042	10.375	6.551	9.37213	8.92653	9.31426	10.0629	5.54537	8.57973	8.90727	10.9862	9.57657	11.2828	9.75225	9.82868	9.09238	8.68105	10.0251	0.0239247	6.90322
AC079171.1	0.00181829	0.00161155	0.00173287	0.00180546	0.0016421	0.00172935	0.00162229	0.0020118	0.0018832	0.00179382	0.00185386	0.00202472	0.00186647	0.00184535	0.00167775	0.00190584	0.00169063	0.0016801	0.00166251	0.0016623	0.00170121	0.00177186	0.11858	0.00158663	0.0016617	0.00181967	0.0284338	0.00178439	0.00162711	0.00183232	0.00206737	0.00164618	0.00147695	0.0019327	0.0018094	0.0017175	0.00190724	0.00153002	0.0734974	0.00197639	0.121124	0.00217715	0.00188869	0.0017594	0.00184708	0.00187179	0.00156865	0.0239247	0.00166568
CALB2	3.03883	2.06096	0.453099	3.86103	2.08068	0.602535	1.8785	6.07655	3.68146	2.72762	1.0595	0.625167	3.23665	0.758457	1.11679	2.01316	5.35131	1.01489	2.73721	0.486625	2.02253	1.77353	0.397416	1.72245	2.24699	3.55697	0.552182	1.44076	1.88883	2.06064	0.859286	0.213145	0.828022	2.71301	1.17538	1.58566	2.78226	1.26962	0.915226	1.75187	2.1287	4.31623	3.60871	2.21234	1.94483	1.73005	1.54823	0.0239247	0.364459
DACH1	0.357974	0.476994	0.207572	0.507679	0.363586	0.269759	0.402887	0.666698	0.491583	0.213665	0.383622	0.452888	0.497976	1.12689	0.395443	0.220746	0.188687	0.486851	0.35659	0.344376	0.453099	0.271407	0.541012	0.179484	0.411897	0.329612	0.644924	0.252936	0.243972	0.229352	0.356855	0.364278	0.450168	0.257763	0.500495	0.360572	1.0367	0.263839	0.412227	0.349766	0.402034	0.505489	0.168855	0.251821	0.23313	0.286374	0.312675	0.0239247	0.591686
LINC00636	0.0698929	0.00161155	0.0519237	0.00180546	0.0016421	0.00172935	0.00162229	0.0020118	0.0018832	0.00179382	0.00185386	0.111485	0.00186647	0.00184535	0.0835854	0.00190584	0.00169063	0.0431357	0.00166251	0.130455	0.00170121	0.00177186	0.00174792	0.00158663	0.0016617	0.00181967	0.0369062	0.00178439	0.00162711	0.0730033	0.00206737	0.118233	0.00147695	0.0019327	0.0018094	0.0017175	0.149658	0.00153002	0.00149583	0.00197639	0.0521844	0.00217715	0.00188869	0.0017594	0.00184708	0.00187179	0.00156865	0.0239247	0.12272
AC055876.5	0.00181829	0.00161155	0.00173287	0.00180546	0.0016421	0.00172935	0.00162229	0.0020118	0.0018832	0.00179382	0.00185386	0.00202472	0.00186647	0.00184535	0.00167775	0.00190584	0.00169063	0.0016801	0.00166251	0.0016623	0.00170121	0.00177186	0.00174792	0.00158663	0.0016617	0.00181967	0.00151028	0.00178439	0.00162711	0.00183232	0.00206737	0.00164618	0.00147695	0.0019327	0.0018094	0.0017175	0.00190724	0.00153002	0.00149583	0.00197639	0.00171178	0.00217715	0.00188869	0.0017594	0.00184708	0.00187179	0.00156865	0.0239247	0.00166568
PIGFP2	0.00181829	0.00161155	0.00173287	0.00180546	0.0016421	0.00172935	0.00162229	0.0020118	0.0018832	0.00179382	0.00185386	0.00202472	0.00186647	0.00184535	0.00167775	0.259921	0.00169063	0.0016801	0.00166251	0.0016623	0.0955758	0.00177186	0.00174792	0.00158663	0.0016617	0.00181967	0.00151028	0.00178439	0.00162711	0.00183232	0.00206737	0.00164618	0.0422188	0.0019327	0.0018094	0.0017175	0.00190724	0.00153002	0.00149583	0.00197639	0.00171178	0.00217715	0.00188869	0.0017594	0.00184708	0.00187179	0.00156865	0.0239247	0.00166568
CHIAP1	0.00181829	0.00161155	0.00173287	0.00180546	0.0016421	0.00172935	0.00162229	0.0020118	0.0018832	0.00179382	0.00185386	0.00202472	0.0887058	0.00184535	0.00167775	0.00190584	0.00169063	0.0016801	0.00166251	0.0016623	0.00170121	0.00177186	0.00174792	0.00158663	0.0016617	0.00181967	0.00151028	0.00178439	0.00162711	0.00183232	0.00206737	0.00164618	0.00147695	0.0019327	0.0018094	0.0017175	0.00190724	0.00153002	0.00149583	0.00197639	0.00171178	0.00217715	0.00188869	0.0017594	0.00184708	0.00187179	0.00156865	0.0239247	0.00166568
FMO2	12.1225	7.84092	17.2692	4.13781	6.23485	9.66156	6.00425	5.70273	8.14895	3.27773	15.8815	12.1993	8.00984	6.25868	9.19617	7.00498	4.19151	14.5383	9.96969	3.52011	10.6249	12.4258	3.91313	6.20335	10.4165	6.1128	5.57408	6.63639	4.90263	3.68146	12.9999	16.2568	7.7727	9.78909	6.88147	9.89207	6.75627	17.135	6.94268	8.65278	13.1155	5.29435	4.04322	9.4143	8.03275	15.7136	7.79932	0.0239247	3.59084
ZNF708	1.20024	1.15542	1.06919	1.27779	1.31593	1.14954	0.854693	0.472055	0.969557	1.11229	1.41287	1.3796	1.36566	1.60619	1.39055	1.26692	1.64702	1.35586	1.22677	1.09404	1.19122	1.15894	1.24415	1.0278	1.13937	1.51959	1.37617	1.20516	1.35456	1.26259	1.3138	1.35795	1.32106	1.63024	1.009	1.17242	1.32742	1.34735	1.34512	1.34294	1.70132	1.18488	1.34846	1.05236	1.0367	1.48918	1.52683	0.0239247	1.17282
AP000892.3	4.52586	4.28227	3.07911	3.71326	3.18255	2.8119	5.31363	4.57461	4.27166	3.86489	6.37001	3.0808	11.9381	9.53698	2.97255	6.58497	4.14648	4.10078	2.99516	5.2955	4.19651	2.83395	4.91364	3.45338	2.91034	3.76828	2.90527	3.18505	3.14558	4.21455	3.40722	4.46331	2.06096	1.67283	5.4731	4.19733	17.7358	3.25688	3.79853	2.57098	2.57401	3.62856	2.56884	2.26098	2.36858	2.37309	2.47014	0.0239247	3.64181
AC020593.1	0.00181829	0.250347	0.00173287	0.00180546	0.0016421	0.00172935	0.00162229	0.0020118	0.0018832	0.00179382	0.00185386	0.00202472	0.00186647	0.00184535	0.00167775	0.00190584	0.00169063	0.0016801	0.00166251	0.288977	0.00170121	0.00177186	0.00174792	0.00158663	0.0016617	0.00181967	0.00151028	0.00178439	0.00162711	0.00183232	0.00206737	0.00164618	0.00147695	0.0019327	0.0018094	0.348439	0.00190724	0.00153002	0.00149583	0.00197639	0.00171178	0.00217715	0.00188869	0.0017594	0.00184708	0.00187179	0.00156865	0.0239247	0.00166568
MTHFD2P3	0.00181829	0.00161155	0.00173287	0.00180546	0.0016421	0.00172935	0.00162229	0.0020118	0.0018832	0.00179382	0.00185386	0.00202472	0.00186647	0.00184535	0.00167775	0.00190584	0.00169063	0.0016801	0.00166251	0.0016623	0.00170121	0.00177186	0.00174792	0.00158663	0.0016617	0.00181967	0.00151028	0.00178439	0.00162711	0.00183232	0.00206737	0.00164618	0.00147695	0.0019327	0.0018094	0.0017175	0.00190724	0.00153002	0.00149583	0.00197639	0.00171178	0.00217715	0.00188869	0.0017594	0.00184708	0.00187179	0.00156865	0.0239247	0.00166568
AF111169.1	0.713898	1.34696	2.1981	1.68663	1.19122	0.00172935	1.98445	2.56067	0.0552636	1.71443	1.39841	0.181583	0.497976	2.01591	1.16998	1.71468	1.66515	1.00569	1.32564	1.849	0.00170121	1.77896	1.70896	1.34273	1.80283	1.45052	1.04596	1.59375	1.83487	0.937471	0.0971338	3.16931	1.51519	1.33391	1.67072	1.07427	3.1515	1.18359	1.66136	1.01048	0.43317	2.29478	1.36164	1.31043	1.35697	1.78146	1.4391	0.0239247	0.968885
AC015818.5	0.00181829	0.00161155	0.00173287	0.00180546	0.0016421	0.00172935	0.00162229	0.0020118	0.0018832	0.00179382	0.00185386	0.00202472	0.00186647	0.00184535	0.00167775	0.00190584	0.00169063	0.0016801	0.00166251	0.0016623	0.00170121	0.00177186	0.00174792	0.00158663	0.0016617	0.00181967	0.00151028	0.00178439	0.00162711	0.00183232	0.00206737	0.00164618	0.00147695	0.0019327	0.0018094	0.0017175	0.00190724	0.00153002	0.00149583	0.00197639	0.00171178	0.00217715	0.00188869	0.0017594	0.00184708	0.00187179	0.00156865	0.0239247	0.00166568
AC127002.1	0.00181829	0.00161155	0.156321	0.00180546	0.0016421	0.00172935	0.130906	0.0020118	0.0018832	0.303372	0.206435	0.00202472	0.00186647	0.00184535	0.00167775	0.234719	0.00169063	0.185721	0.00166251	0.0016623	0.00170121	0.00177186	0.00174792	0.00158663	0.0016617	0.00181967	0.00151028	0.00178439	0.00162711	0.00183232	0.00206737	0.00164618	0.00147695	0.0019327	0.177482	0.0017175	0.00190724	0.00153002	0.00149583	0.256579	0.00171178	0.00217715	0.00188869	0.0017594	0.00184708	0.00187179	0.00156865	0.0239247	0.158854
MYADML2	0.110621	0.0807137	0.0981651	0.0814513	0.0471806	0.0348665	0.0324478	0.0825081	0.115564	0.202545	0.0597542	0.111485	0.0887058	0.0480479	0.0678043	0.00190584	0.0587448	0.0844642	0.100555	0.0532515	0.0812136	0.0704899	0.11858	0.022625	0.0016617	0.00181967	0.0284338	0.0709733	0.118323	0.20892	0.0971338	0.0248914	0.0564719	0.114354	0.0772297	0.0546255	0.102066	0.0259094	0.0224401	0.121598	0.106321	0.184105	0.10442	0.142388	0.137954	0.0551287	0.0344232	0.0239247	0.00166568
DNM3-IT1	0.00181829	0.261061	0.00173287	0.00180546	0.0016421	0.00172935	0.00162229	0.0020118	0.431526	0.00179382	0.00185386	0.00202472	0.00186647	0.00184535	0.00167775	0.00190584	0.00169063	0.0016801	0.163304	0.165191	0.00170121	0.401292	0.00174792	0.00158663	0.0016617	0.222296	0.00151028	0.228972	0.00162711	0.00183232	0.00206737	0.00164618	0.101174	0.299529	0.0018094	0.0017175	0.00190724	0.00153002	0.00149583	0.00197639	0.00171178	0.00217715	0.00188869	0.0017594	0.00184708	0.00187179	0.128761	0.0239247	0.00166568
PHEX	0.178328	0.0667235	0.0629553	0.045894	0.291714	0.28417	0.228638	0.120928	0.0786448	0.141795	0.192784	0.341566	0.362231	0.249949	0.270985	0.14951	0.0946877	0.145236	0.068502	0.267058	0.397173	0.145074	0.207383	0.191059	0.0643082	0.19382	0.121672	0.275649	0.29389	0.0523334	0.218683	0.10846	0.152225	0.0635173	0.177482	0.17425	0.619926	0.0893103	0.0288558	0.109477	0.189456	0.19837	0.0882158	0.110525	0.284579	0.115535	0.145624	0.0239247	0.109315
MOGAT2	0.0976895	0.71143	0.348439	0.0720042	0.0259124	0.0778712	0.0324478	0.325448	0.15276	0.574271	0.00185386	0.584999	0.00186647	0.0574615	0.0835854	0.423222	0.00169063	0.0431357	0.068502	0.237368	0.212045	0.0474177	1.47544	0.0530361	0.267906	0.183267	0.650848	0.182052	0.0367479	0.0838704	0.00206737	0.029212	0.0183466	0.215097	0.0648049	0.0813125	0.00190724	0.620811	0.603622	0.0822325	0.121124	0.169524	0.202478	0.0513433	0.432022	0.144349	0.50487	0.0239247	0.109315
AC108868.2	0.00181829	0.00161155	0.00173287	0.154756	0.0016421	0.00172935	0.00162229	0.0020118	0.0018832	0.141795	0.00185386	0.00202472	0.00186647	0.00184535	0.00167775	0.00190584	0.00169063	0.0016801	0.00166251	0.0016623	0.00170121	0.00177186	0.00174792	0.00158663	0.0016617	0.00181967	0.00151028	0.00178439	0.00162711	0.00183232	0.00206737	0.00164618	0.00147695	0.0019327	0.0018094	0.0017175	0.00190724	0.00153002	0.00149583	0.00197639	0.00171178	0.00217715	0.00188869	0.0017594	0.00184708	0.00187179	0.00156865	0.0239247	0.00166568
AC006557.5	0.00181829	0.330038	0.285213	0.491583	0.0621397	0.243788	0.278566	0.0020118	0.102601	0.00179382	0.107939	0.1462	0.181973	0.00184535	0.00167775	0.00190584	0.285682	0.0016801	0.117477	0.0016623	0.0812136	0.081837	0.0841703	0.440147	0.111993	0.231307	0.00151028	0.00178439	0.493799	0.00183232	0.436247	0.0998474	0.190453	0.127275	0.397061	0.0813125	0.275368	0.176142	0.00149583	0.380939	0.312675	0.00217715	0.356425	0.432456	0.179694	0.115535	0.209516	0.0239247	0.00166568
NUP210P2	0.00181829	0.00161155	0.00173287	0.00180546	0.0016421	0.00172935	0.00162229	0.0020118	0.0018832	0.00179382	0.00185386	0.00202472	0.00186647	0.00184535	0.00167775	0.00190584	0.00169063	0.0016801	0.00166251	0.0016623	0.00170121	0.00177186	0.00174792	0.00158663	0.0016617	0.00181967	0.00151028	0.00178439	0.00162711	0.00183232	0.00206737	0.00164618	0.00147695	0.0019327	0.0018094	0.0017175	0.00190724	0.00153002	0.00149583	0.00197639	0.00171178	0.00217715	0.00188869	0.0017594	0.00184708	0.00187179	0.00156865	0.0239247	0.00166568
RPL7P13	0.00181829	0.00161155	0.00173287	0.00180546	0.0016421	0.00172935	0.00162229	0.0020118	0.0018832	0.00179382	0.00185386	0.00202472	0.11513	0.00184535	0.00167775	0.00190584	0.00169063	0.0016801	0.00166251	0.0016623	0.00170121	0.00177186	0.00174792	0.00158663	0.0016617	0.00181967	0.00151028	0.00178439	0.00162711	0.00183232	0.00206737	0.00164618	0.00147695	0.0019327	0.0018094	0.0017175	0.00190724	0.00153002	0.00149583	0.00197639	0.00171178	0.00217715	0.00188869	0.0017594	0.00184708	0.00187179	0.00156865	0.0239247	0.00166568
PFN2	4.30377	5.42773	5.12736	5.54611	6.68081	6.01523	6.64362	4.74857	4.17885	5.78848	4.4794	5.60794	7.03478	7.15414	4.20954	4.14998	5.68801	4.19151	4.5031	6.01679	5.59281	4.29311	6.56157	4.94952	4.84939	4.69319	4.52538	5.31889	7.1345	4.92287	4.54839	5.36598	4.26237	3.64589	5.0145	7.0627	6.17327	4.58023	4.66354	4.24361	5.24722	3.86532	4.25706	4.99583	4.75752	4.26728	4.60385	0.0239247	5.97304
AC007861.1	0.00181829	0.00161155	0.00173287	0.00180546	0.0016421	0.00172935	0.00162229	0.0020118	0.0018832	0.00179382	0.00185386	0.00202472	0.00186647	0.00184535	0.00167775	0.00190584	0.00169063	0.0016801	0.068502	0.0016623	0.00170121	0.00177186	0.00174792	0.00158663	0.0643082	0.00181967	0.00151028	0.00178439	0.00162711	0.00183232	0.00206737	0.00164618	0.00147695	0.0019327	0.0018094	0.0017175	0.00190724	0.00153002	0.00149583	0.00197639	0.00171178	0.00217715	0.00188869	0.0017594	0.00184708	0.00187179	0.00156865	0.0239247	0.00166568
CASC23	0.00181829	0.00161155	0.00173287	0.00180546	0.0016421	0.00172935	0.00162229	0.0020118	0.0018832	0.00179382	0.00185386	0.00202472	0.00186647	0.00184535	0.00167775	0.00190584	0.0366711	0.0016801	0.00166251	0.0016623	0.00170121	0.00177186	0.00174792	0.00158663	0.0016617	0.00181967	0.00151028	0.00178439	0.00162711	0.00183232	0.00206737	0.00164618	0.00147695	0.0019327	0.0018094	0.0017175	0.00190724	0.00153002	0.0224401	0.00197639	0.00171178	0.00217715	0.00188869	0.0017594	0.00184708	0.00187179	0.00156865	0.0239247	0.00166568
DNM1P41	0.614161	0.373025	0.696014	0.423931	0.374397	0.129541	0.384518	0.342913	0.401963	0.271111	0.630105	0.53829	0.306242	0.426002	0.823238	0.234719	0.573017	0.46083	0.543794	0.344376	0.155382	0.338065	0.363833	0.440147	0.874512	0.357974	0.449179	0.287812	0.348609	0.682017	0.177855	0.730658	0.800048	0.356071	0.345494	0.336087	0.747818	0.232007	0.243108	0.43998	0.334724	0.493799	0.409294	0.0797931	0.323068	0.588992	0.463775	0.0239247	0.135401
RMND5A	6.47179	5.88607	4.24791	5.42048	5.58352	4.22002	3.87034	8.74941	6.97226	6.24827	4.10306	7.3305	5.15672	3.25505	4.71761	5.32412	6.29996	5.2321	8.29409	3.25767	7.08534	8.43797	3.3774	5.64192	5.05836	8.58747	3.50668	4.49161	5.33652	7.08155	7.1701	2.97595	4.35126	5.7106	7.74219	6.1948	2.57255	5.25185	3.78562	9.59119	5.7138	8.02324	8.22834	7.5278	7.39759	4.15969	5.40098	0.0239247	2.48795
LINC02201	0.00181829	0.00161155	0.00173287	0.00180546	0.0016421	0.00172935	0.0324478	0.0020118	0.0018832	0.00179382	0.00185386	0.00202472	0.00186647	0.00184535	0.00167775	0.00190584	0.00169063	0.0016801	0.00166251	0.0016623	0.00170121	0.00177186	0.00174792	0.00158663	0.0016617	0.00181967	0.00151028	0.00178439	0.00162711	0.00183232	0.00206737	0.00164618	0.00147695	0.0019327	0.0018094	0.0017175	0.00190724	0.00153002	0.00149583	0.00197639	0.00171178	0.00217715	0.00188869	0.0017594	0.00184708	0.00187179	0.00156865	0.0239247	0.00166568
AC092301.1	0.377723	0.561178	0.536576	0.468025	0.548852	0.478197	0.258422	0.360322	0.473094	0.496969	0.667589	0.341566	0.478389	0.341566	0.799114	0.716436	0.675221	1.01489	0.420091	0.513202	0.604196	0.718373	0.145332	0.478243	0.49733	0.449179	0.408645	0.37859	0.692082	0.458669	0.627742	0.751502	0.548528	0.525412	0.304076	0.393309	0.843254	0.335107	0.821541	0.545847	0.772719	0.361498	0.518132	0.408261	0.473702	1.06477	0.386524	0.0239247	0.622705
PCAT1	0.110621	0.0807137	0.0741399	0.00180546	0.122459	0.0778712	0.0443794	0.140621	0.102601	0.154729	0.142311	0.122978	0.0629414	0.139037	0.0678043	0.00190584	0.0366711	0.0016801	0.0844215	0.189196	0.0521327	0.0586038	0.137706	0.179484	0.0953049	0.120098	0.0709892	0.143681	0.0367479	0.103879	0.0971338	0.0707468	0.0422188	0.243697	0.0889719	0.17425	0.130626	0.0616215	0.183374	0.109477	0.0402073	0.142288	0.00188869	0.384832	0.111871	0.130203	0.224984	0.0239247	0.169241
RAD23A	10	10.2347	11.008	10.3359	9.63396	11.0519	9.17792	7.59852	9.69969	10.1943	10.3248	9.50238	11.7578	9.84245	9.62087	10.1306	9.59119	10.0564	9.52159	12.71	9.92059	9.35451	12.854	8.38192	9.50692	9.95877	10.9156	11.0315	10.7125	8.90154	10.6819	9.97259	10.6366	9.92624	10.0969	10.011	11.7796	9.58627	12.2766	9.97259	9.42717	10.3562	9.67443	8.84846	9.71626	9.88682	9.56716	0.0239247	12.1037
TUBB4A	0.465845	0.261061	0.338311	0.260093	0.189124	0.52032	0.472437	0.708713	0.473094	0.544927	0.674357	0.192977	0.902423	1.01202	0.567463	0.336087	0.3403	0.145236	0.617561	0.259168	0.421071	0.081837	0.648985	0.29913	0.18062	0.151311	0.394356	0.499343	0.393926	0.12295	0.412094	0.266851	0.289092	0.299529	0.483399	1.45099	0.547265	0.128063	0.395766	0.310754	0.241229	0.128872	0.422659	0.443642	0.207029	0.327052	0.23972	0.0239247	0.658642
OR2D2	0.00181829	0.00161155	0.00173287	0.00180546	0.0016421	0.00172935	0.00162229	0.0020118	0.0018832	0.00179382	0.00185386	0.00202472	0.00186647	0.00184535	0.00167775	0.00190584	0.00169063	0.0016801	0.00166251	0.0016623	0.00170121	0.00177186	0.00174792	0.00158663	0.0016617	0.00181967	0.00151028	0.0709733	0.00162711	0.00183232	0.00206737	0.0356433	0.00147695	0.0019327	0.0018094	0.0017175	0.00190724	0.0259094	0.00149583	0.00197639	0.00171178	0.00217715	0.00188869	0.0017594	0.0854314	0.00187179	0.00156865	70.168	0.00166568
SERPINB11	2.13502	2.78065	3.08709	3.40615	4.67312	2.54945	1.62528	6.75436	3.95826	4.47055	1.43865	2.35646	6.13658	0.984198	2.23855	2.58588	5.94707	2.98242	3.4266	1.48568	4.84518	5.13598	0.985489	2.9862	4.64154	3.8216	1.44627	4.16213	2.68312	5.25616	2.54249	0.642608	3.02691	6.71296	2.80498	2.38569	0.283798	4.47841	3.59243	3.82445	7.74954	7.50339	9.85412	5.60727	4.62986	3.36916	3.35583	0.0239247	0.12272
COX10	2.64065	2.80341	3.60593	2.93248	3.20687	3.57584	2.98348	3.22172	3.13011	3.14284	3.30557	3.34876	3.35472	2.32986	3.30811	3.18998	3.26991	3.51701	3.07517	2.66295	2.76818	2.82325	2.50863	2.72221	3.42471	2.91657	2.84494	3.32379	3.08149	2.86682	3.437	2.1207	3.02008	3.37668	3.03988	2.9996	2.53084	2.95761	3.41098	3.2952	3.09096	2.91	3.15791	2.98798	3.29836	3.40424	3.38117	32.6936	3.34638
LINC02292	0.00181829	0.0807137	0.00173287	0.00180546	0.0016421	0.00172935	0.00162229	0.0020118	0.0018832	0.076048	0.00185386	0.00202472	0.00186647	0.00184535	0.00167775	0.00190584	0.00169063	0.0016801	0.00166251	0.0016623	0.00170121	0.00177186	0.00174792	0.00158663	0.0016617	0.0792676	0.00151028	0.00178439	0.00162711	0.00183232	0.00206737	0.00164618	0.00147695	0.0019327	0.0018094	0.0017175	0.0929785	0.00153002	0.0224401	0.00197639	0.00171178	0.00217715	0.00188869	0.0017594	0.00184708	0.00187179	0.00156865	0.0239247	0.00166568
GJA4	4.08635	1.60463	1.47637	2.47854	2.13472	3.37594	3.59622	3.88087	2.50359	2.42281	2.45864	2.23018	3.31541	7.3495	2.97255	3.33066	1.77997	2.2929	2.18423	4.83042	1.99464	2.68726	4.90263	2.22699	2.10784	2.19874	3.574	2.14761	2.5453	1.75109	3.2886	2.93383	2.68035	1.92892	3.35885	3.53902	7.0468	1.88045	2.17112	1.84572	2.38049	2.09187	2.06895	2.79765	2.42188	1.6381	2.55699	0.0239247	5.89521
LINC00705	0.083753	0.134101	0.179358	0.0814513	0.0346467	0.159332	0.187246	0.0825081	0.0018832	0.076048	0.230473	0.181583	0.0887058	0.00184535	0.0835854	0.00190584	0.0587448	0.0633091	0.0530406	0.044353	0.0398268	0.367496	0.109219	0.0393653	0.155406	0.241056	0.101847	0.217628	0.147006	0.0838704	0.111485	0.175531	0.164848	0.0019327	0.279395	0.0678121	0.00190724	0.151903	0.0998856	0.121598	0.189456	0.114337	0.168855	0.173079	0.346846	0.144349	0.0510847	0.0239247	0.0584914
RPL7P17	0.00181829	0.0536384	0.0859025	0.251882	0.077033	0.00172935	0.00162229	0.0020118	0.0018832	0.00179382	0.00185386	0.00202472	0.00186647	0.00184535	0.00167775	0.00190584	0.211168	0.0016801	0.00166251	0.0016623	0.00170121	0.00177186	0.0918565	0.00158663	0.0643082	0.00181967	0.00151028	0.00178439	0.118323	0.00183232	0.00206737	0.0614904	0.257832	0.0019327	0.0018094	0.0017175	0.317369	0.00153002	0.0487489	0.146836	0.00171178	0.19837	0.00188869	0.173079	0.00184708	0.115535	0.0510847	0.0239247	0.00166568
TLL2	0.0563603	0.435808	0.0629553	0.100467	0.0471806	0.0622173	0.153655	0.342913	0.15276	0.213665	0.261914	0.0865597	0.0629414	0.12722	0.028809	0.0964736	0.0709942	0.0844642	0.068502	0.375406	0.0398268	0.23862	0.339011	0.0678043	0.193794	0.0496485	0.149728	0.195552	0.102062	0.20892	0.249889	0.127608	0.70959	0.0752022	0.0522809	0.121824	1.25483	0.139635	0.0734974	0.0822325	0.0922062	0.184105	0.00188869	0.126101	0.0483177	0.00187179	0.0930561	0.0239247	0.0584914
MFSD3	4.29997	4.41559	4.74808	4.48372	3.5558	3.48396	4.77341	3.68629	4.49444	4.62549	3.41825	3.21777	3.52216	2.96461	3.5846	4.28056	4.23902	3.88087	4.03211	4.47608	3.53098	4.72042	5.46098	4.49872	4.5104	3.80577	3.68105	4.84805	3.43628	4.51302	2.59947	3.65748	4.30998	4.59292	3.4821	3.66487	3.60951	3.90886	4.49353	4.46677	3.66031	5.33099	4.27388	3.3403	3.9531	3.62153	3.78187	0.0239247	4.02053
AC025588.4	0.00181829	0.00161155	0.00173287	0.00180546	0.0016421	0.00172935	0.00162229	0.0020118	0.0018832	0.00179382	0.00185386	0.00202472	0.00186647	0.00184535	0.00167775	0.00190584	0.00169063	0.0016801	0.00166251	0.0016623	0.00170121	0.00177186	0.00174792	0.00158663	0.0016617	0.00181967	0.00151028	0.00178439	0.00162711	0.00183232	0.00206737	0.00164618	0.00147695	0.0019327	0.0018094	0.0017175	0.00190724	0.00153002	0.00149583	0.00197639	0.00171178	0.00217715	0.00188869	0.0017594	0.00184708	0.00187179	0.00156865	0.0239247	0.00166568
AC090136.3	0.110621	0.0309019	0.0338562	0.117978	0.0621397	0.0348665	0.238383	0.102057	0.15276	0.0629351	0.167719	0.134224	0.128251	0.382609	0.0678043	0.0818296	0.0709942	0.0016801	0.100555	0.173573	0.0664403	0.0379283	0.260723	0.154374	0.0790602	0.0496485	0.149728	0.119376	0.133374	0.00183232	0.125211	0.136708	0.03042	0.0752022	0.112674	0.0678121	0.198601	0.0350973	0.0188206	0.0822325	0.0794079	0.114337	0.0571983	0.0649828	0.00184708	0.115535	0.0510847	0.0239247	0.0584914
C1QTNF1-AS1	0.00181829	0.0807137	0.109883	0.00180546	0.0621397	0.112459	0.00162229	0.0020118	0.0018832	0.00179382	0.00185386	0.00202472	0.00186647	0.306879	0.00167775	0.00190584	0.00169063	0.0016801	0.0844215	0.0016623	0.00170121	0.081837	0.0754601	0.00158663	0.0016617	0.00181967	0.0920498	0.00178439	0.00162711	0.00183232	0.00206737	0.0899233	0.177716	0.127275	0.125371	0.0017175	0.102066	0.00153002	0.0607832	0.134236	0.106321	0.00217715	0.168855	0.126101	0.00184708	0.00187179	0.00156865	0.0239247	0.179694
CTSA	11.9593	9.10434	9.07243	9.10867	11.0315	11.074	12.4351	10.2282	9.22872	8.57783	10.929	11.924	9.80566	16.1071	10.3359	9.45949	9.79396	9.3189	11.0699	11.0519	10.6596	12.6166	10.1186	11.1295	10.0862	9.67693	12.2411	11.2165	11.2711	10.0969	9.46185	12.8919	10.5446	11.3367	11.1438	9.76288	10.4754	10.033	8.75489	9.82571	9.60171	8.66063	10.3118	13.3463	11.569	10.5981	9.46421	0.0239247	13.1621
AL671277.1	1.17427	1.49571	0.733195	0.691819	1.48372	1.10293	0.601032	1.50179	1.15256	1.42609	0.344938	1.65796	0.544191	1.87527	0.673833	1.77302	0.563849	2.28595	0.951483	1.10253	1.32343	0.853039	0.489344	1.08906	0.860465	1.42209	2.38823	0.901	0.648476	1.54953	0.713243	1.29364	0.440652	3.56796	0.932851	0.415312	0.862953	1.09256	1.11954	1.79259	1.73032	1.1007	1.00709	0.617561	1.28869	1.55071	0.977071	0.0239247	1.17771
IL32	3.4378	4.45723	3.95567	4.12368	4.34079	5.62491	7.33292	6.82488	4.2154	3.50246	3.6583	3.81448	3.63861	5.19914	3.64743	3.6684	2.50863	5.05195	5.81073	7.46749	3.442	4.44078	5.33099	6.70568	4.88864	3.53453	6.51201	4.76027	3.15464	4.24791	5.43705	3.85531	4.39538	4.08716	4.22844	4.33806	12.2683	6.36449	5.43345	3.7078	3.81288	2.65445	3.13154	4.82484	4.53474	5.76814	4.22942	0.0239247	13.5016
LINC02190	0.00181829	0.00161155	0.00173287	0.00180546	0.0016421	0.00172935	0.00162229	0.0020118	0.0018832	0.00179382	0.00185386	0.00202472	0.00186647	0.00184535	0.00167775	0.00190584	0.00169063	0.0016801	0.00166251	0.0016623	0.00170121	0.00177186	0.00174792	0.00158663	0.0016617	0.00181967	0.00151028	0.00178439	0.00162711	0.00183232	0.00206737	0.00164618	0.00147695	0.0019327	0.0018094	0.0017175	0.00190724	0.00153002	0.00149583	0.00197639	0.00171178	0.00217715	0.00188869	0.0017594	0.00184708	0.00187179	0.00156865	0.0239247	0.00166568
PRAC2	0.00181829	0.00161155	0.00173287	0.00180546	0.175869	0.00172935	0.357126	0.0020118	0.511862	0.00179382	0.00185386	0.00202472	0.00186647	0.00184535	0.00167775	0.00190584	0.00169063	0.0016801	0.00166251	0.0016623	0.00170121	0.00177186	0.00174792	0.00158663	0.0016617	0.00181967	0.00151028	0.00178439	0.00162711	0.00183232	0.00206737	0.0998474	0.00147695	0.0019327	0.0018094	0.0017175	0.00190724	0.00153002	0.00149583	0.00197639	0.135303	0.373815	0.00188869	0.0017594	0.00184708	0.00187179	0.00156865	0.0239247	0.00166568
AC103810.5	0.00181829	0.291234	0.29362	0.52903	0.241996	0.00172935	0.175899	0.0020118	0.15276	0.127928	0.00185386	0.374137	0.449868	0.614521	0.00167775	0.459646	0.188687	0.970365	0.261276	0.449179	0.2895	0.133042	0.11858	0.00158663	0.293	0.397542	0.00151028	0.0833601	0.511161	0.00183232	0.00206737	0.160167	0.674081	0.394922	0.247053	0.308539	0.291561	0.139635	0.00149583	0.00197639	0.00171178	0.00217715	0.422659	0.699762	0.323068	0.380702	0.611655	0.0239247	0.00166568
AL731569.1	0.506385	0.643421	0.772242	0.423931	0.363586	0.439616	0.402887	0.237927	0.236723	0.506457	0.53876	0.510152	0.362231	0.426002	0.528056	0.220746	0.630369	0.291654	0.369415	0.204892	0.463454	0.501079	0.638313	0.536084	0.458669	0.650196	0.443032	0.492093	0.566417	0.336134	0.423931	0.663556	0.612819	0.63532	0.47491	0.45852	0.739695	0.620811	0.455993	0.681112	0.56742	0.828569	0.532112	0.513869	0.346846	0.468273	0.359541	0.0239247	0.381556
RPS4XP3	0.00181829	0.00161155	0.320444	0.218858	0.291714	0.175104	0.153655	0.257276	0.0018832	0.202545	0.239909	0.00202472	0.00186647	0.219676	0.6568	0.259921	0.167643	0.0016801	0.149499	0.0016623	0.184667	0.00177186	0.00174792	0.00158663	0.389162	0.00181967	0.00151028	0.558934	0.00162711	0.229352	0.00206737	0.246121	0.101174	0.0019327	0.0018094	0.348439	0.00190724	0.232007	0.122464	0.00197639	0.576568	0.00217715	0.266584	0.347165	0.23313	0.248529	0.32826	0.0239247	0.00166568
NUCB2	13.398	18.7901	5.73034	13.6611	11.7836	8.05887	9.58627	12.2948	11.3689	20.8719	10.2995	11.9046	15.2285	7.7727	10.5506	16.4809	13.5386	14.4541	20.2723	7.0665	11.8828	13.5654	7.99311	7.90603	14.6497	15.3736	8.3319	14.5621	9.96447	19.6737	11.2558	4.6768	9.63934	19.9326	12.9509	19.1218	6.99822	14.233	9.31642	16.5026	19.1823	11.7836	17.5514	16.245	13.4892	9.09652	17.3358	0.0239247	5.93362
SERPINB12	0.81529	0.291234	0.239699	0.565428	1.76464	1.65749	0.89774	1.04755	0.617087	0.436687	0.583576	1.62075	2.78128	0.00184535	0.474337	0.885165	0.838858	1.21173	1.25699	0.181583	2.89925	2.55826	0.0918565	0.372849	1.96831	0.406661	0.245938	2.24817	0.383061	0.155242	1.45339	0.0356433	0.459577	2.19317	1.73783	0.687837	0.00190724	0.859449	2.22096	1.39912	1.52102	0.561825	0.92567	0.531709	0.987375	1.66007	2.37097	0.0239247	0.045706
AC087741.2	2.93018	0.00161155	2.20086	0.00180546	0.973554	0.00172935	2.3524	3.36742	3.52984	0.00179382	0.00185386	0.00202472	1.99546	1.61896	1.00448	1.48057	1.15806	0.0016801	0.00166251	2.03138	0.00170121	1.61098	1.73088	1.37364	1.08189	3.44438	0.942211	0.00178439	1.61824	0.00183232	0.00206737	3.02691	0.696014	1.48327	2.76314	1.83415	0.00190724	1.38856	1.01334	1.83415	1.05236	2.4812	2.55541	2.36949	0.00184708	2.50241	0.845664	0.0239247	0.00166568
B3GAT2	0.506385	1.04158	0.929437	1.09373	0.473865	0.3759	0.464495	0.275932	0.625407	0.574271	0.61583	0.708505	0.421649	0.35659	0.567463	0.391752	0.978432	0.662775	0.406969	0.886222	0.707937	0.718373	0.454402	0.588305	0.670523	0.542507	0.360572	0.858755	0.603404	1.14248	0.645924	0.668667	0.495249	0.409059	0.581035	0.775419	0.382447	0.572554	1.06341	0.689409	0.392456	0.980748	0.652304	0.373815	0.383945	0.636015	0.623841	0.0239247	0.637082
RNU6-428P	0.00181829	0.00161155	0.00173287	0.00180546	0.0016421	0.00172935	0.00162229	0.0020118	0.0018832	0.00179382	0.00185386	0.00202472	0.00186647	0.00184535	0.00167775	0.00190584	0.00169063	0.0016801	0.00166251	0.0016623	0.00170121	0.00177186	0.00174792	0.00158663	0.0016617	0.00181967	0.00151028	0.00178439	0.00162711	0.00183232	0.00206737	0.00164618	0.00147695	0.0019327	0.0018094	0.0017175	0.00190724	0.00153002	0.00149583	0.00197639	0.00171178	0.00217715	0.00188869	0.0017594	0.00184708	0.00187179	0.00156865	0.0239247	0.00166568
AC023830.2	0.00181829	0.00161155	0.00173287	0.00180546	0.0016421	0.00172935	0.00162229	0.0020118	0.0018832	0.00179382	0.00185386	0.00202472	0.0629414	0.00184535	0.00167775	0.00190584	0.00169063	0.0016801	0.00166251	0.0016623	0.00170121	0.00177186	0.00174792	0.00158663	0.0016617	0.00181967	0.00151028	0.00178439	0.0254557	0.00183232	0.00206737	0.00164618	0.00147695	0.0019327	0.0018094	0.0017175	0.00190724	0.00153002	0.00149583	0.00197639	0.00171178	0.00217715	0.00188869	0.0017594	0.00184708	0.00187179	0.00156865	0.0239247	0.00166568
AC015468.3	0.00181829	0.00161155	0.00173287	0.00180546	0.0016421	0.00172935	0.00162229	0.0020118	0.0018832	0.00179382	0.00185386	0.00202472	0.00186647	0.00184535	0.00167775	0.00190584	0.00169063	0.0016801	0.00166251	0.0016623	0.00170121	0.00177186	0.00174792	0.00158663	0.0016617	0.00181967	0.00151028	0.00178439	0.00162711	0.00183232	0.00206737	0.00164618	0.00147695	0.0019327	0.0018094	0.0017175	0.00190724	0.00153002	0.00149583	0.00197639	0.176871	0.00217715	0.00188869	0.0017594	0.00184708	0.00187179	0.00156865	0.0239247	0.00166568
SPATA2	1.92031	2.10214	2.09984	2.04347	1.96091	2.27554	1.99518	2.64444	1.91756	2.28142	2.03032	2.05779	1.89932	1.69766	2.22216	2.48396	2.15913	2.60922	2.14478	1.66361	2.05556	1.99744	1.93824	2.14785	2.2734	2.23916	1.92511	2.05472	2.30855	1.58381	2.41078	1.77711	1.9116	2.14556	2.08352	2.12928	1.56469	2.01969	2.10784	2.21687	1.98329	3.02149	2.42419	2.7073	2.15417	2.58648	2.29031	0.0239247	2.19227
GGT3P	0.00181829	0.0409478	0.0338562	0.0720042	0.352558	0.00172935	0.0728016	0.0020118	0.066006	0.00179382	0.107939	0.486375	0.0887058	0.00184535	0.00167775	0.00190584	0.0709942	0.0016801	0.00166251	0.189196	0.0398268	1.15301	0.266664	0.00158663	0.0953049	0.0884507	0.0192023	0.0582991	0.0367479	0.00183232	0.00206737	0.0432442	0.214101	0.0019327	0.0522809	0.0424638	0.121647	0.00153002	0.0383621	0.0968	0.0656249	0.00217715	0.00188869	0.238469	0.00184708	0.0687557	0.00156865	0.0239247	0.271258
AC010329.5	0.00181829	0.00161155	0.00173287	0.00180546	0.0259124	0.00172935	0.0245327	0.0020118	0.102601	0.00179382	0.00185386	0.00202472	0.00186647	0.00184535	0.028809	0.0682808	0.0366711	0.0016801	0.00166251	0.0296334	0.00170121	0.00177186	0.00174792	0.00158663	0.0016617	0.00181967	0.00151028	0.00178439	0.00162711	0.0523334	0.00206737	0.00164618	0.00147695	0.0019327	0.0018094	0.0017175	0.0840758	0.0259094	0.0188206	0.00197639	0.0316598	0.00217715	0.00188869	0.0017594	0.00184708	0.00187179	0.00156865	0.0239247	0.0340481
AC145350.3	0.00181829	0.00161155	0.00173287	0.00180546	0.0016421	0.00172935	0.00162229	0.0020118	0.0018832	0.00179382	0.00185386	0.00202472	0.00186647	0.00184535	0.00167775	0.00190584	0.00169063	0.0016801	1.15463	0.0016623	0.00170121	0.00177186	0.00174792	0.00158663	0.0016617	0.00181967	0.00151028	0.00178439	0.00162711	0.00183232	0.00206737	0.00164618	0.00147695	0.0019327	0.0018094	0.0017175	0.00190724	0.00153002	0.00149583	0.00197639	0.00171178	0.00217715	0.00188869	0.0017594	0.00184708	0.00187179	0.00156865	0.0239247	0.00166568
FO680682.1	0.00181829	0.00161155	0.00173287	0.00180546	0.0016421	0.00172935	0.00162229	0.0020118	0.0018832	0.00179382	0.00185386	0.00202472	0.00186647	0.00184535	0.231444	0.00190584	0.00169063	0.0016801	0.00166251	0.0016623	0.00170121	0.00177186	0.00174792	0.00158663	0.0016617	0.00181967	0.00151028	0.00178439	0.00162711	0.00183232	0.00206737	0.00164618	0.00147695	0.0019327	0.0018094	0.0017175	0.00190724	0.00153002	0.00149583	0.00197639	0.00171178	0.00217715	0.00188869	0.0017594	0.00184708	0.00187179	0.00156865	0.0239247	0.00166568
COLCA1	1.72696	2.60136	4.43592	1.27779	1.7282	3.25688	2.18173	2.50118	2.02253	0.997512	2.87451	1.79644	1.02163	0.545931	2.42576	1.39336	1.41043	3.13335	1.38187	0.877546	0.821111	1.2896	1.02163	3.05599	3.31908	1.47136	1.43368	2.62406	2.11106	1.86768	1.93915	1.47617	2.23432	2.46579	1.09775	1.54718	1.81138	2.29141	2.03308	1.02595	2.27484	3.19143	1.68061	1.36414	1.20364	2.64475	1.49233	0.0239247	1.03999
RN7SL560P	0.00181829	0.00161155	0.00173287	0.00180546	0.0016421	0.00172935	0.00162229	0.0020118	0.0018832	0.00179382	0.00185386	0.00202472	0.00186647	0.00184535	0.00167775	0.00190584	0.00169063	0.0016801	0.00166251	0.0016623	0.00170121	0.00177186	0.00174792	0.00158663	0.0016617	0.00181967	0.00151028	0.00178439	0.00162711	0.00183232	0.00206737	0.00164618	0.00147695	0.0019327	0.0018094	0.0017175	0.00190724	0.00153002	0.00149583	0.00197639	0.00171178	0.00217715	0.00188869	0.0017594	0.00184708	0.00187179	0.00156865	0.0239247	0.00166568
RNU6-820P	0.00181829	0.00161155	0.00173287	0.00180546	0.0016421	0.00172935	0.00162229	0.0020118	0.0018832	0.00179382	0.00185386	0.00202472	0.00186647	0.00184535	0.00167775	0.00190584	0.00169063	0.0016801	0.00166251	0.0016623	0.00170121	0.00177186	0.00174792	0.00158663	0.0016617	0.00181967	0.00151028	0.00178439	0.00162711	0.00183232	0.00206737	0.00164618	0.00147695	0.0019327	0.0018094	0.0017175	0.00190724	0.00153002	0.00149583	0.00197639	0.00171178	0.00217715	0.00188869	0.0017594	0.00184708	0.00187179	0.00156865	0.0239247	0.00166568
AC093367.1	0.217765	0.134101	0.179358	0.218858	0.149705	0.00172935	0.00162229	0.0020118	0.392688	0.346669	0.00185386	0.00202472	0.243049	0.00184535	0.00167775	0.259921	0.167643	0.531551	0.00166251	0.0016623	0.184667	0.204503	0.00174792	0.154374	0.0016617	0.00181967	0.101847	0.00178439	0.133374	0.219414	0.00206737	0.00164618	0.101174	0.0019327	0.20225	0.187558	0.00190724	0.00153002	0.326171	0.00197639	0.00171178	0.350033	0.00188869	0.0017594	0.2202	0.00187179	0.224984	0.0239247	0.329262
FGF23	0.00181829	0.00161155	0.00173287	0.00180546	0.0016421	0.00172935	0.00162229	0.0020118	0.0018832	0.00179382	0.00185386	0.00202472	0.00186647	0.00184535	0.00167775	0.00190584	0.00169063	0.0016801	0.00166251	0.0016623	0.00170121	0.00177186	0.00174792	0.00158663	0.0016617	0.00181967	0.00151028	0.00178439	0.00162711	0.00183232	0.00206737	0.00164618	0.00147695	0.0019327	0.0018094	0.0017175	0.00190724	0.00153002	0.00149583	0.00197639	0.00171178	0.00217715	0.00188869	0.0017594	0.00184708	0.00187179	0.00156865	0.0239247	0.00166568
AC114689.1	0.00181829	0.00161155	0.00173287	0.00180546	0.0016421	0.00172935	0.00162229	0.0020118	0.0018832	0.00179382	0.00185386	0.00202472	0.00186647	0.00184535	0.00167775	0.00190584	0.00169063	0.0016801	0.00166251	0.0016623	0.00170121	0.00177186	0.00174792	0.00158663	0.0016617	0.00181967	0.00151028	0.00178439	0.00162711	0.00183232	0.00206737	0.00164618	0.00147695	0.0019327	0.0018094	0.0017175	0.00190724	0.00153002	0.00149583	0.00197639	0.00171178	0.00217715	0.00188869	0.0017594	0.00184708	0.00187179	0.00156865	0.0239247	0.00166568
SERTAD2	4.19876	5.07131	4.67118	4.89143	3.62234	4.3861	3.53902	6.91241	7.65147	4.37951	3.98102	5.35651	3.51165	2.90263	3.89035	3.93851	4.71761	6.87633	5.46709	3.1473	4.96438	6.73009	3.31868	4.67312	6.83503	5.42704	3.63651	4.54585	4.5181	7.97773	5.95827	4.28324	4.1833	4.75803	4.24142	5.19848	3.15571	5.7417	3.91399	5.16221	4.45116	4.67731	5.06201	5.19482	4.57918	3.91701	5.0046	0.0239247	3.12975
OTUD1	2.31051	2.58436	2.71265	2.84849	2.51367	1.92002	2.13531	4.31918	3.43437	2.6426	1.95143	2.44326	2.095	2.82484	2.26841	1.70471	2.57681	2.15995	2.84564	1.69792	2.34763	3.25427	1.83276	2.06096	2.94535	2.57401	2.24436	1.9402	1.98655	3.51202	2.36699	2.79702	2.27012	2.50863	2.37151	2.3272	2.59728	2.3079	1.861	2.38504	2.57713	2.69706	2.78289	3.16324	2.47768	1.7693	2.30819	0.0239247	1.92212
ADGRG5	0.422196	0.356915	0.412438	0.558418	0.473865	0.729016	0.549232	0.342913	0.247739	0.383945	0.344938	0.800836	0.287494	0.0703489	0.852833	0.559517	0.222123	0.444837	0.697863	0.422251	0.665985	0.479074	0.313547	1.04535	0.616328	0.508071	0.614634	0.648985	0.243972	0.336134	0.667734	0.446781	0.495249	0.608652	0.423882	0.533029	0.130626	0.977773	0.596739	0.63081	0.765514	0.247938	0.219676	0.608546	0.747818	0.837947	0.658642	0.0239247	1.04643
ST3GAL6	1.55596	1.95734	1.0806	1.8364	1.00642	1.07361	2.01805	2.03945	1.84408	1.92241	1.5816	1.35321	2.00784	2.36762	1.41522	2.00409	1.52193	1.2951	1.49296	1.78073	1.59506	1.58883	2.12899	1.81757	1.5667	1.45605	1.62099	1.46449	1.15985	1.77112	1.25299	1.75992	1.62304	2.00567	1.68929	1.30813	2.15447	1.5375	2.06712	1.72867	1.76744	1.95366	1.76608	0.920161	1.49437	1.98874	1.45705	0.0239247	1.50695
GLI4	4.76556	6.30442	7.79932	6.03576	4.45116	3.33925	4.8771	5.55654	6.2149	4.27962	4.69263	3.91442	3.96635	3.5736	4.18059	4.5291	5.02763	3.40832	4.28935	5.18616	3.87034	4.52672	5.84765	5.37827	4.96113	4.28374	4.68451	5.15976	4.66975	5.69012	2.96976	6.24298	4.57295	4.98236	3.97893	4.09267	6.78983	5.35257	5.39165	4.16693	4.37748	6.72607	4.90489	3.12387	4.43089	4.65882	3.60951	0.0239247	3.68669
PKP2	1.71468	2.89898	4.45475	1.62171	1.87771	4.04408	2.72071	1.0367	1.06024	2.21178	2.49253	1.70471	1.71003	1.62433	3.03616	2.64627	1.00987	4.76238	1.13937	2.93383	1.87608	2.56982	2.97219	2.57586	2.69578	1.51265	2.50549	2.75528	2.59167	1.76608	5.41472	2.5492	1.71468	1.9343	1.56177	2.641	0.216412	2.66771	3.53668	2.9563	1.67611	1.71805	1.915	2.15887	1.96889	4.92509	2.40377	30.2662	3.27058
AL158055.1	0.00181829	0.0807137	0.109883	0.236549	0.175869	0.00172935	0.0875292	0.0020118	0.0018832	0.00179382	0.00185386	0.00202472	0.00186647	0.229552	0.00167775	0.00190584	0.00169063	0.0016801	0.0844215	0.243893	0.109789	0.00177186	0.00174792	0.00158663	0.0016617	0.00181967	0.11176	0.00178439	0.00162711	0.00183232	0.00206737	0.079944	0.00147695	0.0019327	0.125371	0.0017175	0.690361	0.00153002	0.0607832	0.00197639	0.00171178	0.00217715	0.00188869	0.306242	0.00184708	0.00187179	0.00156865	0.0239247	0.00166568
RNU6-453P	0.00181829	0.00161155	0.00173287	0.00180546	0.0016421	0.00172935	0.00162229	0.0020118	0.0018832	0.00179382	0.00185386	0.00202472	0.00186647	0.00184535	0.00167775	0.00190584	0.00169063	0.0016801	0.00166251	0.0016623	0.00170121	0.00177186	0.00174792	0.00158663	0.0016617	0.00181967	0.00151028	0.00178439	0.00162711	0.00183232	0.00206737	0.00164618	0.00147695	0.0019327	0.0018094	0.0017175	0.00190724	0.00153002	0.00149583	0.00197639	0.00171178	0.00217715	0.00188869	0.0017594	0.00184708	0.00187179	0.00156865	0.0239247	0.00166568
HOOK1	4.0893	3.61033	4.04489	3.18018	5.00516	3.84911	3.28091	3.56681	4.01238	4.08469	4.09677	5.93909	3.00148	2.0126	4.88037	3.87117	4.10953	4.95755	4.40824	2.77109	5.27356	4.49008	2.5327	3.15606	4.03617	4.13312	3.469	6.02005	4.09894	4.22093	4.26106	2.01001	4.46241	4.73235	4.76238	4.79525	0.160177	4.18561	3.76207	4.67312	4.43348	3.4588	5.10792	3.79388	4.12869	3.82202	4.93808	0.0239247	2.41907
TRIM51HP	0.00181829	0.00161155	0.00173287	0.00180546	0.0016421	0.00172935	0.00162229	0.0020118	0.0018832	0.00179382	0.00185386	0.00202472	0.00186647	0.00184535	0.00167775	0.00190584	0.00169063	0.0016801	0.00166251	0.0016623	0.00170121	0.00177186	0.00174792	0.00158663	0.0016617	0.00181967	0.00151028	0.00178439	0.00162711	0.00183232	0.00206737	0.00164618	0.00147695	0.0019327	0.0018094	0.0017175	0.00190724	0.00153002	0.00149583	0.00197639	0.00171178	0.00217715	0.00188869	0.0017594	0.00184708	0.00187179	0.00156865	0.0239247	0.00166568
MRM3	3.00421	2.90231	3.4916	3.1418	3.60479	3.79469	3.47519	3.32571	3.60593	3.49354	3.363	3.27024	3.26848	3.03164	3.33327	4.24928	3.19487	3.81528	3.30983	3.06754	3.35583	3.30811	2.84757	3.34604	3.3435	3.64901	2.96034	3.64743	3.25951	3.6859	3.59622	2.42339	3.89078	3.53375	3.59283	3.32806	3.40018	3.03749	4.21271	3.75474	3.49962	4.26064	3.69486	3.82658	3.43664	4.01495	3.61233	0.0239247	4.12454
AP005242.3	0.00181829	0.00161155	0.00173287	0.00180546	0.0016421	0.00172935	0.00162229	0.0020118	0.0018832	0.00179382	0.00185386	0.00202472	0.00186647	0.00184535	0.00167775	0.00190584	0.00169063	0.0016801	0.00166251	0.0016623	0.00170121	0.00177186	0.00174792	0.00158663	0.0016617	0.00181967	0.00151028	0.00178439	0.00162711	0.00183232	0.00206737	0.00164618	0.00147695	0.0019327	0.0018094	0.0017175	0.00190724	0.00153002	0.00149583	0.00197639	0.00171178	0.00217715	0.00188869	0.0017594	0.00184708	0.00187179	0.00156865	0.0239247	0.00166568
KRT1	3.95143	3.40615	1.22742	3.44022	8.76734	1.99599	3.0002	0.67828	8.52129	2.31855	2.15088	10.3297	2.95189	1.48372	2.25579	2.00409	18.9198	3.8597	3.95868	1.44406	30.5444	8.15381	1.42032	17.5759	2.30913	1.51959	2.81945	3.38486	1.08588	2.93965	0.789071	0.549614	4.59777	1.34294	7.70693	1.61328	3.66803	1.93771	2.22096	2.63908	4.71711	3.09855	12.3247	5.92334	29.3916	1.87259	5.12677	0.0239247	1.973
AL139260.2	0.00181829	0.00161155	0.0629553	0.00180546	0.0016421	0.00172935	0.0728016	0.0020118	0.0018832	0.00179382	0.167719	0.134224	0.00186647	0.00184535	0.257276	0.00190584	0.00169063	0.165492	0.00166251	0.0016623	0.00170121	0.00177186	0.0754601	0.11314	0.0016617	0.0792676	0.121672	0.00178439	0.0367479	0.113217	0.00206737	0.00164618	0.00147695	0.0019327	0.0889719	0.0017175	0.00190724	0.0476767	0.00149583	0.00197639	0.216736	0.00217715	0.00188869	0.0017594	0.00184708	0.00187179	0.00156865	0.0239247	0.00166568
AC016583.1	0.110621	0.00161155	0.0629553	0.100467	0.0621397	0.0348665	0.0875292	0.0020118	0.0786448	0.076048	0.107939	0.111485	0.00186647	0.19856	0.0389827	0.00190584	0.0470414	0.0633091	0.0387303	0.165191	0.00170121	0.00177186	0.0841703	0.0292147	0.0790602	0.0884507	0.254243	0.00178439	0.102062	0.0523334	0.00206737	0.198694	0.0880702	0.0019327	0.0424398	0.0017175	0.0929785	0.0205505	0.0487489	0.0822325	0.0794079	0.00217715	0.0882158	0.0797931	0.058843	0.100296	0.0229715	0.0239247	0.12272
IGHV3-43	0.937251	0.00161155	0.302318	0.20013	1.77066	1.08173	0.517339	0.0020118	0.0018832	1.03451	0.00185386	1.54981	0.38486	0.00184535	0.407488	1.25005	0.00169063	0.502541	1.46499	0.0016623	1.19122	0.00177186	0.633913	0.969557	0.357726	0.19382	1.74093	0.966765	0.493799	0.00183232	1.37819	0.403583	1.54425	0.271734	0.345494	0.775419	0.00190724	2.5324	0.111663	0.270985	2.05529	0.00217715	0.252329	0.0017594	0.383945	0.684515	0.00156865	0.0239247	0.00166568
PDLIM1P3	0.00181829	0.00161155	0.00173287	0.00180546	0.0016421	0.00172935	0.00162229	0.0020118	0.0018832	0.00179382	0.00185386	0.00202472	0.00186647	0.00184535	0.00167775	0.00190584	0.00169063	0.0016801	0.00166251	0.0016623	0.00170121	0.00177186	0.00174792	0.00158663	0.0016617	0.00181967	0.00151028	0.00178439	0.00162711	0.00183232	0.00206737	0.00164618	0.00147695	0.0019327	0.0018094	0.0017175	0.00190724	0.00153002	0.00149583	0.00197639	0.00171178	0.00217715	0.00188869	0.0017594	0.00184708	0.00187179	0.00156865	0.0239247	0.00166568
RNU6-1273P	0.00181829	0.00161155	0.00173287	0.00180546	0.0016421	0.00172935	0.00162229	0.0020118	0.0018832	0.00179382	0.00185386	0.00202472	0.00186647	0.00184535	0.00167775	0.00190584	0.00169063	0.0016801	0.00166251	0.0016623	0.00170121	0.00177186	0.00174792	0.00158663	0.0016617	0.00181967	0.00151028	0.00178439	0.00162711	0.00183232	0.00206737	0.00164618	0.00147695	0.0019327	0.0018094	0.0017175	0.00190724	0.00153002	0.00149583	0.00197639	0.00171178	0.00217715	0.00188869	0.0017594	0.00184708	0.00187179	0.00156865	0.0239247	0.00166568
RNA5SP218	0.00181829	0.00161155	0.00173287	0.00180546	0.0016421	0.00172935	0.00162229	0.0020118	0.0018832	0.00179382	0.00185386	0.00202472	0.00186647	0.00184535	0.00167775	0.00190584	0.00169063	0.0016801	0.00166251	0.0016623	0.00170121	0.00177186	0.00174792	0.00158663	0.0016617	0.00181967	0.00151028	0.00178439	0.00162711	0.00183232	0.00206737	0.00164618	0.00147695	0.0019327	0.0018094	0.0017175	0.00190724	0.00153002	0.00149583	0.00197639	0.00171178	0.00217715	0.00188869	0.0017594	0.00184708	0.00187179	0.00156865	0.0239247	0.00166568
ASB8	4.31623	3.9295	3.56839	4.09492	4.4638	4.64105	4.11759	3.48243	3.40944	4.24977	4.3508	4.33334	4.6453	4.15522	4.54687	3.60479	4.10478	3.48624	4.76937	3.23544	4.33758	4.14116	3.05805	3.90505	4.44269	3.88624	4.18107	4.31489	4.54634	3.55425	3.4159	2.88856	4.0876	4.7361	4.43137	4.40285	3.69486	4.36104	3.6526	4.52162	4.75904	4.13646	4.21047	4.23951	4.31205	3.97203	4.435	0.0239247	3.58075
AL080312.2	0.123496	0.0667235	0.00173287	0.00180546	0.0016421	0.00172935	0.00162229	0.0020118	0.140137	0.114452	0.00185386	0.00202472	0.00186647	0.00184535	0.00167775	0.00190584	0.0946877	0.220426	0.00166251	0.0016623	0.00170121	0.00177186	0.00174792	0.0678043	0.0016617	0.00181967	0.00151028	0.00178439	0.00162711	0.12295	0.00206737	0.00164618	0.00147695	0.0019327	0.0018094	0.187558	0.00190724	0.00153002	0.0487489	0.00197639	0.189456	0.00217715	0.00188869	0.0017594	0.00184708	0.00187179	0.00156865	0.0239247	0.00166568
RAET1K	0.0563603	0.0409478	0.0741399	0.0539177	0.0259124	0.0348665	0.130906	0.0020118	0.0018832	0.114452	0.00185386	0.157869	0.0629414	0.00184535	0.028809	0.00190584	0.00169063	0.0016801	0.00166251	0.0296334	0.00170121	0.081837	0.128592	0.0530361	0.0643082	0.00181967	0.0817183	0.0951957	0.0254557	0.0838704	0.00206737	0.029212	0.00147695	0.0019327	0.0522809	0.0017175	0.00190724	0.0205505	0.00149583	0.00197639	0.0402073	0.114337	0.120533	0.0649828	0.00184708	0.0687557	0.128761	0.0239247	0.0849886
AC092111.1	0.253734	0.390144	0.251092	0.374605	0.339955	0.14396	0.248529	0.293491	0.35417	0.292112	0.313477	0.385198	0.488566	0.341566	0.0835854	0.284665	0.177771	0.1238	0.218683	0.251852	0.0521327	0.0474177	0.0841703	0.505859	0.155406	0.388123	0.130906	0.217628	0.257143	0.364618	0.125211	0.219938	0.128226	0.229584	0.16514	0.187558	1.20173	0.176142	0.14339	0.158854	0.176871	0.407924	0.135487	0.251821	0.0987871	0.234094	0.386524	0.0239247	0.045706
AC022150.3	0.0976895	0.00161155	0.109883	0.00180546	0.0016421	0.00172935	0.00162229	0.0020118	0.102601	0.00179382	0.0718831	0.00202472	0.296552	0.164352	0.00167775	0.00190584	0.0587448	0.0431357	0.133953	0.230434	0.00170121	0.00177186	0.00174792	0.0292147	0.0016617	0.00181967	0.0192023	0.00178439	0.00162711	0.0838704	0.152199	0.051932	0.00147695	0.0019327	0.0889719	0.0017175	0.261061	0.00153002	0.00149583	0.00197639	0.0521844	0.169524	0.00188869	0.0797931	0.00184708	0.00187179	0.00156865	0.0239247	0.00166568
DDX11L10	0.00181829	0.0536384	0.00173287	0.00180546	0.0016421	0.00172935	0.0443794	0.102057	0.12868	0.00179382	0.0960766	0.0996751	0.00186647	0.139037	0.114458	0.00190584	0.0946877	0.0016801	0.0387303	0.204892	0.00170121	0.133042	0.109219	0.0292147	0.037432	0.00181967	0.00151028	0.0833601	0.243972	0.00183232	0.152199	0.246121	0.0725809	0.0019327	0.0648049	0.0546255	0.160177	0.115835	0.0288558	0.0968	0.00171178	0.142288	0.00188869	0.0955991	0.0854314	0.00187179	0.0510847	0.0239247	0.109315
SLC45A4	1.80311	1.57565	1.83566	1.53849	1.93667	2.64444	1.8864	1.76068	1.38297	1.68794	1.15585	3.04731	2.17854	1.59739	2.67717	2.30038	1.0225	2.00687	2.24817	1.63972	2.67297	3.9072	1.98496	2.12262	1.88121	1.65822	1.78442	1.46449	2.08068	1.24043	4.42488	1.23504	1.52193	2.09882	1.78619	1.61954	1.74342	2.58189	1.93667	3.58859	1.70781	1.85812	2.15113	2.64822	1.78962	2.83636	1.53243	0.0239247	3.01378
AC022743.1	0.00181829	0.00161155	0.00173287	0.00180546	0.0016421	0.00172935	0.00162229	0.0020118	0.0018832	0.00179382	0.00185386	0.00202472	0.00186647	0.00184535	0.00167775	0.00190584	0.00169063	0.0016801	0.00166251	0.0016623	0.00170121	0.00177186	0.00174792	0.00158663	0.0016617	0.00181967	0.00151028	0.00178439	0.00162711	0.00183232	0.00206737	0.00164618	0.00147695	0.0019327	0.0018094	0.0017175	0.00190724	0.00153002	0.00149583	0.00197639	0.00171178	0.00217715	0.00188869	0.0017594	0.00184708	0.00187179	0.00156865	0.0239247	0.00166568
RNA5SP128	0.00181829	0.00161155	0.00173287	0.00180546	0.0016421	0.00172935	0.00162229	0.0020118	0.0018832	0.00179382	0.00185386	0.00202472	0.00186647	0.00184535	0.00167775	0.00190584	0.00169063	0.0016801	0.00166251	0.0016623	0.00170121	0.00177186	0.00174792	0.00158663	0.0016617	0.00181967	0.00151028	0.00178439	0.00162711	0.00183232	0.00206737	0.00164618	0.00147695	0.0019327	0.0018094	0.0017175	0.00190724	0.00153002	0.00149583	0.00197639	0.00171178	0.00217715	0.00188869	0.0017594	0.00184708	0.00187179	0.00156865	0.0239247	0.00166568
MTRF1	3.23382	2.79576	4.09631	3.62446	3.59046	3.31323	3.19178	2.12717	3.19908	2.2293	3.2299	3.52672	2.82177	3.04978	3.23382	3.25543	3.43045	2.74936	2.94663	3.17352	3.39197	3.01506	3.26209	3.30661	3.07416	2.97733	3.22393	2.88241	2.96669	3.92818	2.85183	3.80196	3.38858	3.08942	3.44924	2.90329	2.66365	2.80102	2.96323	3.37634	3.41624	3.0825	3.20188	2.98242	3.92568	2.99445	3.0666	0.0239247	3.15606
GAGE10	0.00181829	0.0950239	0.00173287	0.00180546	0.0016421	0.00172935	0.102697	0.0020118	0.166199	0.00179382	0.00185386	0.00202472	0.00186647	0.00184535	0.114458	0.323277	0.120877	0.0016801	0.00166251	0.0016623	0.00170121	0.00177186	0.00174792	0.00158663	0.0953049	0.00181967	0.130906	0.00178439	0.00162711	0.00183232	0.00206737	0.168318	0.00147695	0.0019327	0.0018094	0.0017175	0.261061	0.00153002	0.00149583	0.00197639	0.229826	0.247938	0.00188869	0.0017594	0.00184708	0.00187179	0.0722613	0.0239247	0.00166568
AL135924.2	0.00181829	0.00161155	0.00173287	0.00180546	0.0016421	0.00172935	0.00162229	0.0020118	0.0018832	0.00179382	0.00185386	0.00202472	0.00186647	0.00184535	0.00167775	0.00190584	0.00169063	0.0016801	0.00166251	0.0016623	0.00170121	0.00177186	0.00174792	0.00158663	0.193794	0.00181967	0.00151028	0.00178439	0.00162711	0.00183232	0.00206737	0.00164618	0.00147695	0.0019327	0.0018094	0.0017175	0.00190724	0.00153002	0.00149583	0.00197639	0.00171178	0.00217715	0.00188869	0.0017594	0.00184708	0.313961	0.00156865	0.0239247	0.00166568
AC112673.1	0.00181829	0.00161155	0.00173287	0.00180546	0.0016421	0.00172935	0.0875292	0.0020118	0.0018832	0.00179382	0.00185386	0.00202472	0.00186647	0.00184535	0.00167775	0.00190584	0.00169063	0.0016801	0.00166251	0.0926451	0.00170121	0.00177186	0.00174792	0.00158663	0.0016617	0.00181967	0.00151028	0.00178439	0.00162711	0.00183232	0.00206737	0.00164618	0.0564719	0.0019327	0.0018094	0.121824	0.00190724	0.00153002	0.00149583	0.00197639	0.00171178	0.00217715	0.00188869	0.0017594	0.00184708	0.00187179	0.00156865	0.0239247	0.00166568
MTND5P14	0.00181829	0.00161155	0.0519237	0.00180546	0.0016421	0.0472257	0.00162229	0.0020118	0.0786448	0.0629351	0.0718831	0.203448	0.154011	0.00184535	0.0389827	0.00190584	0.0470414	0.185721	0.068502	0.0016623	0.00170121	0.133042	0.0571492	0.0830346	0.0643082	0.183267	0.0369062	0.0582991	0.0857575	0.272293	0.234558	0.0356433	0.114004	0.14021	0.0018094	0.121824	0.0840758	0.0757696	0.122464	0.146836	0.0794079	0.142288	0.0882158	0.0513433	0.00184708	0.0840617	0.128761	0.0239247	0.210879
IGSF11-AS1	0.00181829	0.00161155	0.00173287	0.00180546	0.0346467	0.00172935	0.00162229	0.0020118	0.0018832	0.00179382	0.00185386	0.00202472	0.00186647	0.00184535	0.00167775	0.00190584	0.0587448	0.0016801	0.00166251	0.0016623	0.00170121	0.00177186	0.00174792	0.0292147	0.0016617	0.00181967	0.00151028	0.0468853	0.00162711	0.00183232	0.00206737	0.00164618	0.00147695	0.0019327	0.0889719	0.0017175	0.00190724	0.00153002	0.0224401	0.00197639	0.00171178	0.00217715	0.00188869	0.0017594	0.00184708	0.00187179	0.0229715	0.0239247	0.00166568
AC018648.1	0.288775	0.532925	0.951	0.483164	0.216527	0.243788	0.248529	0.325448	0.554624	0.394622	0.529705	0.181583	0.362231	0.33268	0.373961	0.246898	0.232363	0.103442	0.331425	0.46112	0.397173	0.192458	0.298154	0.142741	0.142092	0.36734	0.254243	0.10783	0.326827	0.20892	0.191806	0.774366	0.237043	0.394922	0.20225	0.17425	1.23014	0.354886	0.352928	0.545847	0.443404	0.854434	0.252329	0.0955991	0.125211	0.53798	0.11176	0.0239247	0.299959
SNX18P14	0.00181829	0.00161155	0.00173287	0.244141	0.0016421	0.00172935	0.00162229	0.0020118	0.0018832	0.127928	0.00185386	0.00202472	0.00186647	0.00184535	0.00167775	0.00190584	0.108056	0.0016801	0.00166251	0.0016623	0.00170121	0.00177186	0.00174792	0.00158663	0.0016617	0.00181967	0.00151028	0.00178439	0.00162711	0.00183232	0.00206737	0.00164618	0.0564719	0.0019327	0.0018094	0.0017175	0.00190724	0.00153002	0.00149583	0.00197639	0.00171178	0.00217715	0.00188869	0.0017594	0.00184708	0.00187179	0.00156865	0.0239247	0.00166568
AC009133.2	1.20024	0.00161155	0.00173287	1.00321	0.0016421	0.00172935	0.402887	0.0020118	0.0018832	0.00179382	0.00185386	0.00202472	0.00186647	0.00184535	0.00167775	0.00190584	0.00169063	1.58687	0.00166251	0.0016623	0.00170121	0.00177186	0.829187	0.354387	0.588568	0.00181967	0.00151028	2.42975	0.00162711	0.00183232	2.39307	1.59964	1.42675	0.0019327	0.570271	0.0017175	0.00190724	1.72156	0.00149583	3.69449	0.873873	0.00217715	0.00188869	1.30283	1.91363	2.88616	0.00156865	0.0239247	2.41139
RARRES2P7	0.00181829	0.00161155	0.00173287	0.00180546	0.0016421	0.00172935	0.00162229	0.0020118	0.0018832	0.00179382	0.00185386	0.00202472	0.00186647	0.00184535	0.00167775	0.00190584	0.00169063	0.0016801	0.00166251	0.0016623	0.00170121	0.00177186	0.00174792	0.00158663	0.0016617	0.00181967	0.00151028	0.00178439	0.00162711	0.00183232	0.00206737	0.00164618	0.00147695	0.0019327	0.0018094	0.0017175	0.00190724	0.00153002	0.00149583	0.00197639	0.00171178	0.00217715	0.00188869	0.0017594	0.00184708	0.00187179	0.00156865	0.0239247	0.00166568
MTND2P28	22.1469	32.6936	97.5175	30.2662	3.1308	19.6349	48.6945	29.5965	24.4354	20.3831	23.936	1.22863	34.2983	31.2261	27.4243	29.4892	29.1849	55.6571	23.6146	20.5749	20.5392	18.0613	39.8261	49.0567	20.3831	15.7335	31.9427	24.4989	20.7799	16.0387	22.7924	29.3916	30.5444	22.2476	21.9001	21.2888	77.5506	25.5458	26.0435	19.8508	22.345	82.5329	22.903	16.6545	22.4477	25.5458	22.5397	0.0239247	24.0077
FMO7P	0.00181829	0.00161155	0.00173287	0.00180546	0.0016421	0.00172935	0.00162229	0.0020118	0.0018832	0.00179382	0.00185386	0.00202472	0.00186647	0.00184535	0.00167775	0.00190584	0.00169063	0.0016801	0.00166251	0.0016623	0.00170121	0.00177186	0.00174792	0.00158663	0.0016617	0.00181967	0.00151028	0.00178439	0.00162711	0.00183232	0.00206737	0.00164618	0.00147695	0.0019327	0.0018094	0.0017175	0.00190724	0.00153002	0.00149583	0.00197639	0.00171178	0.00217715	0.00188869	0.0017594	0.00184708	0.00187179	0.00156865	0.0239247	0.00166568
ESM1	0.164109	0.291234	0.109883	0.145307	0.122459	0.0472257	0.799662	0.257276	0.625407	0.0500431	0.00185386	0.157869	0.11513	0.0703489	0.324434	0.00190584	0.00169063	0.486851	0.117477	0.165191	0.170302	0.0586038	0.145332	0.129366	0.111993	0.00181967	0.231581	0.0468853	0.00162711	0.00183232	0.278137	0.0899233	0.0564719	0.0019327	0.314581	0.108084	0.198601	0.0350973	0.261412	0.0822325	0.0521844	0.169524	0.120533	0.0513433	0.111871	0.0551287	0.0229715	0.0239247	0.547551
AC006458.1	0.00181829	0.00161155	0.00173287	0.00180546	0.0016421	0.00172935	0.00162229	0.0020118	0.0018832	0.00179382	0.00185386	0.00202472	0.00186647	0.00184535	0.00167775	0.00190584	0.00169063	0.0016801	0.00166251	0.0016623	0.00170121	0.00177186	0.00174792	0.00158663	0.0016617	0.00181967	0.00151028	0.00178439	0.00162711	0.00183232	0.00206737	0.00164618	0.00147695	0.0019327	0.0018094	0.0017175	0.00190724	0.00153002	0.00149583	0.00197639	0.00171178	0.00217715	0.00188869	0.0017594	0.00184708	0.00187179	0.00156865	0.0239247	0.00166568
AP003730.1	0.00181829	0.00161155	0.00173287	0.00180546	0.0016421	0.00172935	0.00162229	0.0020118	0.0018832	0.00179382	0.00185386	0.00202472	0.00186647	0.00184535	0.00167775	0.00190584	0.00169063	0.0016801	0.00166251	0.0016623	0.00170121	0.00177186	0.00174792	0.00158663	0.0016617	0.00181967	0.00151028	0.00178439	0.00162711	0.00183232	0.00206737	0.00164618	0.00147695	0.0019327	0.0018094	0.0017175	0.00190724	0.00153002	0.00149583	0.00197639	0.00171178	0.00217715	0.00188869	0.0017594	0.00184708	0.00187179	0.00156865	0.0239247	0.00166568
RWDD2A	0.857731	0.937623	0.764557	0.771144	0.884265	0.950543	0.948792	0.627513	0.650973	1.00937	1.01731	0.850706	1.01086	1.49255	0.852833	0.916174	0.874911	0.623472	0.793441	0.717024	0.635628	0.6763	1.13977	0.939933	0.728539	0.700301	1.0917	0.804648	1.03581	0.833499	0.824026	0.914566	0.793915	0.917866	0.840386	0.794886	0.843254	0.945906	1.00336	0.789733	0.800176	1.39863	0.896577	0.579277	0.893482	0.846414	0.772952	0.0239247	0.921928
ENTPD1-AS1	1.32483	1.07152	1.24102	0.878398	1.82066	1.83008	1.13108	0.723601	0.813118	1.47085	1.68816	1.5873	1.23642	1.14556	1.40521	1.14148	1.75163	1.81837	1.38187	1.8717	1.71992	1.90055	1.0601	0.979352	1.08746	1.04802	1.31989	1.36687	1.43556	1.53087	1.956	1.40569	1.43502	1.5655	1.31573	1.62528	0.862953	1.56361	1.07403	1.55779	1.42568	0.921017	0.986645	2.07477	1.75564	1.44741	1.93854	0.0239247	1.63267
LINC00592	0.123496	0.0409478	0.0629553	0.117978	0.436687	0.18977	0.153655	0.217676	0.34391	0.00179382	0.130451	0.122978	0.277309	0.0828429	0.145211	0.162369	0.177771	0.185721	0.163304	0.259168	0.155382	0.282162	0.100262	0.191059	0.0790602	0.129647	0.0284338	0.167571	0.00162711	0.281818	0.00206737	0.0432442	0.0880702	0.0019327	0.125371	0.148089	0.00190724	0.0893103	0.261412	0.00197639	0.106321	0.210789	0.00188869	0.476994	0.0854314	0.0840617	0.163022	0.0239247	0.00166568
LINC01181	0.00181829	0.0807137	0.00173287	0.00180546	0.10818	0.00172935	0.00162229	0.0020118	0.363903	0.00179382	0.00185386	0.00202472	0.154011	0.139037	0.00167775	0.00190584	0.00169063	0.0016801	0.00166251	0.0016623	0.00170121	0.00177186	0.00174792	0.00158663	0.0016617	0.00181967	0.00151028	0.143681	0.00162711	0.00183232	0.00206737	0.00164618	0.0564719	0.0019327	0.0018094	0.0017175	0.00190724	0.00153002	0.0734974	0.00197639	0.121124	0.00217715	0.00188869	0.0017594	0.00184708	0.00187179	0.00156865	0.0239247	0.00166568
ACOXL-AS1	0.217765	0.0237913	0.00173287	0.19093	0.149705	0.00172935	0.00162229	0.0020118	0.0018832	0.180633	0.00185386	0.310123	0.0519548	0.187434	0.00167775	0.00190584	0.14358	0.0016801	0.44218	0.139705	0.00170121	0.00177186	0.0341434	0.263116	0.142092	0.183267	0.169524	0.00178439	0.118323	0.197988	0.00206737	0.118233	0.190453	0.0019327	0.0018094	0.0424638	0.00190724	0.0205505	0.0188206	0.00197639	0.16403	0.102601	0.00188869	0.420031	0.0483177	0.0551287	0.00156865	0.0239247	0.158854
AC104463.1	0.00181829	0.00161155	0.00173287	0.00180546	0.0016421	0.00172935	0.00162229	0.0020118	0.0018832	0.00179382	0.00185386	0.00202472	0.00186647	0.00184535	0.00167775	0.00190584	0.00169063	0.0016801	0.00166251	0.0016623	0.00170121	0.00177186	0.00174792	0.00158663	0.0016617	0.00181967	0.00151028	0.00178439	0.00162711	0.00183232	0.00206737	0.00164618	0.00147695	0.0019327	0.0018094	0.0017175	0.00190724	0.00153002	0.153655	0.00197639	0.00171178	0.00217715	0.00188869	0.0017594	0.00184708	0.00187179	0.145624	0.0239247	0.00166568
AC139792.1	0.00181829	0.00161155	0.00173287	0.00180546	0.077033	0.00172935	0.0728016	0.0020118	0.12868	0.00179382	0.00185386	0.00202472	0.00186647	0.116422	0.00167775	0.00190584	0.00169063	0.0016801	0.00166251	0.0016623	0.00170121	0.107939	0.00174792	0.00158663	0.0016617	0.120098	0.00151028	0.119376	0.00162711	0.00183232	0.00206737	0.00164618	0.00147695	0.0019327	0.112674	0.0017175	0.00190724	0.00153002	0.00149583	0.00197639	0.00171178	0.00217715	0.00188869	0.0017594	0.00184708	0.00187179	0.00156865	0.0239247	0.00166568
MIR8067	0.00181829	0.00161155	0.00173287	0.00180546	0.0016421	0.00172935	0.00162229	0.0020118	0.0018832	0.00179382	0.00185386	0.00202472	0.00186647	0.00184535	0.00167775	0.00190584	0.00169063	0.0016801	0.00166251	0.0016623	0.00170121	0.00177186	0.00174792	0.00158663	0.0016617	0.00181967	0.00151028	0.00178439	0.00162711	0.00183232	0.00206737	0.00164618	0.00147695	0.0019327	0.0018094	0.0017175	0.00190724	0.00153002	0.00149583	0.00197639	0.00171178	0.00217715	0.00188869	0.0017594	0.00184708	0.00187179	0.00156865	0.0239247	0.00166568
SCFD2	2.7612	2.66513	2.56982	2.38287	3.00326	3.94714	3.06256	1.64295	2.39586	3.06785	3.07911	3.16967	2.84787	2.21659	2.68925	2.79048	2.71708	3.26019	2.78128	2.89476	3.42398	2.82017	2.29769	2.47586	3.00326	2.65507	2.60644	3.57622	3.25505	1.43736	3.56186	1.56012	2.83428	2.84661	3.0242	3.32206	1.41591	2.93823	2.68758	3.26243	2.69211	1.63374	2.73095	2.88406	3.3403	3.09375	3.61875	0.0239247	3.73211
PRR23A	0.00181829	0.00161155	0.00173287	0.00180546	0.0016421	0.00172935	0.00162229	0.0020118	0.0018832	0.00179382	0.00185386	0.00202472	0.00186647	0.00184535	0.00167775	0.00190584	0.00169063	0.0844642	0.00166251	0.0016623	0.00170121	0.00177186	0.00174792	0.00158663	0.0016617	0.00181967	0.00151028	0.00178439	0.00162711	0.00183232	0.00206737	0.00164618	0.00147695	0.0019327	0.0018094	0.0017175	0.00190724	0.00153002	0.00149583	0.00197639	0.00171178	0.00217715	0.00188869	0.0017594	0.00184708	0.00187179	0.00156865	0.0239247	0.00166568
GFOD1-AS1	0.00181829	0.19935	0.00173287	0.00180546	0.503804	0.488349	0.00162229	0.0020118	0.0018832	0.281659	0.00185386	0.00202472	0.623472	0.00184535	0.00167775	0.00190584	0.00169063	0.0016801	0.00166251	0.0016623	0.2895	0.00177186	0.00174792	0.00158663	0.0016617	0.00181967	0.00151028	0.657565	0.00162711	0.00183232	0.815855	0.00164618	0.152225	0.0019327	0.0018094	0.308539	0.00190724	0.00153002	0.371196	0.00197639	0.00171178	0.877711	0.00188869	0.0017594	0.335547	0.00187179	0.00156865	0.0239247	0.00166568
AC005696.3	0.641119	0.00161155	0.764557	0.947725	0.0016421	0.718709	0.00162229	0.0020118	0.421488	0.335107	0.00185386	0.738019	0.744776	0.00184535	0.506015	0.00190584	0.00169063	0.636384	0.810239	0.0016623	0.00170121	0.00177186	0.00174792	0.893656	0.267906	0.00181967	0.00151028	0.00178439	0.257143	0.00183232	1.19836	0.593781	0.450168	0.789366	0.0018094	0.336087	0.00190724	0.394356	0.00149583	0.00197639	0.531335	0.00217715	0.00188869	1.14007	0.383945	0.749638	0.399926	0.0239247	0.00166568
TMEM155	0.149751	0.0807137	0.198327	0.00180546	0.162395	0.159332	0.0728016	0.159612	0.090331	0.127928	0.251244	0.0996751	0.0887058	0.19856	0.0994257	0.220746	0.108056	0.0016801	0.0844215	0.222321	0.125186	0.1688	0.333304	0.022625	0.0953049	0.357974	0.223305	0.00178439	0.428771	0.0942135	0.177855	0.0614904	0.164848	0.101847	0.0522809	0.135465	0.459036	0.0893103	0.0607832	0.0822325	0.189456	0.184105	0.0717061	0.110525	0.152325	0.00187179	0.145624	0.0239247	0.169241
AL450487.1	0.00181829	0.0807137	0.00173287	0.00180546	0.0016421	0.0622173	0.0875292	0.0020118	0.0018832	0.00179382	0.00185386	0.00202472	0.0887058	0.00184535	0.00167775	0.00190584	0.00169063	0.0016801	0.00166251	0.0016623	0.0664403	0.00177186	0.00174792	0.154374	0.0016617	0.129647	0.00151028	0.00178439	0.0691939	0.0838704	0.00206737	0.0432442	0.114004	0.114354	0.0018094	0.0678121	0.00190724	0.0350973	0.00149583	0.00197639	0.00171178	0.00217715	0.10442	0.0017594	0.00184708	0.00187179	0.00156865	0.0239247	0.00166568
AC011481.1	5.89301	6.67186	7.10966	8.15535	6.92891	9.35892	8.87198	6.33738	6.95206	8.43269	7.45155	6.8151	6.93761	5.56985	7.76854	8.83292	8.2185	8.56665	6.35698	7.657	7.82379	7.3656	7.84407	9.18256	7.3294	6.4544	7.63801	8.68703	8.20542	4.99526	9.67443	5.02415	6.60282	7.53038	7.86512	8.65475	5.43074	6.67703	9.54747	8.95181	6.32394	7.84686	6.88595	6.2149	7.89842	8.8291	8.23755	0.0239247	11.3765
AL583832.1	0.302083	0.270899	0.0741399	0.0908446	0.278681	0.256494	0.117682	0.0020118	0.179458	0.0887699	0.374194	0.634216	0.11513	0.229552	0.362341	0.370065	0.352241	0.662775	0.31956	0.303676	0.442941	0.156387	0.199959	0.458061	0.219246	0.301623	0.214587	0.614521	0.230855	0.248912	0.692948	0.190128	0.386278	0.584691	0.291957	0.438409	0.170231	0.403583	0.252502	0.598314	0.512174	0.580269	0.4365	0.158044	0.463558	0.261988	0.452069	0.0239247	0.135401
RNA5SP75	0.00181829	0.00161155	0.00173287	0.00180546	0.0016421	0.00172935	0.00162229	0.0020118	0.0018832	0.00179382	0.00185386	0.00202472	0.00186647	0.00184535	0.00167775	0.00190584	0.00169063	0.0016801	0.00166251	0.0016623	0.00170121	0.00177186	0.00174792	0.00158663	0.0016617	0.00181967	0.00151028	0.00178439	0.00162711	0.00183232	0.00206737	0.00164618	0.00147695	0.0019327	0.0018094	0.0017175	0.00190724	0.00153002	0.00149583	0.00197639	0.00171178	0.00217715	0.00188869	0.0017594	0.00184708	0.00187179	0.00156865	0.0239247	0.00166568
AP001781.2	0.242016	0.19935	0.00173287	0.00180546	0.0016421	0.00172935	0.0245327	0.0020118	0.0018832	0.00179382	0.119262	0.00202472	0.243049	0.00184535	0.00167775	0.00190584	0.14358	0.203776	0.00166251	0.0257609	0.00170121	0.00177186	0.00174792	0.00158663	0.126959	0.00181967	0.00151028	0.00178439	0.0691939	0.364618	0.436247	0.00164618	0.0183466	0.0019327	0.0018094	0.0017175	0.308822	0.00153002	0.0383621	0.00197639	0.275808	0.00217715	0.00188869	0.0017594	0.372189	0.455341	0.0510847	0.0239247	0.493114
PRSS48	0.00181829	0.00161155	0.00173287	0.00180546	0.0016421	0.00172935	0.00162229	0.0020118	0.0018832	0.00179382	0.00185386	0.00202472	0.00186647	0.00184535	0.00167775	0.00190584	0.00169063	0.0016801	0.00166251	0.0016623	0.00170121	0.00177186	0.00174792	0.0830346	0.0953049	0.00181967	0.121672	0.00178439	0.00162711	0.00183232	0.00206737	0.00164618	0.00147695	0.3409	0.0018094	0.0678121	0.00190724	0.00153002	0.00149583	0.00197639	0.00171178	0.00217715	0.00188869	0.0649828	0.00184708	0.160725	0.00156865	0.0239247	0.00166568
AL591806.2	0.00181829	0.00161155	0.00173287	0.00180546	0.0016421	0.00172935	0.00162229	0.0020118	0.0018832	0.00179382	0.00185386	0.00202472	0.00186647	0.00184535	0.00167775	0.00190584	0.00169063	0.0016801	0.00166251	1.25237	0.00170121	0.00177186	0.00174792	0.00158663	0.0016617	0.00181967	0.925239	0.00178439	0.00162711	0.00183232	0.00206737	1.11642	0.00147695	0.0019327	0.0018094	0.0017175	0.00190724	0.00153002	0.00149583	0.00197639	0.00171178	0.00217715	1.70579	0.0017594	0.00184708	0.00187179	0.00156865	0.0239247	0.00166568
AC233263.1	0.00181829	0.00161155	0.00173287	0.00180546	0.0016421	0.00172935	0.00162229	0.0020118	0.0018832	0.00179382	0.00185386	0.00202472	0.00186647	0.00184535	0.00167775	0.00190584	0.00169063	0.0016801	0.00166251	0.0016623	0.00170121	0.00177186	0.00174792	0.00158663	0.0016617	0.00181967	0.00151028	0.00178439	0.00162711	0.00183232	0.00206737	0.00164618	0.00147695	0.0019327	0.0018094	0.0017175	0.00190724	0.00153002	0.00149583	0.00197639	0.00171178	0.00217715	0.00188869	0.0017594	0.00184708	0.00187179	0.00156865	0.0239247	0.00166568
ADTRP	0.31514	0.348773	0.320444	1.02146	0.745868	0.673957	1.23642	0.198413	0.625407	0.58407	0.313477	0.843708	0.478389	0.73408	0.6568	0.370065	0.222123	0.517468	0.920503	1.38916	0.558184	0.815423	0.722344	1.2259	0.815091	0.26528	1.1092	0.878834	0.808314	0.833499	0.382685	0.523683	0.422932	0.31276	0.745515	1.21385	0.344818	0.51336	0.530014	0.939371	0.345869	0.472317	0.327112	1.15447	0.805536	0.695245	0.903645	0.0239247	1.3138
SEPSECS	1.79306	1.56424	2.1602	1.54859	1.81647	1.20157	1.23642	1.16474	1.54231	1.5095	1.93108	1.89179	1.41092	1.61896	1.98739	1.36948	2.09984	1.26241	1.51406	1.62733	1.43368	1.50866	1.71933	1.57028	1.7317	1.4023	1.66556	2.03308	1.7131	1.86366	1.17225	1.76956	1.72444	1.87015	1.76797	1.51959	1.22415	1.6966	1.69738	1.57133	1.82041	1.94621	1.89048	1.60417	1.47774	1.66957	1.58883	0.0239247	1.2437
Z98885.3	0.164109	0.0807137	0.133953	0.20013	0.305307	0.18977	0.0728016	0.0020118	0.192499	0.237904	0.272758	0.157869	0.362231	0.19856	0.130681	0.297153	0.275181	0.274394	0.204985	0.14874	0.225359	0.390229	0.0661521	0.179484	0.207311	0.212888	0.139541	0.155127	0.216669	0.165253	0.111485	0.0432442	0.14055	0.299529	0.152788	0.212984	0.170231	0.188205	0.193843	0.284624	0.189456	0.223343	0.252329	0.333008	0.527819	0.313961	0.11176	0.0239247	0.232259
DCDC2C	0.0976895	0.00161155	0.00173287	0.0814513	0.077033	0.00172935	0.00162229	0.198413	0.0018832	0.00179382	0.00185386	0.17	0.00186647	0.116422	0.00167775	0.0818296	0.00169063	0.0016801	0.00166251	0.0016623	0.00170121	0.00177186	0.00174792	0.00158663	0.0953049	0.00181967	0.00151028	0.00178439	0.00162711	0.0942135	0.177855	0.260033	0.00147695	0.0019327	0.0018094	0.0813125	0.188687	0.00153002	0.0734974	0.00197639	0.00171178	0.00217715	0.00188869	0.0017594	0.00184708	0.0687557	0.0344232	0.0239247	0.00166568
ALG1L9P	0.178328	0.00161155	0.00173287	0.00180546	0.0016421	0.00172935	0.00162229	0.0020118	0.0018832	0.00179382	0.00185386	0.00202472	0.00186647	0.00184535	0.00167775	0.00190584	0.00169063	0.0016801	0.00166251	0.0016623	0.00170121	0.00177186	0.00174792	0.00158663	0.0016617	0.00181967	0.00151028	0.00178439	0.00162711	0.00183232	0.00206737	0.00164618	0.00147695	0.0019327	0.0018094	0.0017175	0.00190724	0.00153002	0.00149583	0.00197639	0.00171178	0.00217715	0.00188869	0.0017594	0.00184708	0.00187179	0.00156865	0.0239247	0.00166568
CWC27	3.0008	3.66803	3.68187	3.40325	3.6859	3.56073	4.1091	3.01669	3.20758	4.23409	3.64743	3.61612	3.37703	3.61451	3.64743	3.57145	3.46003	3.61033	3.71899	4.1061	3.49272	3.15328	3.60593	2.85288	3.49617	3.40722	2.99027	3.96125	3.65137	3.54408	4.01013	3.24839	3.53632	3.69283	3.47329	4.03078	3.8157	3.20014	3.53868	3.54868	3.83901	3.21359	3.53868	3.74515	3.6338	3.04517	3.66734	0.0239247	3.54713
MT1L	1.973	2.98242	2.191	2.84085	1.73464	2.24846	2.68003	3.38589	3.80457	2.43193	2.02303	1.16281	3.05732	2.76787	1.20895	1.99919	1.4023	1.77193	1.80901	4.79474	2.38796	3.02521	4.59088	2.45712	2.01667	2.3272	2.35295	1.47617	2.03281	2.21031	2.56321	2.37208	2.21317	1.37183	2.16859	1.53966	3.73515	2.13014	1.60463	3.973	1.5093	1.75369	1.0827	2.05146	1.69792	1.92241	1.64521	0.0239247	3.64978
RNA5SP37	0.00181829	0.00161155	0.00173287	0.00180546	0.0016421	0.00172935	0.00162229	0.0020118	0.0018832	0.00179382	0.00185386	0.00202472	0.00186647	0.00184535	0.00167775	0.00190584	0.00169063	0.0016801	0.00166251	0.0016623	0.00170121	0.00177186	0.00174792	0.00158663	0.0016617	0.00181967	0.00151028	0.00178439	0.00162711	0.00183232	0.00206737	0.00164618	0.00147695	0.0019327	0.0018094	0.0017175	0.00190724	0.00153002	0.00149583	0.00197639	0.00171178	0.00217715	0.00188869	0.0017594	0.00184708	0.00187179	0.00156865	0.0239247	0.00166568
AC084125.1	0.00181829	0.00161155	0.00173287	0.00180546	0.0016421	0.00172935	0.00162229	0.0020118	0.0018832	0.00179382	0.00185386	0.00202472	0.266433	0.00184535	0.00167775	0.00190584	0.00169063	0.0016801	0.00166251	0.0016623	0.00170121	0.00177186	0.00174792	0.00158663	0.0016617	0.00181967	0.00151028	0.00178439	0.00162711	0.00183232	0.00206737	0.168318	0.00147695	0.0019327	0.0018094	0.0017175	0.00190724	0.00153002	0.00149583	0.00197639	0.00171178	0.00217715	0.00188869	0.0017594	0.00184708	0.00187179	0.00156865	0.0239247	0.00166568
AL512306.3	0.00181829	0.121573	0.0859025	0.109815	0.265668	0.230619	0.0728016	0.159612	0.0018832	0.00179382	0.119262	0.39689	0.00186647	0.187434	0.0835854	0.00190584	0.00169063	0.103442	0.204985	0.0016623	0.170302	0.00177186	0.0918565	0.00158663	0.142092	0.109785	0.130906	0.00178439	0.230855	0.00183232	0.307409	0.305697	0.0880702	0.271734	0.112674	0.0017175	0.198601	0.537841	0.0487489	0.158854	0.00171178	0.00217715	0.00188869	0.0017594	0.536835	0.130203	0.0510847	0.0239247	0.169241
AC008750.7	0.00181829	0.00161155	0.00173287	0.00180546	0.0922141	0.00172935	0.00162229	0.0020118	0.0018832	0.127928	0.15521	0.00202472	0.00186647	0.00184535	0.00167775	0.00190584	0.108056	0.0016801	0.00166251	0.0016623	0.125186	0.00177186	0.00174792	0.00158663	0.0016617	0.140161	0.00151028	0.00178439	0.00162711	0.00183232	0.00206737	0.00164618	0.00147695	0.0019327	0.0018094	0.0017175	0.00190724	0.00153002	0.00149583	0.00197639	0.106321	0.00217715	0.168855	0.0017594	0.00184708	0.00187179	0.0722613	0.0239247	0.00166568
FO082796.1	0.192313	0.00161155	0.00173287	0.00180546	0.0016421	0.00172935	0.0728016	0.0020118	0.115564	0.260541	0.00185386	0.00202472	0.00186647	0.00184535	0.00167775	0.00190584	0.00169063	0.0016801	0.00166251	0.0016623	0.331256	0.00177186	0.109219	0.263116	0.0016617	0.00181967	0.00151028	0.00178439	0.00162711	0.00183232	0.00206737	0.00164618	0.0226178	1.02128	0.0018094	0.0017175	0.00190724	0.00153002	0.00149583	0.00197639	0.00171178	0.00217715	0.00188869	0.443642	0.395573	0.00187179	0.00156865	0.0239247	0.00166568
SMARCE1P1	0.00181829	0.0950239	0.00173287	0.145307	0.0016421	0.0472257	0.0324478	0.0020118	0.0018832	0.00179382	0.00185386	0.00202472	0.00186647	0.00184535	0.00167775	0.00190584	0.0470414	0.103442	0.00166251	0.0016623	0.00170121	0.0586038	0.00174792	0.00158663	0.0016617	0.00181967	0.00151028	0.00178439	0.00162711	0.00183232	0.00206737	0.0356433	0.00147695	0.0019327	0.0018094	0.0017175	0.00190724	0.00153002	0.00149583	0.109477	0.00171178	0.00217715	0.00188869	0.0017594	0.00184708	0.00187179	0.00156865	0.0239247	0.00166568
PHBP19	0.110621	0.356915	0.207572	0.00180546	0.136863	0.204212	0.00162229	0.0020118	0.179458	0.225359	0.261914	0.262752	0.00186647	0.105399	0.203115	0.220746	0.253542	0.0016801	0.068502	0.31731	0.155382	0.291714	0.0841703	0.11314	0.468025	0.0991749	0.149728	0.0951957	0.160113	0.00183232	0.177855	0.0614904	0.128226	0.14021	0.0018094	0.0017175	0.806858	0.0476767	0.183374	0.00197639	0.149643	0.373815	0.120533	0.408261	0.00184708	0.00187179	0.312675	0.0239247	0.210879
BEND3P3	0.799255	0.688521	0.461438	0.840173	1.01973	0.729016	0.248529	0.309323	0.625407	0.626678	0.747913	0.54897	1.35073	0.552959	1.12232	1.01578	0.727257	1.00569	0.959462	0.552109	1.18488	0.710047	0.607728	0.56365	0.528483	0.793915	0.650848	0.37859	0.874512	0.997703	1.30769	0.631672	0.897902	0.936315	0.669005	1.09704	0.241977	1.0482	0.692082	0.868764	0.750404	0.642838	1.41679	0.792715	0.796171	1.2195	0.791361	0.0239247	0.767416
PRAMEF26	0.00181829	0.00161155	0.00173287	0.00180546	0.0016421	0.00172935	0.00162229	0.0020118	0.0018832	0.00179382	0.00185386	0.00202472	0.00186647	0.00184535	0.00167775	0.00190584	0.00169063	0.0016801	0.00166251	0.0016623	0.00170121	0.00177186	0.00174792	0.00158663	0.0016617	0.00181967	0.00151028	0.00178439	0.00162711	0.00183232	0.00206737	0.00164618	0.00147695	0.0019327	0.0018094	0.0017175	0.00190724	0.00153002	0.00149583	0.00197639	0.00171178	0.00217715	0.00188869	0.0017594	0.00184708	0.00187179	0.00156865	0.0239247	0.00166568
LINC02061	0.00181829	0.00161155	0.00173287	0.00180546	0.0016421	0.00172935	0.00162229	0.0020118	0.0018832	0.00179382	0.00185386	0.00202472	0.00186647	0.00184535	0.00167775	0.00190584	0.00169063	0.0016801	0.00166251	0.0016623	0.00170121	0.00177186	0.00174792	0.00158663	0.0016617	0.00181967	0.00151028	0.00178439	0.00162711	0.00183232	0.00206737	0.00164618	0.00147695	0.0019327	0.0018094	0.0017175	0.00190724	0.00153002	0.00149583	0.00197639	0.00171178	0.00217715	0.00188869	0.0017594	0.00184708	0.00187179	0.00156865	0.0239247	0.00166568
AL133445.2	0.149751	0.311169	0.405392	0.374605	0.10818	0.129541	0.187246	0.627513	0.969557	0.00179382	0.293322	0.00202472	0.00186647	0.260466	0.00167775	0.191455	0.120877	0.0016801	0.204985	0.350436	0.00170121	0.469524	0.320281	0.191059	0.193794	0.274925	0.00151028	0.00178439	0.315714	0.281818	0.249889	0.175531	0.14055	0.215097	0.152788	0.0017175	0.778854	0.476562	0.0734974	0.36069	0.229826	0.420383	0.00188869	0.0017594	0.00184708	0.300045	0.0930561	0.0239247	0.637082
MYOM2	2.61242	1.84653	2.13014	1.74372	1.66535	0.983382	2.37309	2.38656	2.7855	1.86204	1.72245	1.65301	3.15829	1.87226	1.18875	1.11626	1.51496	1.1445	1.36542	1.66086	1.45003	0.894415	1.37721	1.66737	1.62546	2.23916	1.85736	1.97403	1.20137	2.519	0.876882	1.22343	1.15018	1.35822	1.16655	1.29195	5.48419	1.2282	1.5826	1.32742	1.56813	1.02937	1.30538	2.90496	1.364	1.52543	1.65621	0.0239247	1.64442
MIR4487	0.00181829	0.00161155	0.00173287	0.00180546	0.0016421	0.00172935	0.00162229	0.0020118	0.0018832	0.00179382	0.00185386	0.00202472	0.00186647	0.00184535	0.00167775	0.00190584	0.00169063	0.0016801	0.00166251	0.0016623	0.00170121	0.00177186	0.00174792	0.00158663	0.0016617	0.00181967	0.00151028	0.00178439	0.00162711	0.00183232	0.00206737	0.00164618	0.00147695	0.0019327	0.0018094	0.0017175	0.00190724	0.00153002	0.00149583	0.00197639	0.00171178	0.00217715	0.00188869	0.0017594	0.00184708	0.00187179	0.00156865	0.0239247	0.00166568
MAP9	0.577594	0.592561	0.369033	0.401511	0.675759	0.571334	0.411268	0.360322	0.481904	0.725715	0.902735	0.969557	1.30443	1.04662	0.495249	0.481241	0.573017	0.474214	0.82575	1.00548	0.558184	0.303211	0.722344	0.321864	0.316477	0.36734	0.856205	0.762889	0.684793	0.373209	0.980486	0.48502	0.658544	0.664733	0.616699	0.803034	0.95876	0.641119	0.361498	0.63081	0.531335	0.302416	0.341644	0.559375	0.547408	0.455341	0.646807	0.0239247	0.932269
AC093227.2	0.00181829	0.00161155	0.0338562	0.00180546	0.0016421	0.00172935	0.00162229	0.0020118	0.0018832	0.00179382	0.00185386	0.00202472	0.00186647	0.00184535	0.00167775	0.00190584	0.00169063	0.0016801	0.00166251	0.0016623	0.00170121	0.00177186	0.00174792	0.00158663	0.0016617	0.00181967	0.00151028	0.00178439	0.00162711	0.00183232	0.00206737	0.00164618	0.0422188	0.0019327	0.0018094	0.0017175	0.00190724	0.0893103	0.00149583	0.00197639	0.00171178	0.00217715	0.00188869	0.0017594	0.00184708	0.00187179	0.00156865	0.0239247	0.00166568
MTND6P7	0.00181829	0.00161155	0.00173287	0.00180546	0.0016421	0.00172935	0.00162229	0.0020118	0.0018832	0.00179382	0.00185386	0.00202472	0.00186647	0.00184535	0.00167775	0.00190584	0.00169063	0.0016801	0.00166251	0.0016623	0.00170121	0.00177186	0.00174792	0.00158663	0.0016617	0.00181967	0.00151028	0.00178439	0.00162711	0.00183232	0.00206737	0.00164618	0.00147695	0.0019327	0.0018094	0.0017175	0.00190724	0.00153002	0.00149583	0.00197639	0.00171178	0.00217715	0.00188869	0.0017594	0.00184708	0.00187179	0.00156865	0.0239247	0.00166568
EVX1	0.00181829	0.00161155	0.00173287	0.00180546	0.0016421	0.00172935	0.00162229	0.0020118	0.0018832	0.00179382	0.00185386	0.00202472	0.00186647	0.00184535	0.00167775	0.00190584	0.188687	0.0016801	0.00166251	0.0016623	0.00170121	0.00177186	0.00174792	0.00158663	0.0016617	0.00181967	0.00151028	0.00178439	0.00162711	0.00183232	0.00206737	0.00164618	0.00147695	0.0019327	0.0018094	0.0017175	0.00190724	0.00153002	0.00149583	0.00197639	0.00171178	0.00217715	0.00188869	0.0017594	0.00184708	0.00187179	0.00156865	0.0239247	0.00166568
GLYATL1P1	0.00181829	0.0309019	0.00173287	0.00180546	0.0016421	0.00172935	0.0324478	0.0020118	0.0018832	0.00179382	0.00185386	0.00202472	0.0887058	0.00184535	0.00167775	0.00190584	0.0366711	0.0431357	0.0387303	0.0016623	0.00170121	0.00177186	0.0485971	0.0292147	0.049938	0.059416	0.0226178	0.00178439	0.00162711	0.00183232	0.00206737	0.00164618	0.00147695	0.0892391	0.0018094	0.0017175	0.00190724	0.00153002	0.0288558	0.00197639	0.00171178	0.00217715	0.0717061	0.0017594	0.00184708	0.00187179	0.0229715	0.0239247	0.0340481
RNU7-147P	0.00181829	0.00161155	0.00173287	0.00180546	0.0016421	0.00172935	0.00162229	0.0020118	0.0018832	0.00179382	0.00185386	0.00202472	0.00186647	0.00184535	0.00167775	0.00190584	0.00169063	0.0016801	0.00166251	0.0016623	0.00170121	0.00177186	0.00174792	0.00158663	0.0016617	0.00181967	0.00151028	0.00178439	0.00162711	0.00183232	0.00206737	0.00164618	0.00147695	0.0019327	0.0018094	0.0017175	0.00190724	0.00153002	0.00149583	0.00197639	0.00171178	0.00217715	0.00188869	0.0017594	0.00184708	0.00187179	0.00156865	0.0239247	0.00166568
APIP	2.98832	3.94975	3.49473	3.54448	3.98646	4.00264	4.07853	4.01966	4.21366	4.58343	3.61875	3.82532	4.63294	4.59088	3.73087	4.3028	3.65991	3.2774	3.69283	4.17885	3.74398	3.58657	4.87819	2.99679	3.95488	3.77496	3.35843	3.93206	3.74356	3.87861	3.88742	4.24183	3.30336	3.62897	3.92005	3.93724	5.30544	3.65951	4.65147	3.76661	3.79345	3.62446	3.53868	3.02589	3.64978	3.60552	3.98182	0.0239247	4.04587
FOXP1	3.47177	4.06253	4.08089	4.00013	4.1296	3.56413	3.6911	4.2814	4.42775	3.20538	4.15615	3.95016	5.37	4.47055	3.84547	3.85111	3.61998	4.45564	4.26598	5.08668	3.91964	4.09894	4.1091	3.46269	3.80241	3.95227	3.74725	4.04966	3.99332	4.86302	4.11619	3.94491	4.03211	3.11537	3.6855	3.88943	6.77793	3.35324	4.11967	3.69692	3.63457	4.51992	3.22458	4.21001	3.154	3.44315	4.01106	0.0239247	3.73599
RNU6-498P	0.00181829	0.00161155	0.00173287	0.00180546	0.0016421	0.00172935	0.00162229	0.0020118	0.0018832	0.00179382	0.00185386	0.00202472	0.00186647	0.00184535	0.00167775	0.00190584	0.00169063	0.0016801	0.00166251	0.0016623	0.00170121	0.00177186	0.00174792	0.00158663	0.0016617	0.00181967	0.00151028	0.00178439	0.00162711	0.00183232	0.00206737	0.00164618	0.00147695	0.0019327	0.0018094	0.0017175	0.00190724	0.00153002	0.00149583	0.00197639	0.00171178	0.00217715	0.00188869	0.0017594	0.00184708	0.00187179	0.00156865	0.0239247	0.00166568
AC097063.1	0.00181829	0.0237913	0.0416447	0.00180546	0.0471806	0.00172935	0.0245327	0.0020118	0.192499	0.00179382	0.00185386	0.00202472	0.00186647	0.00184535	0.0530682	0.00190584	0.00169063	0.0016801	0.00166251	0.063049	0.00170121	0.0474177	0.00174792	0.00158663	0.049938	0.00181967	0.0284338	0.00178439	0.0254557	0.0838704	0.00206737	0.0614904	0.00147695	0.0019327	0.0522809	0.0017175	0.0650064	0.00153002	0.0288558	0.00197639	0.00171178	0.114337	0.00188869	0.0513433	0.058843	0.00187179	0.0229715	0.0239247	0.00166568
MAF1	9.55762	10.1555	10.443	10.1762	9.79396	8.71661	9.45949	13.2201	10.1884	8.77114	9.85412	8.66431	10.3562	11.2786	9.41917	10.2714	10.1077	8.98388	11.0232	10.775	9.76288	10.7291	11.074	8.88402	10.1476	11.1744	10.7353	8.55374	10.4814	9.43433	8.72279	12.1736	11.223	9.3901	10.1704	8.66431	18.5995	9.37213	9.44206	9.81308	10.1943	12.8307	9.43718	10.1502	9.19198	9.17418	9.23349	0.0239247	9.3121
NPHP3	3.8728	3.90764	4.22744	4.04966	3.74177	3.01938	2.40509	2.87572	3.50483	2.34459	3.99113	4.37242	3.71666	4.48954	3.15829	3.6253	4.27432	2.55169	3.40018	4.0414	3.49545	3.10195	3.25727	3.7078	3.23798	3.48442	4.10257	3.6334	3.53295	3.93371	2.65538	5.61072	4.29392	3.53375	3.47329	3.06821	4.82147	3.88447	3.52011	3.5241	3.57774	3.33611	3.68629	3.04445	2.98026	3.62856	3.78653	0.0239247	2.45898
OR5L2	0.00181829	0.00161155	0.00173287	0.00180546	0.0016421	0.00172935	0.00162229	0.0020118	0.0018832	0.00179382	0.00185386	0.00202472	0.00186647	0.00184535	0.00167775	0.00190584	0.00169063	0.0633091	0.00166251	0.0016623	0.00170121	0.00177186	0.00174792	0.00158663	0.0016617	0.00181967	0.00151028	0.00178439	0.00162711	0.00183232	0.00206737	0.00164618	0.00147695	0.0019327	0.0018094	0.0017175	0.00190724	0.00153002	0.00149583	0.00197639	0.00171178	0.00217715	0.00188869	0.0017594	0.00184708	0.00187179	0.00156865	0.0239247	0.158854
PRAMEF4	0.00181829	0.00161155	0.00173287	0.00180546	0.0016421	0.00172935	0.0585571	0.0020118	0.0018832	0.00179382	0.00185386	0.00202472	0.00186647	0.00184535	0.00167775	0.00190584	0.00169063	0.0016801	0.00166251	0.0016623	0.00170121	0.00177186	0.00174792	0.022625	0.0016617	0.00181967	0.00151028	0.00178439	0.00162711	0.00183232	0.00206737	0.00164618	0.00147695	0.0019327	0.0018094	0.0017175	0.00190724	0.00153002	0.00149583	0.00197639	0.00171178	0.00217715	0.00188869	0.0017594	0.00184708	0.00187179	0.00156865	0.0239247	0.00166568
PLCE1	1.503	1.29747	1.13825	1.01701	1.06392	1.33929	0.77789	1.11995	1.09939	1.70407	1.57959	1.30335	3.2065	2.34343	1.33929	1.54466	1.15806	1.22081	0.862164	1.46909	1.03884	0.619817	1.85184	1.08324	1.13937	1.14741	1.25998	1.33452	1.48372	0.854302	1.2195	2.29596	1.31508	0.961203	1.85033	1.09704	3.07416	0.853039	1.19475	1.53673	1.31245	0.819291	1.1016	0.951868	1.17364	0.967118	1.13446	0.0239247	0.886117
AC026877.1	0.00181829	0.00161155	0.0519237	0.00180546	0.0346467	0.112459	0.00162229	0.0020118	0.0018832	0.00179382	0.107939	0.00202472	0.0887058	0.0703489	0.00167775	0.0818296	0.0366711	0.1238	0.190503	0.0016623	0.109789	0.00177186	0.0485971	0.0292147	0.037432	0.0991749	0.0226178	0.00178439	0.0254557	0.0629481	0.00206737	0.0356433	0.0564719	0.0892391	0.100665	0.108084	0.00190724	0.0350973	0.00149583	0.00197639	0.0794079	0.00217715	0.0717061	0.158044	0.058843	0.115535	0.11176	0.0239247	0.00166568
RAD17	3.26096	3.05246	3.17319	3.32018	3.26666	2.74553	3.1005	2.79864	2.79271	3.11847	3.27773	3.61959	3.60013	3.23977	3.1009	3.08912	3.08844	2.80435	3.09096	3.05767	3.17772	2.9282	3.59046	3.51202	2.99344	2.7346	3.27911	3.38041	3.21245	3.53596	2.90764	3.29142	3.30079	3.32167	3.24047	2.9492	2.71879	3.38417	2.71612	3.48243	3.53596	3.37477	3.17262	3.23912	3.5283	3.07283	3.21208	0.0239247	2.89353
CR769767.2	1.14971	0.00161155	0.00173287	1.30931	0.0016421	0.977773	0.00162229	0.0020118	0.0018832	0.95793	0.00185386	0.00202472	0.243049	0.00184535	0.160639	0.00190584	0.00169063	0.935157	0.00166251	0.197023	0.00170121	0.00177186	0.547674	0.274788	1.0687	1.7693	0.254243	0.579143	0.628875	0.0730033	0.00206737	0.00164618	1.32564	1.65749	1.11191	0.713792	0.00190724	0.00153002	0.52146	0.00197639	0.00171178	0.97172	0.00188869	0.198897	0.372189	0.00187179	0.00156865	0.0239247	0.00166568
AC005086.3	0.00181829	0.00161155	0.00173287	0.00180546	0.0016421	0.00172935	0.00162229	0.0020118	0.0018832	0.00179382	0.00185386	0.00202472	0.00186647	0.00184535	0.00167775	0.00190584	0.00169063	0.0016801	0.00166251	0.0016623	0.00170121	0.00177186	0.00174792	0.00158663	0.0016617	0.00181967	0.00151028	0.00178439	0.00162711	0.00183232	0.00206737	0.00164618	0.00147695	0.0019327	0.0018094	0.0017175	0.00190724	0.00153002	0.00149583	0.00197639	0.00171178	0.00217715	0.00188869	0.0017594	0.00184708	0.00187179	0.00156865	0.0239247	0.00166568
AC108043.1	0.00181829	0.00161155	0.00173287	0.00180546	0.0016421	0.00172935	0.00162229	0.0020118	0.0018832	0.00179382	0.00185386	0.00202472	0.00186647	0.00184535	0.00167775	0.00190584	0.00169063	0.0016801	0.00166251	0.0016623	0.00170121	0.00177186	0.00174792	0.00158663	0.0016617	0.00181967	0.00151028	0.00178439	0.00162711	0.00183232	0.00206737	0.00164618	0.00147695	0.0019327	0.0018094	0.0017175	0.00190724	0.00153002	0.00149583	0.00197639	0.00171178	0.00217715	0.00188869	0.0017594	0.00184708	0.00187179	0.00156865	0.0239247	0.00166568
MITD1	5.67658	5.93287	6.76539	6.46434	5.54894	5.24483	6.78018	4.46331	5.65079	5.3622	5.92334	5.80169	5.38479	6.26425	6.10611	5.35532	5.69454	4.64631	5.11767	6.74061	4.95244	5.96187	6.59796	5.9088	5.73474	5.20759	6.22276	6.18852	5.46777	6.57263	4.92395	8.5344	6.47474	5.63254	6.10693	5.77201	5.78165	5.83025	6.20612	5.32538	6.13488	6.19652	5.27481	4.63029	5.23142	5.44118	5.25991	0.0239247	6.3124
ZMAT3	1.56813	1.33791	1.76608	1.19229	1.52363	1.63147	1.09515	1.19122	1.54643	1.4573	1.5816	1.89179	1.86991	1.58003	1.74372	1.36274	1.56982	1.60249	1.33131	1.40211	1.70378	1.51933	1.5145	1.04535	1.45705	1.27101	1.23423	1.59739	1.65333	1.21226	1.37819	1.45389	1.53535	1.17104	1.59888	1.51334	1.58636	1.31573	1.50249	1.6475	1.40692	1.69685	1.44165	1.66706	1.47774	1.62171	1.56792	0.0239247	1.26669
CICP17	0.00181829	0.00161155	0.00173287	0.00180546	0.0016421	0.00172935	0.00162229	0.0020118	0.0018832	0.00179382	0.00185386	0.00202472	0.00186647	0.00184535	0.028809	0.00190584	0.0470414	0.0016801	0.00166251	0.0016623	0.030899	0.00177186	0.00174792	0.00158663	0.0016617	0.0496485	0.0192023	0.00178439	0.0254557	0.00183232	0.0971338	0.00164618	0.00147695	0.0019327	0.0018094	0.0017175	0.00190724	0.00153002	0.00149583	0.00197639	0.00171178	0.00217715	0.00188869	0.0017594	0.00184708	0.00187179	0.00156865	0.0239247	0.00166568
SPCS2	12.0147	11.7661	10.8858	10.5774	12.2724	13.3086	13.3715	9.83683	8.96305	13.9665	12.8724	12.1133	11.8122	13.398	13.5526	13.9232	11.4944	14.5621	12.6451	14.1321	11.613	9.75225	13.0479	10.2315	13.3086	11.1093	13.398	13.2688	12.2146	10.6249	13.365	11.2786	11.4241	13.7532	12.4662	14.8777	10.4165	14.1264	9.97549	11.536	13.2082	8.27475	11.9046	13.3218	13.6195	12.9052	13.5526	0.0239247	15.2285
DGCR11	0.844282	0.904833	1.19678	1.09373	1.07906	1.25126	0.587459	1.2628	1.22129	0.701978	1.09704	0.986818	1.081	0.786329	0.911176	0.80073	1.1462	1.92294	0.763873	1.30981	1.53939	1.10049	0.614161	1.13228	0.714285	1.05427	0.620426	1.28027	1.47844	1.67462	1.23195	0.779379	0.875358	0.789366	0.729474	0.955611	0.553996	0.701497	0.985046	0.9192	0.685882	1.0463	0.754146	0.708153	1.02769	1.31508	0.942211	0.0239247	1.03999
SETDB2	1.68772	1.44978	1.88148	1.78418	1.91886	1.55677	1.55905	1.08361	1.33067	1.80638	1.65103	1.95251	1.94366	1.80901	1.76268	1.5227	1.74093	1.34448	1.71338	1.45993	1.45003	1.35025	1.74504	1.49791	1.71828	1.56012	1.83415	2.15534	1.66646	1.89605	1.35822	2.14454	1.86825	1.72521	1.86967	1.53345	1.16511	1.79805	1.46518	1.66269	1.99744	1.25782	1.72187	1.47109	1.72668	1.85481	1.90781	0.0239247	1.59863
PAX3	0.0563603	0.0237913	0.0416447	0.00180546	0.0016421	0.00172935	0.238383	0.0020118	0.066006	0.00179382	0.00185386	0.192977	0.00186647	0.00184535	0.00167775	0.00190584	0.0292147	0.0016801	0.0279483	0.044353	0.0664403	0.00177186	0.162204	0.0530361	0.0016617	0.00181967	0.0284338	0.0384218	0.0254557	0.00183232	0.00206737	0.0998474	0.0725809	0.0019327	0.0018094	0.0678121	0.0650064	0.0350973	0.00149583	0.00197639	0.0316598	0.00217715	0.00188869	0.0017594	0.00184708	0.00187179	0.00156865	0.0239247	0.0340481
DESI2	3.1871	3.203	3.92863	3.46153	3.64505	3.84281	3.55967	3.48243	3.49962	3.509	3.38971	3.88447	3.65991	4.19693	3.95868	3.18118	3.6334	3.82032	3.09544	3.43937	3.70143	3.35695	3.89445	2.70664	3.59283	2.90965	3.34314	3.54713	3.5566	3.87477	3.83047	3.09024	3.1266	3.33028	3.6232	3.5978	3.77826	2.97085	3.75057	3.50246	3.4266	3.99113	3.07316	3.41405	3.06896	3.50365	3.40832	0.0239247	3.69154
AC131212.2	0.399834	0.695155	0.740264	0.20013	0.622705	0.33812	0.0324478	0.42755	0.463194	0.406117	0.471485	0.47694	0.353051	0.279483	0.719017	0.618015	0.563849	0.874158	0.669258	0.606216	1.04694	0.938394	0.619817	0.536084	0.753227	0.816923	0.625802	0.747368	0.52006	0.833499	0.263597	0.919733	0.940395	0.706703	0.600629	0.533029	0.82575	0.562623	0.831755	0.533443	0.636015	0.223343	0.7849	0.531709	0.419627	0.749638	0.698056	0.0239247	0.485228
MT1A	3.01095	7.33424	0.81038	1.5816	0.642056	4.79646	2.24986	4.25958	8.39862	2.33193	2.99205	1.38788	3.06394	4.52538	0.461844	4.1219	3.33959	3.71176	0.911631	12.81	2.0778	3.71787	4.81779	1.25699	1.15843	2.10483	2.81945	6.31408	5.00049	6.14569	10.0506	1.47617	2.86296	1.04858	2.88008	7.62684	2.13355	1.01468	7.64189	3.10658	1.85406	8.95948	1.9267	6.25792	2.36858	1.40793	0.772952	0.0239247	6.07562
COX17	6.32029	8.2185	7.14034	6.16586	6.54899	8.02006	7.87863	6.62998	6.46894	6.70671	7.19794	5.73779	9.23855	8.15973	6.45356	6.98092	6.03888	7.22055	6.83869	9.09445	6.13308	6.44575	9.20542	6.59698	7.19943	6.65522	6.45765	6.27787	6.87159	6.65727	7.60769	8.94949	6.29331	5.87043	7.85324	6.68609	7.4775	6.64569	6.76876	6.58603	6.54199	4.7198	6.16926	8.34042	6.53405	6.02172	6.56992	0.0239247	9.24358
PSORS1C3	0.13666	0.0807137	0.419801	0.125978	0.175869	0.560304	0.0875292	0.0020118	0.140137	0.45909	0.142311	0.684068	0.497976	0.00184535	0.66489	0.492544	0.0946877	0.23741	0.176724	0.0016623	0.109789	0.00177186	0.109219	0.00158663	0.0790602	0.00181967	0.00151028	0.13111	0.00162711	0.133037	0.00206737	0.266851	0.0564719	0.183171	0.0018094	0.108084	1.23482	0.128063	0.132982	2.91034	0.00171178	0.223343	0.168855	1.02413	0.00184708	0.00187179	0.194376	0.0239247	0.109315
AC097522.1	0.00181829	0.00161155	0.00173287	0.00180546	0.0016421	0.00172935	0.00162229	0.0020118	0.0018832	0.00179382	0.00185386	0.00202472	0.00186647	0.00184535	0.00167775	0.00190584	0.00169063	0.0016801	0.00166251	0.0016623	0.00170121	0.00177186	0.00174792	0.00158663	0.0016617	0.00181967	0.00151028	0.00178439	0.00162711	0.00183232	0.00206737	0.00164618	0.00147695	0.0019327	0.0018094	0.0017175	0.00190724	0.00153002	0.00149583	0.109477	0.00171178	0.00217715	0.00188869	0.0017594	0.00184708	0.00187179	0.00156865	0.0239247	0.00166568
NLGN2	3.13154	3.72562	3.23879	3.1076	2.37627	2.5588	3.09096	3.45258	2.67328	2.73163	2.92052	2.37806	3.06394	2.84267	2.4547	3.39273	2.91254	2.4642	3.0354	4.67163	2.48396	3.26598	4.26193	3.3343	2.73486	3.01907	3.69775	2.81052	4.06161	3.84743	2.76818	6.62902	3.58421	2.27625	2.6436	2.84914	5.35767	2.49999	3.6318	2.6633	2.52816	2.93313	2.84849	3.55697	2.88792	2.40709	2.3934	0.0239247	3.37025
AC090686.1	0.00181829	0.00161155	0.0859025	0.00180546	0.0016421	0.00172935	0.00162229	0.0020118	0.0018832	0.00179382	0.00185386	0.00202472	0.00186647	0.00184535	0.00167775	0.13619	0.00169063	0.0844642	0.00166251	0.0016623	0.00170121	0.0946877	0.00174792	0.00158663	0.0016617	0.00181967	0.00151028	0.00178439	0.00162711	0.186388	0.00206737	0.00164618	0.00147695	0.0019327	0.0018094	0.0017175	0.00190724	0.00153002	0.00149583	0.00197639	0.0794079	0.00217715	0.00188869	0.0017594	0.00184708	0.00187179	0.00156865	0.0239247	0.0849886
HAO1	0.00181829	0.00161155	0.00173287	0.00180546	0.077033	0.00172935	0.0324478	0.0825081	0.0018832	0.00179382	0.00185386	0.00202472	0.00186647	0.00184535	0.0389827	0.00190584	0.0366711	0.0016801	0.00166251	0.0016623	0.00170121	0.00177186	0.00174792	0.022625	0.0016617	0.00181967	0.00151028	0.00178439	0.00162711	0.00183232	0.00206737	0.00164618	0.00147695	0.0019327	0.0522809	0.0017175	0.00190724	0.0205505	0.0607832	0.00197639	0.0656249	0.114337	0.0717061	0.0017594	0.00184708	0.00187179	0.00156865	0.0239247	0.0340481
AC087045.2	0.00181829	0.00161155	0.00173287	0.0720042	0.0471806	0.00172935	0.0875292	0.0020118	0.0018832	0.076048	0.00185386	0.00202472	0.0887058	0.00184535	0.00167775	0.00190584	0.00169063	0.0016801	0.00166251	0.0926451	0.00170121	0.00177186	0.153816	0.0830346	0.0016617	0.00181967	0.11176	0.0709733	0.0691939	0.0838704	0.00206737	0.079944	0.0226178	0.0019327	0.0018094	0.0678121	0.00190724	0.0616215	0.0607832	0.00197639	0.00171178	0.00217715	0.00188869	0.211168	0.137954	0.0840617	0.00156865	0.0239247	0.00166568
AC127496.4	0.00181829	0.0807137	0.00173287	0.00180546	0.0016421	0.00172935	0.102697	0.0020118	0.0018832	0.00179382	0.15521	0.00202472	0.373902	0.139037	0.00167775	0.00190584	0.108056	0.0016801	0.00166251	0.0016623	0.00170121	0.133042	0.00174792	0.0983428	0.0953049	0.00181967	0.00151028	0.00178439	0.00162711	0.00183232	0.00206737	0.168318	0.0564719	0.0019327	0.0018094	0.0017175	0.00190724	0.0757696	0.0734974	0.00197639	0.00171178	0.00217715	0.18669	0.0017594	0.00184708	0.00187179	0.00156865	0.0239247	0.00166568
HSPA8P15	0.00181829	0.188687	0.144737	0.289122	0.328408	0.363903	0.207864	0.0020118	0.0018832	0.213665	0.107939	0.251376	0.362231	0.219676	0.362341	0.122983	0.0709942	0.23741	0.117477	0.259168	0.140597	0.00177186	0.145332	0.166801	0.0016617	0.0991749	0.214587	0.299959	0.305408	0.175165	0.356855	0.10846	0.152225	0.14021	0.100665	0.381644	0.233006	0.220801	0.361498	0.310754	0.312675	0.272521	0.279439	0.211168	0.111871	0.190453	0.17858	0.0239247	0.299959
PKMYT1	1.90501	3.70548	5.53286	4.70073	3.85887	5.66733	7.30273	4.18197	5.0145	3.73211	3.64743	2.74586	2.30697	1.99354	4.98404	2.96034	3.84785	4.03211	2.6642	2.61787	3.66114	4.0876	5.55237	5.24911	3.97017	2.03668	4.08215	4.7279	3.0132	3.61115	4.42681	1.54356	3.60951	4.57731	4.30889	4.80046	0.233006	3.0597	4.97972	3.58657	2.84564	4.05142	1.8309	2.01001	5.11879	4.23769	3.41476	0.0239247	7.88323
OR4A7P	0.00181829	0.00161155	0.00173287	0.00180546	0.0016421	0.00172935	0.00162229	0.0020118	0.0018832	0.00179382	0.00185386	0.00202472	0.00186647	0.00184535	0.00167775	0.00190584	0.00169063	0.0016801	0.00166251	0.0016623	0.00170121	0.00177186	0.00174792	0.00158663	0.0016617	0.00181967	0.00151028	0.00178439	0.00162711	0.00183232	0.00206737	0.00164618	0.00147695	0.0019327	0.0018094	0.0017175	0.00190724	0.00153002	0.00149583	0.00197639	0.00171178	0.00217715	0.00188869	0.0017594	0.00184708	0.00187179	0.00156865	0.0239247	0.00166568
AC107075.1	2.68312	4.27432	4.57408	4.51194	3.44477	1.88962	2.68829	5.17912	1.98291	2.33664	3.31615	2.3524	0.00186647	3.70548	2.87842	2.17854	3.29871	2.31799	2.75264	4.30519	3.10658	2.33642	0.951868	2.76787	1.45705	3.04946	0.797173	3.00458	2.31239	5.5071	1.90931	3.80196	1.85406	3.02319	1.23581	1.77425	2.07307	1.45899	3.19829	1.55779	2.98692	1.97789	1.53004	4.45339	0.848455	2.833	2.22248	0.0239247	2.09127
AL355810.1	0.00181829	0.00161155	0.217898	0.00180546	0.0016421	0.00172935	0.102697	0.0020118	0.0018832	0.237904	0.15521	0.00202472	0.00186647	0.00184535	0.114458	0.00190584	0.108056	0.0016801	0.00166251	0.0016623	0.00170121	0.00177186	0.128592	0.00158663	0.0953049	0.00181967	0.00151028	0.00178439	0.160113	0.00183232	0.00206737	0.0899233	0.0564719	0.0019327	0.139386	0.0017175	0.149658	0.0757696	0.21461	0.00197639	0.00171178	0.247938	0.00188869	0.126101	0.00184708	0.160725	0.00156865	0.0239247	0.00166568
EIF3LP3	0.00181829	0.0950239	0.0741399	0.329884	0.0016421	0.129541	0.117682	0.140621	0.102601	0.0887699	0.00185386	0.00202472	0.101615	0.0940089	0.130681	0.00190584	0.00169063	0.0016801	0.0530406	0.0016623	0.0664403	0.00177186	0.00174792	0.00158663	0.0016617	0.00181967	0.00151028	0.00178439	0.00162711	0.0942135	0.00206737	0.051932	0.0725809	0.0019327	0.0018094	0.0813125	0.00190724	0.0350973	0.0383621	0.00197639	0.00171178	0.169524	0.00188869	0.0017594	0.0987871	0.00187179	0.0344232	0.0239247	0.00166568
AP001626.1	0.0447465	0.0536384	0.00173287	0.045894	0.0259124	0.00172935	0.0245327	0.0825081	0.066006	0.076048	0.0495096	0.00202472	0.0519548	0.0480479	0.028809	0.0581767	0.0292147	0.0016801	0.0279483	0.0257609	0.00170121	0.00177186	0.0571492	0.00158663	0.037432	0.00181967	0.0709892	0.00178439	0.0254557	0.0523334	0.0971338	0.0248914	0.0183466	0.0752022	0.0018094	0.0017175	0.139173	0.0259094	0.0224401	0.070734	0.0316598	0.00217715	0.0571983	0.0017594	0.00184708	0.00187179	0.0344232	0.0239247	0.00166568
FAM89B	7.37636	6.19302	6.63837	7.85012	4.97107	4.78811	7.10506	10.3214	9.84245	5.73712	5.34375	6.07995	6.45765	7.60769	4.95929	7.74355	6.93219	6.31679	5.81581	6.08984	5.41729	6.45356	8.26477	7.43704	7.02778	7.39759	6.30356	4.95636	5.46574	8.90727	5.7674	8.52464	6.6008	5.49222	6.09268	4.67895	12.2232	5.50911	5.64813	5.91857	5.53157	9.66933	6.80016	7.01606	6.62514	6.8957	5.62638	0.0239247	6.4924
IGLJ6	0.00181829	0.00161155	0.00173287	0.00180546	0.0016421	0.00172935	0.00162229	0.0020118	0.0018832	0.00179382	0.00185386	0.00202472	0.00186647	0.00184535	0.00167775	0.00190584	0.00169063	0.0016801	0.00166251	0.0016623	0.00170121	0.00177186	0.00174792	0.00158663	0.0016617	0.00181967	0.00151028	0.00178439	0.00162711	0.00183232	0.00206737	0.00164618	0.00147695	0.0019327	0.0018094	0.0017175	0.00190724	0.00153002	0.00149583	0.00197639	0.00171178	0.00217715	0.00188869	0.0017594	0.00184708	0.00187179	0.00156865	0.0239247	0.00166568
AL592464.1	0.00181829	0.00161155	0.00173287	0.00180546	0.0016421	0.00172935	0.00162229	0.0020118	0.0018832	0.00179382	0.00185386	0.00202472	0.00186647	0.00184535	0.00167775	0.00190584	0.00169063	0.0016801	0.00166251	0.0016623	0.00170121	0.00177186	0.00174792	0.00158663	0.0016617	0.00181967	0.00151028	0.00178439	0.00162711	0.00183232	0.00206737	0.00164618	0.00147695	0.0019327	0.0018094	0.0017175	0.00190724	0.00153002	0.00149583	0.00197639	0.00171178	0.00217715	0.00188869	0.0017594	0.00184708	0.00187179	0.00156865	0.0239247	0.00166568
AC073137.1	0.00181829	0.00161155	0.00173287	0.00180546	0.0016421	0.00172935	0.00162229	0.0020118	0.0018832	0.00179382	0.00185386	0.00202472	0.00186647	0.00184535	0.00167775	0.00190584	0.0946877	0.0016801	0.00166251	0.0016623	0.00170121	0.00177186	0.00174792	0.00158663	0.0016617	0.00181967	0.00151028	0.00178439	0.00162711	0.00183232	0.00206737	0.00164618	0.00147695	0.0019327	0.0018094	0.0017175	0.00190724	0.00153002	0.00149583	0.00197639	0.00171178	0.00217715	0.00188869	0.0017594	0.00184708	0.00187179	0.00156865	0.0239247	0.00166568
TMEM251P1	0.00181829	0.00161155	0.00173287	0.00180546	0.0016421	0.00172935	0.00162229	0.0020118	0.0018832	0.00179382	0.00185386	0.00202472	0.00186647	0.00184535	0.00167775	0.00190584	0.00169063	0.0016801	0.00166251	0.0016623	0.00170121	0.00177186	0.00174792	0.00158663	0.0016617	0.00181967	0.00151028	0.00178439	0.00162711	0.00183232	0.00206737	0.00164618	0.00147695	0.0019327	0.0018094	0.0017175	0.00190724	0.00153002	0.00149583	0.00197639	0.00171178	0.00217715	0.00188869	0.0017594	0.00184708	0.00187179	0.00156865	0.0239247	0.309662
AC006386.2	0.00181829	0.00161155	0.00173287	0.00180546	0.077033	0.00172935	0.00162229	0.159612	0.0018832	0.00179382	0.00185386	0.00202472	0.00186647	0.00184535	0.00167775	0.00190584	0.00169063	0.0016801	0.00166251	0.0016623	0.00170121	0.00177186	0.109219	0.00158663	0.0790602	0.00181967	0.00151028	0.00178439	0.00162711	0.133037	0.00206737	0.00164618	0.00147695	0.168085	0.0018094	0.0017175	0.00190724	0.0616215	0.00149583	0.171012	0.00171178	0.00217715	0.00188869	0.110525	0.23313	0.00187179	0.128761	0.0239247	0.00166568
MED8	6.89916	7.38227	5.69373	5.92714	7.02647	8.38192	6.98202	6.96373	6.03801	8.74313	6.30643	7.60228	6.38156	5.39601	7.42206	7.35563	7.01351	8.55178	7.50889	5.73102	7.77698	7.39628	6.07051	7.57496	7.02279	6.76232	6.42458	7.44195	7.76546	7.5278	8.04912	5.77508	6.45524	7.00273	7.16905	7.91345	4.04092	7.4597	6.28739	6.95103	7.44195	6.9916	7.71228	8.18828	7.78106	6.32116	8.23481	0.0239247	7.38867
PHF1	7.71531	7.83057	8.12282	9.02082	6.75218	5.64192	6.63539	11.1052	10.0564	6.50916	6.55284	5.64612	7.37636	7.91648	6.28391	8.48048	7.38591	6.26341	6.92445	7.72236	6.58403	8.41362	9.08359	7.36075	7.13564	8.81057	9.69471	5.42365	7.40782	7.77698	5.4314	16.7726	7.74219	6.50172	5.99065	5.67103	20.4197	7.05824	10.0862	6.10611	7.23769	8.97962	7.37975	7.0456	7.18578	6.95916	5.59555	0.0239247	6.01523
IGHV1-24	0.898063	0.250347	0.453099	0.00180546	2.0583	0.673957	1.58661	0.0020118	0.0018832	3.22816	0.00185386	2.16938	1.20733	0.00184535	0.175608	1.69059	0.00169063	0.220426	0.607081	0.499977	1.73486	0.669122	2.14937	3.91045	0.280993	0.388123	6.20415	2.05472	2.13297	0.559375	1.8377	2.21178	1.66007	1.13992	2.55909	0.943416	0.00190724	5.57408	1.14988	2.3658	1.83363	0.00217715	0.47711	0.717532	5.64192	1.50134	1.12563	0.0239247	1.64442
RNU6-1329P	0.00181829	0.00161155	0.00173287	0.00180546	0.0016421	0.00172935	0.00162229	0.0020118	0.0018832	0.00179382	0.00185386	0.00202472	0.00186647	0.00184535	0.00167775	0.00190584	0.00169063	0.0016801	0.00166251	0.0016623	0.00170121	0.00177186	0.00174792	0.00158663	0.0016617	0.00181967	0.00151028	0.00178439	0.00162711	0.00183232	0.00206737	0.00164618	0.00147695	0.0019327	0.0018094	0.0017175	0.00190724	0.00153002	0.00149583	0.00197639	0.00171178	0.00217715	0.00188869	0.0017594	0.00184708	0.00187179	0.00156865	0.0239247	0.00166568
MTND4P10	0.00181829	0.00161155	0.00173287	0.00180546	0.0016421	0.00172935	0.00162229	0.0020118	0.0018832	0.00179382	0.00185386	0.00202472	0.00186647	0.00184535	0.00167775	0.00190584	0.00169063	0.0016801	0.00166251	0.0016623	0.00170121	0.00177186	0.00174792	0.00158663	0.0016617	0.00181967	0.00151028	0.00178439	0.00162711	0.00183232	0.00206737	0.00164618	0.00147695	0.0019327	0.0018094	0.0017175	0.00190724	0.00153002	0.00149583	0.00197639	0.00171178	0.00217715	0.00188869	0.0017594	0.00184708	0.00187179	0.00156865	0.0239247	0.00166568
DIPK1A	1.96974	1.44387	1.70662	1.49437	2.2163	1.83717	1.73249	1.40638	1.23461	1.65898	2.71045	2.36518	2.85982	3.05696	2.01994	2.66959	2.00759	2.10784	2.13014	2.71973	2.44447	2.12185	2.17854	1.65172	1.41066	1.72371	2.4231	2.10043	2.26438	1.79805	2.28231	1.85356	2.40962	1.39527	2.26341	2.38569	2.82146	1.84038	1.71494	1.93085	1.90958	1.27716	1.93721	1.86234	1.61381	1.39685	1.68247	0.0239247	2.21539
AC008489.1	0.00181829	0.00161155	0.00173287	0.00180546	0.0016421	0.00172935	0.00162229	0.0020118	0.0018832	0.00179382	0.00185386	0.00202472	0.00186647	0.00184535	0.00167775	0.00190584	0.00169063	0.0016801	0.00166251	0.0016623	0.00170121	0.00177186	0.00174792	0.00158663	0.0016617	0.00181967	0.00151028	0.00178439	0.00162711	0.00183232	0.00206737	0.00164618	0.00147695	0.0019327	0.0018094	0.0017175	0.00190724	0.00153002	0.00149583	0.00197639	0.00171178	0.00217715	0.00188869	0.0017594	0.00184708	0.00187179	0.00156865	0.0239247	0.00166568
ANKMY1	3.15432	3.34459	3.22816	3.63815	2.56567	2.73549	2.2245	2.88331	3.71452	2.77109	2.73129	2.49973	2.29172	2.09034	2.50983	2.59498	3.22882	2.62757	2.68627	2.45655	2.77908	3.40651	2.45712	3.15222	3.36464	3.21135	3.26417	2.7158	2.59167	2.44907	2.26036	3.16391	3.3314	3.35808	2.12019	2.62757	2.78226	3.19356	3.53062	2.69965	3.09678	3.80281	3.09024	2.7012	2.84461	3.39601	2.82115	0.0239247	2.02227
PSMB6	14.5463	13.2424	14.1379	14.5144	16.7029	16.5879	18.825	14.4855	13.6994	17.6005	14.0076	15.1815	15.9457	14.3928	13.7958	16.3006	13.3086	16.369	15.3033	16.6784	15.1815	15.6549	15.9457	15.4743	13.8967	14.0236	15.0096	17.6005	16.0285	12.1942	15.3736	11.437	14.3329	14.8099	16.4361	16.3483	11.9963	13.9378	14.953	16.9364	14.2616	11.8599	14.9103	15.3949	17.6005	13.6739	15.7726	0.0239247	19.7436
CIB4	0.00181829	0.00161155	0.00173287	0.00180546	0.0922141	0.00172935	0.00162229	0.0020118	0.140137	0.00179382	0.142311	0.00202472	0.00186647	0.229552	0.00167775	0.00190584	0.0709942	0.0016801	0.00166251	0.0016623	0.00170121	0.120234	0.00174792	0.0830346	0.0016617	0.00181967	0.00151028	0.00178439	0.00162711	0.00183232	0.00206737	0.00164618	0.128226	0.0019327	0.125371	0.108084	0.00190724	0.00153002	0.0607832	0.184062	0.00171178	0.00217715	0.00188869	0.0017594	0.00184708	0.00187179	0.145624	0.0239247	0.00166568
AC027176.2	0.253734	0.15543	0.00173287	0.100467	0.189124	0.14396	0.0585571	0.217676	0.247739	0.0887699	0.333526	0.157869	0.00186647	0.348881	0.429621	0.310123	0.0709942	0.256192	0.133953	0.063049	0.408848	0.291714	0.207383	0.11314	0.230466	0.183267	0.196775	0.32502	0.0528884	0.402149	0.645924	0.00164618	0.214101	0.14021	0.247053	0.225697	0.00190724	0.383838	0.308093	0.242094	0.275808	0.184105	0.311802	0.224612	0.19319	0.00187179	0.283374	0.0239247	0.147613
GUCY1A1	1.36016	1.1482	0.469003	1.1626	0.702418	1.18243	1.37322	1.59506	0.954558	1.00414	1.30538	0.995039	3.26243	5.01691	1.02973	0.707577	0.803034	0.674357	1.47043	2.05914	1.20299	1.2748	2.73129	0.781713	1.21385	0.750404	1.41365	0.811477	1.58615	0.797173	1.23853	1.88463	1.02547	0.525412	1.11886	1.02048	3.32349	0.670631	0.915226	1.05256	1.03782	1.09256	0.629094	1.47597	0.945573	0.663073	1.33177	0.0239247	1.95703
AC009237.15	0.60607	0.898769	0.585511	0.691819	0.216527	0.243788	0.357126	0.342913	0.617087	0.563945	0.313477	0.262752	0.522307	0.373117	0.336258	0.00190584	0.591278	0.291654	0.617561	0.789931	0.647235	0.390229	0.740264	0.597104	0.76275	0.620314	0.456164	0.639481	0.792715	0.299508	0.740996	0.260033	0.682296	0.0019327	0.491303	0.811914	0.990896	0.562623	0.506312	0.972095	0.443404	0.590561	0.356425	0.142388	0.179694	0.327052	0.942211	0.0239247	0.44148
PRKG2	0.410535	0.425771	0.493559	0.52146	0.939371	0.7086	0.71134	0.325448	0.511862	0.436687	0.891121	0.963679	1.36082	0.341566	0.753865	0.590713	0.786434	0.23741	1.38788	0.857966	1.04694	0.34778	0.44218	0.393004	0.556781	0.508071	0.401842	0.403539	0.800176	0.619258	0.537568	0.436594	0.98716	0.286027	0.72257	0.749882	1.07598	0.383838	0.204892	0.955138	0.90379	0.302416	0.489844	0.347165	0.581753	0.419543	0.551376	0.0239247	0.271258
MESTP3	0.00181829	0.00161155	0.00173287	0.00180546	0.0016421	0.00172935	0.00162229	0.0020118	0.0018832	0.00179382	0.00185386	0.00202472	0.00186647	0.00184535	0.00167775	0.00190584	0.00169063	0.0016801	0.00166251	0.0016623	0.00170121	0.00177186	0.00174792	0.00158663	0.0016617	0.00181967	0.00151028	0.00178439	0.00162711	0.00183232	0.00206737	0.00164618	0.00147695	0.0019327	0.0018094	0.0017175	0.00190724	0.00153002	0.00149583	0.00197639	0.00171178	0.00217715	0.00188869	0.0017594	0.00184708	0.00187179	0.00156865	0.0239247	0.0584914
FBXO45	2.69237	2.43193	2.28798	2.0336	2.63965	3.19319	2.46181	2.57194	2.69993	3.03717	3.02253	3.39197	2.40834	2.21659	2.98208	2.78388	2.64822	3.1273	2.71676	2.26263	2.99164	3.33993	2.19227	2.95424	2.6036	2.50549	2.1207	2.53575	2.98454	2.26236	3.46456	1.91185	2.46547	2.58835	2.59875	2.8082	1.17034	2.49101	2.30819	3.03164	2.39529	2.67838	2.90464	2.97185	2.88369	2.90656	3.30557	0.0239247	3.08351
AC107421.1	0.00181829	0.00161155	0.00173287	0.00180546	0.0016421	0.00172935	0.00162229	0.0020118	0.0018832	0.00179382	0.00185386	0.00202472	0.00186647	0.00184535	0.00167775	0.00190584	0.00169063	0.0016801	0.163304	0.0016623	0.00170121	0.00177186	0.00174792	0.00158663	0.0016617	0.00181967	0.00151028	0.00178439	0.00162711	0.00183232	0.00206737	0.00164618	0.00147695	0.0019327	0.0018094	0.0017175	0.00190724	0.00153002	0.00149583	0.00197639	0.00171178	0.00217715	0.00188869	0.0017594	0.00184708	0.00187179	0.00156865	0.0239247	0.00166568
AC098657.3	0.00181829	0.00161155	0.00173287	0.00180546	0.0016421	0.00172935	0.00162229	0.0020118	0.0018832	0.00179382	0.00185386	0.00202472	0.00186647	0.00184535	0.00167775	0.00190584	0.00169063	0.0016801	0.00166251	0.0016623	0.00170121	0.00177186	0.00174792	0.00158663	0.0016617	0.00181967	0.00151028	0.00178439	0.00162711	0.00183232	0.00206737	0.00164618	0.00147695	0.0019327	0.0018094	0.0017175	0.00190724	0.00153002	0.00149583	0.00197639	0.00171178	0.00217715	0.00188869	0.0017594	0.00184708	0.00187179	0.00156865	0.0239247	0.00166568
AMZ2	6.63356	7.36202	8.46544	6.64761	7.90453	6.42035	7.61044	6.26425	6.7241	7.45815	7.7107	8.2017	7.21945	7.36698	7.22917	5.98735	7.32396	6.1833	6.64145	6.82079	6.50172	6.71095	8.30917	6.16756	6.32567	7.11917	7.87714	7.57992	7.28246	7.14856	5.89982	8.02976	8.09543	6.45855	7.38348	6.81286	9.34524	6.65146	5.93518	6.08153	7.6699	6.14075	6.66817	7.47972	6.97656	5.71184	7.57138	0.0239247	6.68287
AC021106.2	0.00181829	0.0536384	0.00173287	0.00180546	0.0016421	0.00172935	0.00162229	0.0020118	0.0018832	0.00179382	0.00185386	0.00202472	0.00186647	0.105399	0.00167775	0.00190584	0.0830111	0.274394	0.00166251	0.0016623	0.00170121	0.00177186	0.00174792	0.00158663	0.0016617	0.109785	0.0369062	0.10783	0.00162711	0.113217	0.00206737	0.00164618	0.14055	0.0019327	0.0018094	0.0017175	0.00190724	0.0476767	0.00149583	0.00197639	0.0794079	0.00217715	0.00188869	0.0017594	0.00184708	0.130203	0.0510847	0.0239247	0.0849886
AC066612.1	0.164109	0.0950239	0.144737	0.00180546	0.0016421	0.00172935	0.117682	0.0020118	0.15276	0.00179382	0.00185386	0.00202472	0.00186647	0.00184535	0.00167775	0.00190584	0.00169063	0.0016801	0.00166251	0.0016623	0.00170121	0.00177186	0.00174792	0.00158663	0.16798	0.00181967	0.0817183	0.00178439	0.00162711	0.00183232	0.00206737	0.219938	0.0725809	0.0019327	0.0018094	0.0017175	0.00190724	0.00153002	0.00149583	0.00197639	0.00171178	0.00217715	0.00188869	0.0017594	0.00184708	0.176242	0.00156865	0.0239247	0.00166568
AC116612.1	0.00181829	0.00161155	0.00173287	0.00180546	0.0016421	0.00172935	0.00162229	0.0020118	0.0018832	0.00179382	0.00185386	0.00202472	0.00186647	0.00184535	0.00167775	0.00190584	0.00169063	0.0016801	0.00166251	0.0016623	0.00170121	0.00177186	0.00174792	0.00158663	0.0016617	0.00181967	0.00151028	0.00178439	0.00162711	0.00183232	0.00206737	0.00164618	0.00147695	0.0019327	0.0018094	0.0017175	0.00190724	0.00153002	0.00149583	0.00197639	0.00171178	0.00217715	0.00188869	0.0017594	0.00184708	0.00187179	0.00156865	0.0239247	0.00166568
TMEM52	0.747162	0.961803	1.01159	1.39666	1.3994	0.753709	1.69955	1.53939	1.99085	1.03451	1.11007	0.808314	1.01716	0.552959	0.547952	1.46605	0.89827	1.42769	1.02562	0.683664	1.10293	0.97446	1.07983	0.781713	0.659663	0.665985	0.571903	1.23376	0.785623	1.51738	1.7564	0.431526	1.04091	0.773197	1.39482	1.62528	0.690361	1.14311	1.69129	1.36817	0.90379	1.60882	1.09151	0.476994	1.1927	1.20821	1.36248	0.0239247	0.894151
RPS2P24	0.00181829	0.00161155	0.00173287	0.00180546	0.0016421	0.00172935	0.00162229	0.0020118	0.0018832	0.00179382	0.00185386	0.00202472	0.00186647	0.00184535	0.00167775	0.00190584	0.00169063	0.0016801	0.00166251	0.0016623	0.00170121	0.00177186	0.00174792	0.00158663	0.0016617	0.00181967	0.00151028	0.00178439	0.00162711	0.00183232	0.00206737	0.00164618	0.00147695	0.0019327	0.0018094	0.0017175	0.00190724	0.00153002	0.00149583	0.00197639	0.00171178	0.00217715	0.00188869	0.0017594	0.00184708	0.00187179	0.00156865	0.0239247	0.00166568
RNA5SP177	0.00181829	0.00161155	0.00173287	0.00180546	0.0016421	0.00172935	0.00162229	0.0020118	0.0018832	0.00179382	0.00185386	0.00202472	0.00186647	0.00184535	0.00167775	0.00190584	0.00169063	0.0016801	0.00166251	0.0016623	0.00170121	0.00177186	0.00174792	0.00158663	0.0016617	0.00181967	0.00151028	0.00178439	0.00162711	0.00183232	0.00206737	0.00164618	0.00147695	0.0019327	0.0018094	0.0017175	0.00190724	0.00153002	0.00149583	0.00197639	0.00171178	0.00217715	0.00188869	0.0017594	0.00184708	0.00187179	0.00156865	0.0239247	0.00166568
HLA-DRB1	7.14377	5.72637	5.84541	5.99499	6.53135	10.5642	12.7756	15.0096	7.16696	7.66543	11.5651	5.13479	6.48179	16.0864	13.8374	8.11818	5.45506	6.65522	9.97549	6.74263	6.31408	5.50841	7.76854	11.3765	6.71203	7.34825	11.5206	6.94793	5.25929	4.78757	9.17418	11.0315	6.67703	11.553	8.20542	8.29885	19.2801	18.3435	11.569	5.51592	6.82597	5.41979	7.09121	7.32532	5.93055	9.09019	9.26599	0.0239247	9.66156
AC092675.2	0.00181829	0.0807137	0.00173287	0.00180546	0.0016421	0.00172935	0.00162229	0.0020118	0.0018832	0.00179382	0.00185386	0.00202472	0.00186647	0.00184535	0.00167775	0.00190584	0.108056	0.0016801	0.00166251	0.103039	0.00170121	0.00177186	0.00174792	0.00158663	0.0016617	0.00181967	0.00151028	0.00178439	0.00162711	0.00183232	0.00206737	0.0899233	0.00147695	0.0019327	0.0018094	0.0017175	0.531409	0.00153002	0.00149583	0.00197639	0.00171178	0.00217715	0.00188869	0.0017594	0.00184708	0.00187179	0.00156865	0.0239247	0.00166568
LNCPRESS1	0.00181829	0.00161155	0.00173287	0.00180546	0.0016421	0.00172935	0.0585571	0.0020118	0.0018832	0.00179382	0.00185386	0.00202472	0.00186647	0.00184535	0.00167775	0.00190584	0.00169063	0.0016801	0.00166251	0.0016623	0.00170121	0.00177186	0.00174792	0.00158663	0.0016617	0.00181967	0.00151028	0.0951957	0.00162711	0.00183232	0.00206737	0.0614904	0.00147695	0.0019327	0.0018094	0.0017175	0.00190724	0.00153002	0.00149583	0.00197639	0.00171178	0.00217715	0.00188869	0.0017594	0.00184708	0.00187179	0.00156865	0.0239247	0.00166568
AC025031.5	0.0447465	0.108551	0.0629553	0.00180546	0.0259124	0.00172935	0.117682	0.0020118	0.0786448	0.0629351	0.0960766	0.0865597	0.0761104	0.0940089	0.0530682	0.00190584	0.0470414	0.0431357	0.0279483	0.0257609	0.030899	0.0704899	0.00174792	0.0393653	0.0643082	0.00181967	0.0587398	0.0709733	0.0367479	0.0523334	0.0971338	0.0707468	0.0226178	0.14021	0.0424398	0.0326519	0.00190724	0.0616215	0.0487489	0.0822325	0.0922062	0.00217715	0.0571983	0.0017594	0.0483177	0.0687557	0.0510847	0.0239247	0.045706
AC021035.1	0.00181829	0.00161155	0.00173287	0.00180546	0.0016421	0.00172935	0.00162229	0.0020118	0.0018832	0.00179382	0.00185386	0.00202472	0.00186647	0.00184535	0.00167775	0.00190584	0.00169063	0.0016801	0.00166251	0.0016623	0.00170121	0.00177186	0.00174792	0.00158663	0.0016617	0.00181967	0.00151028	0.00178439	0.00162711	0.00183232	0.00206737	0.00164618	0.00147695	0.0019327	0.0018094	0.0017175	0.00190724	0.00153002	0.00149583	0.00197639	0.00171178	0.00217715	0.00188869	0.0017594	0.00184708	0.00187179	0.00156865	0.0239247	0.00166568
AL512504.1	0.00181829	0.145443	0.144737	0.236549	0.0016421	0.00172935	0.00162229	0.140621	0.0018832	0.00179382	0.00185386	0.00202472	0.11513	0.00184535	0.00167775	0.00190584	0.0709942	0.0844642	0.00166251	0.120872	0.00170121	0.081837	0.0841703	0.00158663	0.0643082	0.00181967	0.00151028	0.00178439	0.147006	0.317941	0.00206737	0.10846	0.164848	0.0019327	0.100665	0.148089	0.00190724	0.00153002	0.0383621	0.00197639	0.00171178	0.00217715	0.120533	0.0797931	0.00184708	0.115535	0.00156865	0.0239247	0.0717531
AC005828.7	0.00181829	0.00161155	0.00173287	0.00180546	0.0016421	0.00172935	0.00162229	0.0020118	0.0018832	0.00179382	0.00185386	0.00202472	0.00186647	0.00184535	0.00167775	0.176575	0.00169063	0.0016801	0.00166251	0.0016623	0.00170121	0.00177186	0.00174792	0.00158663	0.0016617	0.00181967	0.00151028	0.00178439	0.00162711	0.00183232	0.00206737	0.00164618	0.0564719	0.199542	0.0018094	0.0017175	0.00190724	0.00153002	0.14339	0.00197639	0.00171178	0.00217715	0.00188869	0.0017594	0.00184708	0.00187179	0.00156865	0.0239247	0.00166568
GCNT4	0.666835	0.929437	0.405392	0.766628	0.61242	0.549486	0.402887	0.830245	0.67456	0.965531	0.829916	1.05276	0.974657	0.59407	0.694975	0.723226	1.00305	0.387596	0.944586	0.649804	0.707937	1.20756	0.44218	0.843254	0.62508	0.564981	0.650848	0.72257	0.823238	0.895315	0.722457	0.456877	0.820307	0.745602	0.669005	0.749882	0.683924	0.612819	0.52146	0.9192	0.726435	1.28338	0.979001	1.11489	0.738906	0.704514	1.30584	0.0239247	0.547551
EFCAB1	0.253734	0.513772	0.722938	0.840173	0.632571	0.510812	0.79181	0.552434	0.821674	0.89399	0.354793	0.486375	0.421649	0.0703489	0.620709	0.336087	0.528114	0.372289	0.499495	0.7477	0.528226	0.249722	0.875221	0.643261	0.823714	0.311169	0.942211	0.537406	0.714285	0.402149	0.382685	0.657986	0.539939	0.562538	0.335547	0.641316	0.241977	0.496718	0.632365	0.533443	0.381512	0.541164	0.594417	0.158044	0.395573	0.455341	0.753065	0.0239247	0.251821
RPL32P33	0.00181829	0.00161155	0.00173287	0.00180546	0.0016421	0.00172935	0.00162229	0.0020118	0.0018832	0.00179382	0.00185386	0.00202472	0.00186647	0.00184535	0.00167775	0.00190584	0.00169063	0.0016801	0.00166251	0.0016623	0.00170121	0.00177186	0.00174792	0.00158663	0.0016617	0.00181967	0.00151028	0.00178439	0.00162711	0.00183232	0.00206737	0.1523	0.101174	0.0019327	0.0018094	0.0017175	0.00190724	0.00153002	0.00149583	0.00197639	0.00171178	0.00217715	0.00188869	0.0017594	0.00184708	0.00187179	0.128761	0.0239247	0.00166568
AC012506.3	0.00181829	0.00161155	0.00173287	0.00180546	0.0016421	0.00172935	0.00162229	0.0020118	0.0018832	0.00179382	0.0960766	0.00202472	0.00186647	0.00184535	0.00167775	0.00190584	0.00169063	0.0016801	0.00166251	0.0016623	0.00170121	0.00177186	0.00174792	0.00158663	0.0016617	0.00181967	0.00151028	0.00178439	0.00162711	0.00183232	0.00206737	0.00164618	0.00147695	0.0019327	0.0018094	0.0017175	0.00190724	0.00153002	0.00149583	0.00197639	0.00171178	0.00217715	0.00188869	0.0017594	0.00184708	0.00187179	0.00156865	0.0239247	0.00166568
KLK8	22.7474	17.2892	16.5665	6.8504	21.9865	31.2261	21.9001	13.7958	14.7918	15.1634	22.0968	24.9693	13.1376	9.08129	17.7358	14.152	13.6925	31.819	4.8942	14.6855	23.0176	27.7911	10.7557	34.4493	25.047	12.3247	12.2232	16.8623	21.4546	17.7087	27.8893	14.7333	16.9166	14.6997	17.7358	13.0588	2.33251	19.1513	12.094	17.6005	10.7961	10.4118	18.6335	31.093	23.1319	11.7235	14.6997	0.0239247	9.00095
RN7SL541P	0.00181829	0.00161155	0.00173287	0.00180546	0.305307	0.00172935	0.00162229	0.0020118	0.0018832	0.00179382	0.00185386	0.00202472	0.00186647	0.00184535	0.00167775	0.00190584	0.00169063	0.0016801	0.00166251	0.0016623	0.00170121	0.00177186	0.00174792	0.00158663	0.0016617	0.00181967	0.00151028	0.00178439	0.00162711	0.00183232	0.00206737	0.00164618	0.00147695	0.0019327	0.0018094	0.0017175	0.00190724	0.00153002	0.00149583	0.00197639	0.00171178	0.00217715	0.00188869	0.0017594	0.00184708	0.00187179	0.00156865	0.0239247	0.00166568
AL122016.1	0.00181829	0.00161155	0.00173287	0.00180546	0.0016421	0.00172935	0.00162229	0.0020118	0.0018832	0.00179382	0.00185386	0.00202472	0.00186647	0.00184535	0.00167775	0.00190584	0.00169063	0.0016801	0.00166251	0.0016623	0.00170121	0.00177186	0.00174792	0.00158663	0.0016617	0.00181967	0.00151028	0.00178439	0.00162711	0.00183232	0.00206737	0.00164618	0.00147695	0.0019327	0.0018094	0.0017175	0.00190724	0.00153002	0.00149583	0.00197639	0.00171178	0.00217715	0.00188869	0.0017594	0.00184708	0.00187179	0.00156865	0.0239247	0.00166568
AL136146.1	0.0563603	0.00161155	0.00173287	0.00180546	0.0346467	0.00172935	0.00162229	0.0020118	0.090331	0.00179382	0.00185386	0.00202472	0.00186647	0.00184535	0.00167775	0.00190584	0.00169063	0.0016801	0.0279483	0.0016623	0.00170121	0.00177186	0.00174792	0.00158663	0.0275093	0.059416	0.00151028	0.00178439	0.00162711	0.00183232	0.00206737	0.00164618	0.0183466	0.0892391	0.0018094	0.0017175	0.00190724	0.00153002	0.00149583	0.00197639	0.0402073	0.00217715	0.00188869	0.0017594	0.058843	0.00187179	0.0344232	0.0239247	0.00166568
MTF2	2.31051	2.80341	3.41098	2.65232	2.60952	2.55541	2.44268	2.15167	2.79925	2.73486	2.50392	2.87731	2.45685	2.54311	2.89156	2.63742	2.86648	2.73998	2.30376	2.94697	2.61114	2.56287	2.4424	2.85536	2.66643	2.41289	2.42728	3.06078	2.62788	2.6946	2.67484	2.47825	2.42548	2.60827	2.4424	2.84914	2.80854	2.59627	3.0289	2.69965	2.41111	2.75591	2.39156	2.431	2.41699	2.80854	2.56567	0.0239247	2.44907
HSPE1-MOB4	2.85152	0.381644	1.60379	0.00180546	3.78919	4.13408	2.59382	0.0020118	0.0018832	3.87199	3.0615	2.4661	2.7323	1.81269	3.82658	3.03133	2.43566	4.09013	4.6468	2.34043	3.84951	1.503	0.798076	2.94058	2.44384	3.05941	2.80069	4.35174	3.24803	2.65414	4.40579	0.699148	3.24009	3.60552	4.24699	3.13261	0.00190724	3.47253	1.81432	4.25437	3.73387	0.00217715	3.16571	4.64788	3.4266	2.96427	3.73001	0.0239247	2.86296
ITFG2-AS1	0.00181829	0.00161155	0.00173287	0.00180546	0.0016421	0.00172935	0.00162229	0.0020118	0.0018832	0.00179382	0.00185386	0.00202472	0.00186647	0.824852	0.00167775	0.00190584	0.00169063	0.0016801	0.00166251	0.0016623	0.00170121	0.00177186	0.00174792	0.00158663	0.0016617	0.00181967	0.00151028	0.00178439	0.00162711	0.00183232	0.00206737	0.00164618	0.00147695	0.0019327	0.0018094	0.0017175	0.00190724	0.00153002	0.00149583	0.00197639	0.00171178	0.00217715	0.00188869	0.0017594	0.00184708	0.00187179	0.00156865	0.0239247	0.00166568
AC011611.5	0.242016	0.494561	0.530233	0.244141	0.791271	0.298281	0.164352	0.0020118	0.259127	0.168066	0.00185386	0.00202472	0.00186647	0.139037	0.324434	0.00190584	0.406117	0.727257	0.100555	0.56742	0.277225	0.314701	0.00174792	0.431277	0.458669	0.338399	0.347249	0.537406	0.29389	0.336134	0.00206737	0.168318	0.257832	0.3409	0.23596	0.237904	0.00190724	0.422251	0.53835	0.00197639	0.229826	0.23617	0.29503	0.0017594	0.3596	0.516898	0.563001	0.0239247	0.338714
RBM15B	4.03574	3.66803	4.04921	4.07271	4.26011	4.41464	3.83993	3.897	3.8781	3.84035	3.85367	3.89658	3.95057	3.44963	4.39736	4.5066	3.99113	4.48954	4.16565	3.39528	4.24361	3.60279	3.67423	4.15748	3.951	3.41552	3.74725	4.18783	4.18561	3.03578	4.22188	3.35401	4.02501	4.09492	3.97893	4.24884	3.36566	3.94408	3.94622	4.82147	4.10693	5.9279	4.65453	4.13829	4.33616	4.91757	4.17738	0.0239247	3.6722
NOBOX	0.00181829	0.00161155	0.00173287	0.00180546	0.0016421	0.00172935	0.00162229	0.0020118	0.0018832	0.00179382	0.00185386	0.00202472	0.00186647	0.00184535	0.00167775	0.00190584	0.0366711	0.0016801	0.00166251	0.0016623	0.00170121	0.00177186	0.00174792	0.00158663	0.0016617	0.00181967	0.00151028	0.00178439	0.0254557	0.00183232	0.00206737	0.00164618	0.00147695	0.0019327	0.0018094	0.0017175	0.00190724	0.00153002	0.00149583	0.00197639	0.00171178	0.00217715	0.00188869	0.0017594	0.00184708	0.0687557	0.00156865	0.0239247	0.0340481
AL390778.1	0.00181829	0.00161155	0.00173287	0.00180546	0.0016421	0.00172935	0.00162229	0.0020118	0.0018832	0.00179382	0.00185386	0.00202472	0.00186647	0.00184535	0.00167775	0.00190584	0.00169063	0.0016801	0.00166251	0.0016623	0.00170121	0.00177186	0.00174792	0.00158663	0.0016617	0.00181967	0.00151028	0.00178439	0.00162711	0.00183232	0.00206737	0.00164618	0.00147695	0.0019327	0.0018094	0.0017175	0.00190724	0.00153002	0.00149583	0.00197639	0.00171178	0.00217715	0.00188869	0.0017594	0.00184708	0.00187179	0.00156865	0.0239247	0.00166568
KRT18P61	0.00181829	0.0309019	0.00173287	0.00180546	0.0346467	0.00172935	0.00162229	0.0020118	0.0018832	0.00179382	0.00185386	0.00202472	0.00186647	0.0703489	0.00167775	0.00190584	0.0470414	0.0016801	0.00166251	0.0016623	0.00170121	0.0586038	0.0571492	0.00158663	0.0016617	0.00181967	0.00151028	0.00178439	0.00162711	0.0730033	0.00206737	0.00164618	0.03042	0.0019327	0.0018094	0.0017175	0.00190724	0.00153002	0.00149583	0.00197639	0.00171178	0.00217715	0.0882158	0.0017594	0.00184708	0.00187179	0.00156865	0.0239247	0.00166568
AL512326.3	0.00181829	0.00161155	0.00173287	0.00180546	0.0016421	0.00172935	0.00162229	0.0020118	0.0018832	0.00179382	0.00185386	0.00202472	0.00186647	0.00184535	0.00167775	0.00190584	0.00169063	0.0016801	0.00166251	0.0016623	0.00170121	0.00177186	0.00174792	0.00158663	0.0016617	0.00181967	0.00151028	0.00178439	0.00162711	0.00183232	0.00206737	0.00164618	0.00147695	0.0019327	0.0018094	0.0017175	0.00190724	0.00153002	0.00149583	0.00197639	0.00171178	0.00217715	0.00188869	0.0017594	0.00184708	0.00187179	0.00156865	0.0239247	0.00166568
LINC02126	0.00181829	0.00161155	0.00173287	0.00180546	0.0016421	0.00172935	0.0585571	0.0020118	0.0018832	0.00179382	0.00185386	0.00202472	0.11513	0.00184535	0.00167775	0.00190584	0.00169063	0.0844642	0.247174	0.0016623	0.00170121	0.00177186	0.00174792	0.0530361	0.0016617	0.00181967	0.00151028	0.00178439	0.00162711	0.00183232	0.00206737	0.0614904	0.03042	0.0019327	0.0018094	0.0017175	0.112063	0.0476767	0.00149583	0.00197639	0.00171178	0.00217715	0.00188869	0.0017594	0.00184708	0.00187179	0.00156865	0.0239247	0.00166568
IGLJCOR18	0.00181829	0.00161155	0.00173287	0.00180546	0.0016421	0.00172935	0.00162229	0.0020118	0.0018832	0.00179382	0.00185386	0.00202472	0.00186647	0.00184535	0.00167775	0.00190584	0.00169063	0.0016801	0.00166251	0.0016623	0.00170121	0.00177186	0.00174792	0.00158663	0.0016617	0.00181967	0.00151028	0.00178439	0.00162711	0.00183232	0.00206737	0.00164618	0.00147695	0.0019327	0.0018094	0.0017175	0.00190724	0.00153002	0.00149583	0.00197639	0.00171178	0.00217715	0.00188869	0.0017594	0.00184708	0.00187179	0.00156865	0.0239247	0.00166568
AL136981.1	0.0563603	0.00161155	0.00173287	0.0395945	0.0016421	0.00172935	0.00162229	0.0020118	0.0018832	0.180633	0.00185386	0.00202472	0.00186647	0.00184535	0.00167775	0.00190584	0.00169063	0.0633091	0.00166251	0.0016623	0.00170121	0.00177186	0.00174792	0.00158663	0.0016617	0.00181967	0.00151028	0.0384218	0.00162711	0.0629481	0.00206737	0.00164618	0.00147695	0.0019327	0.0424398	0.0017175	0.0650064	0.00153002	0.0288558	0.00197639	0.00171178	0.00217715	0.00188869	0.0017594	0.00184708	0.00187179	0.00156865	0.0239247	0.0340481
AL135937.1	0.110621	0.16655	0.156321	0.100467	0.0016421	0.0778712	0.00162229	0.0020118	0.0018832	0.168066	0.00185386	0.00202472	0.00186647	0.00184535	0.00167775	0.00190584	0.0830111	0.0016801	0.068502	0.0016623	0.00170121	0.00177186	0.0918565	0.0530361	0.0016617	0.00181967	0.00151028	0.00178439	0.00162711	0.186388	0.00206737	0.0614904	0.0880702	0.0019327	0.0018094	0.0017175	0.00190724	0.00153002	0.00149583	0.00197639	0.00171178	0.00217715	0.00188869	0.0017594	0.00184708	0.00187179	0.194376	0.0239247	0.00166568
PCGF7P	0.00181829	0.0409478	0.188644	0.00180546	0.0016421	0.0622173	0.0443794	0.0020118	0.0018832	0.114452	0.00185386	0.00202472	0.0887058	0.12722	0.145211	0.00190584	0.253542	0.0016801	0.0530406	0.0824067	0.155382	0.00177186	0.00174792	0.0393653	0.0016617	0.00181967	0.0469447	0.119376	0.0691939	0.0838704	0.138678	0.0432442	0.00147695	0.0019327	0.177482	0.0546255	0.00190724	0.00153002	0.122464	0.109477	0.149643	0.00217715	0.10442	0.0017594	0.00184708	0.144349	0.0344232	0.0239247	0.00166568
AL031009.1	0.302083	0.22025	0.29362	0.289122	0.25349	0.243788	0.238383	0.293491	0.270582	0.202545	0.411157	0.310123	0.325224	0.105399	0.407488	0.246898	0.398012	0.502541	0.247174	0.0532515	0.2895	0.378277	0.128592	0.526052	0.230466	0.203108	0.254243	0.358755	0.305408	0.326961	0.249889	0.136708	0.386278	0.243697	0.152788	0.360572	0.00190724	0.314953	0.387854	0.661825	0.324107	0.431042	0.4365	0.18669	0.310167	0.493459	0.254099	0.0239247	0.309662
AC008638.2	0.00181829	0.00161155	0.00173287	0.00180546	0.0016421	0.00172935	0.00162229	0.0020118	0.0018832	0.00179382	0.119262	0.00202472	0.00186647	0.00184535	0.00167775	0.00190584	0.00169063	0.0016801	0.00166251	0.0016623	0.00170121	0.00177186	0.00174792	0.00158663	0.0016617	0.00181967	0.00151028	0.00178439	0.00162711	0.00183232	0.00206737	0.00164618	0.00147695	0.0019327	0.0018094	0.0017175	0.00190724	0.00153002	0.00149583	0.00197639	0.00171178	0.00217715	0.00188869	0.0955991	0.00184708	0.00187179	0.00156865	0.0239247	0.00166568
VN1R53P	0.00181829	0.00161155	0.00173287	0.00180546	0.0016421	0.00172935	0.00162229	0.0020118	0.0018832	0.00179382	0.00185386	0.00202472	0.00186647	0.00184535	0.00167775	0.00190584	0.00169063	0.0016801	0.00166251	0.0016623	0.00170121	0.00177186	0.00174792	0.00158663	0.0016617	0.00181967	0.00151028	0.00178439	0.00162711	0.00183232	0.00206737	0.00164618	0.00147695	0.0019327	0.0018094	0.0017175	0.00190724	0.00153002	0.00149583	0.00197639	0.00171178	0.00217715	0.00188869	0.0017594	0.00184708	0.00187179	0.00156865	0.0239247	0.00166568
AF241726.2	0.00181829	0.00161155	0.00173287	0.00180546	0.0016421	0.00172935	0.00162229	0.0020118	0.0018832	0.00179382	0.00185386	0.00202472	0.00186647	0.00184535	0.00167775	0.00190584	0.00169063	0.0016801	0.00166251	0.0016623	0.00170121	0.00177186	0.00174792	0.00158663	0.0016617	0.00181967	0.00151028	0.00178439	0.00162711	0.00183232	0.00206737	0.00164618	0.00147695	0.0019327	0.0018094	0.0017175	0.00190724	0.0893103	0.00149583	0.00197639	0.00171178	0.00217715	0.00188869	0.0017594	0.00184708	0.00187179	0.00156865	0.0239247	0.00166568
RPL31P53	0.00181829	0.00161155	0.00173287	0.00180546	0.0016421	0.00172935	0.00162229	0.0020118	0.0018832	0.00179382	0.00185386	0.00202472	0.00186647	0.00184535	0.00167775	0.00190584	0.00169063	0.0016801	0.00166251	0.0016623	0.00170121	0.00177186	0.00174792	0.00158663	0.0016617	0.00181967	0.00151028	0.00178439	0.00162711	0.00183232	0.00206737	0.00164618	0.00147695	0.0019327	0.0018094	0.0017175	0.00190724	0.00153002	0.00149583	0.00197639	0.00171178	0.00217715	0.00188869	0.0017594	0.00184708	0.00187179	0.00156865	0.0239247	0.00166568
OR52E1	0.00181829	0.00161155	0.00173287	0.00180546	0.0016421	0.00172935	0.00162229	0.0020118	0.0018832	0.00179382	0.00185386	0.00202472	0.00186647	0.00184535	0.00167775	0.00190584	0.00169063	0.0016801	0.00166251	0.0016623	0.00170121	0.00177186	0.00174792	0.00158663	0.0016617	0.00181967	0.00151028	0.00178439	0.00162711	0.00183232	0.00206737	0.00164618	0.00147695	0.0019327	0.0018094	0.0017175	0.00190724	0.00153002	0.00149583	0.00197639	0.00171178	0.00217715	0.00188869	0.0017594	0.00184708	0.00187179	0.00156865	0.0239247	0.00166568
AC009690.1	0.558934	0.612658	0.556235	0.621215	0.305307	0.269759	0.175899	0.784194	0.332914	0.406117	0.428856	0.53829	0.555248	0.323849	0.203115	0.570271	0.285682	0.474214	0.309115	0.414978	0.184667	0.489991	0.46739	0.536084	0.468025	0.816923	1.1626	0.182052	0.931406	0.238652	0.584907	1.15934	0.635255	0.421836	0.561329	0.404473	1.3756	0.603859	0.412227	0.521711	0.358214	0.395796	0.793604	1.03884	0.725367	0.327052	0.494262	0.0239247	0.329262
AC006064.1	0.00181829	0.00161155	0.00173287	0.344491	0.0922141	0.00172935	0.0875292	0.177898	0.0018832	0.00179382	0.15521	0.00202472	0.00186647	0.33268	0.114458	0.176575	0.00169063	0.0016801	0.00166251	0.103039	0.109789	0.00177186	0.00174792	0.0830346	0.0016617	0.140161	0.00151028	0.00178439	0.160113	0.144147	0.00206737	0.00164618	0.00147695	0.0019327	0.247053	0.225697	0.00190724	0.00153002	0.0734974	0.00197639	0.00171178	0.00217715	0.00188869	0.0017594	0.152325	0.160725	0.145624	0.0239247	0.00166568
RNU6-391P	0.00181829	0.00161155	0.00173287	0.00180546	0.0016421	0.00172935	0.00162229	0.0020118	0.0018832	0.00179382	0.00185386	0.00202472	0.00186647	0.00184535	0.00167775	0.00190584	0.00169063	0.0016801	0.00166251	0.0016623	0.00170121	0.00177186	0.00174792	0.00158663	0.0016617	0.00181967	0.00151028	0.00178439	0.00162711	0.00183232	0.00206737	0.00164618	0.00147695	0.0019327	0.0018094	0.0017175	0.00190724	0.00153002	0.00149583	0.00197639	0.00171178	0.00217715	0.00188869	0.0017594	0.00184708	0.00187179	0.00156865	0.0239247	0.00166568
ATP2A1	0.857731	0.811636	1.75946	1.01701	1.80367	1.26482	0.948792	0.640316	1.70296	0.634757	0.727805	0.692835	0.693999	0.23877	1.07457	1.01578	1.26394	0.30848	0.71816	0.409059	1.10293	1.15301	0.345214	1.93108	0.845664	0.54897	0.821807	1.49726	0.860682	0.635106	0.483399	0.419743	0.750404	0.989785	0.434237	0.93122	0.719878	0.790977	1.6378	0.468793	0.741169	1.18488	1.03174	1.05236	1.48773	1.87259	0.452069	0.0239247	0.813279
IGKV1OR22-5	0.00181829	0.00161155	0.00173287	0.00180546	0.0016421	0.00172935	0.00162229	0.0020118	0.0018832	0.00179382	0.00185386	0.00202472	0.00186647	0.00184535	0.00167775	0.00190584	0.00169063	0.0016801	0.00166251	0.0016623	0.00170121	0.00177186	0.00174792	0.00158663	0.0016617	0.00181967	0.00151028	0.00178439	0.00162711	0.00183232	0.00206737	0.00164618	0.00147695	0.0019327	0.0018094	0.0017175	0.00190724	0.00153002	0.00149583	0.00197639	0.00171178	0.00217715	0.00188869	0.0017594	0.00184708	0.00187179	0.00156865	0.0239247	0.00166568
CALHM1	0.0698929	0.0409478	0.00173287	0.100467	0.0016421	0.0622173	0.0324478	0.0020118	0.0552636	0.040308	0.0597542	0.0769239	0.00186647	0.116422	0.00167775	0.13619	0.0366711	0.0296334	0.0387303	0.0532515	0.030899	0.0474177	0.0841703	0.0830346	0.0275093	0.059416	0.0587398	0.00178439	0.00162711	0.00183232	0.085672	0.0356433	0.0183466	0.0019327	0.0424398	0.0017175	0.00190724	0.0205505	0.00149583	0.070734	0.0316598	0.00217715	0.00188869	0.0017594	0.0483177	0.00187179	0.0229715	0.0239247	0.0584914
ZNF880	2.42001	2.47144	2.33745	2.32925	1.99134	1.84109	2.0858	2.12717	1.55146	2.74328	2.16733	2.09582	2.8151	2.86082	2.3907	2.8082	2.20173	2.48396	2.0707	2.19132	1.98544	1.33067	2.11566	1.37364	2.16256	2.35446	1.88588	2.18578	2.6207	2.60644	2.00165	3.16644	1.74372	2.00567	1.56756	2.00598	3.67894	2.26494	2.90231	2.22666	2.57013	3.6075	2.3115	1.94454	1.54668	2.79797	2.48308	0.0239247	2.3174
NCAPG	1.59299	2.01994	3.1036	2.38287	2.6166	3.31026	3.45761	0.653721	1.94305	2.14185	2.641	2.53056	1.38831	1.06956	3.20969	2.1136	2.3701	2.24079	1.80901	0.834217	2.26494	2.19463	2.81153	2.71265	2.24699	1.50134	2.38377	2.48396	1.64464	2.25768	2.6023	0.364278	2.20628	2.78419	2.75167	3.01471	0.102066	1.85761	2.37309	2.24667	2.55446	1.6281	1.13717	1.06279	2.82811	2.30129	2.70181	0.0239247	3.47289
AC007253.1	0.00181829	0.00161155	0.00173287	0.00180546	0.0016421	0.00172935	0.00162229	0.0020118	0.0018832	0.00179382	0.00185386	0.00202472	0.00186647	0.00184535	0.00167775	0.00190584	0.00169063	0.0016801	0.00166251	0.0016623	0.00170121	0.00177186	0.00174792	0.00158663	0.0016617	0.00181967	0.00151028	0.00178439	0.0528884	0.0942135	0.00206737	0.00164618	0.00147695	0.0019327	0.0018094	0.0017175	0.00190724	0.00153002	0.00149583	0.00197639	0.00171178	0.00217715	0.10442	0.0017594	0.00184708	0.00187179	0.00156865	0.0239247	0.00166568
IGHV5-78	0.00181829	0.00161155	0.00173287	0.00180546	1.23071	0.00172935	0.268405	0.0020118	0.0018832	0.00179382	0.00185386	0.79376	0.00186647	0.00184535	0.00167775	0.447518	0.00169063	0.0016801	1.1117	0.0016623	0.317535	0.00177186	0.00174792	0.311048	0.0016617	0.00181967	0.850003	0.403539	0.00162711	0.00183232	0.00206737	0.00164618	0.00147695	0.0019327	0.378236	0.348439	0.00190724	0.719589	0.00149583	0.00197639	0.312675	0.00217715	0.00188869	0.0017594	0.68982	0.00187179	0.00156865	0.0239247	0.364459
SETP14	0.389879	0.485314	0.405392	0.267864	0.529927	0.935742	0.56466	0.198413	0.225954	0.447911	0.652304	0.452888	0.431398	0.515652	0.620709	0.75074	0.528114	0.801522	0.465934	0.499977	0.507679	0.469524	0.271781	0.467855	0.422507	0.283932	0.72863	0.706703	0.472186	0.345787	0.713243	0.280858	0.495249	0.299529	0.368054	0.794886	0.102066	0.587887	0.815556	0.428856	0.669393	0.247938	0.532112	0.842629	0.166825	0.393693	0.688706	0.0239247	0.529392
CLPSL2	0.00181829	0.00161155	0.00173287	0.00180546	0.0016421	0.00172935	0.00162229	0.0020118	0.0018832	0.00179382	0.00185386	0.00202472	0.00186647	0.00184535	0.00167775	0.00190584	0.00169063	0.0016801	0.00166251	0.0016623	0.00170121	0.00177186	0.199959	0.00158663	0.0016617	0.00181967	0.00151028	0.00178439	0.00162711	0.00183232	0.00206737	0.00164618	0.00147695	0.0019327	0.0018094	0.0017175	0.00190724	0.00153002	0.00149583	0.00197639	0.00171178	0.00217715	0.00188869	0.0017594	0.00184708	0.00187179	0.00156865	0.0239247	0.00166568
AL451105.1	0.00181829	0.00161155	0.00173287	0.00180546	0.0016421	0.00172935	0.00162229	0.0020118	0.0018832	0.00179382	0.00185386	0.00202472	0.00186647	0.00184535	0.00167775	0.00190584	0.00169063	0.0016801	0.00166251	0.0016623	0.00170121	0.00177186	0.00174792	0.00158663	0.0016617	0.00181967	0.00151028	0.00178439	0.00162711	0.00183232	0.00206737	0.00164618	0.00147695	0.0019327	0.0018094	0.0017175	0.00190724	0.00153002	0.00149583	0.00197639	0.00171178	0.00217715	0.00188869	0.0017594	0.00184708	0.00187179	0.00156865	0.0239247	0.00166568
MELTF	2.01024	1.86341	2.13014	2.22781	1.57438	1.58332	2.06631	2.53796	2.26438	2.36518	1.82459	1.31245	1.5227	1.81862	1.68277	2.21741	1.82636	1.83927	1.30752	1.80567	1.05622	1.33067	2.49072	1.861	1.84624	1.94052	1.70838	1.66737	1.32199	2.20474	1.70524	2.16764	1.60379	1.637	1.70105	1.66269	1.89126	1.63878	2.5713	1.43162	1.36817	2.03589	1.67419	0.842629	1.44702	1.92694	1.46793	0.0239247	1.86501
ZNF736P9Y	0.00181829	0.00161155	0.469003	0.00180546	0.765637	0.00172935	0.117682	0.0020118	0.57921	0.00179382	0.630105	1.06193	0.00186647	0.00184535	1.47715	0.00190584	0.518374	0.0016801	0.286492	0.57719	0.53704	0.282162	0.472055	0.431277	0.0016617	0.388123	0.422101	0.240645	0.416698	0.317941	0.00206737	0.47873	0.682296	0.286027	0.546088	0.0017175	0.00190724	0.476562	0.352928	0.500116	0.00171178	0.223343	0.00188869	0.0017594	0.581753	0.735078	0.00156865	0.0239247	0.371922
AC104785.1	0.336779	0.859015	0.863312	0.40892	0.395277	0.00172935	0.228638	0.275932	0.502272	0.599827	0.439426	1.05276	0.344403	0.579277	0.429621	0.403051	0.415767	0.0016801	0.31956	0.303676	0.109789	0.21625	0.594672	0.166801	0.57268	0.231307	0.625802	0.337516	0.648476	0.248912	0.368724	0.991794	0.531709	0.183171	0.0018094	0.0017175	0.00190724	0.253475	0.640393	0.00197639	0.443404	0.590561	0.29503	0.306242	0.137954	0.53798	0.0722613	0.0239247	0.280655
PTPRB	2.04884	0.956719	1.01159	1.12943	1.57438	1.59813	1.06409	1.57329	1.38297	1.43187	1.9343	1.61279	2.23318	6.58709	1.40899	1.54953	1.44368	1.52363	1.19155	2.0408	2.17823	1.06716	1.74899	1.27596	1.60619	1.15771	1.95251	1.56177	1.69006	1.88274	1.8842	2.16313	1.67538	1.17881	1.89735	1.87371	4.40533	0.977773	1.61353	1.27904	1.92344	1.62357	1.61054	1.33391	1.48773	1.13073	1.861	0.0239247	1.7397
AC116914.1	0.00181829	0.00161155	0.47694	0.00180546	0.0016421	0.18977	0.00162229	0.0020118	0.0018832	0.00179382	0.00185386	0.00202472	0.00186647	0.00184535	0.00167775	0.272671	0.00169063	0.0016801	0.163304	0.165191	0.00170121	0.702418	0.207383	0.00158663	0.16798	0.00181967	0.00151028	0.00178439	0.00162711	0.00183232	0.00206737	0.00164618	0.00147695	0.0019327	0.0018094	0.0017175	0.00190724	0.00153002	0.00149583	0.310754	0.00171178	0.00217715	0.00188869	0.0017594	0.00184708	0.00187179	0.23972	0.0239247	0.199879
AC023762.1	0.00181829	0.00161155	0.00173287	0.00180546	0.0016421	0.00172935	0.00162229	0.0020118	0.0018832	0.00179382	0.00185386	0.00202472	0.00186647	0.00184535	0.00167775	0.00190584	0.00169063	0.0016801	0.00166251	0.0016623	0.00170121	0.00177186	0.00174792	0.00158663	0.0016617	0.00181967	0.00151028	0.00178439	0.00162711	0.00183232	0.00206737	0.00164618	0.00147695	0.0019327	0.0018094	0.0017175	0.00190724	0.00153002	0.00149583	0.00197639	0.00171178	0.00217715	0.00188869	0.0017594	0.00184708	0.00187179	0.00156865	0.0239247	0.00166568
TMCO1	9.35892	8.09391	6.66553	6.74474	9.1697	10.8431	9.11872	6.20163	6.43152	9.44409	9.00904	9.65895	9.17792	8.6831	9.93705	8.3474	7.57992	9.3121	8.80826	8.22997	9.69969	7.79613	7.78867	7.33793	8.62616	7.72085	9.62345	9.4693	9.84862	7.92451	9.7337	6.69848	9.05397	10.0685	9.26118	10.5135	4.85255	9.00904	6.50172	9.57161	10.1824	5.75598	8.16712	10.7484	9.94168	9.01745	10.039	0.0239247	9.40014
MTND4LP2	0.00181829	0.00161155	0.00173287	0.00180546	0.0016421	0.00172935	0.00162229	0.0020118	0.0018832	0.00179382	0.00185386	0.00202472	0.00186647	0.00184535	0.00167775	0.00190584	0.00169063	0.0016801	0.00166251	0.0016623	0.00170121	0.00177186	0.00174792	0.00158663	0.0016617	0.00181967	0.00151028	0.00178439	0.00162711	0.00183232	0.00206737	0.00164618	0.00147695	0.0019327	0.0018094	0.0017175	0.00190724	0.00153002	0.00149583	0.00197639	0.00171178	0.00217715	0.00188869	0.0017594	0.00184708	0.00187179	0.00156865	0.0239247	0.00166568
RAB5C	11.9151	10.9502	8.91175	10.0629	11.7532	13.0479	11.6479	10.1581	8.96671	11.8497	11.536	11.4605	12.81	14.8453	12.7199	12.4986	11.0315	11.7661	11.9098	12.2854	12.1434	10.4814	11.3448	10.5446	12.0045	11.333	11.613	11.6974	12.2411	8.94949	12.3872	8.82744	12.2505	12.4351	12.3965	12.854	10.3359	12.094	11.038	12.154	11.8599	10.1643	11.3534	12.0045	11.8876	11.9046	11.7709	0.0239247	14.7918
NPBWR2	0.00181829	0.00161155	0.00173287	0.00180546	0.0016421	0.00172935	0.00162229	0.0020118	0.0018832	0.00179382	0.00185386	0.00202472	0.00186647	0.00184535	0.00167775	0.00190584	0.00169063	0.0016801	0.00166251	0.0016623	0.00170121	0.00177186	0.00174792	0.00158663	0.0016617	0.00181967	0.00151028	0.00178439	0.00162711	0.00183232	0.00206737	0.00164618	0.00147695	0.0019327	0.0018094	0.0017175	0.00190724	0.00153002	0.00149583	0.00197639	0.00171178	0.00217715	0.00188869	0.0017594	0.00184708	0.00187179	0.00156865	0.0239247	0.045706
UPP1	12.6667	16.9752	12.81	17.1061	8.92653	11.2125	11.1438	34.9038	21.7725	22.903	11.6479	12.8659	8.94311	9.93144	8.71265	11.9683	12.3035	24.9024	15.2476	10.8371	9.75716	24.0077	10.7961	20.4565	10.5943	20.8212	7.08155	9.65434	11.8779	27.3414	18.825	7.52647	6.33989	11.553	10.3118	13.7958	6.64569	11.9683	10.929	17.8928	9.24107	13.6057	21.9865	16.5879	14.4082	18.2883	12.4986	0.0239247	17.0789
AP001610.1	0.00181829	0.15543	0.0981651	0.0720042	0.0016421	0.00172935	0.00162229	0.102057	0.0786448	0.00179382	0.084071	0.122978	0.0761104	0.00184535	0.00167775	0.0964736	0.243108	0.103442	0.117477	0.0824067	0.155382	0.227553	0.0571492	0.00158663	0.155406	0.253298	0.00151028	0.0709733	0.0691939	0.219414	0.138678	0.160167	0.0226178	0.101847	0.112674	0.187558	0.00190724	0.0616215	0.173307	0.00197639	0.00171178	0.00217715	0.0882158	0.0649828	0.00184708	0.00187179	0.00156865	0.0239247	0.045706
AC093323.2	0.00181829	0.00161155	0.229249	0.00180546	0.0016421	0.112459	0.00162229	0.0020118	0.0018832	0.076048	0.142311	0.00202472	0.00186647	0.00184535	0.00167775	0.00190584	0.00169063	0.0016801	0.00166251	0.044353	0.0664403	0.0704899	0.0661521	0.154374	0.0016617	0.212888	0.0587398	0.00178439	0.00162711	0.00183232	0.00206737	0.00164618	0.101174	0.0019327	0.0772297	0.108084	0.0929785	0.0350973	0.00149583	0.121598	0.0656249	0.00217715	0.00188869	0.0649828	0.00184708	0.00187179	0.00156865	0.0239247	0.00166568
AC008760.1	3.12325	3.19391	2.57649	2.79085	2.10721	2.36096	1.86736	1.88668	3.67851	2.20821	1.73088	2.75401	2.25197	0.805536	2.66476	2.37992	2.22276	4.08044	2.36339	1.61007	2.84494	3.64505	1.2261	3.53562	2.35207	3.34638	1.80846	2.27373	2.65003	6.44201	2.85643	2.15715	2.10214	2.96937	2.0976	2.55573	1.3756	2.79895	2.77876	2.89386	2.25135	1.25782	3.1795	2.34254	2.46696	3.08942	2.20749	0.0239247	1.50005
ZNF815P	1.56133	0.83932	1.27526	1.28826	1.59208	1.36496	1.3138	1.25457	1.11283	1.13566	0.704514	1.39527	0.744776	1.14556	1.38486	0.849156	1.33843	0.995429	1.62925	1.45581	1.54466	1.26301	0.72863	0.893656	1.10892	0.613097	1.23895	1.46449	1.15985	1.18782	0.594817	1.02562	1.34401	1.53966	1.43368	1.51334	0.696299	1.12539	1.10562	1.31458	1.36274	1.54981	1.66807	1.51105	1.5298	1.11571	1.35025	0.0239247	1.11571
CEBPE	0.0563603	0.0309019	0.0416447	0.0539177	0.077033	0.0622173	0.130906	0.120928	0.066006	0.00179382	0.00185386	0.00202472	0.101615	0.269879	0.00167775	0.00190584	0.0366711	0.103442	0.100555	0.0532515	0.00170121	0.081837	0.100262	0.166801	0.0016617	0.0884507	0.130906	0.0582991	0.0254557	0.00183232	0.111485	0.029212	0.03042	0.0019327	0.0522809	0.0017175	0.074475	0.0757696	0.0288558	0.00197639	0.0402073	0.00217715	0.0717061	0.0017594	0.0725151	0.0687557	0.0229715	0.0239247	0.347192
TRABD2B	1.23543	2.0657	0.523393	1.03475	0.558184	0.745868	0.927121	1.78025	0.650973	0.768888	1.07457	0.692835	1.72609	2.45078	0.429621	1.14705	1.07731	0.46083	0.585511	0.980225	0.687415	0.694124	0.930534	0.67346	0.728539	0.856205	1.03527	0.770963	1.27441	0.760423	1.09792	1.17707	0.947568	0.356071	0.918003	0.847092	2.17228	0.553413	1.54823	0.724853	0.800176	1.31663	0.674459	0.892828	0.660341	0.419543	0.563001	0.0239247	0.917866
RPL36P2	0.00181829	0.00161155	0.00173287	0.00180546	0.0016421	0.00172935	0.00162229	0.0020118	0.0018832	0.00179382	0.383622	0.00202472	0.00186647	0.00184535	0.00167775	0.00190584	0.00169063	0.0016801	0.00166251	0.0016623	0.00170121	0.00177186	0.00174792	0.00158663	0.0016617	0.00181967	0.00151028	0.00178439	0.00162711	0.00183232	0.00206737	0.00164618	0.00147695	0.0019327	0.0018094	0.0017175	0.00190724	0.00153002	0.00149583	0.00197639	0.00171178	0.00217715	0.00188869	0.0017594	0.00184708	0.00187179	0.00156865	0.0239247	0.00166568
AC073534.1	0.178328	0.592561	0.179358	0.614161	0.374397	0.14396	0.238383	0.275932	0.34391	0.496969	0.130451	0.122978	0.128251	0.0828429	0.474337	0.0964736	0.508799	0.0633091	0.298408	0.0824067	0.442941	0.23862	0.313547	0.154374	0.280993	0.172557	0.223305	0.119376	0.28157	0.526746	0.459508	0.5734	0.246959	0.114354	0.214144	0.393309	0.547265	0.243254	0.56742	0.297797	0.381512	0.326289	0.266584	0.319343	0.00184708	0.144349	0.268405	0.0239247	0.251821
RPS3AP17	0.00181829	0.00161155	0.00173287	0.00180546	0.0016421	0.00172935	0.00162229	0.0020118	0.0018832	0.00179382	0.00185386	0.00202472	0.00186647	0.00184535	0.00167775	0.00190584	0.00169063	0.0016801	0.00166251	0.0016623	0.00170121	0.00177186	0.00174792	0.00158663	0.0016617	0.00181967	0.00151028	0.00178439	0.00162711	0.00183232	0.00206737	0.00164618	0.00147695	0.0019327	0.0018094	0.0017175	0.00190724	0.00153002	0.00149583	0.00197639	0.00171178	0.00217715	0.00188869	0.0017594	0.00184708	0.00187179	0.00156865	0.0239247	0.00166568
AC020914.3	0.00181829	0.00161155	0.00173287	0.00180546	0.0016421	0.00172935	0.00162229	0.0020118	0.0018832	0.00179382	0.00185386	0.00202472	0.00186647	0.00184535	0.00167775	0.00190584	0.00169063	0.0016801	0.00166251	0.0016623	0.00170121	0.00177186	0.00174792	0.00158663	0.0016617	0.00181967	0.00151028	0.00178439	0.00162711	0.00183232	0.00206737	0.00164618	0.00147695	0.0019327	0.0018094	0.0017175	0.00190724	0.00153002	0.00149583	0.00197639	0.00171178	0.00217715	0.00188869	0.0017594	0.00184708	0.00187179	0.00156865	0.0239247	0.00166568
AC244157.1	0.00181829	0.00161155	0.00173287	0.00180546	0.0016421	0.00172935	0.00162229	0.0020118	0.0018832	0.00179382	0.00185386	0.00202472	0.00186647	0.00184535	0.00167775	0.00190584	0.00169063	0.0016801	0.00166251	0.0016623	0.00170121	0.00177186	0.00174792	0.00158663	0.0016617	0.00181967	0.00151028	0.00178439	0.00162711	0.00183232	0.00206737	0.00164618	0.00147695	0.0019327	0.0018094	0.0017175	0.00190724	0.00153002	0.00149583	0.00197639	0.00171178	0.00217715	0.00188869	0.0017594	0.00184708	0.00187179	0.00156865	0.0239247	0.00166568
PSPC1P1	0.357974	0.15543	0.109883	0.00180546	0.25349	0.269759	0.187246	0.0020118	0.140137	0.910652	0.00185386	0.203448	0.243049	0.00184535	0.579277	0.323277	2.31508	0.145236	0.00166251	0.173573	0.746047	0.314701	0.00174792	0.868764	0.0953049	0.00181967	0.00151028	0.629547	0.147006	0.260615	0.00206737	0.079944	0.920886	0.0019327	0.224898	0.108084	0.00190724	0.102544	0.387854	0.00197639	0.358214	0.00217715	0.546088	0.110525	2.15939	0.00187179	0.0722613	0.0239247	0.00166568
AL645608.7	1.32483	1.1027	1.04535	1.79747	0.702418	1.45194	1.15806	3.46041	2.2429	1.00937	0.567292	0.54897	1.20254	0.306879	0.781074	1.94787	0.997947	1.04707	0.35659	0.600436	0.363999	1.45411	1.13374	0.354387	2.07037	0.414371	0.835257	0.527465	1.48795	1.25277	0.627742	1.36301	0.522992	1.57829	1.17078	0.749882	0.707937	1.22279	1.67072	0.758625	1.15585	1.37769	1.40211	1.03884	1.44702	0.618648	0.658642	0.0239247	0.451394
KLK10	29.2924	34.4493	21.2888	24.3025	37.7135	36.7849	39.3797	31.6876	31.6876	29.8128	22.1469	32.564	18.2212	15.9644	30.2662	22.4477	29.2924	43.3232	24.4989	18.4271	43.6281	44.7399	14.9103	32.9752	25.8339	21.3763	25.8339	31.9427	33.1053	30.1561	45.5898	18.1668	17.658	28.1543	39.8261	35.2131	3.08283	27.7911	31.4507	24.8313	21.0456	28.7729	25.5458	31.2261	45.2882	34.9038	32.1745	0.0239247	43.6281
MRPL57P7	0.00181829	0.00161155	0.00173287	0.00180546	0.0016421	0.00172935	0.00162229	0.0020118	0.0018832	0.00179382	0.00185386	0.00202472	0.00186647	0.00184535	0.00167775	0.00190584	0.00169063	0.0016801	0.00166251	0.0016623	0.00170121	0.00177186	0.00174792	0.00158663	0.0016617	0.00181967	0.00151028	0.00178439	0.00162711	0.00183232	0.00206737	0.00164618	0.00147695	0.0019327	0.0018094	0.0017175	0.00190724	0.00153002	0.00149583	0.00197639	0.00171178	0.00217715	0.00188869	0.0017594	0.00184708	0.00187179	0.00156865	0.0239247	0.00166568
KDM5B	6.01601	5.58559	5.29372	4.70811	5.181	4.31623	4.54585	4.89702	4.87985	5.05962	4.55297	6.91359	3.83	3.21041	4.70599	5.17852	5.09397	5.21789	5.66733	4.86814	5.62361	6.84938	3.85283	4.29525	5.18727	5.76201	5.2855	5.18972	5.65959	6.78983	5.08559	4.49258	6.78873	6.03801	4.90551	4.52586	2.69237	5.11706	5.03376	5.95898	5.75132	5.46938	6.4289	6.31064	5.94707	4.53421	6.94496	0.0239247	3.56146
STPG1	2.53084	2.98936	2.9436	2.05204	2.38823	2.56732	2.74645	3.13409	2.41758	2.75234	2.18513	2.19961	2.229	2.00301	2.05204	2.2287	2.37992	2.68435	2.57471	2.37806	2.65891	2.6633	2.39556	2.72895	2.62406	2.74705	1.9343	2.63648	2.26438	2.6325	2.16402	1.99354	2.49253	2.33167	2.44568	2.21794	1.72776	1.86316	2.07596	2.4806	2.58714	2.65131	2.88043	3.04868	2.16374	2.18453	2.66115	0.0239247	2.08192
RPS3AP37	0.00181829	0.0536384	0.0859025	0.100467	0.0016421	0.00172935	0.00162229	0.0020118	0.115564	0.00179382	0.119262	0.00202472	0.00186647	0.00184535	0.0678043	0.13619	0.00169063	0.0016801	0.00166251	0.0016623	0.00170121	0.00177186	0.00174792	0.00158663	0.0643082	0.00181967	0.00151028	0.00178439	0.00162711	0.00183232	0.00206737	0.00164618	0.03042	0.0019327	0.0018094	0.0017175	0.112063	0.00153002	0.00149583	0.00197639	0.00171178	0.00217715	0.00188869	0.0017594	0.00184708	0.00187179	0.0510847	0.0239247	0.00166568
AC004951.3	0.434017	0.570721	0.747368	0.401511	0.576036	0.18977	0.207864	0.526896	0.431526	0.608009	0.272758	0.310123	0.488566	0.116422	0.579277	0.559517	0.992137	0.649667	0.638223	0.181583	0.864573	0.648249	0.271781	0.274788	0.528483	0.526428	0.238496	0.689077	0.416698	1.11775	0.368724	0.318801	0.299387	0.654496	0.378236	0.506141	0.344818	0.383838	0.838858	0.370372	0.502909	0.653995	0.793604	0.522676	0.7086	0.609756	0.863132	0.0239247	0.169241
AC011530.1	0.217765	0.00161155	0.469003	0.381947	0.305307	0.18977	0.00162229	0.0020118	0.0018832	0.00179382	0.374194	0.46909	0.373902	0.00184535	0.00167775	0.906187	0.275181	0.220426	0.218683	0.0016623	0.198201	0.180514	0.00174792	0.00158663	0.0016617	0.542507	0.0817183	0.00178439	0.00162711	0.00183232	0.334259	0.00164618	0.00147695	0.286027	0.0018094	0.0017175	0.00190724	0.00153002	0.14339	0.297797	0.176871	0.531294	0.252329	0.0017594	0.23313	0.00187179	0.00156865	0.0239247	0.00166568
MIR4292	0.00181829	0.00161155	0.00173287	0.00180546	0.0016421	0.00172935	0.00162229	0.0020118	0.0018832	0.00179382	0.00185386	0.00202472	0.00186647	0.00184535	0.00167775	0.00190584	0.00169063	0.0016801	0.00166251	0.0016623	0.00170121	0.00177186	0.00174792	0.00158663	0.0016617	0.00181967	0.00151028	0.00178439	0.00162711	0.00183232	0.00206737	0.00164618	0.00147695	0.0019327	0.0018094	0.0017175	0.00190724	0.00153002	0.00149583	0.00197639	0.00171178	0.00217715	0.00188869	0.0017594	0.00184708	0.00187179	0.00156865	0.0239247	0.00166568
MIR1184-2	0.00181829	0.00161155	0.00173287	0.00180546	0.0016421	0.00172935	0.00162229	0.0020118	0.0018832	0.00179382	0.00185386	0.00202472	0.00186647	0.00184535	0.00167775	0.00190584	0.00169063	0.0016801	0.00166251	0.0016623	0.00170121	0.00177186	0.00174792	0.00158663	0.0016617	0.00181967	0.00151028	0.00178439	0.00162711	0.00183232	0.00206737	0.00164618	0.00147695	0.0019327	0.0018094	0.0017175	0.00190724	0.00153002	0.00149583	0.00197639	0.00171178	0.00217715	0.00188869	0.0017594	0.00184708	0.00187179	0.00156865	0.0239247	0.00166568
PTPRH	0.110621	0.145443	0.217898	0.0814513	0.10818	1.8082	0.526175	0.325448	0.179458	0.281659	0.53876	0.341566	0.208074	0.399149	0.630661	0.162369	0.108056	1.34448	0.0387303	0.0727536	0.453099	0.0704899	0.0571492	1.77112	0.753227	0.162323	0.0920498	0.0951957	0.668889	0.238652	1.52415	0.175531	0.257832	0.381419	0.553181	0.225697	0.334937	1.0392	0.224103	0.134236	0.0521844	0.302416	0.151374	0.126101	0.310167	1.74093	0.163022	0.0239247	0.522053
AL591416.1	0.00181829	0.00161155	0.00173287	0.00180546	0.0016421	0.00172935	0.00162229	0.0020118	0.0018832	0.00179382	0.00185386	0.00202472	0.00186647	0.00184535	0.00167775	0.00190584	0.00169063	0.0016801	0.00166251	0.0016623	0.00170121	0.00177186	0.00174792	0.00158663	0.0016617	0.00181967	0.00151028	0.00178439	0.00162711	0.00183232	0.00206737	0.00164618	0.00147695	0.0019327	0.0018094	0.0017175	0.00190724	0.00153002	0.00149583	0.00197639	0.00171178	0.00217715	0.00188869	0.0017594	0.00184708	0.00187179	0.00156865	0.0239247	0.00166568
PCMTD1	5.41917	5.15976	4.86878	5.08614	4.81779	4.0652	4.21825	4.5321	4.93987	4.65777	5.43207	5.69825	5.37892	6.42717	4.21175	4.53674	4.78245	4.59246	6.25715	4.93213	5.69296	5.24366	4.74758	3.95911	4.8601	5.66883	4.69263	4.75274	5.06444	6.26985	4.58135	4.77748	5.46221	5.10852	5.06724	4.78101	5.52874	5.06444	4.76819	5.36355	5.05962	4.54283	5.34442	5.89606	4.75486	3.91485	4.88037	0.0239247	3.37853
AL121957.1	0.00181829	0.00161155	0.00173287	0.00180546	0.0016421	0.00172935	0.00162229	0.0020118	0.0018832	0.292112	0.00185386	0.00202472	0.373902	0.00184535	0.00167775	0.00190584	0.00169063	0.291654	0.00166251	0.0016623	0.00170121	0.00177186	0.00174792	0.00158663	0.0016617	0.00181967	0.00151028	0.00178439	0.00162711	0.00183232	0.00206737	0.00164618	0.00147695	0.0019327	0.0018094	0.0017175	0.00190724	0.188205	0.00149583	0.00197639	0.00171178	0.00217715	0.00188869	0.0017594	0.00184708	0.00187179	0.00156865	0.0239247	0.00166568
AC004925.1	0.288775	0.22025	0.144737	0.164145	0.136863	0.3759	0.0585571	0.102057	0.066006	0.249882	0.428856	0.341566	0.168742	0.116422	0.189144	0.162369	0.0946877	0.185721	0.247174	0.310328	0.198201	0.133042	0.0485971	0.129366	0.219246	0.212888	0.20553	0.0951957	0.118323	0.144147	0.278137	0.190128	0.414328	0.0752022	0.125371	0.121824	0.207864	0.232007	0.111663	0.310754	0.0922062	0.19837	0.168855	0.173079	0.166825	0.261988	0.312675	0.0239247	0.158854
OR14A16	0.00181829	0.00161155	0.00173287	0.00180546	0.0016421	0.00172935	0.00162229	0.0020118	0.0018832	0.00179382	0.00185386	0.00202472	0.00186647	0.00184535	0.00167775	0.00190584	0.00169063	0.0016801	0.00166251	0.0016623	0.00170121	0.00177186	0.00174792	0.00158663	0.0016617	0.00181967	0.00151028	0.00178439	0.00162711	0.00183232	0.00206737	0.00164618	0.00147695	0.0019327	0.0018094	0.0017175	0.00190724	0.00153002	0.00149583	0.00197639	0.00171178	0.00217715	0.00188869	0.0017594	0.00184708	0.00187179	0.00156865	28.4158	0.00166568
NDUFS5P6	0.00181829	0.00161155	0.00173287	0.00180546	0.0016421	0.00172935	0.00162229	0.0020118	0.0018832	0.00179382	0.00185386	0.00202472	0.00186647	0.00184535	0.00167775	0.00190584	0.00169063	0.0016801	0.00166251	0.0016623	0.00170121	0.00177186	0.00174792	0.00158663	0.0016617	0.00181967	0.00151028	0.00178439	0.00162711	0.00183232	0.00206737	0.00164618	0.00147695	0.0019327	0.0018094	0.0017175	0.00190724	0.00153002	0.00149583	0.00197639	0.00171178	0.00217715	0.00188869	0.0017594	0.00184708	0.00187179	0.00156865	0.0239247	0.00166568
AACSP1	0.399834	0.108551	0.168196	0.172754	0.405354	0.269759	0.187246	0.0825081	0.421488	0.260541	0.167719	0.275375	0.19487	0.105399	0.203115	0.162369	0.490111	0.103442	0.163304	0.165191	0.647235	0.120234	0.162204	0.129366	0.16798	0.120098	0.196775	0.425771	0.102062	0.175165	0.0971338	0.051932	0.309053	0.257763	0.434237	0.237904	0.0578779	0.128063	0.0383621	0.391878	0.264863	0.128872	0.370528	0.142388	0.383945	0.0840617	0.145624	0.0239247	0.045706
GLRA3	0.0447465	0.0237913	0.00173287	0.0395945	0.0259124	0.00172935	0.0245327	0.0825081	0.0018832	0.00179382	0.0495096	0.0769239	0.00186647	0.0480479	0.00167775	0.00190584	0.00169063	0.0296334	0.0279483	0.0257609	0.030899	0.00177186	0.0341434	0.0292147	0.0275093	0.00181967	0.00151028	0.00178439	0.00162711	0.00183232	0.00206737	0.0248914	0.0183466	0.0019327	0.0424398	0.0017175	0.300105	0.00153002	0.00149583	0.00197639	0.00171178	0.00217715	0.0571983	0.0386915	0.00184708	0.00187179	0.00156865	0.0239247	0.00166568
AC002128.1	0.871384	1.18058	1.12914	0.771144	0.692948	0.664261	0.587459	0.459258	0.502272	0.785355	0.805643	0.808314	0.544191	0.219676	0.745181	1.28119	0.859613	1.20117	0.773544	0.69142	0.707937	1.25671	0.83897	1.1445	0.906295	0.96064	0.775105	0.868407	1.02163	0.865841	0.594817	1.02562	0.933051	0.84284	0.71456	0.854302	0.567541	0.873438	0.654851	0.661825	0.620314	0.550865	0.92567	0.650196	0.848455	0.764375	0.886541	0.0239247	0.522053
AC112907.2	0.00181829	0.00161155	0.277029	0.00180546	0.0016421	0.00172935	0.00162229	0.0020118	0.0018832	0.00179382	0.00185386	0.00202472	0.00186647	0.00184535	0.00167775	0.00190584	0.00169063	0.0016801	0.00166251	0.0016623	0.264031	0.00177186	0.291072	0.00158663	0.0016617	0.00181967	0.159818	0.32502	0.00162711	0.00183232	0.00206737	0.00164618	0.00147695	0.0019327	0.0018094	0.0017175	0.300105	0.00153002	0.00149583	0.00197639	0.00171178	0.00217715	0.00188869	0.0017594	0.00184708	0.00187179	0.17858	0.0239247	0.289854
FRMD8	5.9988	5.52044	6.08725	5.66525	4.96551	5.33222	4.84339	6.73643	7.43223	5.00105	5.7674	5.94275	4.23545	4.47705	6.18684	6.75332	5.29686	7.93235	4.8601	5.24118	6.19652	7.21492	5.09276	7.89226	5.77285	5.60727	5.44857	5.52455	5.36481	6.07051	7.53313	6.06513	6.82706	6.26257	5.97543	5.9707	3.8157	5.48419	8.42906	8.11668	5.58132	8.69091	6.51836	6.88497	6.55886	7.51307	5.54324	0.0239247	5.56425
AL049870.1	0.00181829	0.00161155	0.00173287	0.00180546	0.0016421	0.00172935	0.00162229	0.0020118	0.0018832	0.00179382	0.00185386	0.00202472	0.00186647	0.00184535	0.00167775	0.00190584	0.00169063	0.0016801	0.00166251	0.0016623	0.00170121	0.00177186	0.00174792	0.00158663	0.0016617	0.347591	0.00151028	0.00178439	0.00162711	0.00183232	0.00206737	0.00164618	0.00147695	0.0019327	0.345494	0.0017175	0.344818	0.00153002	0.00149583	0.00197639	0.00171178	0.00217715	0.00188869	0.0017594	0.00184708	0.00187179	0.00156865	0.0239247	0.00166568
HELZ2	3.44543	2.79114	3.08283	2.57502	2.56567	3.84911	2.80435	3.60715	2.92194	2.09349	2.9139	3.30376	2.21381	2.75067	3.27499	4.67118	1.78442	5.0873	2.7015	2.59875	2.7009	2.76971	1.97532	4.0414	2.78226	2.09831	2.49072	2.87699	3.21709	2.67838	6.56246	2.94226	2.86876	3.52905	3.17291	3.2299	3.12424	3.50286	2.61563	3.26629	3.1273	3.15186	3.82244	2.92754	3.24839	4.72354	3.36078	0.0239247	4.57731
COX7A2P2	0.00181829	0.00161155	0.00173287	0.00180546	0.0016421	0.00172935	0.00162229	0.0020118	0.0018832	0.00179382	0.00185386	0.00202472	0.00186647	0.00184535	0.00167775	0.00190584	0.00169063	0.0016801	0.00166251	0.0016623	0.00170121	0.00177186	0.00174792	0.00158663	0.0016617	0.00181967	0.00151028	0.00178439	0.00162711	0.00183232	0.00206737	0.00164618	0.00147695	0.0019327	0.0018094	0.0017175	0.00190724	0.00153002	0.00149583	0.00197639	0.00171178	0.00217715	0.00188869	0.0017594	0.00184708	0.00187179	0.00156865	0.0239247	0.00166568
MINDY4	1.27139	1.18839	1.46167	1.33067	0.773197	1.30884	1.24812	1.38916	1.20157	1.43757	1.70497	1.24261	2.11566	1.70132	0.996632	1.35495	1.18108	1.17451	1.2149	1.74372	1.21467	1.2444	1.33432	1.24351	1.17987	1.27554	1.29299	1.19751	1.37599	1.16552	1.44056	1.12771	1.19812	1.04858	1.21323	1.07427	4.39736	1.32023	1.2368	0.997512	1.06675	0.912629	1.99325	1.22569	1.10936	0.864402	1.38509	0.0239247	1.49647
MAP2K7	4.78397	5.38335	5.181	5.41269	4.69161	4.30998	4.46093	4.99117	5.25239	4.40335	4.53722	4.17511	3.75144	4.06786	4.80808	5.27229	4.72093	4.84011	4.64318	4.96053	5.11879	5.38204	4.52672	4.64734	4.92683	5.23595	5.08148	4.94153	4.78245	4.92287	4.27432	7.07133	5.33923	4.6421	4.55046	4.64154	5.49419	4.71658	4.93808	4.9727	4.78101	5.52676	5.66883	5.58775	5.04745	5.15189	4.10435	0.0239247	4.4398
RPL7P37	0.00181829	0.0536384	0.00173287	0.00180546	0.0016421	0.00172935	0.00162229	0.0020118	0.0018832	0.00179382	0.00185386	0.00202472	0.00186647	0.00184535	0.00167775	0.00190584	0.00169063	0.0016801	0.00166251	0.0016623	0.00170121	0.00177186	0.00174792	0.00158663	0.0016617	0.00181967	0.00151028	0.00178439	0.00162711	0.00183232	0.00206737	0.00164618	0.00147695	0.0019327	0.0018094	0.0017175	0.00190724	0.00153002	0.00149583	0.00197639	0.00171178	0.00217715	0.00188869	0.0017594	0.00184708	0.00187179	0.00156865	0.0239247	0.00166568
AC013733.2	0.00181829	0.00161155	0.00173287	0.00180546	0.0016421	0.00172935	0.00162229	0.0020118	0.0018832	0.00179382	0.00185386	0.00202472	0.00186647	0.00184535	0.00167775	0.00190584	0.00169063	0.0016801	0.00166251	0.0016623	0.00170121	0.00177186	0.00174792	0.00158663	0.0016617	0.00181967	0.00151028	0.00178439	0.00162711	0.00183232	0.00206737	0.00164618	0.00147695	0.0019327	0.0018094	0.0017175	0.00190724	0.00153002	0.00149583	0.00197639	0.00171178	0.00217715	0.00188869	0.0017594	0.00184708	0.00187179	0.00156865	0.0239247	0.00166568
SMIM32	0.205429	0.00161155	0.00173287	0.00180546	0.0346467	0.00172935	0.0443794	0.0020118	0.179458	0.00179382	0.0597542	0.00202472	0.0887058	0.00184535	0.00167775	0.00190584	0.156038	0.0016801	0.0279483	0.0296334	0.0955758	0.326332	0.0485971	0.0393653	0.0016617	0.00181967	0.00151028	0.00178439	0.0254557	0.0942135	0.00206737	0.029212	0.00147695	0.0019327	0.0522809	0.0017175	0.121647	0.0205505	0.00149583	0.0968	0.00171178	0.302416	0.00188869	0.0017594	0.058843	0.0687557	0.00156865	0.0239247	0.00166568
ZNF767P	3.62663	4.5066	4.90088	4.61515	3.00554	2.77003	2.93678	3.28231	3.87443	3.509	3.43331	3.48624	3.22426	2.91984	3.13584	2.84757	4.25027	2.97863	4.04408	4.28564	3.68825	3.88493	4.3814	4.15179	4.04408	4.3949	4.02939	3.67666	3.51344	4.20873	2.63711	5.87607	4.59088	3.69449	2.8754	2.81545	5.37373	3.73128	4.23818	3.04586	3.52905	3.68992	4.20631	3.64141	3.4469	2.94788	3.60013	0.0239247	3.08351
AC010376.1	0.00181829	0.00161155	0.00173287	0.00180546	0.0016421	0.00172935	0.00162229	0.0020118	0.0018832	0.00179382	0.00185386	0.00202472	0.00186647	0.00184535	0.00167775	0.00190584	0.00169063	0.0016801	0.00166251	0.0016623	0.00170121	0.00177186	0.00174792	0.00158663	0.0016617	0.00181967	0.00151028	0.00178439	0.00162711	0.00183232	0.00206737	0.00164618	0.00147695	0.0019327	0.0018094	0.0017175	0.00190724	0.00153002	0.00149583	0.00197639	0.00171178	0.00217715	0.00188869	0.0017594	0.00184708	0.00187179	0.00156865	0.0239247	0.00166568
AC023824.2	0.00181829	0.00161155	0.00173287	0.00180546	0.162395	0.00172935	0.00162229	0.0020118	0.0018832	0.00179382	0.00185386	0.00202472	0.00186647	0.00184535	0.00167775	0.00190584	0.00169063	0.0016801	0.00166251	0.0016623	0.00170121	0.00177186	0.00174792	0.00158663	0.0016617	0.00181967	0.00151028	0.00178439	0.00162711	0.00183232	0.00206737	0.00164618	0.00147695	0.0019327	0.0018094	0.0017175	0.00190724	0.00153002	0.00149583	0.00197639	0.00171178	0.00217715	0.00188869	0.0017594	0.00184708	0.00187179	0.00156865	0.0239247	0.00166568
AL021395.1	0.00181829	0.0237913	0.00173287	0.045894	0.0016421	0.00172935	0.00162229	0.0020118	0.0018832	0.00179382	0.00185386	0.00202472	0.00186647	0.00184535	0.00167775	0.00190584	0.00169063	0.0016801	0.00166251	0.0016623	0.00170121	0.081837	0.00174792	0.00158663	0.0016617	0.00181967	0.00151028	0.00178439	0.00162711	0.00183232	0.00206737	0.00164618	0.03042	0.0019327	0.0018094	0.0017175	0.00190724	0.00153002	0.00149583	0.00197639	0.00171178	0.114337	0.00188869	0.0017594	0.00184708	0.00187179	0.00156865	0.0239247	0.00166568
GRIP1	2.3796	1.30389	1.18759	1.60463	2.51367	1.77039	1.36519	0.746957	1.03554	1.6756	1.8714	1.76879	1.03693	0.923378	2.17686	1.95366	1.58332	1.95886	1.69878	1.45581	2.08776	1.5418	1.60852	1.18839	1.5298	1.87198	1.40094	2.46387	1.59964	1.11191	1.7397	1.31245	1.89605	2.21261	1.50744	2.24491	0.657324	1.75054	1.17751	1.52128	1.75992	1.46538	1.69955	1.63374	1.6701	1.34166	2.13096	0.0239247	1.22742
RPS29P12	0.00181829	0.00161155	0.00173287	0.00180546	0.0016421	0.00172935	0.00162229	0.0020118	0.0018832	0.00179382	0.00185386	0.00202472	0.00186647	0.00184535	0.00167775	0.00190584	0.00169063	0.0016801	0.00166251	0.0016623	0.00170121	0.00177186	0.00174792	0.00158663	0.0016617	0.00181967	0.00151028	0.00178439	0.00162711	0.00183232	0.00206737	0.00164618	0.00147695	0.0019327	0.0018094	0.0017175	0.00190724	0.00153002	0.00149583	0.00197639	0.00171178	0.00217715	0.00188869	0.0017594	0.00184708	0.00187179	0.00156865	0.0239247	0.00166568
SRSF10P1	0.00181829	0.00161155	0.00173287	0.00180546	0.0016421	0.00172935	0.00162229	0.0020118	0.0018832	0.00179382	0.00185386	0.00202472	0.00186647	0.00184535	0.00167775	0.00190584	0.00169063	0.0016801	0.00166251	0.0016623	0.00170121	0.00177186	0.00174792	0.00158663	0.0016617	0.00181967	0.00151028	0.00178439	0.00162711	0.00183232	0.00206737	0.00164618	0.00147695	0.0019327	0.0018094	0.0813125	0.00190724	0.00153002	0.00149583	0.00197639	0.00171178	0.184105	0.120533	0.0017594	0.00184708	0.00187179	0.00156865	0.0239247	0.00166568
LINC01880	0.00181829	0.00161155	0.00173287	0.00180546	0.0016421	0.00172935	0.00162229	0.0020118	0.0018832	0.00179382	0.00185386	0.00202472	0.00186647	0.00184535	0.00167775	0.00190584	0.00169063	0.0016801	0.00166251	0.0016623	0.00170121	0.00177186	0.00174792	0.00158663	0.0016617	0.00181967	0.00151028	0.00178439	0.00162711	0.00183232	0.00206737	0.00164618	0.00147695	0.0019327	0.0018094	0.0017175	0.00190724	0.00153002	0.00149583	0.00197639	0.00171178	0.00217715	0.00188869	0.0017594	0.00184708	0.00187179	0.00156865	0.0239247	0.00166568
SNORD99	0.00181829	0.00161155	0.00173287	0.00180546	0.0016421	0.00172935	0.00162229	0.0020118	0.0018832	0.00179382	0.00185386	0.00202472	0.00186647	0.00184535	0.00167775	0.00190584	0.00169063	0.0016801	0.00166251	0.0016623	0.00170121	0.00177186	0.00174792	0.00158663	0.0016617	0.00181967	0.00151028	0.00178439	0.00162711	0.00183232	0.00206737	0.00164618	0.00147695	0.0019327	0.0018094	0.0017175	0.00190724	0.00153002	0.00149583	0.00197639	0.00171178	0.00217715	0.00188869	0.0017594	0.00184708	0.00187179	0.00156865	0.0239247	0.00166568
FP236315.1	0.577594	0.452148	0.817087	0.329884	0.446338	0.159332	0.130906	0.37723	0.901347	0.634757	0.493288	0.310123	0.219938	0.187434	0.579277	0.234719	0.891531	0.0016801	0.533133	0.42891	0.00170121	0.6763	0.162204	0.00158663	0.784651	0.183267	0.354214	0.337516	0.118323	0.606454	0.00206737	0.213145	0.758977	0.75402	0.658919	0.426788	0.317369	0.572554	0.193843	0.00197639	0.275808	0.31514	0.698895	0.988026	0.840279	0.365785	0.438901	0.0239247	0.289854
AC027369.4	0.00181829	0.00161155	0.00173287	0.00180546	0.0016421	0.00172935	0.00162229	0.0020118	0.0018832	0.00179382	0.00185386	0.00202472	0.00186647	0.00184535	0.00167775	0.00190584	0.00169063	0.0016801	0.00166251	0.0016623	0.00170121	0.00177186	0.00174792	0.00158663	0.0016617	0.00181967	0.00151028	0.00178439	0.00162711	0.00183232	0.00206737	0.00164618	0.00147695	0.0019327	0.0018094	0.0017175	0.00190724	0.00153002	0.00149583	0.00197639	0.00171178	0.00217715	0.00188869	0.0017594	0.00184708	0.00187179	0.00156865	0.0239247	0.00166568
NDUFAF4P4	0.00181829	0.00161155	0.00173287	0.00180546	0.0016421	0.00172935	0.00162229	0.0020118	0.0018832	0.00179382	0.00185386	0.00202472	0.00186647	0.00184535	0.130681	0.00190584	0.00169063	0.0016801	0.00166251	0.0016623	0.00170121	0.156387	0.00174792	0.00158663	0.0016617	0.162323	0.00151028	0.00178439	0.00162711	0.00183232	0.00206737	0.00164618	0.00147695	0.0019327	0.0018094	0.0017175	0.00190724	0.00153002	0.00149583	0.00197639	0.135303	0.00217715	0.00188869	0.142388	0.00184708	0.00187179	0.00156865	0.0239247	0.00166568
AC123904.2	0.00181829	0.00161155	0.00173287	0.00180546	0.0016421	0.00172935	0.00162229	0.0020118	0.0018832	0.00179382	0.00185386	0.00202472	0.00186647	0.00184535	0.00167775	0.00190584	0.00169063	0.0016801	0.00166251	0.0016623	0.00170121	0.00177186	0.00174792	0.00158663	0.0016617	0.00181967	0.00151028	0.00178439	0.00162711	0.00183232	0.00206737	0.00164618	0.00147695	0.0019327	0.0018094	0.0017175	0.00190724	0.00153002	0.00149583	0.00197639	0.00171178	0.00217715	0.00188869	0.0017594	0.00184708	0.00187179	0.00156865	0.0239247	0.00166568
VENTXP3	0.00181829	0.00161155	0.00173287	0.00180546	0.0016421	0.00172935	0.00162229	0.0020118	0.0018832	0.00179382	0.00185386	0.00202472	0.00186647	0.00184535	0.00167775	0.00190584	0.00169063	0.0016801	0.163304	0.0016623	0.00170121	0.00177186	0.00174792	0.00158663	0.0016617	0.00181967	0.00151028	0.00178439	0.00162711	0.00183232	0.00206737	0.00164618	0.00147695	0.0019327	0.0018094	0.0017175	0.00190724	0.00153002	0.00149583	0.00197639	0.00171178	0.00217715	0.00188869	0.0017594	0.00184708	0.00187179	0.00156865	0.0239247	0.00166568
SLC2A1	17.9216	15.7726	12.6667	14.8453	25.7718	19.9679	15.2886	19.595	16.8623	12.7639	21.0042	22.199	14.0388	9.61829	31.4507	20.8212	16.4606	24.9693	14.3329	19.0179	24.2427	30.5444	13.4892	15.7726	23.3746	19.3484	14.8777	17.8651	23.8696	34.7493	21.4123	8.86861	26.6572	19.2162	20.1942	25.7718	3.61998	20.3458	24.6279	21.6316	21.3763	11.3367	22.4477	16.1681	19.9679	22.3976	18.9816	0.0239247	17.135
ARMH2	0.00181829	0.00161155	0.00173287	0.00180546	0.0016421	0.00172935	0.00162229	0.0020118	0.0018832	0.00179382	0.00185386	0.00202472	0.00186647	0.00184535	0.00167775	0.122983	0.00169063	0.0016801	0.00166251	0.0016623	0.00170121	0.00177186	0.00174792	0.00158663	0.0016617	0.00181967	0.00151028	0.0951957	0.00162711	0.00183232	0.00206737	0.00164618	0.00147695	0.0019327	0.0018094	0.0017175	0.102066	0.00153002	0.00149583	0.00197639	0.00171178	0.00217715	0.00188869	0.0017594	0.00184708	0.00187179	0.00156865	0.0239247	0.109315
LEMD1-AS1	0.083753	0.0237913	0.0416447	0.045894	0.0922141	0.0348665	0.0875292	0.0020118	0.0018832	0.040308	0.00185386	0.0865597	0.0519548	0.00184535	0.028809	0.00190584	0.0946877	0.0296334	0.00166251	0.0257609	0.030899	0.0704899	0.0400176	0.0292147	0.0016617	0.00181967	0.0284338	0.0384218	0.0254557	0.0523334	0.0971338	0.029212	0.0183466	0.0752022	0.0772297	0.0326519	0.00190724	0.00153002	0.0734974	0.070734	0.0402073	0.00217715	0.0882158	0.0513433	0.0854314	0.0687557	0.0229715	0.0239247	0.00166568
AL360270.2	0.0976895	0.0409478	0.0629553	0.0539177	0.122459	0.0472257	0.0585571	0.0020118	0.0552636	0.0887699	0.0597542	0.134224	0.101615	0.0574615	0.130681	0.122983	0.0587448	0.0016801	0.0279483	0.0365244	0.030899	0.0704899	0.0400176	0.0393653	0.0643082	0.0426245	0.0469447	0.0709733	0.0857575	0.0730033	0.0971338	0.0248914	0.03042	0.0635173	0.0648049	0.0947881	0.0578779	0.0757696	0.0487489	0.0968	0.0521844	0.155575	0.0717061	0.0017594	0.0725151	0.100296	0.0344232	0.0239247	0.0717531
WNT1	0.00181829	0.0309019	0.0519237	0.00180546	0.077033	0.00172935	0.00162229	0.102057	0.0018832	0.141795	0.084071	0.00202472	0.0761104	0.0703489	0.0530682	0.00190584	0.00169063	0.145236	0.00166251	0.0365244	0.0521327	0.0586038	0.00174792	0.166801	0.0643082	0.0695163	0.261756	0.0709733	0.00162711	0.0730033	0.125211	0.0356433	0.00147695	0.153977	0.152788	0.0017175	0.00190724	0.102544	0.00149583	0.00197639	0.121124	0.00217715	0.00188869	0.0017594	0.125211	0.130203	0.0510847	0.0239247	0.00166568
AC104825.1	2.94759	3.95742	3.11677	3.53375	3.00857	1.87015	2.82515	3.03852	2.79271	3.55852	2.70833	2.8303	2.75962	1.55817	2.16641	3.6937	4.05719	1.41146	3.09544	1.96517	2.2707	2.58404	1.24415	2.56474	2.55102	3.07663	2.02974	2.00449	3.02725	2.5976	1.64243	2.47586	1.96124	2.59135	3.12558	2.20774	3.08283	3.99498	1.96044	2.47705	4.08886	3.61688	3.31834	3.9034	2.88369	2.87512	2.51953	0.0239247	1.01716
SNRPD2	19.2162	21.9001	26.8991	22.1469	24.1298	24.0738	27.0794	20.3458	17.0045	22.1469	21.6316	18.4837	18.6658	22.1469	23.0777	19.9326	18.0994	19.3833	19.8879	29.0795	20.4197	18.2601	30.7626	22.2476	21.6316	20.3831	25.7002	23.1319	23.0777	18.8934	19.4504	31.4507	23.3101	18.1132	21.8504	20.2723	28.6809	20.9349	23.8059	18.7605	21.3349	19.4184	17.9821	21.0456	22.6946	21.6876	21.5416	0.0239247	30.6627
AC024681.2	0.00181829	0.00161155	0.00173287	0.00180546	0.0016421	0.00172935	0.00162229	0.0020118	0.0018832	0.00179382	0.00185386	0.00202472	0.00186647	0.00184535	0.00167775	0.00190584	0.00169063	0.0016801	0.00166251	0.0016623	0.00170121	0.00177186	0.00174792	0.00158663	0.0016617	0.00181967	0.00151028	0.00178439	0.00162711	0.00183232	0.00206737	0.00164618	0.00147695	0.0019327	0.0018094	0.0017175	0.00190724	0.00153002	0.00149583	0.00197639	0.00171178	0.00217715	0.00188869	0.0017594	0.00184708	0.00187179	0.00156865	0.0239247	0.00166568
AC012414.4	0.00181829	0.0237913	0.00173287	0.00180546	0.0016421	0.00172935	0.00162229	0.0020118	0.0018832	0.00179382	0.00185386	0.00202472	0.00186647	0.00184535	0.00167775	0.00190584	0.00169063	0.0016801	0.00166251	0.0016623	0.00170121	0.00177186	0.00174792	0.00158663	0.0016617	0.00181967	0.00151028	0.00178439	0.00162711	0.00183232	0.00206737	0.00164618	0.00147695	0.0019327	0.0018094	0.0017175	0.00190724	0.0205505	0.00149583	0.00197639	0.0402073	0.00217715	0.00188869	0.0017594	0.00184708	0.00187179	0.00156865	0.0239247	0.00166568
AC134050.1	0.00181829	0.00161155	0.00173287	0.00180546	0.0471806	0.00172935	0.00162229	0.0020118	0.0018832	0.00179382	0.00185386	0.00202472	0.0887058	0.00184535	0.00167775	0.00190584	0.00169063	0.0633091	0.00166251	0.0016623	0.00170121	0.00177186	0.00174792	0.00158663	0.0016617	0.00181967	0.0587398	0.00178439	0.00162711	0.00183232	0.00206737	0.00164618	0.00147695	0.114354	0.0772297	0.0017175	0.00190724	0.0350973	0.0288558	0.00197639	0.00171178	0.00217715	0.00188869	0.0797931	0.00184708	0.100296	0.0344232	0.0239247	0.00166568
SUCLG2P4	0.00181829	0.00161155	0.00173287	0.00180546	0.0016421	0.00172935	0.00162229	0.0020118	0.0018832	0.00179382	0.00185386	0.00202472	0.00186647	0.00184535	0.00167775	0.00190584	0.00169063	0.0016801	0.00166251	0.0016623	0.00170121	0.00177186	0.00174792	0.00158663	0.0016617	0.00181967	0.00151028	0.00178439	0.00162711	0.00183232	0.00206737	0.00164618	0.00147695	0.0019327	0.0018094	0.0017175	0.00190724	0.00153002	0.00149583	0.00197639	0.00171178	0.00217715	0.00188869	0.0017594	0.00184708	0.00187179	0.00156865	0.0239247	0.00166568
MUSK	0.44475	0.937623	0.348439	0.416379	0.675759	0.737877	0.384518	0.67828	0.247739	0.335107	0.482738	0.836385	0.488566	0.805536	0.429621	0.284665	0.623094	1.09856	0.204985	0.633024	0.698323	0.21625	0.37063	0.393004	0.642141	0.786538	1.12116	0.558934	0.758884	0.402149	0.398529	1.93407	0.606546	0.596739	0.47491	0.593708	0.494683	0.587887	0.547135	0.510152	0.878969	1.53464	0.617561	0.110525	0.473702	0.644576	0.586415	0.0239247	0.329262
PTPN4	2.22276	1.5298	2.50704	1.57515	2.79733	2.51115	2.60764	1.63078	2.43533	2.17488	2.16256	3.15432	2.16402	1.27977	2.2734	1.70471	2.56765	1.39527	2.52508	2.44907	2.77206	3.89954	2.22606	2.56474	2.09323	1.33817	1.75109	2.9862	2.32354	3.40615	2.19071	1.44978	2.47941	2.57939	2.4424	2.34998	2.13988	1.95172	2.50057	2.35677	2.34011	2.62227	2.96808	2.4688	3.18052	1.76068	2.43714	0.0239247	1.67419
CDY1	0.0563603	0.00161155	0.00173287	0.00180546	0.0016421	0.00172935	0.00162229	0.0020118	0.0018832	0.0500431	0.00185386	0.00202472	0.00186647	0.00184535	0.00167775	0.00190584	0.00169063	0.0296334	0.00166251	0.0016623	0.00170121	0.00177186	0.00174792	0.0292147	0.0016617	0.00181967	0.00151028	0.00178439	0.00162711	0.00183232	0.00206737	0.00164618	0.00147695	0.0752022	0.0018094	0.0017175	0.00190724	0.00153002	0.00149583	0.00197639	0.0316598	0.00217715	0.00188869	0.0017594	0.00184708	0.00187179	0.00156865	0.0239247	0.00166568
AL591684.3	0.00181829	0.00161155	0.00173287	0.00180546	0.278681	0.00172935	0.00162229	0.42755	0.0018832	0.00179382	0.00185386	0.00202472	0.00186647	0.00184535	0.00167775	0.00190584	0.307133	0.372289	0.00166251	0.0016623	0.00170121	0.390229	0.00174792	0.00158663	0.0016617	0.37723	0.347249	0.403539	0.00162711	0.00183232	0.00206737	0.00164618	0.00147695	0.0019327	0.368054	0.0017175	0.00190724	0.220801	0.00149583	0.00197639	0.312675	0.00217715	0.00188869	0.333008	0.00184708	0.00187179	0.00156865	0.0239247	0.356397
LINC02317	0.00181829	0.00161155	0.00173287	0.00180546	0.0016421	0.00172935	0.00162229	0.0020118	0.0018832	0.00179382	0.00185386	0.00202472	0.00186647	0.00184535	0.00167775	0.00190584	0.00169063	0.0016801	0.00166251	0.0016623	0.00170121	0.00177186	0.00174792	0.00158663	0.0016617	0.00181967	0.00151028	0.00178439	0.00162711	0.00183232	0.00206737	0.00164618	0.00147695	0.0019327	0.0018094	0.0017175	0.00190724	0.00153002	0.00149583	0.00197639	0.00171178	0.00217715	0.00188869	0.0017594	0.00184708	0.00187179	0.00156865	0.0239247	0.00166568
SNRPCP20	0.00181829	0.00161155	0.00173287	0.00180546	0.0016421	0.00172935	0.00162229	0.0020118	0.0018832	0.00179382	0.00185386	0.00202472	0.00186647	0.00184535	0.00167775	0.00190584	0.00169063	0.0016801	0.00166251	0.0016623	0.00170121	0.00177186	0.00174792	0.00158663	0.0016617	0.00181967	0.00151028	0.00178439	0.00162711	0.00183232	0.00206737	0.00164618	0.00147695	0.0019327	0.0018094	0.0017175	0.00190724	0.00153002	0.00149583	0.00197639	0.00171178	0.00217715	0.00188869	0.0017594	0.00184708	0.00187179	0.00156865	0.0239247	0.00166568
POLR2LP1	0.00181829	0.00161155	0.00173287	0.00180546	0.0016421	0.00172935	0.00162229	0.0020118	0.0018832	0.00179382	0.00185386	0.00202472	0.00186647	0.00184535	0.00167775	0.00190584	0.00169063	0.0016801	0.00166251	0.0016623	0.00170121	0.00177186	0.00174792	0.00158663	0.0016617	0.00181967	0.00151028	0.00178439	0.00162711	0.00183232	0.00206737	0.00164618	0.00147695	0.0019327	0.0018094	0.0017175	0.00190724	0.00153002	0.00149583	0.00197639	0.00171178	0.00217715	0.00188869	0.0017594	0.00184708	0.00187179	0.00156865	0.0239247	0.00166568
APOOP4	0.00181829	0.00161155	0.00173287	0.00180546	0.0016421	0.00172935	0.0875292	0.0020118	0.0018832	0.292112	0.00185386	0.00202472	0.00186647	0.00184535	0.00167775	0.00190584	0.00169063	0.1238	0.0844215	0.0016623	0.375017	0.21625	0.00174792	0.166801	0.0016617	0.129647	0.00151028	0.228972	0.0691939	0.00183232	0.356855	0.00164618	0.00147695	0.183171	0.224898	0.0017175	0.00190724	0.00153002	0.00149583	0.184062	0.00171178	0.00217715	0.168855	0.384832	0.00184708	0.00187179	0.00156865	0.0239247	0.00166568
RNA5SP465	0.00181829	0.00161155	0.00173287	0.00180546	0.0016421	0.00172935	0.00162229	0.0020118	0.0018832	0.00179382	0.00185386	0.00202472	0.00186647	0.00184535	0.00167775	0.00190584	0.00169063	0.0016801	0.00166251	0.0016623	0.00170121	0.00177186	0.00174792	0.00158663	0.0016617	0.00181967	0.00151028	0.00178439	0.00162711	0.00183232	0.00206737	0.00164618	0.00147695	0.0019327	0.0018094	0.0017175	0.00190724	0.00153002	0.00149583	0.00197639	0.00171178	0.00217715	0.00188869	0.0017594	0.00184708	0.00187179	0.00156865	0.0239247	0.00166568
DUX4L5	0.00181829	0.00161155	0.00173287	0.00180546	0.0016421	0.00172935	0.00162229	0.0020118	0.0018832	0.00179382	0.00185386	0.00202472	0.00186647	0.00184535	0.00167775	0.00190584	0.00169063	0.0016801	0.00166251	0.0016623	0.00170121	0.00177186	0.00174792	0.00158663	0.0016617	0.00181967	0.00151028	0.00178439	0.00162711	0.00183232	0.00206737	0.00164618	0.00147695	0.0019327	0.0018094	0.0017175	0.00190724	0.00153002	0.00149583	0.00197639	0.00171178	0.00217715	0.00188869	0.0017594	0.00184708	0.00187179	0.00156865	0.0239247	0.00166568
AC093249.6	0.778015	1.20993	1.66136	0.705485	0.838098	1.37981	1.77248	2.36612	1.04206	1.1007	0.502455	0.239069	0.894861	1.29985	0.888705	0.877989	1.12215	0.833029	0.871242	0.46112	0.604196	0.390229	1.22223	1.00264	1.10028	1.31684	0.845136	0.843254	0.659177	0.889273	0.692948	1.02562	0.897902	0.890774	1.18514	1.15117	2.13988	1.19933	0.706177	0.428856	0.726435	1.55737	0.489844	0.744047	0.559206	1.09105	0.528411	0.0239247	1.27498
WASH4P	1.03902	1.47544	1.33892	0.551477	0.632571	0.857037	0.968512	1.95341	0.977917	1.3645	0.933882	1.75344	1.33768	0.797832	0.974657	0.877989	1.46398	1.17451	1.02562	0.891645	1.2282	1.37539	0.920056	1.44189	1.35981	0.422362	0.63081	1.01905	1.04788	0.877308	1.38386	0.779379	0.852016	1.18631	0.995944	0.623472	1.42485	1.07731	1.3391	1.31458	0.765514	1.84762	1.22841	0.627911	0.961995	2.0414	1.43302	0.0239247	1.08588
RNU6-175P	0.00181829	0.00161155	0.00173287	0.00180546	0.0016421	0.00172935	0.00162229	0.0020118	0.0018832	0.00179382	0.00185386	0.00202472	0.00186647	0.00184535	0.00167775	0.00190584	0.00169063	0.0016801	0.00166251	0.0016623	0.00170121	0.00177186	0.00174792	0.00158663	0.0016617	0.00181967	0.00151028	0.00178439	0.00162711	0.00183232	0.00206737	0.00164618	0.00147695	0.0019327	0.0018094	0.0017175	0.00190724	0.00153002	0.00149583	0.00197639	0.00171178	0.00217715	0.00188869	0.0017594	0.00184708	0.00187179	0.00156865	0.0239247	0.00166568
LZIC	4.02803	4.31721	4.05534	3.48888	4.1727	5.06322	4.38907	3.54291	3.16754	5.07801	4.52712	5.17586	4.09128	3.8195	4.41364	3.64309	3.82618	4.31489	4.36333	4.02844	4.41851	3.89035	3.8359	3.75433	4.39445	4.11843	4.37459	4.68692	4.68851	4.033	4.79252	2.91219	4.50753	3.85031	4.08635	5.02238	3.0906	4.19651	3.13893	4.43828	4.64318	2.92958	4.03211	4.87876	4.65347	3.86276	4.8315	0.0239247	4.59445
AL031710.1	0.00181829	0.00161155	0.00173287	0.00180546	0.0016421	0.00172935	0.00162229	0.0020118	0.0018832	0.00179382	0.00185386	0.00202472	0.00186647	0.00184535	0.00167775	0.00190584	0.00169063	0.0016801	0.00166251	0.0016623	0.00170121	0.00177186	0.00174792	0.00158663	0.0016617	0.00181967	0.00151028	0.00178439	0.00162711	0.186388	0.00206737	0.00164618	0.00147695	0.243697	0.0018094	0.0017175	0.00190724	0.00153002	0.00149583	0.00197639	0.00171178	0.00217715	0.00188869	0.0017594	0.00184708	0.00187179	0.00156865	0.0239247	0.00166568
PHKBP2	0.00181829	0.00161155	0.00173287	0.00180546	0.0016421	0.00172935	0.00162229	0.0020118	0.0018832	0.00179382	0.00185386	0.00202472	0.00186647	0.00184535	0.00167775	0.00190584	0.00169063	0.0016801	0.00166251	0.0016623	0.00170121	0.00177186	0.00174792	0.00158663	0.0016617	0.00181967	0.00151028	0.00178439	0.00162711	0.00183232	0.00206737	0.00164618	0.00147695	0.0019327	0.0018094	0.0017175	0.00190724	0.00153002	0.00149583	0.00197639	0.00171178	0.00217715	0.00188869	0.0017594	0.00184708	0.00187179	0.00156865	0.0239247	0.00166568
AC107015.1	0.00181829	0.00161155	0.00173287	0.00180546	0.0016421	0.00172935	0.00162229	0.0020118	0.0018832	0.00179382	0.00185386	0.00202472	0.00186647	0.00184535	0.00167775	0.00190584	0.00169063	0.0016801	0.00166251	0.0016623	0.00170121	0.00177186	0.00174792	0.00158663	0.0016617	0.00181967	0.00151028	0.00178439	0.00162711	0.00183232	0.00206737	0.00164618	0.00147695	0.0019327	0.0018094	0.0017175	0.00190724	0.00153002	0.00149583	0.00197639	0.00171178	0.00217715	0.00188869	0.0017594	0.00184708	0.00187179	0.00156865	0.0239247	0.00166568
HCG27	0.83847	1.05688	1.50819	1.16846	1.24065	0.840024	0.927121	1.37207	0.9904	0.669258	0.805643	0.857966	0.962618	0.94258	0.71078	0.608319	1.0225	0.884458	1.03961	0.655243	0.901172	0.684793	1.57852	1.07692	1.17364	1.1927	1.02367	0.780018	0.659177	1.34865	0.525412	2.1279	0.947568	1.04858	1.79259	0.757217	1.83796	1.21728	0.831755	0.955138	0.652304	1.12804	0.652304	0.454224	1.16962	0.920503	0.772952	0.0239247	1.27498
RN7SL521P	0.00181829	0.250347	0.979653	0.00180546	0.0016421	0.913325	0.00162229	1.3495	0.0018832	0.35659	1.16552	0.00202472	0.459036	0.00184535	0.71078	0.00190584	0.307133	0.387596	0.478789	0.288977	0.00170121	0.390229	0.37063	0.545847	0.49733	1.4967	0.347249	0.391211	0.46203	0.00183232	0.00206737	0.260033	0.177716	0.0019327	0.368054	0.0017175	0.382447	0.220801	0.243108	1.14639	0.00171178	0.00217715	0.00188869	0.997051	0.68982	0.782841	0.412227	0.0239247	0.614578
AC079298.1	0.110621	0.121573	0.0981651	0.0814513	0.0471806	0.00172935	0.0324478	0.0825081	0.066006	0.040308	0.192784	0.17	0.11513	0.208987	0.028809	0.00190584	0.0366711	0.0016801	0.0530406	0.0365244	0.0521327	0.00177186	0.00174792	0.0830346	0.0016617	0.0695163	0.00151028	0.0468853	0.00162711	0.00183232	0.205202	0.00164618	0.0226178	0.0019327	0.152788	0.0017175	0.00190724	0.0205505	0.0188206	0.00197639	0.0402073	0.287565	0.0717061	0.0649828	0.0483177	0.00187179	0.00156865	0.0239247	0.0849886
SPATA31D1	0.0447465	0.00161155	0.00173287	0.0395945	0.0016421	0.00172935	0.00162229	0.0020118	0.0018832	0.00179382	0.00185386	0.00202472	0.00186647	0.00184535	0.00167775	0.00190584	0.0292147	0.0844642	0.00166251	0.0016623	0.00170121	0.00177186	0.0341434	0.022625	0.0016617	0.00181967	0.00151028	0.0384218	0.00162711	0.00183232	0.00206737	0.00164618	0.00147695	0.0019327	0.0424398	0.0326519	0.00190724	0.00153002	0.0188206	0.00197639	0.00171178	0.00217715	0.00188869	0.0386915	0.00184708	0.00187179	0.00156865	0.0239247	0.026694
MASP2	1.00987	0.532925	0.419801	0.642225	1.07906	0.729016	0.557604	0.0825081	0.192499	0.89399	0.987851	1.08825	0.956373	0.984198	0.94473	0.973708	0.675221	0.916009	0.7086	0.51916	0.771656	0.539716	0.833573	0.92567	0.518374	0.727943	1.08687	0.780018	1.2543	0.345787	0.789071	1.16925	0.897902	1.16411	0.918003	0.91685	0.645924	1.28742	0.75074	1.24718	1.3572	0.590561	1.15724	0.513869	0.978557	1.24659	0.678901	0.0239247	0.547551
LINC02384	0.302083	0.00161155	0.377909	0.35221	0.149705	0.175104	0.375847	0.514415	0.0018832	0.127928	0.00185386	0.00202472	0.353051	0.00184535	0.418975	0.590713	0.0709942	0.372289	0.406969	0.222321	0.109789	0.00177186	0.72863	0.987375	0.422507	0.00181967	0.894861	0.143681	0.348609	0.00183232	0.00206737	1.19911	0.214101	0.0019327	0.0018094	0.0017175	0.938867	1.08324	0.361498	0.689409	0.106321	0.350033	0.00188869	0.930534	0.766066	0.274326	0.283374	0.0239247	0.469201
FOXD2-AS1	0.60607	0.570721	0.81038	0.344491	0.162395	0.14396	0.315688	0.897099	0.332914	0.563945	0.482738	0.262752	0.154011	0.579277	0.299873	0.347165	0.406117	0.339124	0.35659	0.7477	0.198201	0.619817	0.411825	0.781713	0.642141	0.491774	0.463558	0.348271	0.603404	0.229352	0.263597	0.955247	0.431593	0.215097	0.26838	0.225697	0.397837	0.403583	0.224103	0.228044	0.358214	0.361498	0.202478	0.466063	0.453581	0.300045	0.386524	0.0239247	0.622705
DNAJA1P6	0.00181829	0.00161155	0.00173287	0.00180546	0.0016421	0.00172935	0.00162229	0.0020118	0.0018832	0.00179382	0.00185386	0.00202472	0.00186647	0.00184535	0.00167775	0.00190584	0.00169063	0.0016801	0.00166251	0.0016623	0.00170121	0.00177186	0.00174792	0.00158663	0.0016617	0.00181967	0.00151028	0.00178439	0.00162711	0.00183232	0.00206737	0.00164618	0.00147695	0.0019327	0.0018094	0.0017175	0.00190724	0.00153002	0.00149583	0.00197639	0.00171178	0.00217715	0.00188869	0.0017594	0.00184708	0.00187179	0.00156865	0.0239247	0.00166568
RPRM	0.799255	0.592561	0.156321	0.499977	0.216527	0.269759	0.384518	0.552434	0.66566	0.477515	0.323277	0.297813	1.24739	1.12689	0.602318	0.413193	0.74393	0.220426	0.0530406	0.15673	0.354069	0.1688	0.771325	0.0983428	0.126959	0.222296	0.139541	0.548146	0.337702	0.412094	0.292927	0.029212	0.440652	0.31276	0.335547	0.336087	3.50523	0.164061	0.52146	0.336779	0.443404	0.493799	0.151374	0.373815	0.207029	0.234094	0.516326	0.0239247	0.210879
SPAG11B	0.205429	0.00161155	0.00173287	0.00180546	0.395277	1.29299	0.228638	0.217676	0.491583	0.0500431	0.218942	0.00202472	0.00186647	0.00184535	0.145211	0.00190584	0.131868	0.0844642	0.00166251	0.0016623	0.53704	0.326332	0.00174792	0.00158663	0.0016617	0.311169	0.0920498	0.00178439	0.0528884	0.00183232	0.00206737	0.00164618	0.177716	0.0019327	0.0018094	0.0017175	0.00190724	0.00153002	0.261412	0.00197639	0.00171178	0.326289	0.151374	0.173079	0.00184708	0.00187179	0.0510847	0.0239247	0.189496
TNNT1	2.42639	2.16231	2.17459	3.92653	3.80498	3.15791	6.27178	3.10228	3.50861	3.79513	2.82625	2.43864	2.04831	1.35295	2.86843	2.76314	4.02501	1.83927	2.26959	4.45294	2.8754	4.01886	1.43804	3.0615	2.96291	3.0714	2.33339	2.43595	5.04745	3.42398	2.6023	1.06024	2.94329	1.69905	2.30965	3.64309	1.20173	2.21602	2.33455	2.51458	2.93181	3.29555	3.02521	3.16605	2.86914	1.60986	2.5373	0.0239247	3.85071
AC009220.1	0.00181829	0.00161155	0.00173287	0.00180546	0.0016421	0.00172935	0.00162229	0.807632	0.0018832	0.00179382	0.00185386	0.00202472	0.00186647	0.00184535	0.336258	0.00190584	0.361718	0.0016801	0.00166251	0.0016623	0.363999	0.00177186	0.00174792	0.00158663	0.0016617	0.00181967	0.00151028	0.00178439	0.00162711	0.00183232	0.00206737	0.00164618	0.00147695	0.0019327	0.0018094	0.0017175	0.00190724	0.263839	0.00149583	0.00197639	0.358214	0.00217715	0.00188869	0.0017594	0.00184708	0.00187179	0.00156865	0.0239247	0.00166568
MTND1P11	0.00181829	0.00161155	0.0741399	0.00180546	0.0016421	0.00172935	0.00162229	0.0020118	0.0018832	0.00179382	0.00185386	0.00202472	0.00186647	0.00184535	0.175608	0.00190584	0.00169063	0.0844642	0.0530406	0.0016623	0.0664403	0.192458	0.00174792	0.00158663	0.049938	0.00181967	0.101847	0.0833601	0.0857575	0.219414	0.00206737	0.00164618	0.03042	0.215097	0.0018094	0.0017175	0.00190724	0.00153002	0.0288558	0.134236	0.00171178	0.00217715	0.00188869	0.0017594	0.00184708	0.00187179	0.00156865	0.0239247	0.0717531
XKR5	0.00181829	0.00161155	0.0338562	0.0720042	0.0346467	0.0472257	0.0875292	0.0020118	0.102601	0.00179382	0.0495096	0.111485	0.0887058	0.00184535	0.0835854	0.00190584	0.0470414	0.0016801	0.0279483	0.0016623	0.00170121	0.0586038	0.0341434	0.00158663	0.0275093	0.00181967	0.0192023	0.0951957	0.00162711	0.0730033	0.00206737	0.00164618	0.00147695	0.0752022	0.0522809	0.0424638	0.00190724	0.0259094	0.0288558	0.070734	0.0521844	0.00217715	0.00188869	0.0017594	0.00184708	0.0551287	0.0229715	0.0239247	0.00166568
AC138869.1	0.00181829	0.00161155	0.00173287	0.00180546	0.0016421	0.00172935	0.00162229	0.0020118	0.0018832	0.00179382	0.00185386	0.00202472	0.00186647	0.00184535	0.00167775	0.00190584	0.00169063	0.0016801	0.00166251	0.0016623	0.00170121	0.00177186	0.00174792	0.00158663	0.0016617	0.00181967	0.00151028	0.00178439	0.00162711	0.00183232	0.00206737	0.00164618	0.00147695	0.0019327	0.0018094	0.0017175	0.00190724	0.00153002	0.00149583	0.00197639	0.00171178	0.00217715	0.00188869	0.0017594	0.00184708	0.00187179	0.00156865	0.0239247	0.00166568
MT-ND1	562.268	440.407	499.129	395.275	395.275	395.275	440.407	499.129	499.129	304.942	440.407	282.822	499.129	928.052	562.268	499.129	192.068	395.275	260.664	67.7054	333.043	148.929	499.129	304.942	165.962	144.677	562.268	499.129	830.953	124.55	440.407	333.043	395.275	830.953	562.268	645.592	732.498	440.407	395.275	645.592	333.043	499.129	830.953	203.817	440.407	645.592	282.822	0.0239247	499.129
CAMK1	3.39049	3.24875	2.13355	3.0825	2.36949	2.98242	4.4364	4.58735	2.89156	3.23242	3.58935	1.76879	4.52273	6.0261	2.29536	3.22172	2.64227	2.63072	3.21327	5.11706	2.3595	2.92052	4.57295	2.60893	2.45373	3.73473	3.70981	1.95765	3.10129	2.47334	3.34876	4.16838	3.2188	1.95578	3.10195	2.68066	7.79172	2.64787	2.42884	2.39556	2.35389	2.44934	1.9267	2.87769	2.58035	1.66007	2.41789	0.0239247	5.10098
OR2U2P	0.00181829	0.00161155	0.00173287	0.00180546	0.0016421	0.00172935	0.00162229	0.0020118	0.0018832	0.00179382	0.00185386	0.00202472	0.00186647	0.00184535	0.00167775	0.00190584	0.00169063	0.0016801	0.00166251	0.0016623	0.00170121	0.00177186	0.0661521	0.00158663	0.0016617	0.00181967	0.00151028	0.00178439	0.00162711	0.00183232	0.00206737	0.00164618	0.00147695	0.0019327	0.0018094	0.0017175	0.00190724	0.00153002	0.00149583	0.00197639	0.00171178	0.00217715	0.00188869	0.0017594	0.00184708	0.00187179	0.00156865	0.0239247	0.00166568
MTATP6P26	0.00181829	0.406661	0.302318	0.35221	0.0016421	0.0939958	0.14267	0.0020118	0.502272	0.191761	0.303027	0.181583	0.362231	0.116422	0.373961	0.14951	0.0830111	0.0016801	0.149499	0.0727536	0.00170121	0.271407	0.357801	0.142741	0.368724	0.720777	0.0469447	0.10783	0.133374	0.458669	0.191806	0.408992	0.318861	0.153977	0.112674	0.0017175	0.121647	0.314953	0.00149583	0.00197639	0.0922062	0.210789	0.356425	0.531709	0.125211	0.130203	0.452069	0.0239247	0.24225
DEFA1	0.850216	0.330038	1.74178	0.359894	0.436687	0.33812	0.197858	2.64444	0.0018832	0.4865	0.107939	0.00202472	0.254439	31.093	0.00167775	0.370065	0.177771	0.609285	0.00166251	0.389613	0.302757	0.00177186	2.02503	0.554334	0.815091	0.129647	0.603106	0.673149	0.133374	1.21788	0.00206737	0.253405	0.237043	0.3409	0.23596	0.0017175	2.04492	0.0893103	2.04165	0.00197639	0.381512	0.854434	1.04072	0.361067	0.00184708	0.160725	0.359541	0.0239247	1.11142
AL136369.2	0.00181829	0.00161155	0.00173287	0.00180546	0.0016421	0.00172935	0.00162229	0.0020118	0.0018832	0.00179382	0.00185386	0.00202472	0.00186647	0.151964	0.00167775	0.00190584	0.00169063	0.0016801	0.00166251	0.0016623	0.00170121	0.00177186	0.00174792	0.00158663	0.0016617	0.00181967	0.0587398	0.00178439	0.0857575	0.00183232	0.00206737	0.00164618	0.00147695	0.0019327	0.0018094	0.0017175	0.149658	0.00153002	0.00149583	0.00197639	0.00171178	0.00217715	0.00188869	0.0017594	0.00184708	0.00187179	0.00156865	0.0239247	0.00166568
H6PD	3.98988	3.93634	4.18866	3.93588	3.73515	3.51202	2.86682	3.20081	3.45107	3.1716	3.74767	3.06328	3.77363	4.26457	3.42057	3.37668	3.46568	3.09315	3.34638	4.4638	3.09246	3.09132	4.18413	3.44924	3.78475	3.1448	4.60181	3.93984	3.9161	3.67459	2.76085	4.44269	3.49396	3.97063	3.4278	3.84585	3.80618	3.95268	3.51016	3.4916	3.76994	4.17926	3.5562	2.97863	3.14659	3.88784	3.29977	0.0239247	3.04099
GRAMD1C	3.05246	2.54124	1.8714	2.75167	2.83636	2.13438	2.32752	3.43403	3.46346	2.31452	2.09732	3.78395	2.14502	1.31024	2.64386	2.26341	2.66513	1.99134	2.6086	1.77507	2.95097	4.04759	2.00193	2.32326	3.56294	3.05696	2.39127	2.08805	2.60922	4.16477	2.40051	2.50891	2.90868	3.00114	3.6526	2.44413	0.664513	3.2513	2.26871	2.229	3.27499	2.21446	3.30912	3.74933	3.14219	2.31565	2.43218	0.0239247	1.10596
AC135586.2	0.00181829	0.134101	0.00173287	0.00180546	0.0016421	0.00172935	0.00162229	0.0020118	0.0018832	0.00179382	0.00185386	0.00202472	0.00186647	0.00184535	0.00167775	0.00190584	0.00169063	0.30848	0.00166251	0.222321	0.00170121	0.00177186	0.00174792	0.00158663	0.0016617	0.231307	0.0920498	0.00178439	0.00162711	0.00183232	0.00206737	0.144902	0.00147695	0.0019327	0.0018094	0.0017175	0.00190724	0.00153002	0.00149583	0.00197639	0.00171178	0.361498	0.00188869	0.0017594	0.00184708	0.234094	0.00156865	0.0239247	0.00166568
WFDC1	2.77938	3.77166	1.56285	3.51202	1.49437	2.20365	4.33334	2.53206	3.56294	3.16931	2.92586	1.60358	4.88156	3.10262	1.64653	3.08315	1.76669	2.12717	3.54099	3.86696	1.90581	2.5813	4.91364	2.19546	1.94334	2.56765	1.77681	1.44076	1.87226	3.88538	2.92163	1.50475	1.81757	0.799395	2.65068	2.43774	2.73624	1.97789	2.29739	1.69082	1.41244	0.869355	1.35543	2.03194	1.8785	1.09871	2.56131	0.0239247	3.27773
RPS6KB1	3.85806	3.81448	4.49398	3.58156	4.06433	4.65194	3.09544	3.30845	3.43437	3.73001	4.45517	4.58189	3.6232	3.30661	4.90964	3.69814	3.70062	5.44341	3.88538	3.90805	4.70964	3.82915	3.23242	4.76607	4.17835	4.03344	3.9295	4.48084	4.76291	3.79513	5.91108	4.46581	4.20913	4.88374	4.05534	4.62986	3.56146	4.68902	4.14293	5.2661	4.48855	3.89568	4.20149	3.92776	3.96764	4.82933	4.49785	0.0239247	3.55075
AC099792.1	0.0447465	0.0237913	0.0629553	0.0629447	0.0016421	0.00172935	0.0443794	0.0825081	0.115564	0.00179382	0.00185386	0.0865597	0.0519548	0.00184535	0.00167775	0.00190584	0.0292147	0.0296334	0.0279483	0.0365244	0.0521327	0.00177186	0.0400176	0.0393653	0.037432	0.00181967	0.0226178	0.00178439	0.0367479	0.00183232	0.00206737	0.0707468	0.0183466	0.101847	0.0648049	0.0546255	0.216412	0.00153002	0.0188206	0.00197639	0.0521844	0.00217715	0.00188869	0.0017594	0.00184708	0.00187179	0.0229715	0.0239247	0.045706
ADIRF-AS1	4.25571	3.06429	4.02581	4.45667	3.58779	1.44814	3.88784	3.509	7.59145	2.2293	2.51084	2.79733	2.68066	2.70697	2.58648	2.71517	4.02844	3.27278	4.04408	2.30936	3.42853	5.2955	3.88164	4.03822	2.64504	4.11173	2.12628	3.78187	2.95097	7.05714	2.43129	4.75375	3.69775	3.09474	2.98208	2.81841	5.0469	2.63908	2.94193	2.50428	2.27848	4.24183	3.30591	2.92052	3.74008	2.71117	2.52622	0.0239247	2.18453
RNU6-1206P	0.00181829	0.00161155	0.00173287	0.00180546	0.0016421	0.00172935	0.00162229	0.0020118	0.0018832	0.00179382	0.00185386	0.00202472	0.00186647	0.00184535	0.00167775	0.00190584	0.00169063	0.0016801	0.00166251	0.0016623	0.00170121	0.00177186	0.00174792	0.00158663	0.0016617	0.00181967	0.00151028	0.00178439	0.00162711	0.00183232	0.00206737	0.00164618	0.00147695	0.0019327	0.0018094	0.0017175	0.00190724	0.00153002	0.00149583	0.00197639	0.00171178	0.00217715	0.00188869	0.0017594	0.00184708	0.00187179	0.00156865	0.0239247	0.00166568
MIR3936HG	1.83276	1.83588	1.99085	2.11566	1.38386	1.00971	0.807386	1.60463	2.02942	1.79434	1.70078	1.44921	1.56313	1.24718	1.42653	1.53129	1.82636	1.35586	2.16961	1.5188	1.14803	1.49255	1.60171	1.07692	1.94334	2.18878	1.50599	1.55596	1.28074	2.22756	1.44056	1.85864	2.05501	1.87015	0.98287	1.40052	2.29689	1.72156	1.60463	1.04428	1.66343	0.946148	1.97403	1.4378	1.82883	1.57102	1.75293	0.0239247	1.2541
MTATP6P19	0.00181829	0.00161155	0.00173287	0.00180546	0.0016421	0.00172935	0.00162229	0.0020118	0.12868	0.00179382	0.130451	0.00202472	0.00186647	0.00184535	0.00167775	0.00190584	0.0830111	0.0016801	0.00166251	0.0016623	0.00170121	0.00177186	0.00174792	0.00158663	0.0016617	0.00181967	0.00151028	0.00178439	0.00162711	0.00183232	0.00206737	0.00164618	0.00147695	0.0019327	0.112674	0.0017175	0.00190724	0.00153002	0.0487489	0.00197639	0.00171178	0.00217715	0.00188869	0.0017594	0.00184708	0.00187179	0.00156865	0.0239247	0.00166568
OFD1P4Y	0.00181829	0.00161155	0.00173287	0.00180546	0.0016421	0.00172935	0.00162229	0.0020118	0.0018832	0.00179382	0.00185386	0.00202472	0.00186647	0.00184535	0.00167775	0.00190584	0.00169063	0.0016801	0.00166251	0.0016623	0.00170121	0.00177186	0.00174792	0.00158663	0.0016617	0.00181967	0.00151028	0.00178439	0.00162711	0.00183232	0.00206737	0.00164618	0.00147695	0.0019327	0.0018094	0.0017175	0.00190724	0.00153002	0.00149583	0.00197639	0.00171178	0.00217715	0.00188869	0.0017594	0.00184708	0.00187179	0.00156865	0.0239247	0.00166568
KCNE4	0.850216	0.627111	0.239699	1.29628	0.455724	0.929437	0.740103	2.05418	0.928724	0.997512	0.902735	0.800836	1.56883	2.3524	0.579277	1.32123	1.11105	0.623472	1.47043	0.956005	0.635628	0.910999	0.915043	0.606546	0.58152	0.650196	0.696299	0.451752	0.677006	1.15169	0.953276	0.627911	0.539939	0.57358	0.609036	0.794886	2.86387	0.603859	0.901744	0.661825	0.540189	0.23617	0.465164	1.39666	0.432022	0.365785	0.772952	0.0239247	1.09076
AL589987.1	0.00181829	0.00161155	0.00173287	0.00180546	0.0016421	0.00172935	0.00162229	0.0020118	0.0018832	0.00179382	0.00185386	0.00202472	0.101615	0.00184535	0.00167775	0.122983	0.00169063	0.0016801	0.00166251	0.0016623	0.0812136	0.00177186	0.00174792	0.00158663	0.0016617	0.00181967	0.00151028	0.00178439	0.147006	0.00183232	0.165348	0.00164618	0.00147695	0.0019327	0.0018094	0.0017175	0.326054	0.00153002	0.00149583	0.00197639	0.00171178	0.00217715	0.00188869	0.0017594	0.00184708	0.00187179	0.00156865	0.0239247	0.00166568
EIF1P5	0.00181829	0.00161155	0.00173287	0.00180546	0.0016421	0.00172935	0.00162229	0.0020118	0.0018832	0.00179382	0.00185386	0.00202472	0.00186647	0.00184535	0.00167775	0.00190584	0.00169063	0.0016801	0.00166251	0.0016623	0.00170121	0.00177186	0.00174792	0.00158663	0.0016617	0.00181967	0.00151028	0.00178439	0.00162711	0.00183232	0.00206737	0.00164618	0.00147695	0.0019327	0.0018094	0.0017175	0.00190724	0.00153002	0.00149583	0.00197639	0.00171178	0.00217715	0.00188869	0.0017594	0.00184708	0.00187179	0.00156865	0.0239247	0.00166568
FCGR2B	2.64856	0.777724	0.850382	1.67419	1.7852	2.14706	2.59728	0.884868	0.894151	1.40313	2.04684	2.09582	1.71606	5.99802	1.44056	1.39336	1.1698	1.51428	2.59087	0.988201	1.79356	1.42032	1.55643	2.66017	1.49069	1.42209	2.30558	2.12262	1.99623	0.92637	1.60379	0.829034	1.92126	2.28998	2.191	2.17823	2.56474	2.67421	1.53129	2.21687	2.85288	0.407924	1.74474	2.15887	2.36366	1.95937	1.56361	28.9787	3.4916
HOXC13	0.083753	0.0309019	0.0519237	0.00180546	0.0621397	0.0348665	0.0245327	0.0020118	0.0552636	0.0887699	0.230473	0.310123	0.00186647	0.00184535	0.160639	0.00190584	0.108056	0.0633091	0.0279483	0.0824067	0.109789	0.0704899	0.0400176	1.07692	0.037432	0.0496485	0.149728	0.00178439	0.174787	0.00183232	0.00206737	0.467143	0.267864	0.0019327	0.0648049	0.0017175	0.00190724	0.0205505	0.00149583	0.0968	0.00171178	0.114337	0.10442	0.617561	0.775105	0.00187179	0.145624	0.0239247	0.0584914
DAP3P1	0.00181829	0.00161155	0.00173287	0.00180546	0.0016421	0.350739	0.00162229	0.0020118	0.0018832	0.00179382	0.00185386	0.00202472	0.00186647	0.00184535	0.00167775	0.00190584	0.00169063	0.0016801	0.00166251	0.0016623	0.00170121	0.00177186	0.00174792	0.00158663	0.0016617	0.00181967	0.00151028	0.00178439	0.00162711	0.00183232	0.00206737	0.299771	0.00147695	0.0019327	0.0018094	0.0017175	0.00190724	0.00153002	0.00149583	0.00197639	0.00171178	0.00217715	0.00188869	0.0017594	0.00184708	0.00187179	0.00156865	0.0239247	0.00166568
TOLLIP-AS1	1.0502	0.981659	1.44295	0.766628	1.20495	0.797939	1.14343	1.27257	1.52439	0.785355	1.23376	0.917108	1.18977	1.68445	0.981474	1.25005	1.64702	0.812398	1.02562	0.753406	0.89191	0.458669	1.01716	0.939933	0.650579	0.824312	0.878548	1.30538	0.566417	0.782659	0.447142	1.35124	1.16526	0.490231	1.26416	0.943416	1.01159	1.14311	1.32611	0.661825	0.43317	2.04492	0.995944	0.734499	0.536835	1.09871	0.708045	0.0239247	0.767416
AC009065.8	1.09234	1.47544	1.54878	1.05359	1.05768	0.913325	0.877711	0.909561	1.11828	0.95793	0.817252	0.822506	1.03005	0.727257	1.28574	0.697128	1.18631	1.1151	0.755337	0.89774	0.736953	1.10731	1.36184	1.20687	1.16577	0.974855	0.72373	0.657565	0.74084	1.281	1.15806	1.11642	0.836222	1.0558	0.736817	0.623472	1.45474	0.883683	1.52174	1.1687	0.710351	1.78073	1.12914	1.26604	1.06933	1.13849	0.855003	0.0239247	0.644394
AC011396.1	0.00181829	0.00161155	0.00173287	0.00180546	0.0016421	0.00172935	0.00162229	0.0020118	0.0018832	0.00179382	0.00185386	0.00202472	0.00186647	0.00184535	0.00167775	0.00190584	0.00169063	0.0016801	0.00166251	0.0016623	0.00170121	0.00177186	0.00174792	0.00158663	0.0016617	0.00181967	0.00151028	0.00178439	0.00162711	0.00183232	0.00206737	0.00164618	0.00147695	0.0019327	0.0018094	0.0017175	0.00190724	0.00153002	0.00149583	0.00197639	0.00171178	0.00217715	0.00188869	0.0017594	0.00184708	0.00187179	0.00156865	0.0239247	0.00166568
AC139143.1	0.00181829	0.00161155	0.00173287	0.00180546	0.0016421	0.00172935	0.00162229	0.0020118	0.0018832	0.00179382	0.00185386	0.00202472	0.00186647	0.00184535	0.00167775	0.00190584	0.00169063	0.0016801	0.00166251	0.0016623	0.00170121	0.00177186	0.00174792	0.00158663	0.0016617	0.00181967	0.00151028	0.00178439	0.00162711	0.00183232	0.00206737	0.00164618	0.00147695	0.0019327	0.0018094	0.0017175	0.00190724	0.00153002	0.00149583	0.00197639	0.00171178	0.00217715	0.00188869	0.0017594	0.00184708	0.00187179	0.00156865	0.0239247	0.00166568
AC067817.2	0.242016	0.00161155	0.207572	0.00180546	0.175869	0.00172935	0.00162229	0.0020118	0.452585	0.225359	0.00185386	0.416698	0.00186647	0.408101	0.00167775	0.492544	0.00169063	0.23741	0.176724	0.173573	0.375017	0.227553	0.215349	0.321864	0.316477	0.231307	0.11176	0.00178439	0.160113	0.248912	0.00206737	0.160167	0.114004	0.31276	0.0018094	0.533029	2.21234	0.365033	0.47564	0.00197639	0.00171178	0.395796	0.29503	0.0017594	0.00184708	0.653202	0.00156865	0.0239247	0.00166568
PHYKPL	7.55847	7.63665	7.92903	6.60659	6.73342	5.65152	6.03046	7.01351	6.06034	6.38881	6.62514	6.07995	4.98521	7.17794	5.90302	6.05724	5.63105	5.78005	6.74061	8.18312	5.93362	6.76653	6.45946	7.59852	6.6624	8.44697	8.86055	6.97656	6.81076	6.54899	5.39903	11.038	8.57973	6.66817	6.3124	5.42116	11.038	7.74954	6.28015	5.52183	6.65237	5.11767	5.65447	6.12944	6.37868	6.44394	6.71483	0.0239247	6.32116
TRIM27	4.7522	5.53019	6.41258	6.02089	4.44078	5.09095	4.98639	5.09795	5.8615	4.61878	4.9639	4.18413	4.2154	4.44728	4.25706	5.21849	5.40878	5.22834	4.27726	6.03651	4.98078	4.82484	6.14302	5.49827	5.40752	4.64734	5.59349	4.58788	5.05088	4.48708	4.65777	6.70568	4.96865	3.8565	4.79586	4.5637	6.73009	5.32412	6.11774	4.87933	5.11767	5.96821	5.20883	4.69527	4.64935	6.20071	4.9466	0.0239247	6.37264
VN1R7P	0.00181829	0.00161155	0.00173287	0.00180546	0.0016421	0.00172935	0.00162229	0.0020118	0.0018832	0.00179382	0.00185386	0.00202472	0.00186647	0.00184535	0.00167775	0.00190584	0.00169063	0.0016801	0.00166251	0.0016623	0.00170121	0.00177186	0.00174792	0.00158663	0.0016617	0.00181967	0.00151028	0.00178439	0.00162711	0.00183232	0.00206737	0.00164618	0.00147695	0.0019327	0.0018094	0.0017175	0.00190724	0.00153002	0.00149583	0.00197639	0.00171178	0.00217715	0.00188869	0.0017594	0.00184708	0.00187179	0.00156865	0.0239247	0.00166568
AC034234.1	0.00181829	0.00161155	0.00173287	0.00180546	0.0016421	0.00172935	0.00162229	0.0020118	0.0018832	0.00179382	0.00185386	0.00202472	0.00186647	0.00184535	0.00167775	0.00190584	0.00169063	0.0016801	0.00166251	0.0016623	0.00170121	0.00177186	0.00174792	0.00158663	0.0016617	0.00181967	0.00151028	0.00178439	0.00162711	0.00183232	0.00206737	0.00164618	0.00147695	0.0019327	0.0018094	0.0017175	0.00190724	0.00153002	0.00149583	0.00197639	0.00171178	0.00217715	0.00188869	0.0017594	0.00184708	0.00187179	0.00156865	0.0239247	0.00166568
KRT8P10	0.00181829	0.0536384	0.00173287	0.00180546	0.0016421	0.00172935	0.00162229	0.0020118	0.0018832	0.00179382	0.0718831	0.00202472	0.00186647	0.00184535	0.00167775	0.00190584	0.0709942	0.0016801	0.00166251	0.0016623	0.00170121	0.00177186	0.0485971	0.00158663	0.0016617	0.00181967	0.00151028	0.00178439	0.00162711	0.00183232	0.00206737	0.00164618	0.00147695	0.0019327	0.0018094	0.0017175	0.00190724	0.0259094	0.0383621	0.00197639	0.00171178	0.00217715	0.00188869	0.0017594	0.00184708	0.00187179	0.0229715	0.0239247	0.00166568
AC022133.1	0.377723	0.0950239	0.00173287	0.00180546	0.0016421	0.350739	0.14267	0.257276	0.0018832	0.00179382	0.439426	0.00202472	0.00186647	0.0480479	0.00167775	0.00190584	0.00169063	0.0016801	0.00166251	0.0016623	0.198201	0.00177186	0.00174792	0.0983428	0.0953049	0.301623	0.0192023	0.37859	0.202429	0.103879	0.00206737	0.213145	0.164848	0.0019327	0.224898	0.0017175	0.707937	0.199879	0.00149583	0.171012	0.0521844	0.00217715	0.00188869	0.0017594	0.0483177	0.248529	0.00156865	0.0239247	0.00166568
RNU7-90P	0.00181829	0.00161155	0.00173287	0.00180546	0.0016421	0.00172935	0.00162229	0.0020118	0.0018832	0.00179382	0.00185386	0.00202472	0.00186647	0.00184535	0.00167775	0.00190584	0.00169063	0.0016801	0.00166251	0.0016623	0.00170121	0.00177186	0.00174792	0.00158663	0.0016617	0.00181967	0.00151028	0.00178439	0.00162711	0.00183232	0.00206737	0.00164618	0.00147695	0.0019327	0.0018094	0.0017175	0.00190724	0.00153002	0.00149583	0.00197639	0.00171178	0.00217715	0.00188869	0.0017594	0.00184708	0.00187179	0.00156865	0.0239247	0.00166568
NME1-NME2	4.24101	3.41057	3.68187	3.01095	6.06675	6.3186	4.82208	2.91689	1.89854	4.85098	4.56316	3.7078	2.47968	3.27217	4.60287	4.6556	3.6136	5.28428	4.57731	5.53615	3.77996	4.70655	4.31046	4.09355	3.37269	4.16565	4.62943	2.79241	5.19036	3.00764	3.37336	1.07765	5.04358	4.73943	4.45386	2.87572	1.92864	4.71864	4.06694	4.27432	3.12178	3.05665	2.74098	4.26598	5.26673	3.74933	4.02274	0.0239247	4.98462
AC007274.2	0.00181829	0.00161155	0.00173287	0.00180546	0.0016421	0.00172935	0.00162229	0.0020118	0.0018832	0.00179382	0.00185386	0.00202472	0.00186647	0.00184535	0.00167775	0.00190584	0.00169063	0.0016801	0.00166251	0.0016623	0.00170121	0.00177186	0.00174792	0.00158663	0.0016617	0.00181967	0.00151028	0.00178439	0.00162711	0.00183232	0.00206737	0.00164618	0.00147695	0.0019327	0.0018094	0.0017175	0.00190724	0.00153002	0.00149583	0.00197639	0.00171178	0.00217715	0.00188869	0.0017594	0.00184708	0.00187179	0.00156865	0.0239247	0.00166568
PHLDA2	4.04322	5.14748	4.70279	3.74894	4.37748	7.99651	7.41147	5.20634	7.99166	4.04921	6.18768	3.12098	3.41786	4.80535	5.14333	16.3483	3.52944	18.7308	3.76951	4.23586	4.85098	4.10122	5.17785	9.14352	5.14683	4.62337	3.82404	3.52752	4.47453	8.37814	13.8225	4.42399	3.54099	3.1319	4.94101	4.63597	1.36817	5.41979	5.57408	4.76709	3.48925	6.09933	6.07051	7.45024	5.89148	12.3151	7.37975	81.3189	8.91175
CBL	1.89582	1.83588	2.0382	1.55542	2.10348	2.2284	1.39863	1.78821	1.66929	1.56012	1.96389	2.16428	2.04319	1.93969	2.06895	2.23555	1.82955	2.20971	1.96264	1.83927	2.19546	2.21687	1.75241	1.66737	1.97532	1.69848	1.91756	1.71239	1.85812	1.87477	2.58681	1.6187	1.97838	2.0414	2.01565	1.94305	1.47924	1.86316	1.83248	2.29061	1.95084	2.07249	2.27186	2.3894	2.04629	2.13326	2.09641	0.0239247	2.44024
ASS1P2	0.00181829	0.301623	0.188644	0.100467	0.10818	0.0939958	0.130906	0.0020118	0.0786448	0.0629351	0.00185386	0.00202472	0.0761104	0.0703489	0.0835854	0.00190584	0.120877	0.103442	0.068502	0.130455	0.170302	0.0586038	0.00174792	0.0530361	0.155406	0.19382	0.169524	0.10783	0.243972	0.155242	0.125211	0.0899233	0.14055	0.153977	0.0648049	0.0546255	0.317369	0.0476767	0.122464	0.146836	0.16403	0.00217715	0.279439	0.211168	0.297942	0.248529	0.11176	0.0239247	0.045706
SMAP1	6.19918	5.75747	4.03078	4.44684	6.13029	5.53552	6.0687	5.15374	4.33432	6.65237	5.51449	7.05501	5.83636	4.57098	6.01375	5.45962	5.63791	5.7271	5.89301	3.99801	6.30643	5.80999	3.9531	4.82711	5.34122	5.12128	4.51549	6.64466	6.12444	6.00514	5.22522	3.90634	4.98028	6.01303	6.19569	6.89916	3.11537	5.14812	4.61143	6.62514	5.79079	4.52586	6.52349	5.161	5.93055	5.17457	6.99264	0.0239247	4.00447
AC022690.1	0.00181829	0.00161155	0.00173287	0.00180546	0.0016421	0.00172935	0.00162229	0.177898	0.0018832	0.00179382	0.00185386	0.00202472	0.00186647	0.00184535	0.00167775	0.00190584	0.00169063	0.0016801	0.00166251	0.0016623	0.00170121	0.00177186	0.00174792	0.00158663	0.0016617	0.00181967	0.00151028	0.00178439	0.00162711	0.00183232	0.00206737	0.00164618	0.00147695	0.0019327	0.0018094	0.0017175	0.00190724	0.00153002	0.00149583	0.00197639	0.00171178	0.00217715	0.00188869	0.0017594	0.00184708	0.00187179	0.00156865	0.0239247	0.00166568
TERB2	0.0698929	0.00161155	0.00173287	0.00180546	0.0016421	0.00172935	0.00162229	0.0020118	0.0018832	0.00179382	0.00185386	0.00202472	0.00186647	0.00184535	0.00167775	0.00190584	0.00169063	0.0844642	0.00166251	0.0016623	0.00170121	0.00177186	0.0571492	0.00158663	0.0016617	0.00181967	0.00151028	0.00178439	0.00162711	0.00183232	0.00206737	0.00164618	0.00147695	0.0019327	0.0018094	0.0017175	0.00190724	0.00153002	0.0383621	0.00197639	0.00171178	0.00217715	0.00188869	0.0017594	0.00184708	0.00187179	0.00156865	0.0239247	0.00166568
RLN1	0.083753	0.177716	0.133953	0.236549	0.0621397	0.14396	0.315688	0.140621	0.115564	0.168066	0.107939	0.00202472	0.19487	0.00184535	0.0678043	0.297153	0.0709942	0.23741	0.176724	0.063049	0.0812136	0.0946877	0.145332	0.00158663	0.0643082	0.0991749	0.0284338	0.275649	0.00162711	0.144147	0.00206737	0.051932	0.03042	0.475415	0.26838	0.0678121	0.00190724	0.0476767	0.14339	0.00197639	0.288563	0.00217715	0.00188869	0.0017594	0.346846	0.00187179	0.0930561	0.0239247	0.147613
AC093801.2	0.00181829	0.00161155	0.00173287	0.00180546	0.0016421	0.00172935	0.00162229	0.0020118	0.0018832	0.00179382	0.00185386	0.00202472	0.00186647	0.00184535	0.00167775	0.00190584	0.00169063	0.0016801	0.00166251	0.0016623	0.00170121	0.00177186	0.00174792	0.00158663	0.0016617	0.00181967	0.00151028	0.00178439	0.00162711	0.00183232	0.00206737	0.00164618	0.00147695	0.0019327	0.0018094	0.0017175	0.00190724	0.00153002	0.00149583	0.00197639	0.00171178	0.00217715	0.00188869	0.0017594	0.00184708	0.00187179	0.00156865	0.0239247	0.00166568
IGHV1-12	0.00181829	0.00161155	0.00173287	0.00180546	0.0016421	0.00172935	0.00162229	0.0020118	0.0018832	0.00179382	0.00185386	0.00202472	0.00186647	0.00184535	0.00167775	0.00190584	0.00169063	0.0016801	0.00166251	0.0016623	0.00170121	0.00177186	0.00174792	0.00158663	0.0016617	0.00181967	0.00151028	0.00178439	0.00162711	0.00183232	0.00206737	0.00164618	0.00147695	0.0019327	0.0018094	0.0017175	0.00190724	0.00153002	0.00149583	0.00197639	0.00171178	0.00217715	0.00188869	0.0017594	0.00184708	0.00187179	0.00156865	0.0239247	0.00166568
RN7SL193P	0.00181829	0.00161155	0.00173287	0.00180546	0.0016421	0.00172935	0.00162229	0.0020118	0.0018832	0.00179382	0.00185386	0.00202472	0.00186647	0.00184535	0.00167775	0.00190584	0.00169063	0.0016801	0.00166251	0.0016623	0.00170121	0.00177186	0.00174792	0.00158663	0.0016617	0.00181967	0.00151028	0.00178439	0.00162711	0.00183232	0.00206737	0.00164618	0.00147695	0.0019327	0.0018094	0.0017175	0.00190724	0.00153002	0.00149583	0.00197639	0.00171178	0.00217715	0.00188869	0.0017594	0.00184708	0.00187179	0.00156865	0.0239247	0.00166568
AC245128.2	0.00181829	0.00161155	0.00173287	0.00180546	0.0016421	0.00172935	0.00162229	0.0020118	0.0018832	0.00179382	0.00185386	0.00202472	0.00186647	0.00184535	0.00167775	0.00190584	0.00169063	0.0016801	0.00166251	0.0016623	0.00170121	0.00177186	0.00174792	0.00158663	0.0016617	0.00181967	0.00151028	0.00178439	0.00162711	0.00183232	0.00206737	0.00164618	0.00147695	0.0019327	0.0018094	0.0017175	0.00190724	0.00153002	0.00149583	0.00197639	0.00171178	0.00217715	0.00188869	0.0017594	0.00184708	0.00187179	0.00156865	0.0239247	0.00166568
KRT8P50	0.0698929	0.320032	0.461438	0.181836	0.0346467	0.00172935	0.00162229	0.640316	0.597187	0.114452	0.107939	0.111485	0.0761104	0.00184535	0.0389827	0.0818296	0.390616	0.0844642	0.0387303	0.330084	0.0398268	0.23862	0.357801	0.0292147	0.357726	0.0991749	0.00151028	0.0582991	0.0254557	0.238652	0.111485	0.232659	0.00147695	0.0892391	0.0018094	0.0017175	0.575474	0.0259094	0.14339	0.134236	0.00171178	0.938549	0.00188869	0.158044	0.0725151	0.00187179	0.0722613	0.0239247	0.0340481
AC108063.1	0.00181829	0.134101	0.188644	0.00180546	0.0016421	0.00172935	0.00162229	0.0020118	0.236723	0.00179382	0.00185386	0.00202472	0.00186647	0.00184535	0.00167775	0.00190584	0.00169063	0.0016801	0.00166251	0.0016623	0.184667	0.00177186	0.00174792	0.154374	0.155406	0.00181967	0.00151028	0.391211	0.133374	0.00183232	0.00206737	0.00164618	0.101174	0.0019327	0.0018094	0.0017175	0.00190724	0.115835	0.33487	0.297797	0.00171178	0.00217715	0.00188869	0.0017594	0.23313	0.00187179	0.00156865	0.0239247	0.338714
PPIAP27	0.00181829	0.00161155	0.00173287	0.00180546	0.0016421	0.00172935	0.00162229	0.0020118	0.0018832	0.00179382	0.00185386	0.00202472	0.00186647	0.00184535	0.00167775	0.00190584	0.00169063	0.0016801	0.00166251	0.0016623	0.00170121	0.00177186	0.00174792	0.00158663	0.0016617	0.00181967	0.00151028	0.00178439	0.00162711	0.00183232	0.00206737	0.00164618	0.00147695	0.0019327	0.0018094	0.0017175	0.00190724	0.00153002	0.00149583	0.00197639	0.00171178	0.00217715	0.00188869	0.0017594	0.00184708	0.00187179	0.00156865	0.0239247	0.00166568
AC103592.1	0.00181829	0.00161155	0.00173287	0.00180546	0.0016421	0.00172935	0.00162229	0.0020118	0.0018832	0.00179382	0.00185386	0.00202472	0.00186647	0.00184535	0.00167775	0.00190584	0.00169063	0.0016801	0.00166251	0.0016623	0.00170121	0.00177186	0.00174792	0.00158663	0.0016617	0.00181967	0.00151028	0.00178439	0.00162711	0.00183232	0.00206737	0.00164618	0.0422188	0.0019327	0.0018094	0.0017175	0.00190724	0.00153002	0.00149583	0.00197639	0.00171178	0.00217715	0.00188869	0.0017594	0.00184708	0.00187179	0.00156865	0.0239247	0.00166568
AC007823.1	0.0976895	0.229834	0.239699	0.145307	0.0621397	0.159332	0.130906	0.120928	0.066006	0.237904	0.0960766	0.134224	0.154011	0.116422	0.114458	0.110311	0.14358	0.0016801	0.0844215	0.214058	0.125186	0.133042	0.333304	0.0983428	0.142092	0.059416	0.214587	0.119376	0.216669	0.186388	0.191806	0.351895	0.14055	0.127275	0.177482	0.148089	0.149658	0.0350973	0.0487489	0.134236	0.149643	0.00217715	0.10442	0.291608	0.0987871	0.0687557	0.0229715	0.0239247	0.147613
RPS15AP30	0.00181829	0.832435	1.41066	0.878398	0.175869	0.18977	0.164352	1.44406	1.23918	0.383945	0.00185386	0.00202472	0.459036	0.00184535	0.189144	0.284665	0.606817	0.23741	0.00166251	0.649804	0.771656	1.11229	1.06956	0.166801	0.728539	0.587608	0.11176	0.240645	0.28157	0.889273	0.368724	0.567118	0.214101	0.31276	0.0018094	0.0017175	1.19455	0.128063	0.973965	0.00197639	0.00171178	1.22323	0.00188869	0.522676	0.00184708	0.00187179	0.254099	0.0239247	0.210879
EVPL	20.9556	25.047	19.4184	27.0794	19.4504	15.5534	15.7136	28.4158	28.1543	17.1628	14.8618	19.1513	16.007	6.11362	19.0179	21.0906	26.0435	18.1376	24.5606	10.769	20.7799	21.7725	9.10434	17.0045	20.9556	23.8696	12.1133	22.345	18.5165	23.1963	14.8099	14.3175	18.9816	25.047	16.526	19.6737	4.59554	20.8719	20.4197	21.5416	20.9142	32.6936	25.1081	19.2162	19.595	18.0856	22.3976	0.0239247	6.90122
GRAMD4P8	0.00181829	0.00161155	0.0519237	0.00180546	0.0016421	0.00172935	0.00162229	0.0020118	0.0018832	0.00179382	0.00185386	0.00202472	0.00186647	0.0703489	0.00167775	0.0964736	0.00169063	0.0016801	0.00166251	0.0016623	0.00170121	0.00177186	0.00174792	0.00158663	0.0016617	0.00181967	0.00151028	0.00178439	0.00162711	0.00183232	0.00206737	0.00164618	0.00147695	0.0019327	0.0018094	0.0017175	0.00190724	0.00153002	0.00149583	0.00197639	0.00171178	0.00217715	0.00188869	0.0017594	0.00184708	0.00187179	0.0344232	0.0239247	0.00166568
AC120024.4	0.00181829	0.00161155	0.00173287	0.00180546	0.0016421	0.00172935	0.00162229	0.0020118	0.0018832	0.00179382	0.00185386	0.00202472	0.00186647	0.00184535	0.00167775	0.00190584	0.0470414	0.0016801	0.00166251	0.0016623	0.0521327	0.00177186	0.00174792	0.00158663	0.0016617	0.00181967	0.00151028	0.00178439	0.00162711	0.00183232	0.00206737	0.00164618	0.00147695	0.0019327	0.0018094	0.0017175	0.00190724	0.00153002	0.00149583	0.00197639	0.00171178	0.00217715	0.00188869	0.0017594	0.00184708	0.0551287	0.00156865	0.0239247	0.00166568
SMIM2	0.00181829	0.00161155	0.00173287	0.00180546	0.0621397	0.415673	0.00162229	0.0020118	0.634216	0.4865	0.607869	0.00202472	0.00186647	0.00184535	0.395443	0.00190584	0.00169063	0.0016801	0.00166251	0.063049	0.0664403	0.00177186	0.0754601	0.00158663	0.0016617	0.00181967	0.00151028	0.00178439	0.361143	0.165253	0.00206737	0.051932	0.00147695	0.0019327	0.0018094	0.0813125	0.00190724	0.303027	0.0383621	0.00197639	0.00171178	0.00217715	0.00188869	0.0017594	0.00184708	0.00187179	0.0510847	0.0239247	0.00166568
RDH12	4.10306	5.71122	2.17171	4.06649	4.48573	2.81052	3.9183	5.59758	3.88493	12.5034	2.25255	5.41084	3.36428	3.30661	2.05635	3.47406	4.02323	7.11092	6.43254	2.18029	5.84765	5.17385	3.01133	4.9858	2.53641	3.09783	2.74936	4.83703	5.41472	8.38868	3.437	2.22418	3.29485	4.11482	5.4003	4.65147	0.953916	2.32591	3.93945	5.627	4.27115	3.68105	4.61092	7.79457	7.23402	1.53323	7.36202	0.0239247	1.41066
SPON1-AS1	0.00181829	0.435808	0.563548	0.00180546	0.446338	0.510812	0.00162229	0.640316	0.0018832	0.00179382	0.00185386	0.00202472	0.00186647	0.670918	0.00167775	0.00190584	0.883405	0.649667	0.00166251	0.0016623	0.517901	0.00177186	0.00174792	0.00158663	0.449532	0.00181967	0.00151028	0.00178439	0.45254	0.00183232	0.00206737	0.00164618	0.00147695	0.0019327	0.0018094	0.0017175	0.00190724	0.00153002	0.00149583	0.00197639	0.00171178	0.00217715	0.00188869	0.0017594	0.00184708	0.00187179	0.00156865	0.0239247	0.00166568
IL27RA	0.981307	0.71143	0.965247	1.5222	1.26934	1.88962	1.5402	1.2239	1.18374	1.04596	1.13662	1.22863	1.31002	2.26007	1.08462	1.16636	0.398012	1.79013	1.56904	1.81757	0.933159	1.64917	1.83276	1.47443	1.33744	0.884073	2.19041	1.28027	1.13108	1.19732	1.72187	1.06732	0.875358	1.0338	1.41226	1.60911	1.21808	1.55862	1.90984	1.28556	1.13525	0.877711	1.05933	0.978061	1.34466	1.90109	1.55926	0.0239247	2.58282
AC068787.1	0.00181829	0.00161155	0.00173287	0.00180546	0.0016421	0.00172935	0.00162229	0.0020118	0.0018832	0.00179382	0.00185386	0.00202472	0.00186647	0.00184535	0.00167775	0.00190584	0.00169063	0.0016801	0.00166251	0.0016623	0.00170121	0.00177186	0.00174792	0.00158663	0.0016617	0.00181967	0.00151028	0.00178439	0.00162711	0.00183232	0.00206737	0.00164618	0.00147695	0.0019327	0.0018094	0.0017175	0.00190724	0.00153002	0.00149583	0.00197639	0.00171178	0.00217715	0.00188869	0.0017594	0.00184708	0.00187179	0.00156865	0.0239247	0.00166568
SRGAP2-AS1	0.00181829	0.00161155	0.00173287	0.0629447	0.0016421	0.00172935	0.00162229	0.0020118	0.0018832	0.00179382	0.239909	0.374137	0.0519548	0.0480479	0.00167775	0.0682808	0.00169063	0.0016801	0.00166251	0.0257609	0.00170121	0.00177186	0.00174792	0.0830346	0.0016617	0.00181967	0.00151028	0.00178439	0.00162711	0.00183232	0.00206737	0.00164618	0.00147695	0.0019327	0.0018094	0.0017175	0.00190724	0.00153002	0.0188206	0.00197639	0.00171178	0.00217715	0.00188869	0.0017594	0.00184708	0.00187179	0.0229715	0.0239247	0.00166568
FTCD-AS1	0.00181829	0.00161155	0.00173287	0.00180546	0.0016421	0.00172935	0.00162229	0.0020118	0.0018832	0.00179382	0.00185386	0.00202472	0.00186647	0.00184535	0.00167775	0.00190584	0.00169063	0.0016801	0.00166251	0.0016623	0.00170121	0.00177186	0.00174792	0.00158663	0.0016617	0.00181967	0.00151028	0.00178439	0.00162711	0.00183232	0.00206737	0.00164618	0.00147695	0.0019327	0.0018094	0.0017175	0.00190724	0.00153002	0.00149583	0.00197639	0.00171178	0.00217715	0.202478	0.0017594	0.00184708	0.00187179	0.00156865	0.0239247	0.00166568
BRDT	0.00181829	0.0807137	0.0338562	0.236549	0.0259124	0.00172935	0.00162229	0.0020118	0.0018832	0.00179382	0.00185386	0.00202472	0.00186647	0.00184535	0.00167775	0.00190584	0.00169063	0.0016801	0.0279483	0.0016623	0.030899	0.00177186	0.0341434	0.0393653	0.0016617	0.00181967	0.0192023	0.00178439	0.00162711	0.0629481	0.00206737	0.00164618	0.00147695	0.0019327	0.0018094	0.0017175	0.00190724	0.00153002	0.0383621	0.070734	0.0316598	0.128872	0.00188869	0.0017594	0.058843	0.00187179	0.00156865	0.0239247	0.00166568
WDR70	4.28227	4.43293	5.61888	4.83487	4.35174	3.59084	4.9924	5.0614	4.81399	4.31305	3.83299	4.11354	4.01059	4.29082	4.63597	4.56784	4.96551	4.16018	4.27115	4.61248	4.20061	3.84785	4.27432	4.16117	4.49008	4.00792	4.2814	5.37892	4.63244	4.02884	3.88493	4.65245	4.7279	3.93246	4.04845	4.78976	5.53094	4.00966	5.03376	4.34079	4.65836	4.86639	4.3371	3.73473	3.86401	4.58023	4.34473	0.0239247	3.50523
AL162724.2	0.00181829	0.239097	0.311802	0.00180546	0.0016421	0.00172935	0.439053	0.393309	0.0018832	0.323529	0.00185386	0.00202472	0.00186647	0.00184535	0.270985	0.00190584	0.00169063	0.0016801	0.00166251	0.0016623	0.00170121	0.00177186	0.00174792	0.00158663	0.0016617	0.00181967	0.326606	0.00178439	0.00162711	0.658544	0.00206737	0.00164618	0.00147695	0.0019327	0.0018094	0.321994	0.344818	0.00153002	0.00149583	0.00197639	0.00171178	0.00217715	0.00188869	0.306242	0.372189	0.00187179	0.209516	0.0239247	0.00166568
TTC5	1.84038	2.33167	2.61365	2.36612	2.17289	1.87746	2.09349	3.01062	2.28798	2.3115	2.30009	2.13155	1.69338	1.97056	2.33339	2.45625	2.48217	2.19463	1.96719	2.11596	1.89283	2.1279	2.05234	1.78686	2.7242	2.55197	2.26375	2.32835	2.08494	1.97236	1.69583	2.0858	2.4979	2.31181	2.08895	1.88557	2.41574	2.38377	1.72018	2.32896	2.11419	2.20086	2.45685	2.86876	2.04629	2.23671	2.61877	0.0239247	2.08192
AC009480.1	0.00181829	0.00161155	0.00173287	0.00180546	0.0016421	0.00172935	0.00162229	0.0020118	0.0018832	0.00179382	0.00185386	0.00202472	0.00186647	0.00184535	0.175608	0.00190584	0.00169063	0.0016801	0.00166251	0.0016623	0.00170121	0.00177186	0.00174792	0.00158663	0.0016617	0.00181967	0.00151028	0.00178439	0.00162711	0.00183232	0.00206737	0.00164618	0.00147695	0.0019327	0.0018094	0.0017175	0.00190724	0.00153002	0.00149583	0.00197639	0.00171178	0.00217715	0.00188869	0.0017594	0.00184708	0.00187179	0.00156865	0.0239247	0.00166568
AC137675.1	0.00181829	0.00161155	0.00173287	0.00180546	0.0016421	0.00172935	0.00162229	0.0020118	0.0018832	0.00179382	0.00185386	0.00202472	0.00186647	0.00184535	0.00167775	0.00190584	0.00169063	0.0016801	0.00166251	0.0016623	0.00170121	0.00177186	0.00174792	0.00158663	0.0016617	0.00181967	0.00151028	0.00178439	0.00162711	0.00183232	0.00206737	0.00164618	0.00147695	0.0019327	0.0018094	0.0017175	0.00190724	0.00153002	0.00149583	0.00197639	0.00171178	0.00217715	0.00188869	0.0017594	0.00184708	0.00187179	0.00156865	0.0239247	0.00166568
CENPH	1.53673	2.00076	3.24157	3.11605	3.28341	3.67666	3.82404	1.46845	2.95831	2.83793	2.77938	2.14674	2.27754	1.69036	3.76581	2.34549	2.9364	2.4307	1.97268	2.27041	2.62788	2.1866	3.48174	2.37273	2.71942	1.42209	2.56531	3.87321	2.07364	2.6325	2.40051	1.68511	2.16827	2.88008	3.82445	3.83386	1.20173	2.15967	3.67183	2.67139	2.45051	2.79114	1.29712	1.02413	2.99164	3.13226	2.82115	0.0239247	3.18018
AC008267.7	0.00181829	0.00161155	0.00173287	0.00180546	0.0016421	0.00172935	0.00162229	0.0020118	0.0018832	0.00179382	0.00185386	0.00202472	0.00186647	0.00184535	0.00167775	0.00190584	0.00169063	0.0016801	0.00166251	0.0016623	0.00170121	0.00177186	0.00174792	0.00158663	0.0016617	0.00181967	0.00151028	0.00178439	0.00162711	0.00183232	0.00206737	0.00164618	0.00147695	0.0019327	0.0018094	0.0017175	0.00190724	0.00153002	0.00149583	0.00197639	0.00171178	0.00217715	0.00188869	0.0017594	0.00184708	0.00187179	0.00156865	0.0239247	0.00166568
AP000439.2	0.865429	0.406661	0.00173287	1.40108	0.814732	0.217318	0.268405	0.67828	0.901347	0.58407	0.344938	0.53829	0.19487	0.176217	0.270985	0.810109	1.24718	0.274394	1.28768	0.0727536	0.956189	0.367496	0.215349	0.00158663	0.917616	1.50866	0.231581	0.414285	0.337702	1.10637	0.00206737	0.00164618	1.07457	1.0284	0.386844	0.900185	0.00190724	0.505829	0.193843	0.891531	1.41244	0.385457	0.914713	0.0955991	0.638223	0.115535	0.819196	0.0239247	0.158854
AC138430.2	0.00181829	0.00161155	0.00173287	0.47503	0.0016421	0.0939958	0.0324478	0.177898	0.102601	0.260541	0.00185386	0.00202472	0.00186647	0.0940089	0.130681	0.14951	0.00169063	0.0016801	0.00166251	0.130455	0.0521327	0.00177186	0.230998	0.129366	0.0016617	0.00181967	0.178605	0.0951957	0.202429	0.00183232	0.234558	0.213145	0.00147695	0.0019327	0.0018094	0.135465	0.00190724	0.0616215	0.0288558	0.00197639	0.312675	0.00217715	0.120533	0.0017594	0.111871	0.00187179	0.00156865	0.0239247	0.00166568
RPL7P22	0.00181829	0.0536384	0.00173287	0.00180546	0.203115	0.00172935	0.00162229	0.0020118	0.0018832	0.00179382	0.00185386	0.00202472	0.11513	0.00184535	0.175608	0.00190584	0.00169063	0.103442	0.00166251	0.0016623	0.198201	0.00177186	0.00174792	0.0530361	0.0643082	0.00181967	0.00151028	0.264675	0.133374	0.00183232	0.00206737	0.00164618	0.00147695	0.0019327	0.0018094	0.0813125	0.00190724	0.243254	0.00149583	0.0968	0.0794079	0.00217715	0.168855	0.0955991	0.111871	0.00187179	0.11176	0.0239247	0.00166568
EPB41L2	4.45667	4.83817	3.47217	5.13726	4.44078	4.2484	5.14748	4.79883	4.40285	3.40291	5.25185	3.66156	5.50433	9.35451	4.63597	4.07357	4.21319	3.47937	4.88097	5.56222	4.17045	4.5565	5.65959	4.20827	4.83595	4.1104	5.13479	4.03999	3.76417	4.0931	3.80109	6.89239	4.01847	4.57144	4.53722	4.93338	11.6974	3.97663	4.61143	3.41513	4.67563	3.82487	2.99376	3.61033	3.37406	3.50246	4.41901	0.0239247	5.53615
RNA5SP442	0.00181829	0.00161155	0.00173287	0.00180546	0.0016421	0.00172935	0.00162229	0.0020118	0.0018832	0.00179382	0.00185386	0.00202472	0.00186647	0.00184535	0.00167775	0.00190584	0.00169063	0.0016801	0.00166251	0.0016623	0.00170121	0.00177186	0.00174792	0.00158663	0.0016617	0.00181967	0.00151028	0.00178439	0.00162711	0.00183232	0.00206737	0.00164618	0.00147695	0.0019327	0.0018094	0.0017175	0.00190724	0.00153002	0.00149583	0.00197639	0.00171178	0.00217715	0.00188869	0.0017594	0.00184708	0.00187179	0.00156865	0.0239247	0.00166568
AL772337.3	0.00181829	0.00161155	0.00173287	0.00180546	0.0016421	0.00172935	0.00162229	0.0020118	0.0018832	0.00179382	0.00185386	0.00202472	0.00186647	0.00184535	0.00167775	0.00190584	0.00169063	0.0016801	0.00166251	0.0016623	0.00170121	0.00177186	0.00174792	0.00158663	0.0016617	0.00181967	0.00151028	0.00178439	0.00162711	0.00183232	0.00206737	0.00164618	0.00147695	0.0019327	0.0018094	0.0017175	0.00190724	0.00153002	0.00149583	0.00197639	0.00171178	0.00217715	0.00188869	0.0017594	0.00184708	0.00187179	0.00156865	0.0239247	0.00166568
AC004554.1	0.00181829	0.00161155	0.00173287	0.00180546	0.0016421	0.00172935	0.00162229	0.0020118	0.0018832	0.00179382	0.00185386	0.00202472	0.00186647	0.00184535	0.00167775	0.00190584	0.0366711	0.0016801	0.00166251	0.0016623	0.00170121	0.00177186	0.0485971	0.00158663	0.0016617	0.00181967	0.00151028	0.00178439	0.00162711	0.00183232	0.00206737	0.00164618	0.0183466	0.0019327	0.0648049	0.0017175	0.00190724	0.00153002	0.00149583	0.00197639	0.00171178	0.00217715	0.0717061	0.0017594	0.00184708	0.00187179	0.00156865	0.0239247	0.00166568
AC002310.3	0.00181829	0.00161155	0.156321	0.00180546	0.0016421	0.00172935	0.00162229	0.140621	0.0018832	0.101843	0.00185386	0.00202472	0.11513	0.176217	0.00167775	0.00190584	0.00169063	0.0016801	0.00166251	0.130455	0.0812136	0.303211	0.00174792	0.0530361	0.0643082	0.00181967	0.0369062	0.10783	0.00162711	0.00183232	0.00206737	0.0614904	0.03042	0.257763	0.100665	0.0017175	0.00190724	0.00153002	0.00149583	0.00197639	0.149643	0.00217715	0.00188869	0.432456	0.111871	0.00187179	0.11176	0.0239247	0.00166568
C2orf27A	0.921725	1.52566	1.50249	0.649332	1.22697	0.363903	1.00089	0.991618	0.166199	0.928332	0.735185	0.986818	0.168742	0.779909	1.30218	0.122983	0.904982	0.685673	0.431042	1.35848	0.939933	0.447142	0.734971	1.00264	0.596739	1.12833	1.29905	0.826799	1.2143	1.10637	1.03248	2.13297	1.35049	1.26133	1.08379	0.727543	1.39482	0.853039	1.21652	0.724853	1.62025	0.892828	1.04072	1.23164	0.660341	1.13073	0.934479	0.0239247	1.06087
RNU6ATAC25P	0.00181829	0.00161155	0.00173287	0.00180546	0.0016421	0.00172935	0.00162229	0.0020118	0.0018832	0.00179382	0.00185386	0.00202472	0.00186647	0.00184535	0.00167775	0.00190584	0.00169063	0.0016801	0.00166251	0.0016623	0.00170121	0.00177186	0.00174792	0.00158663	0.0016617	0.00181967	0.00151028	0.00178439	0.00162711	0.00183232	0.00206737	0.00164618	0.00147695	0.0019327	0.0018094	0.0017175	0.00190724	0.00153002	0.00149583	0.00197639	0.00171178	0.00217715	0.00188869	0.0017594	0.00184708	0.00187179	0.00156865	0.0239247	0.00166568
WWC2-AS2	0.336779	0.339876	0.320444	0.344491	0.216527	0.269759	0.430615	0.42755	0.115564	0.303372	0.354793	0.310123	0.334422	0.416976	0.270985	0.246898	0.352241	0.23741	0.286492	0.288977	0.155382	0.401292	0.239097	0.129366	0.280993	0.357974	0.231581	0.462701	0.326827	0.345787	0.218683	0.351895	0.337979	0.183171	0.224898	0.200182	0.300105	0.27361	0.193843	0.256579	0.43317	0.361498	0.356425	0.238469	0.246482	0.219764	0.312675	0.0239247	0.221851
HMGB1P46	0.00181829	0.00161155	0.00173287	0.00180546	0.0016421	0.00172935	0.00162229	0.0020118	0.0018832	0.00179382	0.00185386	0.00202472	0.00186647	0.00184535	0.00167775	0.00190584	0.00169063	0.0016801	0.00166251	0.0016623	0.00170121	0.00177186	0.00174792	0.00158663	0.0016617	0.00181967	0.00151028	0.00178439	0.00162711	0.00183232	0.00206737	0.00164618	0.00147695	0.0019327	0.0018094	0.0017175	0.00190724	0.00153002	0.00149583	0.00197639	0.00171178	0.00217715	0.00188869	0.0017594	0.00184708	0.00187179	0.00156865	0.0239247	0.00166568
AC109329.1	0.00181829	0.00161155	0.00173287	0.00180546	0.0016421	0.00172935	0.00162229	0.0020118	0.0018832	0.00179382	0.00185386	0.00202472	0.00186647	0.00184535	0.00167775	0.00190584	0.00169063	0.0016801	0.00166251	0.0016623	0.00170121	0.00177186	0.00174792	0.00158663	0.0016617	0.00181967	0.00151028	0.00178439	0.00162711	0.00183232	0.00206737	0.00164618	0.00147695	0.0019327	0.0018094	0.0017175	0.00190724	0.00153002	0.00149583	0.00197639	0.00171178	0.00217715	0.00188869	0.0017594	0.00184708	0.00187179	0.00156865	0.0239247	0.00166568
C1orf35	4.72354	5.627	6.01081	6.18077	4.74758	4.46581	5.72782	5.9151	6.36359	5.48783	4.34279	3.96294	4.0563	3.63989	4.46824	4.90088	5.90724	4.4448	4.60234	4.22604	4.11967	4.79935	4.85956	5.06383	5.18507	5.45573	4.4983	5.76497	4.2173	5.38479	4.19968	5.41917	4.37702	5.10387	4.66715	5.01394	5.01813	4.87126	6.03651	4.97045	4.24361	7.30005	4.91124	5.22712	5.13235	5.25866	4.88037	0.0239247	4.90724
LDHA	34.4493	27.0794	27.3414	24.5606	42.2572	45.5898	42.0125	15.9271	22.3976	29.9244	42.0125	39.1829	32.564	37.7135	49.4509	31.2924	27.8893	38.9554	26.8991	50.668	37.3447	38.9554	33.1053	31.5488	36.2639	24.4354	43.3232	41.4825	37.1715	37.5447	39.1829	29.9244	36.7849	34.1182	31.5488	45.9395	18.6658	32.8237	40.2431	43.935	40.0279	16.8439	27.5068	25.3959	29.9244	40.2431	39.8261	0.0239247	56.6562
RN7SL446P	0.00181829	0.00161155	0.00173287	0.00180546	0.0016421	0.00172935	0.00162229	0.0020118	0.0018832	0.00179382	0.00185386	0.00202472	0.00186647	0.00184535	0.00167775	0.00190584	0.00169063	0.0016801	0.00166251	0.0016623	0.00170121	0.00177186	0.00174792	0.00158663	0.0016617	0.00181967	0.00151028	0.00178439	0.00162711	0.00183232	0.00206737	0.00164618	0.00147695	0.0019327	0.0018094	0.0017175	0.00190724	0.00153002	0.00149583	0.00197639	0.00171178	0.00217715	0.00188869	0.0017594	0.00184708	0.00187179	0.00156865	0.0239247	0.00166568
XCL1	0.083753	0.0309019	0.144737	0.135235	0.0922141	0.14396	0.175899	0.140621	0.140137	0.127928	0.239909	0.192977	0.0761104	0.12722	0.175608	0.447518	0.0470414	0.165492	0.478789	0.15673	0.109789	0.249722	0.153816	0.29913	0.280993	0.129647	0.456164	0.0582991	0.133374	0.382654	0.218683	0.160167	0.101174	0.0892391	0.23596	0.212984	0.317369	0.314953	0.326171	0.184062	0.229826	0.00217715	0.135487	0.0017594	0.297942	0.144349	0.163022	0.0239247	0.232259
RBM10	6.12615	6.20941	5.76041	6.4727	4.95244	5.30804	5.84617	7.14749	6.8957	6.2125	5.05775	5.67804	5.08902	4.44269	4.99473	5.29435	5.80098	5.64879	7.39116	5.56222	5.93833	7.37391	5.62151	6.47981	6.03974	7.47012	5.84084	5.34886	5.88829	5.74525	6.76985	5.45506	5.9279	6.11862	6.18249	5.81805	6.37868	5.92086	5.39967	6.3282	5.83724	5.58132	6.94793	8.08883	6.42717	4.81449	5.7271	51.3981	5.48271
AL033527.3	0.276008	0.188687	0.523393	0.289122	0.077033	0.0472257	0.187246	0.0020118	0.115564	0.249882	0.119262	0.275375	0.11513	0.0703489	0.160639	0.00190584	0.120877	0.203776	0.204985	0.165191	0.00170121	0.0586038	0.222663	0.214058	0.316477	0.274925	0.312534	0.391211	0.216669	0.155242	0.177855	0.338263	0.14055	0.326289	0.26838	0.237904	0.00190724	0.440462	0.224103	0.158854	0.16403	0.247938	0.2365	0.142388	0.346846	0.205065	0.11176	0.0239247	0.221851
AL596245.1	0.00181829	0.00161155	0.00173287	0.00180546	0.0016421	0.00172935	0.00162229	0.0020118	0.0018832	0.00179382	0.00185386	0.00202472	0.00186647	0.00184535	0.00167775	0.00190584	0.00169063	0.0016801	0.00166251	0.0016623	0.00170121	0.00177186	0.00174792	0.00158663	0.0016617	0.00181967	0.00151028	0.00178439	0.00162711	0.00183232	0.00206737	0.00164618	0.00147695	0.0019327	0.0018094	0.0017175	0.00190724	0.00153002	0.00149583	0.00197639	0.00171178	0.00217715	0.00188869	0.0017594	0.00184708	0.00187179	0.00156865	0.0239247	0.00166568
RNU6-90P	0.00181829	0.00161155	0.00173287	0.00180546	0.0016421	0.00172935	0.00162229	0.0020118	0.0018832	0.00179382	0.00185386	0.00202472	0.00186647	0.00184535	0.00167775	0.00190584	0.00169063	0.0016801	0.00166251	0.0016623	0.00170121	0.00177186	0.00174792	0.00158663	0.0016617	0.00181967	0.00151028	0.00178439	0.00162711	0.00183232	0.00206737	0.00164618	0.00147695	0.0019327	0.0018094	0.0017175	0.00190724	0.00153002	0.00149583	0.00197639	0.00171178	0.00217715	0.00188869	0.0017594	0.00184708	0.00187179	0.00156865	0.0239247	0.00166568
DNMT3A	2.6166	2.46787	2.0864	2.52293	2.59695	2.12262	2.32752	2.72516	2.37482	2.53392	2.3136	2.79412	2.52622	2.49101	2.32133	2.53796	2.41111	2.25682	3.25092	2.61271	2.54884	2.71337	2.72735	2.25397	2.61271	2.64386	2.25197	2.29596	2.54124	3.17535	2.03194	2.28648	2.83164	2.92194	2.66612	2.65068	3.45574	2.36339	2.08919	2.91034	3.25951	2.39712	2.78889	2.34254	2.51521	2.40709	2.61432	0.0239247	2.72996
CYP4F22	3.06821	5.49419	0.179358	5.26173	4.27432	1.32003	3.8121	8.28932	4.93213	4.40676	1.99417	5.74093	2.62658	1.62878	1.51383	3.01247	4.29476	3.49194	5.94862	0.984198	5.52528	7.33292	0.535189	3.3403	1.88526	2.46728	0.811439	3.50365	3.12138	6.13911	2.2191	0.266851	2.0033	4.60739	4.58443	4.09052	0.747818	1.96517	3.83852	3.6083	3.43157	5.01046	4.07271	3.03616	5.10792	1.47544	6.499	0.0239247	0.280655
AC005165.1	1.41614	0.975805	1.17173	0.52903	1.17225	1.43477	0.618943	0.58407	0.830083	1.22913	2.98418	1.74978	0.685195	1.3994	0.673833	2.01316	0.918561	2.22304	1.34755	0.882567	1.47799	0.367496	0.814732	0.987375	0.53835	1.56012	0.899313	1.82902	1.64464	0.364618	1.96807	0.299771	1.90528	0.63532	1.62973	2.66365	1.09743	1.51738	0.42787	1.51105	1.16318	0.431042	0.853614	0.851748	0.699441	0.468273	1.04933	0.0239247	0.529392
PPIAP16	0.178328	0.00161155	0.144737	0.00180546	0.122459	0.14396	0.117682	0.0020118	0.192499	0.00179382	0.179694	0.00202472	0.00186647	0.176217	0.00167775	0.206137	0.00169063	0.30848	0.00166251	0.0016623	0.264031	0.00177186	0.00174792	0.00158663	0.111993	0.00181967	0.0709892	0.00178439	0.202429	0.00183232	0.00206737	0.00164618	0.152225	0.0019327	0.0018094	0.0017175	0.00190724	0.0893103	0.00149583	0.00197639	0.135303	0.00217715	0.00188869	0.0017594	0.00184708	0.00187179	0.0930561	0.0239247	0.00166568
AL662844.3	0.455184	0.19935	0.668035	0.666305	0.675759	0.18977	0.394023	0.42755	0.215349	0.574271	0.529705	0.321518	0.296552	0.208987	0.66489	0.47052	0.537245	0.674357	0.56479	0.513202	0.170302	0.00177186	0.875221	0.56365	0.528483	0.397542	0.63081	0.155127	0.74084	0.458669	0.00206737	1.32519	0.643015	0.0019327	0.808512	0.275516	0.990896	0.476562	0.442792	0.00197639	0.473519	0.259168	0.594417	0.0017594	0.547408	0.443032	0.668889	0.0239247	0.873308
PDE5A	2.18143	2.19636	1.62973	2.82844	1.74504	1.90828	2.87842	2.81248	2.65858	2.18029	3.38266	2.31118	5.64694	4.47705	2.02378	2.30038	2.52424	1.92294	4.13145	2.59111	2.22068	2.65601	2.685	1.77112	2.29116	2.33522	2.11252	2.29231	1.96124	2.23101	2.03194	2.87842	2.3136	1.90421	2.05805	2.24142	8.42906	2.02751	2.79177	2.20365	2.10991	2.60548	1.84874	1.62571	1.97761	1.47024	2.4451	0.0239247	1.74899
FTLP10	0.192313	0.476994	0.320444	0.0908446	0.189124	0.18977	0.175899	0.840961	0.392688	0.168066	0.0718831	0.00202472	0.219938	0.0574615	0.160639	0.162369	0.0946877	0.46083	0.163304	0.15673	0.317535	0.192458	0.00174792	0.239097	0.16798	0.222296	0.0709892	0.155127	0.0691939	0.260615	0.292927	0.118233	0.128226	0.356071	0.247053	0.160822	0.074475	0.164061	0.193843	0.215097	0.300754	0.518374	0.370528	0.142388	0.179694	0.261988	0.224984	0.0239247	0.00166568
RN7SL648P	0.00181829	0.00161155	0.00173287	0.00180546	0.0016421	0.00172935	0.00162229	0.0020118	0.0018832	0.00179382	0.00185386	0.00202472	0.449868	0.00184535	0.00167775	0.00190584	0.00169063	0.372289	0.00166251	0.0016623	0.302757	0.378277	0.00174792	0.29913	0.0016617	0.00181967	0.196775	0.00178439	0.611437	0.00183232	0.00206737	0.00164618	0.459577	0.0019327	0.0018094	0.0017175	1.07598	0.00153002	0.00149583	0.00197639	0.00171178	0.00217715	0.47711	0.0017594	0.00184708	0.468273	0.00156865	0.0239247	0.00166568
LINC01730	0.465845	0.0409478	0.229249	0.00180546	0.216527	0.129541	0.306959	0.275932	0.166199	0.141795	0.0960766	0.1462	0.431398	0.151964	0.286433	0.191455	0.0709942	0.355653	0.00166251	0.0016623	0.363999	0.282162	0.673298	0.0983428	0.267906	0.508071	0.169524	0.275649	0.348609	0.00183232	0.334259	0.419743	0.214101	0.0019327	0.214144	0.225697	0.216412	0.467345	0.0383621	0.215097	0.241229	0.472317	0.00188869	0.842629	0.00184708	0.405699	0.0344232	0.0239247	0.708908
RNU6-1045P	0.00181829	0.00161155	0.00173287	0.00180546	0.0016421	0.00172935	0.00162229	0.0020118	0.0018832	0.00179382	0.00185386	0.00202472	0.00186647	0.00184535	0.00167775	0.00190584	0.00169063	0.0016801	0.00166251	0.0016623	0.00170121	0.00177186	0.00174792	0.00158663	0.0016617	0.00181967	0.00151028	0.00178439	0.00162711	0.00183232	0.00206737	0.00164618	0.00147695	0.0019327	0.0018094	0.0017175	0.00190724	0.00153002	0.00149583	0.00197639	0.00171178	0.00217715	0.00188869	0.0017594	0.00184708	0.00187179	0.00156865	0.0239247	0.00166568
AC110774.1	0.00181829	0.108551	0.0741399	0.00180546	0.0016421	0.0348665	0.00162229	0.0020118	0.0018832	0.0500431	0.0597542	0.00202472	0.0629414	0.139037	0.00167775	0.0964736	0.0470414	0.0016801	0.00166251	0.0824067	0.0521327	0.00177186	0.00174792	0.022625	0.0016617	0.00181967	0.0192023	0.0468853	0.0367479	0.0730033	0.00206737	0.051932	0.0183466	0.0019327	0.0018094	0.0017175	0.241977	0.0259094	0.0865597	0.0822325	0.0402073	0.00217715	0.00188869	0.0017594	0.058843	0.00187179	0.00156865	0.0239247	0.0340481
AL158801.4	0.00181829	0.00161155	0.00173287	0.00180546	0.0016421	0.00172935	0.00162229	0.0020118	0.0018832	0.00179382	0.00185386	0.00202472	0.208074	0.00184535	0.00167775	0.00190584	0.00169063	0.0016801	0.00166251	0.0016623	0.00170121	0.00177186	0.00174792	0.00158663	0.0016617	0.00181967	0.00151028	0.00178439	0.00162711	0.00183232	0.00206737	0.00164618	0.0880702	0.0019327	0.0018094	0.0017175	0.00190724	0.00153002	0.00149583	0.00197639	0.00171178	0.00217715	0.00188869	0.0017594	0.00184708	0.00187179	0.00156865	0.0239247	0.00166568
AL359258.3	0.00181829	0.121573	0.0981651	0.297153	0.149705	0.217318	0.197858	0.102057	0.179458	0.00179382	0.084071	0.192977	0.154011	0.249949	0.203115	0.00190584	0.00169063	0.0016801	0.00166251	0.0016623	0.0521327	0.00177186	0.191761	0.0983428	0.0643082	0.109785	0.149728	0.10783	0.0691939	0.00183232	0.00206737	0.1523	0.114004	0.0019327	0.0648049	0.0546255	0.00190724	0.0259094	0.0865597	0.00197639	0.149643	0.00217715	0.0882158	0.0386915	0.00184708	0.0687557	0.128761	0.0239247	0.0717531
ZNF304	1.88298	1.62409	1.74178	1.82684	2.08467	1.77039	1.55905	1.27257	1.47989	1.85406	2.07391	2.01994	2.32326	1.83614	2.17289	1.94787	1.96999	2.16916	2.0114	1.36274	1.95024	1.62433	1.06409	1.80234	1.70249	1.75844	1.85287	1.93275	2.05234	2.01167	1.8883	1.37981	1.5095	2.07843	1.71564	1.86686	1.11346	2.02942	1.44814	2.21687	2.11419	1.84321	2.28595	2.09732	2.04629	1.95143	1.99971	0.0239247	1.5093
ATP6AP2	8.33756	8.3474	7.8136	7.57496	9.04032	8.81618	8.83292	7.40425	7.77977	8.47656	9.97549	9.86014	10.7557	11.8698	9.1494	8.30733	8.79434	8.68703	8.86253	8.97118	8.93482	7.60769	8.30549	6.70175	8.40836	7.15194	9.34524	8.88402	8.45061	8.41012	9.00702	6.75715	8.3474	7.91345	9.34524	9.73623	7.91217	8.91175	8.08101	8.33756	8.90382	7.99021	7.68176	8.26821	7.84849	9.28031	9.1516	0.0239247	8.60283
RN7SL714P	0.00181829	0.00161155	0.00173287	0.00180546	0.0016421	0.312467	0.00162229	0.0020118	0.0018832	0.00179382	0.00185386	0.00202472	0.00186647	0.00184535	0.00167775	0.00190584	0.00169063	0.0016801	0.00166251	0.0016623	0.00170121	0.00177186	0.00174792	0.00158663	0.0016617	0.00181967	0.00151028	0.00178439	0.00162711	0.00183232	0.00206737	0.00164618	0.00147695	0.0019327	0.0018094	0.0017175	0.00190724	0.00153002	0.00149583	0.00197639	0.00171178	0.00217715	0.00188869	0.0017594	0.00184708	0.00187179	0.00156865	0.0239247	0.00166568
AP001207.1	0.00181829	0.108551	0.260541	0.00180546	0.0016421	0.00172935	0.00162229	0.0020118	0.0018832	0.00179382	0.00185386	0.00202472	0.00186647	0.00184535	0.130681	0.00190584	0.00169063	0.0016801	0.00166251	0.0016623	0.00170121	0.412994	0.00174792	0.00158663	0.126959	0.311169	0.00151028	0.312509	0.00162711	0.44814	0.00206737	0.00164618	0.00147695	0.0019327	0.0018094	0.0017175	0.00190724	0.00153002	0.183374	0.00197639	0.00171178	0.00217715	0.00188869	0.0017594	0.00184708	0.00187179	0.00156865	0.0239247	0.00166568
ATP23	2.96705	2.2163	2.48027	2.77672	2.70833	3.47253	3.95742	2.53206	2.29091	2.30472	2.1735	2.57162	2.89829	2.40962	2.16044	2.33745	2.65989	2.15995	2.79672	2.33551	2.23886	2.38796	3.1181	1.69129	2.69237	2.50326	2.4231	3.14251	2.38569	3.01378	1.92753	1.8266	2.78096	2.8731	2.58436	2.59055	1.47924	2.61906	1.88206	2.31022	2.55826	2.2284	2.41907	2.17171	2.27373	2.09796	2.238	0.0239247	1.75214
AC008079.1	0.0976895	0.0667235	0.0519237	0.0720042	0.0922141	0.0778712	0.0585571	0.0020118	0.0786448	0.076048	0.084071	0.0996751	0.11513	0.0703489	0.0835854	0.122983	0.108056	0.0633091	0.0530406	0.063049	0.109789	0.0704899	0.11858	0.0678043	0.0643082	0.0792676	0.0469447	0.0709733	0.0691939	0.0730033	0.125211	0.136708	0.0725809	0.101847	0.0772297	0.0947881	0.149658	0.0616215	0.122464	0.109477	0.0794079	0.169524	0.10442	0.0649828	0.0725151	0.144349	0.0344232	0.0239247	0.0584914
MTND4P24	0.00181829	0.00161155	0.00173287	0.00180546	0.0016421	0.00172935	0.00162229	0.0020118	0.0018832	0.00179382	0.00185386	0.00202472	0.00186647	0.00184535	0.00167775	0.00190584	0.00169063	0.0016801	0.00166251	0.0016623	0.00170121	0.00177186	0.00174792	0.00158663	0.0016617	0.00181967	0.11176	0.00178439	0.00162711	0.00183232	0.00206737	0.00164618	0.00147695	0.0019327	0.0018094	0.0017175	0.00190724	0.00153002	0.00149583	0.00197639	0.00171178	0.00217715	0.00188869	0.0017594	0.00184708	0.00187179	0.00156865	0.0239247	0.00166568
AC244100.3	0.00181829	0.00161155	0.00173287	0.00180546	0.0016421	0.00172935	0.00162229	0.0020118	0.0018832	0.00179382	0.00185386	0.00202472	0.00186647	0.00184535	0.00167775	0.00190584	0.00169063	0.0016801	0.00166251	0.0016623	0.00170121	0.00177186	0.00174792	0.00158663	0.0016617	0.00181967	0.00151028	0.00178439	0.00162711	0.00183232	0.00206737	0.00164618	0.00147695	0.0019327	0.0018094	0.0017175	0.00190724	0.00153002	0.00149583	0.00197639	0.00171178	0.00217715	0.00188869	0.0017594	0.00184708	0.00187179	0.00156865	0.0239247	0.00166568
AL035411.1	0.357974	0.725553	0.67456	0.551477	1.02904	0.894151	0.357126	0.484898	0.643261	0.599827	0.575857	0.46102	0.902423	0.426002	0.72863	0.559517	0.795206	0.874158	0.880064	0.382757	0.698323	0.436594	0.850706	0.635106	0.845664	0.727943	0.542061	1.16043	0.511161	0.46812	0.68018	0.364278	0.726106	0.832865	0.762429	1.08189	0.793277	0.620811	0.940728	0.833227	0.778603	0.462122	0.629094	1.369	0.518175	0.644576	0.911631	0.0239247	0.828569
AL157944.1	0.00181829	0.00161155	0.00173287	0.00180546	0.0016421	0.00172935	0.00162229	0.0020118	0.0018832	0.00179382	0.00185386	0.00202472	0.00186647	0.00184535	0.00167775	0.00190584	0.00169063	0.0016801	0.00166251	0.0016623	0.00170121	0.00177186	0.00174792	0.00158663	0.0016617	0.00181967	0.00151028	0.00178439	0.00162711	0.00183232	0.00206737	0.00164618	0.00147695	0.0019327	0.0018094	0.0017175	0.00190724	0.00153002	0.00149583	0.00197639	0.00171178	0.00217715	0.00188869	0.0017594	0.00184708	0.00187179	0.00156865	0.0239247	0.00166568
DSCR4-IT1	0.00181829	0.00161155	0.00173287	0.00180546	0.0016421	0.00172935	0.00162229	0.0020118	0.0018832	0.00179382	0.00185386	0.00202472	0.00186647	0.00184535	0.00167775	0.00190584	0.00169063	0.0016801	0.00166251	0.0016623	0.00170121	0.00177186	0.00174792	0.00158663	0.0016617	0.00181967	0.00151028	0.00178439	0.00162711	0.00183232	0.00206737	0.00164618	0.00147695	0.0019327	0.0018094	0.0017175	0.00190724	0.00153002	0.00149583	0.00197639	0.00171178	0.00217715	0.00188869	0.0017594	0.00184708	0.00187179	0.00156865	0.0239247	0.00166568
HMGN2P10	0.00181829	0.00161155	0.00173287	0.00180546	0.0016421	0.00172935	0.00162229	0.0020118	0.0018832	0.00179382	0.00185386	0.00202472	0.00186647	0.00184535	0.00167775	0.00190584	0.00169063	0.0016801	0.00166251	0.0016623	0.00170121	0.00177186	0.00174792	0.00158663	0.0016617	0.00181967	0.00151028	0.00178439	0.00162711	0.00183232	0.00206737	0.00164618	0.00147695	0.0019327	0.0018094	0.0017175	0.00190724	0.00153002	0.00149583	0.00197639	0.00171178	0.00217715	0.00188869	0.0017594	0.00184708	0.00187179	0.00156865	0.0239247	0.00166568
AC141257.2	0.00181829	0.00161155	0.00173287	0.00180546	0.0016421	0.00172935	0.00162229	0.120928	0.102601	0.00179382	0.00185386	0.00202472	0.00186647	0.00184535	0.00167775	0.00190584	0.00169063	0.0016801	0.00166251	0.0016623	0.0664403	0.00177186	0.00174792	0.00158663	0.0016617	0.00181967	0.00151028	0.00178439	0.00162711	0.00183232	0.00206737	0.00164618	0.00147695	0.199542	0.0018094	0.0017175	0.00190724	0.00153002	0.0288558	0.00197639	0.00171178	0.247938	0.00188869	0.0797931	0.00184708	0.00187179	0.00156865	0.0239247	0.00166568
RLIMP1	0.00181829	0.0237913	0.00173287	0.00180546	0.0016421	0.00172935	0.00162229	0.0020118	0.0018832	0.00179382	0.142311	0.134224	0.11513	0.0828429	0.0389827	0.0682808	0.00169063	0.0016801	0.0279483	0.0016623	0.0664403	0.0946877	0.00174792	0.0393653	0.0016617	0.172557	0.0284338	0.00178439	0.00162711	0.00183232	0.111485	0.029212	0.0725809	0.0019327	0.0018094	0.0017175	0.00190724	0.0205505	0.0487489	0.00197639	0.00171178	0.00217715	0.00188869	0.0797931	0.00184708	0.0687557	0.00156865	0.0239247	0.0849886
COPS5P1	0.00181829	0.00161155	0.00173287	0.00180546	0.0016421	0.00172935	0.00162229	0.0020118	0.0018832	0.00179382	0.00185386	0.00202472	0.00186647	0.00184535	0.00167775	0.00190584	0.00169063	0.0016801	0.00166251	0.0016623	0.00170121	0.00177186	0.00174792	0.00158663	0.0016617	0.00181967	0.00151028	0.00178439	0.00162711	0.00183232	0.00206737	0.00164618	0.00147695	0.0019327	0.0018094	0.0017175	0.00190724	0.00153002	0.00149583	0.00197639	0.00171178	0.00217715	0.00188869	0.0017594	0.00184708	0.00187179	0.00156865	0.0239247	0.00166568
MIR129-2	0.00181829	0.00161155	0.00173287	0.00180546	0.0016421	0.00172935	0.00162229	0.0020118	0.0018832	0.00179382	0.00185386	0.00202472	0.00186647	0.00184535	0.00167775	0.00190584	0.00169063	0.0016801	0.00166251	0.0016623	0.00170121	0.00177186	0.00174792	0.00158663	0.0016617	0.00181967	0.00151028	0.00178439	0.00162711	0.00183232	0.00206737	0.00164618	0.00147695	0.0019327	0.0018094	0.0017175	0.00190724	0.00153002	0.00149583	0.00197639	0.00171178	0.00217715	0.00188869	0.0017594	0.00184708	0.00187179	0.00156865	0.0239247	0.00166568
AL158166.1	0.00181829	0.00161155	0.00173287	0.00180546	0.0016421	0.00172935	0.00162229	0.0020118	0.0018832	0.00179382	0.00185386	0.00202472	0.00186647	0.00184535	0.203115	0.00190584	0.00169063	0.0016801	0.00166251	0.0016623	0.00170121	0.00177186	0.00174792	0.191059	0.18062	0.00181967	0.231581	0.00178439	0.00162711	0.00183232	0.398529	0.00164618	0.114004	0.0019327	0.0018094	0.0017175	0.00190724	0.00153002	0.00149583	0.00197639	0.00171178	0.00217715	0.00188869	0.224612	0.00184708	0.00187179	0.00156865	0.0239247	0.00166568
TREH	1.47961	0.904833	0.348439	1.33577	1.35411	0.499572	0.627356	2.33745	2.26438	0.406117	0.622916	0.385198	0.902423	0.260466	0.362341	1.38788	1.83389	0.323648	0.465934	0.281895	0.635628	1.35025	0.128592	0.67346	1.49069	1.20411	0.717683	1.39482	0.939683	1.18782	0.234558	0.182052	0.836222	1.66343	0.538219	0.497602	0.252037	0.572554	0.271034	0.500116	1.43136	1.45367	1.7131	0.306242	0.559206	0.79955	0.399926	0.0239247	0.00166568
AC138466.5	0.230004	0.188687	0.133953	0.0908446	0.122459	0.0778712	0.117682	0.0020118	0.0018832	0.416639	0.179694	0.157869	0.00186647	0.0940089	0.245104	0.284665	0.177771	0.23741	0.176724	0.251852	0.212045	0.081837	0.00174792	0.202629	0.111993	0.292486	0.139541	0.0951957	0.29389	0.103879	0.00206737	0.0998474	0.190453	0.229584	0.279395	0.200182	0.00190724	0.210576	0.0865597	0.310754	0.202933	0.338168	0.202478	0.319343	0.179694	0.248529	0.128761	0.0239247	0.189496
AL049861.1	0.00181829	0.00161155	0.00173287	0.00180546	0.0016421	0.00172935	0.00162229	0.0020118	0.0018832	0.00179382	0.00185386	0.00202472	0.00186647	0.00184535	0.00167775	0.00190584	0.00169063	0.0016801	0.00166251	0.0016623	0.00170121	0.00177186	0.00174792	0.00158663	0.0016617	0.00181967	0.00151028	0.00178439	0.00162711	0.00183232	0.00206737	0.00164618	0.00147695	0.0019327	0.0018094	0.0017175	0.00190724	0.00153002	0.00149583	0.00197639	0.00171178	0.00217715	0.00188869	0.0017594	0.00184708	0.00187179	0.00156865	0.0239247	0.00166568
NOP16	6.10856	6.39102	8.54165	6.31327	8.04912	9.68497	7.46881	5.98662	6.51302	7.99948	8.13276	6.48285	6.04478	5.35465	7.78518	10.0564	7.83349	10.2282	5.83103	7.62684	7.89528	6.4727	7.08649	8.65672	6.59796	6.28015	7.14377	8.46544	7.65016	5.07298	10.266	6.46794	6.06675	6.58223	7.40177	8.02976	3.6253	6.56442	9.20968	9.13888	6.60378	7.64595	7.07924	6.8957	8.07825	10	8.04912	0.0239247	10.033
HEY2	1.4328	0.981659	0.995944	1.05862	0.844981	1.01674	1.21343	1.59506	1.14764	0.971353	0.910088	0.700772	0.894861	2.65285	1.14207	1.04681	0.948214	0.79149	0.669258	0.921928	0.707937	0.931406	1.53889	0.643261	0.76275	0.816923	1.18127	0.770963	1.04788	0.627356	0.918391	1.44702	0.897902	0.824672	1.09775	1.05359	1.18799	0.76212	1.19475	1.15406	0.913504	1.23115	0.764102	0.892828	1.08884	0.920503	1.02737	0.0239247	0.968885
AC087742.1	0.110621	0.291234	0.369033	0.244141	0.305307	0.217318	0.345669	0.0020118	0.192499	0.168066	0.00185386	0.44452	0.325224	0.105399	0.0678043	0.00190584	0.381357	0.0016801	0.068502	0.230434	0.00170121	0.0946877	0.411825	0.129366	0.230466	0.253298	0.00151028	0.182052	0.160113	0.402149	0.278137	0.10846	0.0880702	0.14021	0.100665	0.0813125	0.590713	0.27361	0.183374	0.146836	0.0794079	0.613005	0.135487	0.224612	0.111871	0.205065	0.00156865	0.0239247	0.00166568
ACOX2	2.75648	4.35222	3.36078	5.01569	3.52944	3.64626	5.5572	3.27098	3.79726	4.24977	3.07729	2.60104	4.35863	4.01059	3.94757	3.08912	3.53748	3.0002	4.32151	4.87237	2.56355	3.59622	4.7361	4.36153	2.82844	3.55967	4.12869	2.9862	4.71074	3.19178	4.18413	6.93879	3.89997	4.10078	3.57145	2.90898	8.45061	2.83727	2.72866	3.84911	3.71536	2.41078	2.25255	4.04322	3.21963	2.51145	3.3118	0.0239247	3.02725
INTS13	3.82658	4.41169	5.50433	4.07271	3.88992	4.40676	4.88864	3.894	4.34181	4.11797	4.47608	4.25348	3.16467	3.48852	4.10122	3.37668	4.36104	4.16693	3.43228	5.29127	3.75834	4.2154	4.84116	4.07531	4.14559	3.43264	3.86956	3.86401	4.07357	4.62337	4.23453	5.14938	3.82618	3.26776	4.19564	3.78308	3.04946	3.52944	4.28374	3.80538	4.04883	4.34644	3.29297	3.59283	3.95057	3.5589	4.10122	0.0239247	5.3279
SLC25A51P2	0.00181829	0.00161155	0.00173287	0.00180546	0.0016421	0.00172935	0.00162229	0.0020118	0.0018832	0.00179382	0.00185386	0.00202472	0.00186647	0.00184535	0.00167775	0.00190584	0.00169063	0.0016801	0.00166251	0.0016623	0.00170121	0.00177186	0.00174792	0.00158663	0.0016617	0.00181967	0.00151028	0.00178439	0.00162711	0.00183232	0.00206737	0.00164618	0.00147695	0.0019327	0.0018094	0.0017175	0.00190724	0.00153002	0.00149583	0.00197639	0.00171178	0.00217715	0.00188869	0.0017594	0.00184708	0.00187179	0.00156865	0.0239247	0.00166568
MAJIN	0.00181829	0.229834	0.0629553	0.00180546	0.189124	0.0622173	0.175899	0.0020118	0.0018832	0.00179382	0.15521	0.0865597	0.0887058	0.00184535	0.00167775	0.176575	0.00169063	0.0016801	0.100555	0.0016623	0.00170121	0.00177186	0.00174792	0.344673	0.0016617	0.00181967	0.261756	0.00178439	0.00162711	0.00183232	0.00206737	0.00164618	0.128226	0.0019327	0.0018094	0.0017175	0.00190724	0.0893103	0.00149583	0.00197639	0.229826	0.169524	0.10442	0.0017594	0.00184708	0.00187179	0.0344232	0.0239247	0.0340481
AC119150.1	0.00181829	0.00161155	0.00173287	0.00180546	0.0016421	0.00172935	0.00162229	0.0020118	0.0018832	0.00179382	0.00185386	0.00202472	0.00186647	0.00184535	0.00167775	0.00190584	0.108056	0.0016801	0.00166251	0.0016623	0.00170121	0.00177186	0.00174792	0.00158663	0.0016617	0.00181967	0.394356	0.00178439	0.00162711	0.00183232	0.00206737	0.0899233	0.00147695	0.0019327	0.0018094	0.0017175	0.00190724	0.00153002	0.00149583	0.00197639	0.00171178	0.00217715	0.00188869	0.0017594	0.00184708	0.00187179	0.00156865	0.0239247	0.299959
PROSER2	3.23242	2.56884	3.11358	3.48511	2.68661	3.08564	3.47519	5.40878	3.49438	3.13514	2.65003	2.77603	1.89932	1.96468	3.22212	2.60013	3.19214	4.9727	2.33098	1.64794	3.01907	3.62114	2.30253	3.80871	3.54448	3.8216	2.14478	2.79608	2.73062	3.68825	3.77826	2.58805	2.28798	2.99482	2.52394	3.31213	0.747818	3.28231	3.81614	3.40325	2.67171	3.57733	3.04836	4.00877	2.58835	4.15471	2.5492	0.0239247	4.97613
PPP1R7	11.4944	10.1914	10.1077	9.84245	12.4986	11.1052	12.6667	8.85214	8.49006	11.7064	12.0045	12.2948	11.9963	10.7353	13.2256	10.4056	11.3367	10.2062	12.8199	9.73117	10.3932	9.3189	9.87001	11.008	11.0452	10.4943	10.5412	11.5445	11.6642	9.88122	9.94168	8.67369	11.5206	11.7064	11.9429	11.6881	8.01138	12.2318	9.57657	11.2869	11.5027	9.72153	10.5905	10.4943	10.6434	11.0452	12.2318	0.0239247	9.82076
HNRNPA2B1	28.7729	31.2261	39.3797	31.9427	36.9721	36.9721	34.2983	14.0388	26.3414	30.2662	36.9721	29.3916	32.6936	33.9052	40.2431	34.4493	30.3995	31.9427	31.093	43.6281	31.2261	31.819	43.6281	31.2261	33.4051	32.1745	41.74	39.8261	33.5355	25.3194	36.1027	38.7637	35.9377	35.658	35.7603	37.5447	29.8128	32.4439	38.7637	34.2983	38.7637	21.2309	30.99	37.9124	33.2482	31.9427	36.5987	0.0239247	46.7485
AP001468.1	0.00181829	0.00161155	0.00173287	0.00180546	0.0016421	0.00172935	0.00162229	0.0020118	0.0018832	0.00179382	0.00185386	0.00202472	0.00186647	0.00184535	0.00167775	0.00190584	0.00169063	0.0016801	0.00166251	0.0016623	0.00170121	0.00177186	0.00174792	0.00158663	0.0016617	0.00181967	0.00151028	0.00178439	0.00162711	0.00183232	0.00206737	0.00164618	0.00147695	0.0019327	0.20225	0.0017175	0.00190724	0.00153002	0.00149583	0.00197639	0.00171178	0.00217715	0.00188869	0.0017594	0.00184708	0.00187179	0.00156865	0.0239247	0.00166568
RN7SL25P	0.00181829	0.00161155	0.469003	0.00180546	0.0016421	0.00172935	0.00162229	0.0020118	0.0018832	0.00179382	0.00185386	0.00202472	0.00186647	0.00184535	0.00167775	0.00190584	0.00169063	0.0016801	0.00166251	0.0016623	0.00170121	0.00177186	0.00174792	0.422101	0.0016617	0.00181967	0.00151028	0.00178439	0.00162711	0.00183232	0.00206737	0.00164618	0.00147695	0.0019327	0.0018094	0.0017175	0.00190724	0.00153002	0.00149583	0.00197639	0.00171178	0.00217715	0.00188869	0.0017594	0.00184708	0.00187179	0.00156865	0.0239247	0.00166568
MIR6720	0.00181829	0.00161155	0.00173287	0.00180546	0.0016421	0.00172935	0.00162229	0.0020118	0.0018832	0.00179382	0.00185386	0.00202472	0.00186647	0.00184535	0.00167775	0.00190584	0.00169063	0.0016801	0.00166251	0.0016623	0.00170121	0.00177186	0.00174792	0.00158663	0.0016617	0.00181967	0.00151028	0.00178439	0.00162711	0.00183232	0.00206737	0.00164618	0.00147695	0.0019327	0.0018094	0.0017175	0.00190724	0.00153002	0.00149583	0.00197639	0.00171178	0.00217715	0.00188869	0.0017594	0.00184708	0.00187179	0.00156865	0.0239247	0.00166568
AC020703.1	0.00181829	0.00161155	0.00173287	0.00180546	0.0016421	0.00172935	0.00162229	0.0020118	0.0018832	0.00179382	0.00185386	0.00202472	0.00186647	0.00184535	0.00167775	0.00190584	0.00169063	0.0016801	0.00166251	0.0016623	0.00170121	0.00177186	0.00174792	0.00158663	0.0016617	0.00181967	0.00151028	0.00178439	0.00162711	0.00183232	0.00206737	0.00164618	0.00147695	0.0019327	0.0018094	0.0017175	0.00190724	0.00153002	0.00149583	0.00197639	0.00171178	0.00217715	0.00188869	0.0017594	0.00184708	0.00187179	0.00156865	0.0239247	0.00166568
OR51E2	0.302083	0.0667235	0.00173287	0.0539177	0.0259124	0.0622173	0.102697	0.0020118	0.0018832	0.00179382	0.119262	0.00202472	0.243049	1.17127	0.00167775	0.122983	0.0709942	0.1238	0.068502	0.165191	0.030899	0.133042	0.0661521	0.00158663	0.0275093	0.00181967	0.0284338	0.0582991	0.147006	0.248912	0.111485	0.0614904	0.101174	0.0019327	0.100665	0.0546255	0.130626	0.0205505	0.00149583	0.070734	0.0316598	0.00217715	0.00188869	0.224612	0.00184708	0.00187179	0.0229715	0.0239247	0.12272
MIR100HG	2.67139	2.85822	3.40759	2.84849	2.2115	2.59167	3.08351	3.42623	2.9006	2.30071	2.98418	2.15137	4.32877	6.17897	2.37179	2.66017	2.51398	3.18678	3.58384	3.2065	1.86909	3.34314	3.154	3.49581	2.85152	2.50806	3.08912	1.4195	2.53172	2.3598	1.81647	5.95827	2.34429	1.73059	2.11537	2.18313	8.99672	2.34429	3.38305	1.8717	2.16764	3.59122	1.59964	2.77467	1.93052	2.26263	2.47014	0.0239247	3.26531
AP002992.1	0.00181829	0.00161155	0.00173287	0.00180546	0.0016421	0.00172935	0.207864	0.0020118	0.179458	0.00179382	0.00185386	0.00202472	0.168742	0.176217	0.00167775	0.176575	0.108056	0.145236	0.00166251	0.0016623	0.140597	0.00177186	0.00174792	0.00158663	0.0953049	0.00181967	0.0709892	0.143681	0.00162711	0.00183232	0.00206737	0.00164618	0.00147695	0.0019327	0.0018094	0.0017175	0.252037	0.00153002	0.14339	0.00197639	0.00171178	0.518374	0.00188869	0.126101	0.152325	0.00187179	0.0722613	0.0239247	0.00166568
CYP2E1	5.20821	3.26456	3.85111	2.36284	5.60539	4.1665	5.28489	6.76335	5.55934	3.1515	3.80196	4.29352	3.56757	2.49884	1.66188	2.68534	4.76879	4.04228	5.14275	3.2447	4.1336	6.36796	2.56567	5.10569	3.05453	4.516	1.88588	4.48084	2.51048	3.992	2.77206	3.42326	2.40962	1.87015	7.7107	3.31213	1.87902	6.35999	3.92229	5.56559	4.45386	5.74456	4.18155	4.33283	4.64935	5.1667	5.8129	0.0239247	2.11478
AP003041.2	0.00181829	0.00161155	0.00173287	0.00180546	0.136863	0.00172935	0.00162229	0.0020118	0.0018832	0.00179382	0.00185386	0.00202472	0.00186647	0.00184535	0.00167775	0.00190584	0.00169063	0.0016801	0.00166251	0.0016623	0.00170121	0.00177186	0.00174792	0.129366	0.0016617	0.00181967	0.00151028	0.00178439	0.00162711	0.00183232	0.00206737	0.00164618	0.00147695	0.153977	0.0018094	0.0017175	0.00190724	0.00153002	0.00149583	0.00197639	0.00171178	0.00217715	0.00188869	0.0017594	0.00184708	0.130203	0.00156865	0.0239247	0.00166568
PES1	6.25958	7.03478	7.71677	7.01714	7.50027	7.77419	8.19136	6.56246	6.78018	7.01606	6.79195	6.4305	6.13114	6.67186	7.20875	7.37844	7.51846	7.96421	6.02436	8.11668	7.25582	6.47474	6.8957	8.50624	6.64947	6.51937	7.30273	8.28561	8.06181	5.55793	9.06621	6.27082	7.12019	6.52749	6.67086	8.1735	6.36449	6.61827	8.22178	7.1212	6.66817	8.56665	6.21173	6.80328	7.51442	7.63801	7.97346	0.0239247	9.71036
ADAM20P2	0.00181829	0.00161155	0.00173287	0.00180546	0.0016421	0.00172935	0.00162229	0.0020118	0.0018832	0.00179382	0.00185386	0.00202472	0.00186647	0.00184535	0.00167775	0.00190584	0.00169063	0.0016801	0.00166251	0.0016623	0.00170121	0.00177186	0.00174792	0.00158663	0.0016617	0.00181967	0.00151028	0.00178439	0.00162711	0.00183232	0.00206737	0.00164618	0.00147695	0.0019327	0.0018094	0.0017175	0.00190724	0.00153002	0.00149583	0.00197639	0.00171178	0.00217715	0.00188869	0.0017594	0.00184708	0.00187179	0.00156865	0.0239247	0.00166568
USP3-AS1	0.967796	1.61098	1.88992	1.35671	1.06392	0.499572	1.11191	1.27257	1.37868	1.25809	0.829916	1.21131	0.805258	1.01202	0.772242	0.760614	1.66086	1.43502	0.944586	1.23918	0.969724	1.68929	1.08707	1.32703	1.22528	1.57005	0.7463	1.29765	0.899705	2.26236	0.971115	0.969372	0.977773	0.824672	1.11886	0.936873	1.06587	1.07731	1.53516	1.07361	0.800176	1.37769	1.05036	1.58216	0.945573	0.980025	1.05827	0.0239247	1.23781
IGLC7	0.913921	0.00161155	0.168196	1.20299	4.5104	0.779665	2.37868	0.653721	0.363903	2.11566	0.00185386	1.616	1.57565	0.00184535	0.506015	2.69839	0.285682	0.355653	0.35659	1.95627	1.66929	3.92653	2.47014	7.84686	1.7139	0.00181967	0.665346	1.43477	1.44406	0.197988	3.21171	0.39645	2.51177	0.0019327	1.34569	0.554975	0.00190724	3.11677	1.79039	1.13446	2.82752	0.00217715	0.743541	2.10599	2.68243	0.00187179	0.209516	0.0239247	2.20365
AC078899.3	0.00181829	0.00161155	0.00173287	0.00180546	0.0016421	0.00172935	0.00162229	0.0020118	0.0018832	0.00179382	0.00185386	0.00202472	1.07518	0.00184535	0.00167775	0.00190584	0.00169063	0.0016801	0.00166251	0.0016623	0.00170121	0.00177186	0.00174792	0.00158663	0.0016617	0.00181967	0.00151028	0.00178439	0.00162711	0.00183232	0.00206737	0.00164618	0.00147695	0.0019327	0.0018094	0.0017175	0.00190724	0.00153002	0.00149583	0.00197639	0.00171178	0.00217715	0.00188869	0.0017594	0.00184708	0.00187179	0.00156865	0.0239247	0.00166568
MIR516A2	0.00181829	0.00161155	0.00173287	0.00180546	0.0016421	0.00172935	0.00162229	0.0020118	0.0018832	0.00179382	0.00185386	0.00202472	0.00186647	0.00184535	0.00167775	0.00190584	0.00169063	0.0016801	0.00166251	0.0016623	0.00170121	0.00177186	0.00174792	0.00158663	0.0016617	0.00181967	0.00151028	0.00178439	0.00162711	0.00183232	0.00206737	0.00164618	0.00147695	0.0019327	0.0018094	0.0017175	0.00190724	0.00153002	0.00149583	0.00197639	0.00171178	0.00217715	0.00188869	0.0017594	0.00184708	0.00187179	0.00156865	0.0239247	0.00166568
RNU6-919P	0.00181829	0.00161155	0.00173287	0.00180546	0.0016421	0.00172935	0.00162229	0.0020118	0.0018832	0.00179382	0.00185386	0.00202472	0.00186647	0.00184535	0.00167775	0.00190584	0.00169063	0.0016801	0.00166251	0.0016623	0.00170121	0.00177186	0.00174792	0.00158663	0.0016617	0.00181967	0.00151028	0.00178439	0.00162711	0.00183232	0.00206737	0.00164618	0.00147695	0.0019327	0.0018094	0.0017175	0.00190724	0.00153002	0.00149583	0.00197639	0.00171178	0.00217715	0.00188869	0.0017594	0.00184708	0.00187179	0.00156865	0.0239247	0.00166568
LINC01548	0.00181829	0.00161155	0.00173287	0.00180546	0.0016421	0.00172935	0.00162229	0.0020118	0.0018832	0.00179382	0.00185386	0.00202472	0.00186647	0.00184535	0.00167775	0.00190584	0.00169063	0.0016801	0.00166251	0.0016623	0.00170121	0.00177186	0.00174792	0.00158663	0.0016617	0.00181967	0.00151028	0.00178439	0.00162711	0.00183232	0.00206737	0.00164618	0.00147695	0.0019327	0.0018094	0.0017175	0.00190724	0.00153002	0.00149583	0.00197639	0.00171178	0.00217715	0.00188869	0.0017594	0.00184708	0.00187179	0.00156865	0.0239247	0.00166568
RPS13P2	0.59731	0.620159	0.682108	1.00321	1.26174	0.848319	1.38486	0.969372	0.72218	0.544927	0.943863	1.36519	0.732621	1.11717	0.762889	0.403051	0.771918	0.995429	0.904684	0.863132	0.854565	0.180514	0.607728	1.00264	0.874512	1.036	0.484751	1.48284	1.05376	1.90958	0.770239	0.716898	0.734499	1.25389	0.876058	0.93122	0.459036	0.440462	0.979481	1.11489	0.85532	0.707577	0.835391	1.44855	1.08884	0.959462	0.845664	0.0239247	0.515173
HSDL2	4.15136	3.89364	4.63955	4.02053	4.49062	4.68451	4.81555	3.75351	3.83	4.37157	4.88316	5.6538	4.99694	4.47055	4.57295	4.0035	3.8565	4.24315	5.10569	4.21047	4.34644	4.37242	4.28012	3.36846	5.0175	4.49493	4.36201	4.06604	5.21345	5.00105	4.54839	3.88238	4.42399	4.9858	4.49306	4.13829	3.16218	4.71658	3.75309	4.70599	5.13538	3.8716	4.72682	5.85667	4.34803	4.14243	4.96494	0.0239247	4.43293
RPL31P9	0.00181829	0.00161155	0.00173287	0.00180546	0.0016421	0.00172935	0.00162229	0.0020118	0.0018832	0.00179382	0.00185386	0.00202472	0.00186647	0.00184535	0.00167775	0.00190584	0.00169063	0.0016801	0.00166251	0.0016623	0.00170121	0.00177186	0.00174792	0.00158663	0.0016617	0.00181967	0.00151028	0.00178439	0.00162711	0.00183232	0.00206737	0.00164618	0.00147695	0.0019327	0.0018094	0.0017175	0.00190724	0.00153002	0.00149583	0.00197639	0.00171178	0.00217715	0.00188869	0.0017594	0.00184708	0.00187179	0.00156865	0.0239247	0.00166568
LINC00395	0.00181829	0.00161155	0.00173287	0.00180546	0.0016421	0.00172935	0.00162229	0.0020118	0.0018832	0.00179382	0.00185386	0.00202472	0.00186647	0.00184535	0.00167775	0.00190584	0.00169063	0.0016801	0.00166251	0.0016623	0.00170121	0.00177186	0.00174792	0.00158663	0.0016617	0.00181967	0.00151028	0.00178439	0.00162711	0.00183232	0.00206737	0.00164618	0.00147695	0.0019327	0.0018094	0.0017175	0.00190724	0.00153002	0.00149583	0.00197639	0.00171178	0.00217715	0.00188869	0.0017594	0.00184708	0.00187179	0.00156865	0.0239247	0.00166568
PTCD3	6.50814	6.33894	8.2185	6.4297	7.12019	6.54673	5.18786	3.49438	4.95244	6.13911	7.22774	7.36075	6.46243	5.38083	6.99715	6.53221	6.1939	6.8794	5.86226	7.76546	6.89469	5.77775	6.39538	6.38678	6.48285	6.97226	6.65146	7.20301	6.75436	6.70269	6.35897	7.89685	7.79932	6.73848	5.98163	6.4297	5.475	6.51109	6.91241	7.11219	6.71483	4.68342	6.55579	6.62605	6.63447	6.95308	7.11443	0.0239247	6.97019
STARD5	5.38887	3.8066	6.77399	5.14275	3.82202	4.62066	4.15568	4.66299	7.50027	3.69154	4.42823	4.67459	3.46529	2.91984	5.81657	3.96373	5.3228	5.85248	5.29618	4.89086	4.62597	6.17253	3.90383	4.59777	6.89469	5.18786	4.20015	4.56735	3.31358	5.49345	3.94108	5.98163	5.6915	4.29082	3.88861	3.55038	2.90837	4.73177	5.18972	4.45071	4.71306	4.44175	5.12441	4.00877	4.80323	5.048	4.83817	0.0239247	4.69773
TSPEAR	0.00181829	0.0309019	0.144737	0.0720042	0.0621397	0.0622173	0.0245327	0.159612	0.102601	0.040308	0.0718831	0.17	0.0887058	0.0574615	0.0678043	0.191455	0.0470414	0.0844642	0.117477	0.181583	0.0521327	0.107939	0.199959	0.142741	0.049938	0.0695163	0.0817183	0.0709733	0.0528884	0.144147	0.085672	0.190128	0.152225	0.0752022	0.100665	0.0326519	0.139173	0.139635	0.0383621	0.0822325	0.0656249	0.114337	0.0717061	0.0513433	0.058843	0.0551287	0.0722613	0.0239247	0.0717531
DNAJC8	7.94776	7.48224	7.87114	7.59405	9.28896	9.40546	8.99215	6.499	6.44009	8.34042	9.57657	8.52464	9.42984	10.375	9.47384	8.39379	8.39703	8.42735	8.45791	10.5379	8.89762	7.91497	9.2005	7.94586	8.30549	7.63126	8.86452	9.17418	9.30785	6.57927	9.07447	7.80949	8.76518	7.98597	9.00702	9.02453	8.38523	8.29885	8.12433	8.19841	9.06197	6.8098	7.69605	8.25855	8.34528	8.47656	9.26118	0.0239247	10.0712
AL162425.1	0.00181829	0.00161155	0.00173287	0.00180546	0.0016421	0.00172935	0.00162229	0.0020118	0.0018832	0.00179382	0.0718831	0.00202472	0.00186647	0.00184535	0.00167775	0.00190584	0.00169063	0.0016801	0.00166251	0.0365244	0.00170121	0.00177186	0.00174792	0.00158663	0.0016617	0.00181967	0.00151028	0.00178439	0.00162711	0.00183232	0.111485	0.00164618	0.00147695	0.0019327	0.0018094	0.0017175	0.00190724	0.00153002	0.00149583	0.00197639	0.00171178	0.00217715	0.00188869	0.0017594	0.00184708	0.00187179	0.00156865	0.0239247	0.00166568
ABHD17AP4	0.00181829	0.0950239	0.00173287	0.00180546	0.0016421	0.175104	0.00162229	0.0020118	0.0018832	0.00179382	0.00185386	0.226353	0.101615	0.0940089	0.00167775	0.00190584	0.0709942	0.0016801	0.0844215	0.0016623	0.00170121	0.081837	0.35111	0.0530361	0.111993	0.0884507	0.0369062	0.00178439	0.0528884	0.00183232	0.00206737	0.00164618	0.00147695	0.0019327	0.112674	0.0017175	0.00190724	0.00153002	0.00149583	0.00197639	0.189456	0.00217715	0.00188869	0.0017594	0.246482	0.00187179	0.0344232	0.0239247	0.12272
TRAV5	0.00181829	0.00161155	0.00173287	0.00180546	0.203115	0.415673	0.00162229	0.0020118	0.0018832	0.00179382	0.00185386	0.498788	0.00186647	0.00184535	0.00167775	0.336087	0.00169063	0.0016801	0.35659	0.204892	0.00170121	0.00177186	0.00174792	0.00158663	0.0016617	0.00181967	0.254243	0.00178439	0.00162711	0.00183232	0.436247	0.00164618	0.00147695	0.0019327	0.26838	0.0017175	0.00190724	0.422251	0.00149583	0.00197639	0.576568	0.00217715	0.00188869	0.0017594	0.297942	0.00187179	0.297596	0.0239247	0.44148
AC009643.2	0.00181829	0.00161155	0.00173287	0.00180546	0.0016421	0.00172935	0.00162229	0.0020118	0.0018832	0.00179382	0.00185386	0.00202472	0.00186647	0.00184535	0.00167775	0.00190584	0.00169063	0.0016801	0.00166251	0.0016623	0.00170121	0.00177186	0.00174792	0.00158663	0.0016617	0.00181967	0.00151028	0.00178439	0.00162711	0.00183232	0.00206737	0.00164618	0.00147695	0.0019327	0.0018094	0.0017175	0.00190724	0.00153002	0.00149583	0.00197639	0.00171178	0.00217715	0.00188869	0.0017594	0.00184708	0.00187179	0.00156865	0.0239247	0.00166568
AC011487.1	0.623622	0.22025	0.168196	0.135235	0.363586	0.112459	0.0728016	0.0020118	0.15276	0.249882	0.344938	0.310123	0.00186647	0.659663	0.231444	0.176575	0.984314	0.339124	0.247174	0.14874	0.0664403	0.1688	0.199959	0.478243	0.18062	0.750404	0.401842	0.348271	0.269623	0.165253	0.152199	0.657986	0.309053	0.505052	0.18994	0.0017175	0.334937	0.243254	0.21461	0.184062	0.334724	0.441359	0.00188869	0.384832	0.125211	0.219764	0.224984	0.0239247	0.00166568
SRRM1	8.11322	8.52874	9.05781	9.16501	9.51213	8.59481	6.67804	5.44926	6.62514	7.50339	9.56716	8.62616	8.98802	8.09062	9.23855	9.08359	8.84846	8.73547	8.88598	8.79826	9.35009	7.55847	9.11468	8.08703	8.26477	8.47656	10.3817	9.70249	9.61294	6.71981	9.52712	10.2146	9.38529	8.78048	8.10596	9.80566	10.1476	9.62858	10.9008	8.90382	9.25911	6.61338	8.72706	7.06056	8.11818	9.44206	9.48897	0.0239247	8.40836
LINC01874	0.00181829	0.00161155	0.00173287	0.00180546	0.0016421	0.00172935	0.00162229	0.0020118	0.0018832	0.00179382	0.00185386	0.00202472	0.00186647	0.00184535	0.00167775	0.00190584	0.00169063	0.0016801	0.00166251	0.0016623	0.00170121	0.00177186	0.00174792	0.00158663	0.0016617	0.00181967	0.00151028	0.00178439	0.00162711	0.00183232	0.00206737	0.00164618	0.00147695	0.0019327	0.0018094	0.0017175	0.00190724	0.00153002	0.00149583	0.00197639	0.00171178	0.00217715	0.00188869	0.0017594	0.00184708	0.00187179	0.00156865	0.0239247	0.00166568
MEF2C-AS1	0.722015	0.444286	0.377909	0.52146	0.61242	0.217318	0.692082	0.784194	0.564326	0.669258	0.727805	0.352066	0.902423	0.882844	0.00167775	0.336087	0.108056	0.502541	1.19977	0.810521	0.0812136	0.1688	1.06956	0.202629	0.280993	1.1016	0.72863	0.537406	0.611437	0.73199	0.436247	0.960091	0.548528	0.0019327	0.570271	0.661718	1.70348	0.562623	0.404428	0.158854	0.345869	0.223343	0.583729	1.03884	0.518175	0.219764	0.528411	0.0239247	0.665823
RNU6-3P	0.00181829	0.00161155	0.00173287	0.00180546	0.0016421	0.00172935	0.00162229	0.0020118	0.0018832	0.00179382	0.00185386	0.00202472	0.00186647	0.00184535	0.00167775	0.00190584	0.00169063	0.0016801	0.00166251	0.0016623	0.00170121	0.00177186	0.00174792	0.00158663	0.0016617	0.00181967	0.00151028	0.00178439	0.00162711	0.00183232	0.00206737	0.00164618	1.30443	0.0019327	0.0018094	0.0017175	0.00190724	0.00153002	0.00149583	0.00197639	0.00171178	0.00217715	0.00188869	0.0017594	0.00184708	0.00187179	0.00156865	0.0239247	0.00166568
FLYWCH2	4.90489	5.20031	5.00285	5.09854	4.32104	4.97555	4.89086	6.04697	5.43074	5.51249	4.39587	4.62646	4.82541	5.01285	4.73119	5.28304	5.39601	4.59777	4.5694	5.84848	4.83541	4.60799	5.38269	4.69627	5.25866	4.14998	4.73778	5.0602	5.17586	5.84013	4.76556	4.8027	4.18463	4.9639	4.29997	4.5479	6.47981	4.9581	5.6538	4.435	4.43784	5.63604	4.77341	5.00403	4.67781	5.10792	4.92917	0.0239247	4.02623
SERF1AP1	0.00181829	0.00161155	0.00173287	0.00180546	0.0016421	0.00172935	0.00162229	0.0020118	0.0018832	0.00179382	0.00185386	0.00202472	0.00186647	0.00184535	0.00167775	0.00190584	0.00169063	0.0016801	0.00166251	0.0016623	0.00170121	0.00177186	0.00174792	0.00158663	0.0016617	0.00181967	0.00151028	0.00178439	0.00162711	0.00183232	0.00206737	0.00164618	0.00147695	0.0019327	0.0018094	0.0017175	0.00190724	0.00153002	0.00149583	0.00197639	0.00171178	0.00217715	0.00188869	0.0017594	0.00184708	0.00187179	0.00156865	0.0239247	0.00166568
NTM	0.799255	1.60012	1.03475	2.37538	1.09887	1.12833	1.75078	2.01478	2.89579	0.800048	1.12289	0.808314	1.58566	1.47715	1.39055	0.570271	1.48129	1.06841	2.11566	2.65445	1.35145	1.05988	2.39038	1.11084	1.90581	0.824312	1.19434	1.24502	0.823238	2.30965	0.918391	1.36301	1.05393	0.673727	0.77824	1.19791	5.8844	0.814198	1.74555	1.23337	0.695472	1.91106	0.731865	0.860024	0.908008	0.711725	1.42113	131.438	2.08776
AC091489.2	0.00181829	0.00161155	0.00173287	0.00180546	0.0016421	0.00172935	0.00162229	0.0020118	0.0018832	0.00179382	0.00185386	0.00202472	0.00186647	0.00184535	0.00167775	0.00190584	0.00169063	0.0016801	0.00166251	0.0016623	0.00170121	0.00177186	0.00174792	0.00158663	0.0016617	0.00181967	0.00151028	0.00178439	0.00162711	0.00183232	0.00206737	0.00164618	0.00147695	0.0019327	0.0018094	0.0017175	0.00190724	0.00153002	0.00149583	0.00197639	0.00171178	0.00217715	0.00188869	0.0017594	0.00184708	0.00187179	0.00156865	0.0239247	0.00166568
LSM4	9.79153	12.0774	17.3358	13.287	11.7235	12.3301	14.8099	12.4555	12.71	12.2044	11.2348	9.93937	10.266	10.4879	11.8407	9.72888	12.0222	9.98798	8.94311	11.6562	9.78396	11.2036	16.1681	13.2082	11.5112	9.29843	12.1942	12.2318	10.1186	10.1643	9.11662	9.57657	10.1126	10.2963	11.4241	10.769	11.0988	9.90758	11.5798	10.3297	8.99672	14.6926	8.11495	9.64873	11.7146	10.0939	10.5673	0.0239247	15.0902
IFNA1	0.00181829	0.0409478	0.00173287	0.00180546	0.0016421	0.0622173	0.00162229	0.159612	0.0018832	0.00179382	0.00185386	0.192977	0.00186647	0.00184535	0.114458	0.00190584	0.00169063	0.145236	0.00166251	0.0016623	0.00170121	0.00177186	0.00174792	0.0830346	0.049938	0.00181967	0.00151028	0.00178439	0.133374	0.00183232	0.00206737	0.00164618	0.00147695	0.0019327	0.0018094	0.0017175	0.00190724	0.0757696	0.00149583	0.00197639	0.00171178	0.00217715	0.266584	0.0017594	0.0987871	0.00187179	0.00156865	0.0239247	0.00166568
DLGAP1-AS4	0.00181829	0.00161155	0.00173287	0.00180546	0.0016421	0.00172935	0.00162229	0.0020118	0.115564	0.00179382	0.00185386	0.00202472	0.00186647	0.00184535	0.00167775	0.00190584	0.00169063	0.0016801	0.00166251	0.0016623	0.00170121	0.00177186	0.00174792	0.0530361	0.0016617	0.00181967	0.00151028	0.00178439	0.0528884	0.00183232	0.00206737	0.00164618	0.00147695	0.0019327	0.0018094	0.0017175	0.00190724	0.00153002	0.00149583	0.00197639	0.00171178	0.00217715	0.00188869	0.0017594	0.00184708	0.00187179	0.00156865	0.0239247	0.00166568
AC108738.1	0.00181829	0.00161155	0.00173287	0.00180546	0.0016421	0.00172935	0.00162229	0.0020118	0.0018832	0.00179382	0.00185386	0.00202472	0.00186647	0.00184535	0.00167775	0.00190584	0.490111	0.98716	0.00166251	0.0016623	0.00170121	0.00177186	0.00174792	0.00158663	0.0016617	0.00181967	0.00151028	0.00178439	0.00162711	0.00183232	0.00206737	0.00164618	0.00147695	0.0019327	0.0018094	0.0017175	0.00190724	0.00153002	0.00149583	0.00197639	0.00171178	0.00217715	0.00188869	0.0017594	0.00184708	0.00187179	0.00156865	0.0239247	0.00166568
ZDHHC20P3	0.00181829	0.00161155	0.00173287	0.00180546	0.0016421	0.00172935	0.00162229	0.0020118	0.0018832	0.00179382	0.00185386	0.00202472	0.00186647	0.00184535	0.00167775	0.00190584	0.00169063	0.0016801	0.00166251	0.0016623	0.00170121	0.00177186	0.00174792	0.00158663	0.0016617	0.00181967	0.00151028	0.00178439	0.00162711	0.00183232	0.00206737	0.00164618	0.00147695	0.0019327	0.0018094	0.0017175	0.00190724	0.00153002	0.00149583	0.00197639	0.00171178	0.00217715	0.00188869	0.0017594	0.00184708	0.00187179	0.00156865	0.0239247	0.00166568
DDX3X	12.1685	11.0861	8.61804	9.89207	12.7862	15.0246	8.85663	6.75436	9.6822	11.6642	12.8307	14.7175	13.6855	13.2027	14.3772	14.7709	9.22427	17.6341	11.9517	11.0586	14.1197	10.5446	8.91175	9.59119	12.2318	9.58384	12.1833	12.7756	13.8374	13.1272	17.0561	9.91094	12.7199	13.1044	12.0222	16.7726	7.25208	12.2044	11.8023	14.6008	14.9752	7.85012	13.9106	12.5083	11.0416	13.7818	15.0902	0.0239247	9.72153
AC010387.1	0.00181829	0.00161155	0.00173287	0.00180546	0.0016421	0.00172935	0.00162229	0.0020118	0.0018832	0.00179382	0.00185386	0.00202472	0.00186647	0.00184535	0.00167775	0.00190584	0.00169063	0.0016801	0.00166251	0.0016623	0.00170121	0.00177186	0.00174792	0.00158663	0.0016617	0.00181967	0.00151028	0.00178439	0.00162711	0.00183232	0.00206737	0.00164618	0.00147695	0.0019327	0.0018094	0.0017175	0.00190724	0.00153002	0.00149583	0.00197639	0.00171178	0.00217715	0.00188869	0.0017594	0.00184708	0.00187179	0.00156865	0.0239247	0.00166568
RN7SL177P	0.00181829	0.00161155	0.00173287	0.00180546	0.0016421	0.00172935	0.00162229	0.0020118	0.0018832	0.00179382	0.00185386	0.00202472	0.00186647	0.00184535	0.00167775	0.00190584	0.00169063	0.0016801	0.00166251	0.0016623	0.00170121	0.00177186	0.00174792	0.00158663	0.0016617	0.00181967	0.00151028	0.00178439	0.00162711	0.00183232	0.00206737	0.00164618	0.00147695	0.0019327	0.0018094	0.0017175	0.00190724	0.00153002	0.00149583	0.00197639	0.00171178	0.00217715	0.00188869	0.0017594	0.00184708	0.00187179	0.00156865	0.0239247	0.00166568
RPL41	165.962	215.455	304.942	192.068	244.739	173.964	244.739	215.455	139.938	192.068	260.664	124.55	192.068	282.822	260.664	192.068	228.631	183.269	148.929	260.664	165.962	136.127	244.739	153.367	244.739	304.942	333.043	228.631	244.739	148.929	148.929	260.664	244.739	173.964	203.817	183.269	203.817	228.631	304.942	173.964	244.739	203.817	165.962	173.964	192.068	173.964	192.068	0.0239247	228.631
LINC01771	0.00181829	0.0807137	0.00173287	0.00180546	0.0016421	0.112459	0.00162229	0.293491	0.0018832	0.00179382	0.00185386	0.00202472	0.00186647	0.00184535	0.203115	0.00190584	0.108056	0.0016801	0.00166251	0.0926451	0.109789	0.00177186	0.11858	0.179484	0.0953049	0.00181967	0.312534	0.00178439	0.00162711	0.260615	0.00206737	0.079944	0.00147695	0.183171	0.0018094	0.121824	0.00190724	0.139635	0.00149583	0.00197639	0.00171178	0.00217715	0.00188869	0.0017594	0.00184708	0.00187179	0.00156865	0.0239247	0.109315
AC093890.1	0.879552	0.330038	0.427604	0.154756	0.339955	0.33812	0.666955	0.42755	0.442073	0.260541	0.567292	0.616699	0.488566	0.740264	0.245104	0.206137	0.243108	0.531551	0.406969	0.606216	0.264031	0.566555	0.760106	0.536084	0.449532	0.151311	0.261756	0.414285	0.556004	0.336134	0.292927	0.364278	0.289092	0.695245	0.279395	0.651236	0.834711	0.335107	0.252502	0.00197639	0.241229	0.247938	0.202478	0.265356	0.725367	0.339876	0.194376	0.0239247	0.415767
RNY1P5	0.00181829	0.00161155	0.00173287	0.00180546	0.0016421	0.00172935	0.00162229	0.0020118	0.0018832	0.00179382	0.00185386	0.00202472	0.00186647	0.00184535	0.00167775	0.00190584	0.00169063	0.0016801	0.00166251	0.0016623	0.00170121	0.00177186	0.00174792	0.00158663	0.0016617	0.00181967	0.00151028	0.00178439	0.00162711	0.00183232	0.00206737	0.00164618	0.00147695	0.0019327	0.0018094	0.0017175	0.00190724	0.00153002	0.00149583	0.00197639	0.00171178	0.00217715	0.00188869	0.0017594	0.00184708	0.00187179	0.00156865	0.0239247	0.00166568
AC018946.1	0.00181829	0.00161155	0.00173287	0.00180546	0.0016421	0.00172935	0.00162229	0.0020118	0.0018832	0.00179382	0.206435	0.00202472	0.00186647	0.00184535	0.00167775	0.00190584	0.00169063	0.0016801	0.133953	0.0016623	0.00170121	0.00177186	0.00174792	0.129366	0.0016617	0.183267	0.00151028	0.00178439	0.00162711	0.00183232	0.00206737	0.118233	0.0880702	0.0019327	0.0018094	0.0017175	0.188687	0.199879	0.00149583	0.00197639	0.00171178	0.00217715	0.00188869	0.0017594	0.00184708	0.00187179	0.00156865	0.0239247	0.00166568
LINC01127	0.879552	0.121573	1.11084	0.52903	0.512877	1.34893	0.402887	0.102057	0.442073	0.447911	0.788185	1.15131	0.468366	0.260466	0.557604	0.434331	0.630369	1.00569	0.82575	1.64794	0.647235	0.529816	0.557958	1.02146	0.58152	0.831255	1.28574	1.82389	1.54743	0.317941	0.57268	1.45389	1.33043	0.475415	0.800512	0.829474	0.241977	0.440462	1.26983	0.843254	0.685882	0.184105	1.38187	0.761819	0.848455	1.53323	0.494262	0.0239247	1.32371
AC103808.1	0.00181829	0.00161155	0.00173287	0.00180546	0.0016421	0.00172935	0.00162229	0.0020118	0.0018832	0.00179382	0.00185386	0.00202472	0.00186647	0.00184535	0.00167775	0.00190584	0.00169063	0.0016801	0.00166251	0.0016623	0.00170121	0.00177186	0.00174792	0.00158663	0.0016617	0.00181967	0.00151028	0.00178439	0.00162711	0.00183232	0.00206737	0.00164618	0.00147695	0.0019327	0.0018094	0.0017175	0.00190724	0.00153002	0.00149583	0.00197639	0.00171178	0.00217715	0.00188869	0.0017594	0.00184708	0.00187179	0.00156865	0.0239247	0.00166568
RNU7-2P	0.00181829	0.00161155	0.00173287	0.00180546	0.0016421	0.00172935	0.00162229	0.0020118	0.0018832	0.00179382	0.00185386	0.00202472	0.00186647	0.00184535	0.00167775	0.00190584	0.00169063	0.0016801	0.00166251	0.0016623	0.00170121	0.00177186	0.00174792	0.00158663	0.0016617	0.00181967	0.00151028	0.00178439	0.00162711	0.00183232	0.00206737	0.00164618	0.00147695	0.0019327	0.0018094	0.0017175	0.00190724	0.00153002	0.00149583	0.00197639	0.00171178	0.00217715	0.00188869	0.0017594	0.00184708	0.00187179	0.00156865	0.0239247	0.00166568
ELOCP13	0.00181829	0.00161155	0.00173287	0.00180546	0.0016421	0.00172935	0.00162229	0.0020118	0.0018832	0.00179382	0.00185386	0.00202472	0.00186647	0.00184535	0.00167775	0.00190584	0.00169063	0.0016801	0.00166251	0.0016623	0.00170121	0.00177186	0.00174792	0.00158663	0.0016617	0.00181967	0.00151028	0.00178439	0.00162711	0.00183232	0.00206737	0.00164618	0.00147695	0.0019327	0.0018094	0.0017175	0.00190724	0.00153002	0.00149583	0.00197639	0.00171178	0.00217715	0.00188869	0.0017594	0.00184708	0.00187179	0.00156865	0.0239247	0.00166568
TP73-AS1	3.07211	3.49396	3.26346	3.21846	2.78096	2.90965	3.40832	3.38079	3.0615	3.0242	2.76283	2.72451	3.34135	3.56796	2.5124	2.69839	2.9482	2.42031	2.86387	4.10867	2.97386	2.6813	4.0254	3.14695	2.8082	3.47441	3.48014	2.69026	3.18427	3.03578	2.3272	5.01937	3.27807	2.81906	2.60486	2.55169	5.23652	2.73587	2.91984	2.60198	2.92618	3.19669	2.8919	2.47915	2.87938	2.78448	2.37097	0.0239247	3.25427
RN7SKP132	0.00181829	0.00161155	0.00173287	0.00180546	0.0016421	0.00172935	0.00162229	0.0020118	0.0018832	0.00179382	0.00185386	0.00202472	0.00186647	0.00184535	0.00167775	0.00190584	0.00169063	0.0016801	0.00166251	0.0016623	0.00170121	0.00177186	0.00174792	0.00158663	0.0016617	0.00181967	0.00151028	0.00178439	0.00162711	0.00183232	0.00206737	0.00164618	0.00147695	0.0019327	0.0018094	0.0017175	0.00190724	0.00153002	0.00149583	0.00197639	0.00171178	0.00217715	0.00188869	0.0017594	0.00184708	0.00187179	0.00156865	0.0239247	0.00166568
DEFB109D	0.00181829	0.415395	0.00173287	0.705485	0.42567	0.00172935	0.00162229	0.640316	1.90876	0.563945	0.00185386	0.00202472	0.77474	0.00184535	0.00167775	1.10216	0.831755	0.970365	0.420091	0.0016623	0.47479	0.00177186	0.638313	0.515652	0.0016617	0.00181967	0.326606	0.621701	0.00162711	0.00183232	0.00206737	0.00164618	0.00147695	0.723226	0.98287	0.544048	1.77874	0.354886	0.404428	1.30677	0.00171178	1.09256	0.00188869	0.513869	1.325	0.756933	0.00156865	0.0239247	0.00166568
SERPINB3	37.7135	14.9927	18.4837	18.951	61.4461	50.668	45.5898	14.233	17.4143	16.8892	32.3061	55.2019	46.7485	8.90727	34.4493	31.9427	31.5488	25.5458	46.7485	26.4915	82.5329	70.9689	11.2638	54.7105	23.5605	37.7135	50.668	28.3291	36.5987	18.5995	32.6936	26.3414	43.6281	23.3101	51.7311	25.1081	2.36452	15.4743	15.2886	49.0567	46.5047	18.2883	44.23	40.7438	49.0567	21.6316	52.1383	0.0239247	29.5965
MIR5739	0.00181829	0.00161155	0.00173287	0.00180546	0.0016421	0.00172935	0.00162229	0.0020118	0.0018832	0.00179382	0.00185386	0.00202472	0.00186647	0.00184535	0.00167775	0.00190584	0.00169063	0.0016801	0.00166251	0.0016623	0.00170121	0.00177186	0.00174792	0.00158663	0.0016617	0.00181967	0.00151028	0.00178439	0.00162711	0.00183232	0.00206737	0.00164618	0.00147695	0.0019327	0.0018094	0.0017175	0.00190724	0.00153002	0.00149583	0.00197639	0.00171178	0.00217715	0.00188869	0.0017594	0.00184708	0.00187179	0.00156865	0.0239247	0.00166568
ASB2	2.39894	2.00449	0.727458	2.93894	0.973554	1.37426	2.79831	2.47304	1.93407	2.10214	2.57532	1.56756	4.44397	2.31881	1.26576	3.04026	2.28708	1.38708	4.09013	2.22515	1.2282	2.30501	2.78289	2.50267	1.67767	2.27102	1.15426	1.26669	1.22947	2.15417	1.35049	1.2586	1.50058	1.45194	1.23581	1.8421	8.97962	2.18113	2.28355	1.20895	1.31989	0.571564	0.971537	1.90581	1.41384	1.53323	1.96157	0.0239247	2.03668
RNU7-105P	0.00181829	0.00161155	0.00173287	0.00180546	0.0016421	0.00172935	0.00162229	0.0020118	0.0018832	0.00179382	0.00185386	0.00202472	0.00186647	0.00184535	0.00167775	0.00190584	0.00169063	0.0016801	0.00166251	0.0016623	0.00170121	0.00177186	0.00174792	0.00158663	0.0016617	0.00181967	0.00151028	0.00178439	0.00162711	0.00183232	0.00206737	0.00164618	0.00147695	0.0019327	0.0018094	0.0017175	0.00190724	0.00153002	0.00149583	0.00197639	0.00171178	0.00217715	0.00188869	0.0017594	0.00184708	0.00187179	0.00156865	0.0239247	0.00166568
RPS6P16	0.13666	0.00161155	0.0981651	0.20013	0.229352	0.403128	0.14267	0.0020118	0.0018832	0.00179382	0.130451	0.181583	0.219938	0.399149	0.175608	0.14951	0.00169063	0.103442	0.0844215	0.0824067	0.140597	0.107939	0.100262	0.142741	0.0790602	0.212888	0.276409	0.299959	0.133374	0.00183232	0.234558	0.079944	0.101174	0.0019327	0.177482	0.497602	0.130626	0.176142	0.132982	0.403539	0.00171178	0.210789	0.252329	0.110525	0.125211	0.352418	0.0722613	0.0239247	0.00166568
CD1C	0.377723	0.460416	0.0981651	1.05359	0.42567	0.643559	1.54443	0.484898	0.140137	0.725715	0.439426	0.651672	0.623472	0.151964	0.373961	1.23699	0.573017	0.649667	1.78851	0.237368	0.604196	1.98599	0.222663	0.716146	0.753227	0.129647	0.835257	0.606682	0.361143	0.612075	1.39597	0.051932	0.50487	1.62457	0.591559	0.486375	1.3881	0.873438	0.86976	1.93824	1.46764	0.00217715	0.886013	0.0797931	0.953142	1.34166	1.24812	0.0239247	0.748132
DDX55P1	0.00181829	0.0309019	0.00173287	0.00180546	0.0016421	0.00172935	0.00162229	0.0020118	0.0786448	0.0887699	0.00185386	0.00202472	0.00186647	0.0703489	0.0994257	0.00190584	0.0366711	0.0016801	0.00166251	0.0016623	0.0398268	0.00177186	0.00174792	0.00158663	0.049938	0.00181967	0.0369062	0.00178439	0.00162711	0.00183232	0.00206737	0.00164618	0.00147695	0.0019327	0.0018094	0.0017175	0.00190724	0.0259094	0.00149583	0.00197639	0.0794079	0.00217715	0.00188869	0.0017594	0.00184708	0.00187179	0.0930561	0.0239247	0.00166568
AC025575.1	0.00181829	0.00161155	0.00173287	0.00180546	0.0016421	0.00172935	0.00162229	0.0020118	0.0018832	0.00179382	0.00185386	0.00202472	0.00186647	0.00184535	0.00167775	0.00190584	0.00169063	0.0016801	0.00166251	0.0016623	0.00170121	0.00177186	0.00174792	0.00158663	0.0016617	0.00181967	0.00151028	0.00178439	0.00162711	0.00183232	0.00206737	0.00164618	0.00147695	0.0019327	0.0018094	0.0017175	0.00190724	0.00153002	0.00149583	0.00197639	0.00171178	0.00217715	0.00188869	0.0017594	0.00184708	0.00187179	0.00156865	0.0239247	0.00166568
MZT2A	11.569	12.7697	12.8919	13.8023	11.9429	10.2174	14.7918	17.439	16.8892	11.0519	10.1762	11.569	10.5036	11.0163	12.094	12.1833	12.1784	10.3328	12.377	10.3359	8.95948	10.6539	12.0597	9.3121	14.6997	9.7266	9.36141	13.1044	11.9046	15.3033	10.1186	13.9927	14.3175	8.72706	11.2514	11.7146	11.6562	9.32559	11.5027	9.68745	13.8683	20.6144	10.8162	12.8437	11.9683	16.1862	7.92903	0.0239247	9.16501
EXOSC7	6.13398	5.95425	7.03015	7.02279	7.42952	7.71805	7.70833	6.12944	5.90226	6.3662	6.62228	6.32394	6.45356	5.76041	7.02062	6.71203	7.77121	7.01478	6.84335	7.12019	7.44195	6.20071	7.6298	6.68184	7.10235	6.78873	6.49543	7.34825	7.23769	6.34173	6.38678	5.53962	7.43584	7.16905	6.65624	6.75332	5.6002	6.77188	7.83349	6.60659	6.62605	6.57263	6.6104	6.3186	6.35167	7.03921	7.47012	0.0239247	7.0594
FOXO1B	0.0563603	0.00161155	0.00173287	0.00180546	0.0016421	0.00172935	0.00162229	0.0020118	0.0018832	0.00179382	0.00185386	0.00202472	0.00186647	0.00184535	0.00167775	0.00190584	0.00169063	0.0016801	0.00166251	0.0016623	0.00170121	0.00177186	0.00174792	0.00158663	0.0016617	0.00181967	0.00151028	0.00178439	0.00162711	0.00183232	0.111485	0.00164618	0.0183466	0.0019327	0.0018094	0.0017175	0.00190724	0.00153002	0.00149583	0.00197639	0.00171178	0.00217715	0.00188869	0.0017594	0.00184708	0.00187179	0.00156865	0.0239247	0.00166568
RNA5SP237	0.00181829	0.00161155	0.00173287	0.00180546	0.0016421	0.00172935	0.00162229	0.0020118	0.0018832	0.00179382	0.00185386	0.00202472	0.00186647	0.00184535	0.00167775	0.00190584	0.00169063	0.0016801	0.00166251	0.0016623	0.00170121	0.00177186	0.00174792	0.00158663	0.0016617	0.00181967	0.00151028	0.00178439	0.00162711	0.00183232	0.00206737	0.00164618	0.00147695	0.0019327	0.0018094	0.0017175	0.00190724	0.00153002	0.00149583	0.00197639	0.00171178	0.00217715	0.00188869	0.0017594	0.00184708	0.00187179	0.00156865	0.0239247	0.00166568
IGHGP	0.192313	0.0309019	0.122202	0.387971	0.736061	0.885751	0.482014	0.159612	0.12868	0.35659	0.167719	1.74978	0.593247	0.164352	0.203115	1.14148	0.0470414	0.874158	0.521982	0.103039	0.140597	0.529816	0.37063	5.23278	0.49733	0.0695163	1.63171	0.666145	0.147006	0.00183232	0.138678	1.34611	0.440652	0.673727	0.279395	0.275516	0.00190724	3.72682	0.33487	0.811206	1.04158	0.142288	0.4365	2.52424	2.13071	0.365785	0.17858	0.0239247	0.622705
RECQL5	11.0988	13.9517	10.1529	13.5918	8.0981	7.01478	8.75143	11.0519	14.6497	9.76747	7.93069	9.56716	8.71454	4.27299	8.08883	8.81057	10.5379	8.2732	12.1634	7.17572	8.65081	12.2044	6.94697	9.92624	11.4164	13.1324	7.56239	7.42206	8.50954	15.8439	7.49893	10.3932	10.4943	13.0245	7.82634	8.01851	7.02778	10.4754	8.17701	9.38098	9.07243	11.6642	11.4326	9.67693	8.69946	8.87585	8.80594	0.0239247	4.98986
ZNF35	1.7564	1.48713	1.01159	1.44793	1.5634	2.04982	1.41384	1.37207	1.10674	1.70928	1.98391	1.59208	2.23706	1.93969	2.01424	2.23318	1.76158	2.15995	1.87608	1.36661	2.02253	1.37539	1.26174	1.66737	1.33043	1.31684	1.2965	1.93275	1.74277	0.860682	2.6166	0.881728	1.37794	1.81191	1.81558	1.87371	1.59184	1.60882	1.70524	2.60579	1.6527	2.58189	2.19378	1.78686	1.88962	2.45595	2.04347	0.0239247	1.73443
AP003031.1	0.264735	0.00161155	0.00173287	0.00180546	0.175869	0.112459	0.00162229	0.0020118	0.0018832	0.00179382	0.00185386	0.00202472	0.00186647	0.00184535	0.00167775	0.00190584	0.00169063	0.0016801	0.273949	0.0016623	0.140597	0.00177186	0.00174792	0.00158663	0.0016617	0.00181967	0.00151028	0.00178439	0.00162711	0.00183232	0.00206737	0.00164618	0.00147695	0.199542	0.0018094	0.0017175	0.00190724	0.00153002	0.00149583	0.00197639	0.00171178	0.00217715	0.00188869	0.0017594	0.00184708	0.00187179	0.00156865	0.0239247	0.00166568
OGDHL	0.0447465	0.261061	0.168196	0.154756	0.395277	0.112459	0.218289	0.237927	0.0786448	0.141795	0.15521	0.181583	0.0887058	0.105399	0.189144	0.110311	0.0587448	0.0296334	0.0844215	0.0926451	0.109789	0.0704899	0.260723	0.214058	0.0643082	0.183267	0.169524	0.0582991	0.348609	0.0838704	0.111485	0.740425	0.0226178	0.0892391	0.0648049	0.200182	0.283798	0.115835	0.193843	0.134236	0.0656249	0.169524	0.0882158	0.251821	0.058843	0.144349	0.194376	0.0239247	0.109315
AL117382.2	0.00181829	0.00161155	0.00173287	0.00180546	0.0016421	0.00172935	0.00162229	0.0020118	0.0018832	0.00179382	0.00185386	0.00202472	0.00186647	0.00184535	0.00167775	0.00190584	0.00169063	0.0016801	0.00166251	0.0016623	0.00170121	0.00177186	0.00174792	0.00158663	0.0016617	0.00181967	0.00151028	0.00178439	0.00162711	0.00183232	0.00206737	0.00164618	0.00147695	0.0019327	0.0018094	0.0017175	0.00190724	0.00153002	0.00149583	0.00197639	0.00171178	0.00217715	0.00188869	0.0017594	0.00184708	0.00187179	0.00156865	0.0239247	0.00166568
NOX1	0.110621	0.0309019	0.0629553	0.045894	0.0471806	0.0472257	0.130906	0.0825081	0.0552636	0.040308	0.00185386	0.00202472	0.128251	0.00184535	0.0835854	0.0682808	0.0292147	0.0016801	0.0844215	0.0365244	0.109789	0.145074	0.100262	0.0983428	0.142092	0.120098	0.101847	0.195552	0.102062	0.00183232	0.191806	0.160167	0.0880702	0.101847	0.0648049	0.0947881	0.00190724	0.0757696	0.252502	0.146836	0.176871	0.441359	0.0882158	0.0513433	0.0987871	0.115535	0.0510847	0.0239247	0.00166568
FGFBP1	24.3702	25.9784	26.4915	12.0597	40.2431	45.0098	38.3294	12.9509	13.8838	24.7673	36.5987	23.5605	27.7911	21.4936	37.5447	39.3797	25.7718	51.7311	22.1469	14.3928	27.4243	16.6085	13.6126	39.3797	20.2723	17.6341	32.564	38.9554	38.7637	15.0096	60.0878	15.4643	18.7901	26.8158	30.7626	34.1182	3.20081	26.4915	31.2261	25.9784	26.7357	25.4757	27.9726	23.6808	31.3587	43.6281	37.9124	0.0239247	34.7493
BRD9P2	0.857731	0.81966	1.97112	0.00180546	1.26934	1.75139	0.00162229	0.0020118	0.0018832	0.00179382	3.47406	0.00202472	0.00186647	0.676851	2.11627	0.00190584	1.53966	2.38598	2.16961	0.0016623	1.29384	0.00177186	0.745602	0.00158663	2.71458	0.00181967	0.3801	2.34228	2.45565	2.97994	1.95143	2.36762	0.318861	1.57829	1.03297	0.0017175	2.43363	0.930751	0.00149583	1.95311	0.85532	0.00217715	3.29737	0.0017594	1.12833	2.4976	2.13096	0.0239247	1.09076
RN7SL150P	0.00181829	0.00161155	0.00173287	0.00180546	0.0016421	0.00172935	0.00162229	0.0020118	0.0018832	0.00179382	0.00185386	0.00202472	0.00186647	0.00184535	0.00167775	0.00190584	0.00169063	0.0016801	0.00166251	0.0016623	0.00170121	0.00177186	0.00174792	0.00158663	0.0016617	0.00181967	0.00151028	0.00178439	0.00162711	0.00183232	0.00206737	0.00164618	0.00147695	0.0019327	0.0018094	0.0017175	0.00190724	0.00153002	0.00149583	0.00197639	0.00171178	0.00217715	0.00188869	0.0017594	0.00184708	0.00187179	0.00156865	0.0239247	0.00166568
FAM86C1	1.85033	1.74899	2.05752	1.92583	2.14386	2.58533	2.28595	1.74734	1.99464	1.79434	2.19928	1.86711	1.88177	1.58381	1.95143	2.16938	2.65989	2.25682	2.02202	2.29565	2.31022	1.99085	2.27874	2.22068	2.13379	1.71111	1.92511	2.44877	2.35031	1.22363	2.35738	0.861071	1.71468	1.91077	1.95937	2.229	1.04596	1.92002	2.10784	2.19195	1.63024	2.70601	2.3868	1.98544	1.95912	2.17518	2.4451	0.0239247	2.15561
HNRNPA1P40	0.00181829	0.0309019	0.00173287	0.00180546	0.0346467	0.00172935	0.00162229	0.102057	0.0018832	0.00179382	0.00185386	0.00202472	0.00186647	0.00184535	0.0389827	0.00190584	0.00169063	0.0016801	0.00166251	0.063049	0.00170121	0.00177186	0.00174792	0.00158663	0.0016617	0.00181967	0.00151028	0.00178439	0.00162711	0.0730033	0.00206737	0.00164618	0.0226178	0.0019327	0.0648049	0.0017175	0.00190724	0.00153002	0.00149583	0.00197639	0.00171178	0.00217715	0.0882158	0.0513433	0.00184708	0.00187179	0.0229715	0.0239247	0.00166568
AL021578.1	0.410535	1.14098	1.33432	1.12943	0.464573	0.350739	0.278566	2.10721	1.81297	0.862164	0.720639	0.708505	0.468366	0.364593	0.772242	1.34755	1.07731	1.79013	0.133953	0.344376	0.939933	0.575665	0.781866	0.821807	0.616328	0.665985	0.238496	1.40313	0.800176	1.93085	1.26459	1.29905	0.495249	0.644212	0.624764	0.370937	0.953916	0.553413	2.36858	0.853314	0.473519	2.62908	0.327112	0.306242	0.518175	0.559375	0.563001	0.0239247	0.158854
AC005237.2	0.00181829	0.00161155	0.00173287	0.00180546	0.0016421	0.00172935	0.00162229	0.0020118	0.0018832	0.00179382	0.00185386	0.00202472	0.00186647	0.00184535	0.00167775	0.00190584	0.00169063	0.0016801	0.00166251	0.0016623	0.00170121	0.00177186	0.00174792	0.00158663	0.0016617	0.00181967	0.00151028	0.00178439	0.00162711	0.00183232	0.00206737	0.00164618	0.00147695	0.0019327	0.0018094	0.680713	0.00190724	0.00153002	0.00149583	0.00197639	0.00171178	0.00217715	0.00188869	0.0017594	0.00184708	0.00187179	0.00156865	0.0239247	0.00166568
AP001610.2	0.377723	0.00161155	0.00173287	0.00180546	0.0016421	0.175104	0.14267	0.0020118	0.0018832	0.335107	0.00185386	0.00202472	0.00186647	0.00184535	0.00167775	0.00190584	0.00169063	0.0016801	0.149499	0.0016623	0.00170121	0.00177186	0.00174792	0.393004	0.564125	0.00181967	0.00151028	0.00178439	0.52006	0.00183232	0.928724	0.00164618	0.00147695	0.0019327	0.20225	0.0017175	0.00190724	0.562623	0.00149583	0.00197639	0.00171178	0.00217715	0.00188869	1.17817	0.68982	0.00187179	0.00156865	0.0239247	0.00166568
PIGA	2.09906	2.7015	2.74296	2.01449	2.49547	2.51115	2.06631	2.98901	3.34569	2.07278	2.84205	3.01133	2.09157	2.12386	2.83892	2.44706	2.38627	4.08846	2.313	1.99109	2.37309	2.81579	2.02503	2.42947	3.2447	2.38198	2.26716	2.45504	2.51048	3.04352	3.36428	1.91676	1.93275	2.27784	2.16402	2.95223	1.43715	2.52508	2.68405	2.85342	2.40626	2.65827	2.59845	2.15887	1.98366	3.26096	3.16254	0.0239247	2.16044
AP006565.1	0.00181829	0.00161155	0.00173287	0.00180546	0.0016421	0.00172935	0.00162229	0.0020118	0.0018832	0.00179382	0.00185386	0.00202472	0.00186647	0.00184535	0.00167775	0.00190584	0.00169063	0.0016801	0.00166251	0.0016623	0.00170121	0.00177186	0.00174792	0.00158663	0.0016617	0.00181967	0.00151028	0.00178439	0.00162711	0.00183232	0.00206737	0.00164618	0.00147695	0.0019327	0.0018094	0.0017175	0.00190724	0.00153002	0.00149583	0.00197639	0.00171178	0.00217715	0.00188869	0.0017594	0.00184708	0.00187179	0.00156865	0.0239247	0.109315
MNT	4.41014	4.37951	4.9581	3.55466	5.00285	4.90318	2.90965	4.81351	5.35257	3.06785	4.60385	3.63989	3.16149	3.21359	5.56425	7.65404	3.5766	8.30382	3.84911	3.51202	4.14603	5.01285	3.13154	5.22522	5.64322	4.25252	3.55814	4.34512	4.05142	6.42221	5.39662	4.25855	4.12721	3.83809	3.26703	4.5071	3.94319	4.1157	4.76819	4.24791	3.80618	3.93945	5.86608	4.86245	4.36565	6.50552	4.08292	0.0239247	4.34989
AC107074.1	0.00181829	0.00161155	0.00173287	0.00180546	0.0016421	0.00172935	0.00162229	0.0020118	0.0018832	0.00179382	0.00185386	0.00202472	0.00186647	0.00184535	0.00167775	0.00190584	0.00169063	0.0016801	0.00166251	0.0016623	0.00170121	0.00177186	0.00174792	0.00158663	0.0016617	0.00181967	0.00151028	0.00178439	0.00162711	0.00183232	0.00206737	0.00164618	0.00147695	0.0019327	0.0018094	0.0017175	0.00190724	0.00153002	0.00149583	0.00197639	0.00171178	0.00217715	0.00188869	0.0017594	0.00184708	0.00187179	0.00156865	0.0239247	0.00166568
AC009145.3	0.00181829	0.00161155	0.00173287	0.00180546	0.0016421	0.00172935	0.00162229	0.0020118	0.0018832	0.00179382	0.00185386	0.00202472	0.00186647	0.00184535	0.00167775	0.00190584	0.00169063	0.0016801	0.00166251	0.0016623	0.00170121	0.00177186	0.00174792	0.00158663	0.0016617	0.00181967	0.00151028	0.00178439	0.00162711	0.00183232	0.00206737	0.00164618	0.00147695	0.0019327	0.0018094	0.0017175	0.00190724	0.00153002	0.00149583	0.00197639	0.00171178	0.00217715	0.00188869	0.0017594	0.00184708	0.00187179	0.00156865	0.0239247	0.00166568
AC139792.3	0.00181829	0.00161155	1.10028	0.00180546	0.0016421	0.00172935	0.00162229	0.0020118	0.0018832	0.00179382	0.00185386	0.00202472	0.00186647	0.00184535	0.00167775	0.00190584	0.00169063	0.0016801	0.00166251	0.0016623	0.00170121	0.00177186	0.00174792	0.00158663	0.0016617	0.00181967	0.00151028	0.00178439	0.00162711	0.00183232	0.00206737	0.00164618	0.337979	0.0019327	0.0018094	0.0017175	0.00190724	0.00153002	0.00149583	0.00197639	0.00171178	0.00217715	0.00188869	0.0017594	0.00184708	0.00187179	0.00156865	0.0239247	0.00166568
AL354794.2	0.00181829	0.0536384	0.29362	0.0629447	0.10818	0.18977	0.0324478	0.0020118	0.192499	0.00179382	0.00185386	0.00202472	0.11513	0.139037	0.00167775	0.00190584	0.211168	0.145236	0.068502	0.15673	0.237904	0.0946877	0.0571492	0.0983428	0.0016617	0.0695163	0.121672	0.10783	0.0528884	0.113217	0.00206737	0.118233	0.0880702	0.153977	0.100665	0.0813125	0.00190724	0.151903	0.23361	0.00197639	0.0521844	0.287565	0.00188869	0.0017594	0.00184708	0.115535	0.0722613	0.0239247	0.045706
AC136632.1	2.0657	2.64326	2.77876	3.05347	2.36949	2.49577	2.21261	2.83064	2.20501	2.08494	1.849	1.1854	2.08895	2.31881	2.48516	2.07691	1.94123	2.05855	2.55969	2.67079	2.14937	2.21381	1.89022	2.25397	2.17915	2.46728	2.30154	2.72388	2.35031	3.05842	1.74709	4.5301	2.42548	2.6259	1.63725	2.28998	1.46909	2.49101	3.44357	2.25255	2.48248	2.18986	2.13757	3.01378	2.12535	2.47334	2.58189	0.0239247	1.20631
AC104333.2	0.00181829	0.00161155	0.00173287	0.00180546	0.0016421	0.00172935	0.00162229	0.0020118	0.0018832	0.00179382	0.00185386	0.00202472	0.00186647	0.00184535	0.00167775	0.00190584	0.00169063	0.979001	0.00166251	0.0016623	0.00170121	0.00177186	0.00174792	0.00158663	0.0016617	0.00181967	0.00151028	0.00178439	0.00162711	0.00183232	0.00206737	0.00164618	0.00147695	0.0019327	0.0018094	0.0017175	0.00190724	0.00153002	0.00149583	0.00197639	0.00171178	0.00217715	0.00188869	0.0017594	0.00184708	0.00187179	0.00156865	0.0239247	0.00166568
MSANTD3	3.2026	2.49636	3.01938	2.58805	3.21458	3.31323	3.71822	2.76085	3.07517	3.00326	3.27352	3.79513	2.94759	3.36115	3.56413	3.1998	3.2332	3.15186	3.0666	4.46775	3.35583	3.61194	3.97436	2.79608	2.85152	2.7346	2.92325	3.46003	2.87382	3.31146	2.20911	3.77454	3.68229	3.2802	3.23665	3.2963	3.0323	2.74264	3.00184	2.98585	3.10478	2.75591	2.833	2.34903	3.35401	2.85919	2.73335	0.0239247	4.95636
WDR45BP1	0.13666	0.250347	0.0981651	0.0720042	0.548852	0.00172935	0.00162229	0.120928	0.0018832	0.00179382	0.411157	0.310123	0.00186647	0.12722	0.610837	0.434331	0.406117	0.952693	0.00166251	0.165191	0.453099	0.00177186	0.109219	0.431277	0.0790602	0.00181967	0.223305	0.414285	0.174787	0.00183232	0.00206737	0.00164618	0.246959	1.04054	0.0018094	0.476256	0.00190724	0.0350973	0.21461	0.00197639	0.358214	0.00217715	0.10442	0.333008	0.19319	0.286374	0.00156865	0.0239247	0.260964
LINC01776	0.00181829	0.00161155	0.00173287	0.00180546	0.0016421	0.00172935	0.00162229	0.0020118	0.0018832	0.00179382	0.00185386	0.00202472	0.00186647	0.00184535	0.00167775	0.00190584	0.00169063	0.0016801	0.00166251	0.0016623	0.00170121	0.00177186	0.00174792	0.00158663	0.0016617	0.00181967	0.00151028	0.00178439	0.00162711	0.00183232	0.00206737	0.00164618	0.00147695	0.0019327	0.0018094	0.0017175	0.00190724	0.00153002	0.00149583	0.00197639	0.00171178	0.00217715	0.00188869	0.0017594	0.00184708	0.00187179	0.00156865	0.0239247	0.00166568
AL139130.1	0.00181829	0.00161155	0.00173287	0.00180546	0.0016421	0.00172935	0.00162229	0.0020118	0.0018832	0.00179382	0.00185386	0.00202472	0.00186647	0.00184535	0.00167775	0.00190584	0.00169063	0.0016801	0.00166251	0.0016623	0.00170121	0.00177186	0.00174792	0.00158663	0.0016617	0.00181967	0.00151028	0.00178439	0.00162711	0.00183232	0.00206737	0.00164618	0.00147695	0.0019327	0.0018094	0.0017175	0.00190724	0.00153002	0.00149583	0.00197639	0.00171178	0.102601	0.00188869	0.0017594	0.0483177	0.00187179	0.00156865	0.0239247	0.00166568
OR2V2	0.00181829	0.00161155	0.00173287	0.00180546	0.0016421	0.00172935	0.00162229	0.0020118	0.0018832	0.00179382	0.00185386	0.00202472	0.00186647	0.00184535	0.00167775	0.00190584	0.00169063	0.256192	0.00166251	0.0016623	0.00170121	0.00177186	0.00174792	0.00158663	0.0016617	0.00181967	0.00151028	0.00178439	0.00162711	0.00183232	0.00206737	0.00164618	0.00147695	0.0019327	0.0018094	0.0017175	0.00190724	0.00153002	0.00149583	0.00197639	0.106321	0.00217715	0.00188869	0.0017594	0.00184708	0.00187179	0.00156865	0.0239247	0.00166568
PLOD1	5.19415	5.30129	3.55209	4.51194	4.13267	4.97555	6.06675	5.18972	4.48236	5.37621	5.40427	4.89755	6.22011	6.03274	5.20329	4.73285	3.61724	4.78865	5.44794	8.21027	4.48954	5.93756	5.71248	4.18738	4.89923	4.9432	6.1439	4.08716	4.89304	5.29686	5.36659	4.17587	5.34246	4.78002	4.83914	5.17652	8.2185	4.43348	4.27726	4.31532	4.68514	3.06821	4.21412	10.0998	4.91185	4.21222	4.83428	0.0239247	8.81057
SNCA-AS1	0.00181829	0.00161155	0.0519237	0.0629447	0.0621397	0.00172935	0.00162229	0.0020118	0.0786448	0.0887699	0.0495096	0.0865597	0.00186647	0.0480479	0.00167775	0.122983	0.00169063	0.0016801	0.0279483	0.0257609	0.00170121	0.081837	0.0485971	0.0530361	0.049938	0.00181967	0.00151028	0.00178439	0.0254557	0.00183232	0.00206737	0.051932	0.00147695	0.0019327	0.0018094	0.0326519	0.00190724	0.00153002	0.0188206	0.00197639	0.0794079	0.114337	0.00188869	0.0017594	0.00184708	0.0687557	0.0229715	0.0239247	0.135401
AC092803.1	0.00181829	0.00161155	0.00173287	0.00180546	0.0016421	0.00172935	0.00162229	0.0020118	0.0018832	0.00179382	0.00185386	0.00202472	0.00186647	0.00184535	0.00167775	0.00190584	0.00169063	0.0016801	0.00166251	0.0016623	0.00170121	0.00177186	0.00174792	0.00158663	0.0016617	0.00181967	0.00151028	0.00178439	0.00162711	0.00183232	0.00206737	0.00164618	0.00147695	0.0019327	0.0018094	0.0017175	0.00190724	0.00153002	0.00149583	0.00197639	0.00171178	0.00217715	0.00188869	0.0017594	0.00184708	0.00187179	0.00156865	0.0239247	0.00166568
PSMB3P2	0.00181829	0.00161155	0.00173287	0.00180546	0.0016421	0.00172935	0.00162229	0.0020118	0.0018832	0.00179382	0.00185386	0.00202472	0.00186647	0.00184535	0.00167775	0.00190584	0.00169063	0.0016801	0.00166251	0.0016623	0.00170121	0.00177186	0.00174792	0.00158663	0.0016617	0.00181967	0.00151028	0.00178439	0.00162711	0.00183232	0.00206737	0.00164618	0.00147695	0.0019327	0.125371	0.0017175	0.00190724	0.00153002	0.00149583	0.00197639	0.00171178	0.00217715	0.00188869	0.0017594	0.00184708	0.00187179	0.00156865	0.0239247	0.00166568
AC108471.2	0.123496	0.681112	0.668035	0.805429	0.363586	0.363903	0.572806	0.472055	0.519757	0.375017	0.333526	0.122978	0.353051	0.373117	0.217144	0.176575	0.450935	0.256192	0.190503	0.181583	0.317535	0.34778	0.454402	0.835257	0.18062	0.338399	0.20553	0.287812	0.44148	0.290087	0.00206737	0.168318	0.289092	0.229584	0.345494	0.275516	0.539371	0.232007	0.271034	0.43998	0.216736	0.326289	0.279439	0.659177	0.518175	0.327052	0.32826	0.0239247	0.232259
RNA5S10	0.00181829	0.00161155	0.00173287	0.00180546	0.0016421	0.00172935	0.00162229	0.0020118	0.0018832	0.00179382	0.00185386	0.00202472	0.00186647	0.00184535	0.00167775	0.00190584	0.00169063	0.0016801	0.00166251	0.0016623	0.00170121	0.00177186	0.00174792	0.00158663	0.0016617	1.68445	0.00151028	0.00178439	0.00162711	0.00183232	0.00206737	0.00164618	0.00147695	0.971908	0.0018094	0.0017175	0.00190724	0.00153002	0.00149583	0.00197639	0.00171178	0.00217715	0.00188869	0.0017594	0.00184708	0.00187179	0.00156865	0.0239247	0.00166568
RNU6-464P	0.00181829	0.00161155	0.00173287	0.00180546	0.0016421	0.00172935	0.00162229	0.0020118	0.0018832	0.00179382	0.00185386	0.00202472	0.00186647	0.00184535	0.00167775	0.00190584	0.00169063	0.0016801	0.00166251	0.0016623	0.00170121	0.00177186	0.00174792	0.00158663	0.0016617	0.00181967	0.00151028	0.00178439	0.00162711	0.00183232	0.00206737	0.00164618	0.00147695	0.0019327	0.0018094	0.0017175	0.00190724	0.00153002	0.00149583	0.00197639	0.00171178	0.00217715	0.00188869	0.0017594	0.00184708	0.00187179	0.00156865	0.0239247	0.00166568
AC244502.3	0.00181829	0.00161155	0.00173287	0.00180546	0.0016421	0.00172935	0.00162229	0.0020118	0.0018832	0.213665	0.00185386	0.00202472	0.00186647	0.00184535	0.00167775	0.00190584	0.00169063	0.0016801	0.00166251	0.0016623	0.00170121	0.00177186	0.00174792	0.00158663	0.0016617	0.129647	0.139541	0.00178439	0.00162711	0.00183232	0.00206737	0.00164618	0.00147695	0.243697	0.0018094	0.0017175	0.00190724	0.00153002	0.00149583	0.00197639	0.00171178	0.00217715	0.00188869	0.0017594	0.00184708	0.00187179	0.297596	0.0239247	0.158854
AC091812.2	0.00181829	0.00161155	0.00173287	0.00180546	0.0016421	0.00172935	0.00162229	0.0020118	0.270582	0.225359	0.00185386	0.00202472	0.00186647	0.00184535	0.00167775	0.00190584	0.00169063	0.0016801	0.00166251	0.0016623	0.00170121	0.00177186	0.00174792	0.00158663	0.0016617	0.00181967	0.11176	0.240645	0.00162711	0.44814	0.00206737	0.00164618	0.00147695	0.31276	0.0018094	0.0017175	0.233006	0.00153002	0.271034	0.00197639	0.358214	0.00217715	0.00188869	0.0017594	0.00184708	0.00187179	0.00156865	0.0239247	0.00166568
CD79B	1.53199	0.968698	1.02479	1.22863	2.56287	1.92645	2.61146	2.69321	1.49316	1.78567	1.86366	1.94883	1.66556	3.55075	1.5913	2.25852	0.786434	1.22081	3.35885	2.79241	1.42032	3.22458	2.98764	4.49872	1.19391	2.02607	4.39892	1.27101	1.62999	1.47305	1.79573	1.30787	1.74844	1.02128	1.78245	1.35921	2.71517	2.87274	2.06374	0.861674	1.98329	0.938549	1.38187	1.76015	3.07942	1.87676	1.45705	0.0239247	2.88078
FARS2	2.92292	2.24547	2.76085	2.64655	3.3622	3.13926	3.61841	2.55197	2.65003	2.77376	3.15754	3.19457	2.96427	2.87512	2.85409	3.2462	2.67328	3.41139	2.70893	3.28485	3.07316	2.8073	2.46696	3.12249	3.02822	2.91289	2.91459	3.43297	3.12837	2.16479	3.29446	2.0707	3.35583	2.96937	3.16001	3.02725	2.55066	3.21005	2.69776	3.13011	3.06007	2.2493	3.21041	3.04445	3.36391	3.25688	3.23444	0.0239247	3.67706
MTND4LP26	0.00181829	0.00161155	0.00173287	0.00180546	0.0016421	0.00172935	0.00162229	0.0020118	0.0018832	0.00179382	0.00185386	0.00202472	0.00186647	0.00184535	0.00167775	0.00190584	0.00169063	0.0016801	0.00166251	0.0016623	0.00170121	0.00177186	0.00174792	0.00158663	0.0016617	0.00181967	0.00151028	0.00178439	0.00162711	0.00183232	0.00206737	0.00164618	0.00147695	0.0019327	0.0018094	0.0017175	0.00190724	0.00153002	0.00149583	0.00197639	0.00171178	0.00217715	0.00188869	0.0017594	0.00184708	0.00187179	0.00156865	0.0239247	0.00166568
AC020656.2	0.0447465	0.0667235	0.0338562	0.0539177	0.077033	0.0472257	0.0585571	0.0825081	0.0018832	0.0887699	0.0495096	0.181583	0.0629414	0.0574615	0.028809	0.00190584	0.0366711	0.0016801	0.0844215	0.103039	0.030899	0.0379283	0.100262	0.0678043	0.0275093	0.0496485	0.196775	0.0468853	0.0691939	0.0446911	0.00206737	0.0248914	0.03042	0.654496	0.0522809	0.0326519	0.00190724	0.0893103	0.0998856	0.070734	0.0521844	0.00217715	0.10442	0.0386915	0.0854314	0.0687557	0.0344232	0.0239247	0.0340481
DDX60L	2.09906	1.2452	1.52027	1.08422	1.80011	1.50995	1.71184	1.58424	1.2143	1.44295	2.08919	1.89179	1.46474	3.20613	1.92836	1.69583	1.69818	1.59157	1.46499	1.61776	1.29905	1.325	1.79013	2.48795	1.49437	1.32394	1.97432	1.65796	1.54076	1.23642	2.44647	2.57255	2.0654	1.00691	2.00949	1.93942	2.86751	1.72609	1.57438	1.32742	1.50005	1.17693	1.34846	1.27977	1.79331	1.9759	1.73387	0.0239247	2.5573
VNN2	0.410535	0.145443	1.20873	0.19093	0.871384	3.22137	1.60399	1.08361	0.617087	0.436687	0.687621	1.15675	0.38486	1.97953	0.737413	0.590713	0.285682	0.801522	0.393248	2.36792	0.763221	0.602097	0.951868	1.06117	0.347443	0.517152	1.31335	0.275649	0.547875	0.20892	0.994893	0.431526	0.459577	0.870554	1.85459	0.449314	0.719878	0.994343	1.03782	0.310754	0.741169	0.687837	0.395139	0.384832	0.857574	1.34893	0.563001	0.0239247	6.40986
RNU6-1307P	0.00181829	0.00161155	0.00173287	0.00180546	0.0016421	0.00172935	0.00162229	0.0020118	0.0018832	0.00179382	0.00185386	0.00202472	0.00186647	0.00184535	0.00167775	0.00190584	0.00169063	0.0016801	0.00166251	0.0016623	0.00170121	0.00177186	0.00174792	0.00158663	0.0016617	0.00181967	0.00151028	0.00178439	0.00162711	0.00183232	0.00206737	0.00164618	0.00147695	0.0019327	0.0018094	0.0017175	0.00190724	0.00153002	0.00149583	0.00197639	0.00171178	0.00217715	0.00188869	0.0017594	0.00184708	0.00187179	0.00156865	0.0239247	0.00166568
RPS6KB2-AS1	0.00181829	0.00161155	0.00173287	0.00180546	0.0016421	0.00172935	0.00162229	0.0020118	0.0018832	0.00179382	0.00185386	0.00202472	0.00186647	0.00184535	0.00167775	0.00190584	0.00169063	0.0016801	0.00166251	0.0016623	0.00170121	0.00177186	0.00174792	0.00158663	0.0016617	0.00181967	0.00151028	0.00178439	0.00162711	0.00183232	0.00206737	0.00164618	0.00147695	0.0019327	0.0018094	0.0017175	0.00190724	0.00153002	0.00149583	0.00197639	0.00171178	0.00217715	0.00188869	0.0017594	0.00184708	0.00187179	0.00156865	0.0239247	0.00166568
IGHJ1P	0.00181829	0.00161155	0.00173287	0.00180546	0.0016421	0.00172935	0.00162229	0.0020118	0.0018832	0.00179382	0.00185386	0.00202472	0.00186647	0.00184535	0.00167775	0.00190584	0.00169063	0.0016801	0.00166251	0.0016623	0.00170121	0.00177186	0.00174792	0.00158663	0.0016617	0.00181967	0.00151028	0.00178439	0.00162711	0.00183232	0.00206737	0.00164618	0.00147695	0.0019327	0.0018094	0.0017175	0.00190724	0.00153002	0.00149583	0.00197639	0.00171178	0.00217715	0.00188869	0.0017594	0.00184708	0.00187179	0.00156865	0.0239247	0.00166568
LINC01219	0.00181829	0.00161155	0.00173287	0.00180546	0.077033	0.0778712	0.0585571	0.140621	0.564326	0.00179382	0.00185386	0.00202472	0.00186647	0.00184535	0.00167775	0.234719	0.329152	0.0016801	0.133953	0.0016623	0.170302	0.0946877	0.00174792	0.0530361	0.0016617	0.00181967	0.0817183	0.00178439	0.257143	0.113217	0.00206737	0.00164618	0.00147695	0.0019327	0.0018094	0.0017175	0.252037	0.102544	0.153655	0.00197639	0.00171178	0.19837	0.135487	0.0017594	0.00184708	0.115535	0.00156865	0.0239247	0.00166568
LINC01994	0.00181829	0.00161155	0.00173287	0.0539177	0.0016421	0.00172935	0.0585571	0.0020118	0.0018832	0.00179382	0.00185386	0.00202472	0.00186647	0.00184535	0.00167775	0.00190584	0.00169063	0.0016801	0.00166251	0.0016623	0.00170121	0.0474177	0.00174792	0.00158663	0.049938	0.00181967	0.00151028	0.00178439	0.00162711	0.00183232	0.00206737	0.00164618	0.00147695	0.0752022	0.0522809	0.0017175	0.00190724	0.0205505	0.00149583	0.00197639	0.00171178	0.00217715	0.0717061	0.0017594	0.00184708	0.00187179	0.00156865	0.0239247	0.00166568
RCN3	3.33731	3.60052	2.2426	3.07942	2.00429	2.45565	6.19652	4.60535	4.0414	3.66396	3.57814	1.74445	3.22849	5.87215	1.8937	2.74675	2.3022	2.17378	2.57471	6.03801	2.12717	3.39087	5.61955	3.30226	2.94851	3.34876	3.98142	1.80234	2.78128	3.02623	2.09611	5.85515	2.65665	1.66854	4.70811	2.25707	8.00664	2.26007	3.5882	2.52259	2.32752	3.40832	2.32803	2.83428	2.47768	2.32161	1.861	0.0239247	6.4924
PPP4C	12.6997	11.4164	12.3872	11.924	11.6719	12.5192	12.1133	11.8779	12.2232	11.5611	11.19	11.4509	10.9787	9.73623	12.4662	12.9634	11.8452	12.4056	12.2411	10.9574	12.0853	11.2961	11.9769	14.3471	12.0853	12.6997	11.3995	11.7064	12.6997	11.223	12.8789	10.929	12.0391	13.2808	12.0774	11.4037	7.97207	12.4351	12.8307	12.6348	11.4866	12.4258	13.0825	12.0597	12.3669	14.5003	12.2232	0.0239247	13.3086
COX6CP17	0.00181829	0.00161155	0.00173287	0.00180546	0.0016421	0.00172935	0.00162229	0.0020118	0.0018832	0.00179382	0.00185386	0.00202472	0.00186647	0.00184535	0.00167775	0.00190584	0.00169063	0.0016801	0.00166251	0.0016623	0.00170121	0.00177186	0.00174792	0.00158663	0.0016617	0.00181967	0.00151028	0.00178439	0.00162711	0.00183232	0.00206737	0.00164618	0.00147695	0.0019327	0.0018094	0.0017175	0.00190724	0.00153002	0.00149583	0.00197639	0.00171178	0.00217715	0.00188869	0.0017594	0.00184708	0.00187179	0.00156865	0.0239247	0.00166568
AL121929.1	0.00181829	0.00161155	0.00173287	0.00180546	0.0016421	0.00172935	0.00162229	0.0020118	0.0018832	0.00179382	0.00185386	0.00202472	0.00186647	0.00184535	0.00167775	0.00190584	0.00169063	0.0016801	0.00166251	0.0016623	0.00170121	0.00177186	0.00174792	0.00158663	0.0016617	0.00181967	0.00151028	0.00178439	0.00162711	0.00183232	0.00206737	0.00164618	0.00147695	0.0019327	0.0018094	0.0017175	0.00190724	0.00153002	0.00149583	0.00197639	0.00171178	0.00217715	0.00188869	0.0017594	0.00184708	0.00187179	0.00156865	0.0239247	0.00166568
JAKMIP3	0.217765	0.15543	0.0859025	0.227755	0.42567	0.159332	0.175899	0.198413	0.140137	0.168066	0.239909	0.192977	0.277309	0.33268	0.130681	0.323277	0.156038	0.0633091	0.273949	0.139705	0.109789	0.227553	0.169864	0.226271	0.111993	0.140161	0.149728	0.252936	0.102062	0.113217	0.125211	0.299771	0.14055	0.215097	0.279395	0.17425	0.760781	0.151903	0.183374	0.146836	0.0922062	0.259168	0.120533	0.0513433	0.2202	0.248529	0.128761	0.0239247	0.0717531
AL365440.1	0.00181829	0.00161155	0.00173287	0.00180546	0.0259124	0.00172935	0.00162229	0.0825081	0.0018832	0.00179382	0.0597542	0.00202472	0.00186647	0.0703489	0.028809	0.00190584	0.00169063	0.0431357	0.00166251	0.0016623	0.00170121	0.0474177	0.0400176	0.00158663	0.037432	0.00181967	0.00151028	0.00178439	0.0367479	0.00183232	0.0971338	0.00164618	0.0183466	0.0752022	0.0018094	0.0017175	0.00190724	0.00153002	0.0188206	0.00197639	0.0316598	0.00217715	0.00188869	0.0797931	0.0854314	0.00187179	0.0229715	0.0239247	0.0340481
AC099494.1	0.00181829	0.0536384	0.0519237	0.0629447	0.0016421	0.0472257	0.0324478	0.0020118	0.0018832	0.0629351	0.00185386	0.00202472	0.00186647	0.00184535	0.0389827	0.0818296	0.00169063	0.0016801	0.00166251	0.0016623	0.00170121	0.0586038	0.00174792	0.00158663	0.037432	0.059416	0.0587398	0.0951957	0.0367479	0.0629481	0.00206737	0.00164618	0.0564719	0.0019327	0.0018094	0.0813125	0.112063	0.0476767	0.0224401	0.0968	0.0402073	0.00217715	0.168855	0.0513433	0.0725151	0.00187179	0.00156865	0.0239247	0.0717531
AC004233.3	0.389879	0.672729	0.156321	0.720916	0.162395	0.159332	0.357126	1.0595	0.312509	0.89399	0.192784	0.251376	0.601032	0.176217	0.0389827	0.234719	1.18108	0.274394	0.7086	0.0365244	0.547265	0.648249	0.283932	0.154374	0.670523	0.764466	0.139541	0.0582991	0.188838	0.534597	0.177855	0.160167	0.414328	0.409059	0.247053	0.348439	0.252037	0.102544	0.14339	0.490231	0.324107	1.22323	0.961611	0.396153	0.323068	0.115535	0.32826	0.0239247	0.271258
ALDOA	87.5727	89.1744	60.0878	75.3549	90.9883	95.4669	95.4669	148.929	95.4669	70.9689	85.1654	83.9734	92.3276	52.4685	107.762	83.9734	90.9883	89.1744	70.9689	81.3189	90.9883	87.5727	56.6562	79.9486	92.3276	79.9486	70.9689	71.6951	93.8949	119.092	82.5329	54.288	67.7054	131.438	61.4461	89.1744	72.4512	116.031	89.1744	101.43	76.4212	95.4669	87.5727	47.4253	70.168	97.5175	85.1654	0.0239247	85.1654
AL121769.1	0.00181829	0.00161155	0.00173287	0.236549	0.162395	0.00172935	0.278566	0.0020118	0.0018832	0.00179382	0.00185386	0.00202472	0.00186647	0.00184535	0.324434	0.00190584	0.177771	0.0016801	0.00166251	0.297004	0.00170121	0.00177186	0.207383	0.29913	0.0016617	0.222296	0.00151028	0.00178439	0.00162711	0.238652	0.00206737	0.00164618	0.00147695	0.0019327	0.214144	0.0017175	0.00190724	0.00153002	0.132982	0.00197639	0.00171178	0.373815	0.00188869	0.198897	0.00184708	0.00187179	0.00156865	0.0239247	0.00166568
AC023866.2	0.00181829	0.00161155	0.00173287	0.00180546	0.0016421	0.00172935	0.00162229	0.0020118	0.0018832	0.00179382	0.00185386	0.00202472	0.00186647	0.00184535	0.00167775	0.00190584	0.00169063	0.0016801	0.00166251	0.0016623	0.00170121	0.00177186	0.00174792	0.00158663	0.0016617	0.00181967	0.00151028	0.00178439	0.00162711	0.00183232	0.00206737	0.00164618	0.00147695	0.0019327	0.0018094	0.0017175	0.00190724	0.00153002	0.00149583	0.00197639	0.00171178	0.00217715	0.00188869	0.0017594	0.00184708	0.00187179	0.00156865	0.0239247	0.00166568
CTAGE6	0.242016	0.63489	0.0859025	0.00180546	0.0621397	0.175104	0.130906	0.0020118	0.15276	0.260541	0.00185386	0.262752	0.00186647	0.00184535	0.0530682	0.0964736	0.243108	0.0016801	0.0844215	0.173573	0.0521327	0.192458	0.128592	0.00158663	0.507725	0.151311	0.491774	0.119376	0.118323	0.326961	0.00206737	0.10846	0.202429	0.229584	0.0018094	0.237904	0.00190724	0.00153002	0.00149583	0.00197639	0.216736	0.155575	0.00188869	0.0649828	0.152325	0.00187179	0.224984	0.0239247	0.00166568
AL109941.1	0.00181829	0.00161155	0.00173287	0.00180546	0.0016421	0.00172935	0.00162229	0.0020118	0.0018832	0.00179382	0.00185386	0.00202472	0.00186647	0.00184535	0.00167775	0.00190584	0.00169063	0.0016801	0.00166251	0.0016623	0.00170121	0.00177186	0.00174792	0.00158663	0.0016617	0.00181967	0.00151028	0.00178439	0.00162711	0.00183232	0.00206737	0.00164618	0.00147695	0.0019327	0.0018094	0.0017175	0.00190724	0.00153002	0.00149583	0.00197639	0.00171178	0.00217715	0.00188869	0.0017594	0.00184708	0.00187179	0.00156865	0.0239247	0.00166568
NCEH1	1.51765	1.25389	1.47989	1.86663	1.5284	1.69583	1.36519	2.35505	1.75688	1.12758	1.24351	1.44328	1.55779	1.51519	1.90258	1.01578	1.62409	1.54668	1.84038	1.10253	1.93884	2.5551	1.45389	1.91859	2.10313	0.967977	1.26394	1.36036	1.33868	1.59914	2.23227	1.01428	1.06456	2.00271	2.33397	1.80092	1.12116	2.17228	1.05276	1.85106	1.03248	1.43021	1.15724	1.35348	1.58241	1.51595	1.43302	0.0239247	1.81617
RFX4	0.0447465	0.00161155	0.00173287	0.00180546	0.0259124	0.112459	0.0245327	0.102057	0.0018832	0.00179382	0.0495096	0.00202472	0.00186647	0.0703489	0.00167775	0.00190584	0.00169063	0.0296334	0.0530406	0.0257609	0.00170121	0.00177186	0.00174792	0.129366	0.0016617	0.00181967	0.0192023	0.00178439	0.00162711	0.0446911	0.00206737	0.00164618	0.00147695	0.168085	0.0018094	0.0678121	0.0650064	0.00153002	0.0607832	0.00197639	0.0521844	0.00217715	0.0717061	0.0017594	0.00184708	0.0687557	0.00156865	0.0239247	0.00166568
NRAP	0.192313	0.0667235	0.0416447	0.00180546	0.0471806	0.175104	1.25256	0.0020118	0.634216	0.076048	0.283594	0.134224	0.154011	0.139037	0.231444	0.14951	0.296368	0.0296334	0.0279483	0.222321	0.0955758	0.21625	0.0400176	0.022625	0.111993	0.162323	0.11176	0.0709733	0.00162711	0.00183232	0.0971338	0.0432442	0.0725809	0.326289	0.0018094	0.160822	0.149658	0.102544	0.0224401	0.070734	0.0521844	0.102601	0.135487	0.211168	0.00184708	0.144349	0.0229715	0.0239247	0.0972479
ZFYVE28	2.32354	2.93788	3.67423	3.03098	2.45197	2.708	2.03138	2.57845	3.17772	1.73032	2.80854	2.43864	1.54106	2.4845	2.65131	2.65131	2.34343	3.45107	2.0452	3.03471	2.67297	2.55826	2.49072	3.50483	3.0365	1.89735	2.39835	3.22715	2.15887	2.76181	2.92163	3.22252	2.977	2.80237	1.9871	2.50216	2.77072	2.66295	3.20969	2.9513	2.09246	2.67838	2.44877	2.28441	2.21446	2.54402	2.23101	0.0239247	2.63103
NPM1P19	0.00181829	0.00161155	0.00173287	0.00180546	0.0016421	0.0778712	0.00162229	0.0020118	0.0018832	0.00179382	0.00185386	0.00202472	0.00186647	0.00184535	0.00167775	0.00190584	0.0830111	0.0016801	0.00166251	0.130455	0.00170121	0.00177186	0.00174792	0.00158663	0.0016617	0.00181967	0.00151028	0.10783	0.0528884	0.113217	0.00206737	0.00164618	0.0880702	0.0019327	0.0018094	0.0017175	0.00190724	0.0476767	0.00149583	0.256579	0.00171178	0.00217715	0.00188869	0.0955991	0.00184708	0.00187179	0.00156865	0.0239247	0.00166568
RCAN3	3.50286	3.25981	2.5893	2.95355	3.6587	3.76541	3.27624	3.07663	3.0666	3.59511	2.89023	4.11354	3.10262	1.85406	3.75266	3.41439	3.53748	3.84396	3.96373	2.07871	4.05534	3.37371	2.21092	3.52791	3.28196	2.90362	2.43002	3.67666	3.35966	3.37371	2.80918	1.8266	3.03822	3.53708	3.18922	4.18463	0.922062	3.54021	2.92359	3.68391	3.3986	3.26886	3.35171	2.78356	3.55425	3.31146	3.74515	0.0239247	2.08776
RNU6-18P	0.00181829	0.00161155	0.00173287	0.00180546	0.0016421	0.00172935	0.00162229	0.0020118	0.0018832	0.00179382	0.00185386	0.00202472	0.00186647	0.00184535	0.00167775	0.00190584	0.00169063	0.0016801	0.00166251	0.0016623	0.00170121	0.00177186	0.00174792	0.00158663	0.0016617	0.00181967	0.00151028	0.00178439	0.00162711	0.00183232	0.00206737	0.00164618	0.00147695	0.0019327	0.0018094	0.0017175	0.00190724	0.00153002	0.00149583	0.00197639	0.00171178	0.00217715	0.00188869	0.0017594	0.00184708	0.00187179	0.00156865	0.0239247	0.00166568
GALC	2.11131	1.92241	2.08217	1.89605	1.98874	2.10094	2.01805	1.87991	1.99085	2.19636	2.6216	2.21477	2.26841	3.41139	2.29536	2.09441	1.66515	1.91043	2.0707	2.46326	1.59506	1.90555	1.85184	1.72245	2.23855	2.25822	2.83498	2.45504	2.32896	2.15745	1.72187	2.02635	2.39774	1.79205	1.979	2.29628	3.54553	2.14454	2.36858	1.9256	2.34011	1.75969	2.08494	2.1424	1.80395	2.03164	1.56792	0.0239247	2.53423
MIR548AM	0.00181829	0.00161155	0.00173287	0.00180546	0.0016421	0.00172935	0.00162229	0.0020118	0.0018832	0.00179382	0.00185386	0.00202472	0.00186647	0.00184535	0.00167775	0.00190584	0.00169063	0.0016801	0.00166251	0.0016623	0.00170121	0.00177186	0.00174792	0.00158663	0.0016617	0.00181967	0.00151028	0.00178439	0.00162711	0.00183232	0.00206737	0.00164618	0.00147695	0.0019327	0.0018094	0.0017175	0.00190724	0.00153002	0.00149583	0.00197639	0.00171178	0.00217715	0.00188869	0.0017594	0.00184708	0.00187179	0.00156865	0.0239247	0.00166568
ZNF451	3.21526	3.01741	3.76051	3.28162	3.88278	3.04731	2.58468	2.4621	3.16391	2.63711	3.34533	3.1266	3.27703	3.57068	3.97893	3.10324	3.48095	2.75802	2.82882	3.05246	3.48014	2.74936	2.81646	3.19248	3.16682	2.88303	3.33884	3.2886	3.06394	3.49473	2.60455	2.9305	3.35583	3.37668	2.95596	3.23413	3.61406	3.32806	3.70905	3.27138	3.21742	3.67937	3.44275	2.18933	3.22498	3.41552	2.96228	0.0239247	2.68598
MIR574	0.00181829	0.00161155	0.00173287	0.00180546	0.0016421	0.00172935	0.00162229	0.0020118	0.0018832	0.00179382	0.00185386	0.00202472	0.00186647	0.00184535	0.00167775	0.00190584	0.00169063	0.0016801	0.00166251	0.0016623	0.00170121	0.00177186	0.00174792	0.00158663	0.0016617	0.00181967	0.00151028	0.00178439	0.00162711	0.00183232	0.00206737	0.00164618	0.00147695	0.0019327	0.0018094	0.0017175	0.00190724	0.00153002	0.00149583	0.00197639	0.00171178	0.00217715	0.00188869	0.0017594	0.00184708	0.00187179	0.00156865	0.0239247	0.00166568
LINC02503	0.00181829	0.0536384	0.00173287	0.00180546	0.0016421	0.00172935	0.00162229	0.0020118	0.0018832	0.00179382	0.00185386	0.00202472	0.00186647	0.00184535	0.00167775	0.00190584	0.00169063	0.0016801	0.00166251	0.0016623	0.00170121	0.00177186	0.00174792	0.00158663	0.0016617	0.00181967	0.00151028	0.00178439	0.00162711	0.103879	0.00206737	0.051932	0.00147695	0.0019327	0.0018094	0.0017175	0.00190724	0.0893103	0.00149583	0.00197639	0.00171178	0.00217715	0.00188869	0.0017594	0.0987871	0.00187179	0.00156865	0.0239247	0.00166568
AC012506.2	0.00181829	0.00161155	0.00173287	0.00180546	0.0016421	0.00172935	0.00162229	0.0020118	0.0018832	0.00179382	0.00185386	0.00202472	0.00186647	0.00184535	0.00167775	0.00190584	0.00169063	0.0016801	0.00166251	0.0016623	0.00170121	0.00177186	0.00174792	0.00158663	0.0016617	0.00181967	0.00151028	0.00178439	0.00162711	0.00183232	0.00206737	0.00164618	0.00147695	0.0019327	0.0018094	0.121824	0.00190724	0.00153002	0.00149583	0.00197639	0.00171178	0.00217715	0.00188869	0.0017594	0.00184708	0.00187179	0.00156865	0.0239247	0.00166568
AC007557.2	0.00181829	0.00161155	0.00173287	0.00180546	0.0016421	0.00172935	0.00162229	0.0020118	0.0018832	0.00179382	0.00185386	0.00202472	0.00186647	0.00184535	0.00167775	0.00190584	0.00169063	0.0016801	0.00166251	0.0016623	0.00170121	0.00177186	0.00174792	0.00158663	0.0016617	0.00181967	0.00151028	0.00178439	0.00162711	0.00183232	0.00206737	0.00164618	0.00147695	0.0019327	0.0018094	0.0017175	0.00190724	0.00153002	0.00149583	0.00197639	0.00171178	0.00217715	0.00188869	0.0017594	0.00184708	0.00187179	0.00156865	0.0239247	0.00166568
LINC00621	0.00181829	0.00161155	0.0859025	0.145307	0.122459	0.00172935	0.0585571	0.102057	0.247739	0.00179382	0.119262	0.00202472	0.168742	0.00184535	0.0530682	0.00190584	0.00169063	0.203776	0.117477	0.0016623	0.00170121	0.00177186	0.00174792	0.00158663	0.0016617	0.00181967	0.0284338	0.0833601	0.0528884	0.00183232	0.00206737	0.00164618	0.03042	0.153977	0.0018094	0.0678121	0.0840758	0.00153002	0.0607832	0.121598	0.00171178	0.142288	0.00188869	0.0017594	0.00184708	0.176242	0.0510847	0.0239247	0.00166568
RNF24	1.99945	2.66513	1.82362	2.17581	2.15967	2.03526	2.15196	3.45689	2.48795	2.30071	1.84572	2.54402	1.93407	1.80011	1.9425	2.54724	1.96018	2.63556	2.39038	2.28326	2.30286	3.07211	2.04017	1.85033	2.03716	1.9971	1.95937	1.99109	2.42281	2.6946	2.43399	2.36549	1.86825	2.38081	2.20059	2.40277	1.92864	2.01001	2.14621	2.91254	2.42548	2.86228	2.86262	2.88043	2.06288	2.53575	2.34903	0.0239247	2.76283
MIR378E	0.00181829	0.00161155	0.00173287	0.00180546	0.0016421	0.00172935	0.00162229	0.0020118	0.0018832	0.00179382	0.00185386	0.00202472	0.00186647	0.00184535	0.00167775	0.00190584	0.00169063	0.0016801	0.00166251	0.0016623	0.00170121	0.00177186	0.00174792	0.00158663	0.0016617	0.00181967	0.00151028	0.00178439	0.00162711	0.00183232	0.00206737	0.00164618	0.00147695	0.0019327	0.0018094	0.0017175	0.00190724	0.00153002	0.00149583	0.00197639	0.00171178	0.00217715	0.00188869	0.0017594	0.00184708	0.00187179	0.00156865	0.0239247	0.00166568
CYP4F34P	0.722015	0.108551	0.188644	0.00180546	0.136863	0.175104	0.00162229	0.237927	0.617087	0.168066	0.00185386	0.00202472	0.00186647	0.00184535	0.630661	0.259921	0.296368	0.0016801	0.00166251	0.0016623	0.786329	0.791361	0.00174792	0.142741	0.142092	0.109785	0.0817183	0.182052	0.00162711	0.984585	0.00206737	0.00164618	0.202429	0.516056	0.0018094	0.0017175	0.00190724	0.00153002	0.989785	0.650579	0.00171178	0.00217715	0.00188869	0.0017594	0.496137	0.352418	0.668889	0.0239247	0.00166568
DROSHA	5.18565	6.64761	8.65081	5.48132	5.42635	5.28672	6.96706	5.03927	5.81147	5.51046	5.1463	4.33334	4.57628	4.78976	5.96565	4.95405	6.73643	4.3085	5.3228	7.23522	5.11879	5.95034	6.71483	6.2917	6.21019	5.85738	6.05349	5.44857	4.89304	5.7218	4.94718	7.65276	6.35514	4.92797	4.68692	5.15308	7.33424	5.4616	5.84691	4.23628	5.54611	5.43562	5.63535	6.29676	5.64612	5.03071	5.91857	0.0239247	5.55512
BCL7C	4.52217	5.21152	5.47907	5.69219	4.68451	4.63646	6.51736	7.13095	5.96565	4.98462	4.19008	3.93206	4.87066	5.66733	4.45723	5.08204	4.85525	4.35276	4.3861	4.87237	4.01886	4.53267	6.02704	4.78297	4.67264	5.04165	4.76291	4.49785	4.65836	5.5849	4.33616	5.27927	4.2814	4.65777	5.28181	4.22373	8.49935	4.3371	5.04638	4.83316	4.3508	6.59123	4.24928	3.96635	4.73778	5.07741	4.47792	0.0239247	5.20382
AC098851.1	0.13666	0.0807137	0.435928	0.244141	0.265668	0.00172935	0.0875292	0.177898	0.0018832	0.127928	0.261914	0.214587	0.00186647	0.00184535	0.373961	0.176575	0.285682	0.0016801	0.100555	0.0926451	0.558184	0.412994	0.00174792	0.179484	0.440652	0.347591	0.169524	0.462701	0.28157	0.260615	0.00206737	0.33145	0.588916	0.596739	0.423882	0.121824	0.00190724	0.374545	0.204892	0.00197639	0.381512	0.00217715	0.532112	0.319343	0.00184708	0.559375	0.209516	0.0239247	0.210879
RAB9AP2	0.00181829	0.00161155	0.00173287	0.00180546	0.0016421	0.00172935	0.00162229	0.0020118	0.0018832	0.00179382	0.00185386	0.00202472	0.00186647	0.00184535	0.00167775	0.00190584	0.00169063	0.0016801	0.00166251	0.0016623	0.00170121	0.00177186	0.00174792	0.00158663	0.0016617	0.00181967	0.00151028	0.00178439	0.00162711	0.00183232	0.00206737	0.00164618	0.00147695	0.0019327	0.0018094	0.0017175	0.00190724	0.00153002	0.00149583	0.00197639	0.00171178	0.00217715	0.00188869	0.0017594	0.00184708	0.00187179	0.00156865	0.0239247	0.00166568
LEMD2	8.01138	8.88402	9.19407	9.57161	7.39241	7.05038	6.82488	8.26821	8.4634	7.66844	6.74061	6.50355	6.72607	6.65918	7.06056	7.92903	8.10287	6.56601	7.32259	8.22504	6.70269	7.83935	9.78396	8.40348	7.78518	6.76876	8.04542	6.9044	7.39116	7.67463	5.68231	10.6569	7.12829	7.66543	7.31298	7.07364	9.18982	7.01943	8.38358	7.44562	7.81218	11.1371	8.19136	7.63529	7.51846	7.5416	6.80328	0.0239247	6.89672
BTLA	0.253734	0.00161155	0.207572	0.209161	0.42567	0.53876	0.402887	0.0020118	0.28157	0.141795	0.261914	0.426059	0.154011	0.0574615	0.383838	0.47052	0.0292147	0.274394	1.1117	0.259168	0.212045	0.120234	0.305563	0.80648	0.0953049	0.253298	0.930316	0.195552	0.29389	0.0446911	0.423931	0.288563	0.450168	0.490231	0.445885	0.486375	0.074475	0.76212	0.14339	0.109477	0.558732	0.00217715	0.0571983	0.0386915	0.68047	0.644576	0.425056	0.0239247	1.14327
HES7	0.434017	0.425771	0.0416447	0.109815	0.077033	0.0939958	0.14267	0.666698	0.247739	0.313629	0.192784	0.134224	0.208074	0.391246	0.0835854	0.13619	0.108056	0.103442	0.163304	0.204892	0.0398268	0.303211	0.436906	0.0292147	0.422507	0.311169	0.178605	0.10783	0.202429	0.92637	0.307409	0.597434	0.337979	0.0019327	0.0522809	0.0017175	0.00190724	0.0757696	0.204892	0.458061	0.121124	0.19837	0.422659	0.0955991	0.19319	0.00187179	0.0344232	0.0239247	0.169241
AC022898.2	0.00181829	0.0536384	0.144737	0.100467	0.0346467	0.0472257	0.0324478	0.102057	0.392688	0.0887699	0.00185386	0.111485	0.00186647	0.0703489	0.0389827	0.00190584	0.108056	0.0016801	0.0387303	0.0016623	0.00170121	0.00177186	0.0571492	0.00158663	0.0643082	0.0695163	0.0226178	0.00178439	0.00162711	0.144147	0.00206737	0.0614904	0.03042	0.0019327	0.0018094	0.0017175	0.422196	0.0259094	0.0607832	0.00197639	0.0521844	0.128872	0.0882158	0.0017594	0.0725151	0.00187179	0.00156865	0.0239247	0.00166568
PRDM10	1.65496	1.69235	1.69977	1.65644	1.8883	2.10508	1.36519	1.41384	1.66343	1.67182	1.79608	1.93304	1.36997	1.15144	2.07535	1.63323	1.76158	1.86448	1.72759	1.44036	2.08776	2.08613	1.22223	1.36036	2.02503	1.57752	1.40094	1.71239	1.8004	1.61303	1.74277	1.32043	2.10868	2.17658	1.81558	1.95886	0.964894	1.50058	1.59001	2.18237	1.92808	1.75969	1.98848	2.0686	1.8785	1.7693	2.01642	0.0239247	1.65522
IGLC3	10.0885	4.03036	6.23646	9.23349	21.8504	9.26118	31.6876	3.12287	3.40576	20.2723	0.218942	22.7924	21.9001	1.59739	11.3491	37.1715	5.08902	6.10533	17.2443	8.96671	22.199	23.3101	19.2801	44.23	12.4608	4.38238	61.7238	27.7382	15.1634	2.03194	19.1218	63.2876	37.3447	6.99367	15.0565	18.825	2.06225	49.0567	20.3063	22.1469	32.9752	2.17056	12.6997	22.6946	27.5963	3.62488	11.9046	0.0239247	9.42984
TRAJ36	0.00181829	0.00161155	0.00173287	0.00180546	0.0016421	0.00172935	0.00162229	0.0020118	0.0018832	0.00179382	0.00185386	0.00202472	0.00186647	0.00184535	0.00167775	0.00190584	0.00169063	0.0016801	0.00166251	0.0016623	0.00170121	0.00177186	0.00174792	0.00158663	0.0016617	0.00181967	0.00151028	0.00178439	0.00162711	0.00183232	0.00206737	0.00164618	0.00147695	0.0019327	0.0018094	0.0017175	0.00190724	0.00153002	0.00149583	0.00197639	0.00171178	0.00217715	0.00188869	0.0017594	0.00184708	0.00187179	0.00156865	0.0239247	0.00166568
VPS18	3.13154	2.47144	2.51838	2.55297	2.73781	3.16429	2.87842	3.72236	2.68958	2.87382	2.54884	2.76314	3.34386	2.99123	2.98866	3.02555	2.33642	2.43743	2.9436	2.0858	3.21995	2.71806	2.47274	3.48442	2.85643	2.71372	2.80069	3.02758	3.45919	3.11222	3.15293	1.91185	2.89829	3.32532	3.0666	2.93823	3.00764	2.86514	2.78258	3.48511	2.76347	3.25921	3.18255	3.7481	3.26135	2.90898	3.00391	0.0239247	3.72682
LINC01686	0.205429	0.121573	0.133953	0.0908446	0.0621397	0.175104	0.187246	0.140621	0.34391	0.213665	0.142311	0.00202472	0.277309	0.323849	0.0678043	0.0818296	0.188687	0.23741	0.149499	0.344376	0.0398268	0.21625	0.169864	0.0830346	0.0643082	0.00181967	0.159818	0.13111	0.174787	0.0629481	0.125211	0.1523	0.128226	0.0019327	0.23596	0.0813125	0.139173	0.0259094	0.132982	0.0968	0.0794079	0.128872	0.0882158	0.0513433	0.0725151	0.144349	0.0722613	0.0239247	0.169241
RNU6-78P	0.00181829	0.00161155	0.00173287	0.00180546	0.0016421	0.00172935	0.00162229	0.0020118	0.0018832	0.00179382	0.00185386	0.00202472	0.00186647	0.00184535	0.00167775	0.00190584	0.00169063	0.0016801	0.00166251	0.0016623	0.00170121	0.00177186	0.00174792	0.00158663	0.0016617	0.00181967	0.00151028	0.00178439	0.00162711	0.00183232	0.00206737	0.00164618	0.00147695	0.0019327	0.0018094	0.0017175	0.00190724	0.00153002	0.00149583	0.00197639	0.00171178	0.00217715	0.00188869	0.0017594	0.00184708	0.00187179	0.00156865	0.0239247	0.00166568
DUX4L11	0.00181829	0.00161155	0.00173287	0.00180546	0.0016421	0.00172935	0.00162229	0.0020118	0.0018832	0.00179382	0.00185386	0.00202472	0.00186647	0.00184535	0.00167775	0.00190584	0.00169063	0.0016801	0.00166251	0.0016623	0.00170121	0.00177186	0.00174792	0.00158663	0.0016617	0.00181967	0.00151028	0.00178439	0.00162711	0.00183232	0.00206737	0.00164618	0.00147695	0.0019327	0.0018094	0.0017175	0.00190724	0.00153002	0.00149583	0.00197639	0.00171178	0.00217715	0.00188869	0.0017594	0.00184708	0.00187179	0.00156865	0.0239247	0.00166568
AC137803.1	0.00181829	0.00161155	0.00173287	0.00180546	0.0016421	0.58251	0.00162229	0.0020118	0.0018832	0.00179382	0.00185386	0.00202472	0.00186647	0.00184535	0.00167775	0.00190584	0.00169063	0.0016801	0.00166251	0.0016623	0.00170121	0.00177186	0.00174792	0.00158663	0.0016617	0.00181967	0.00151028	0.00178439	0.00162711	0.00183232	0.00206737	0.00164618	0.00147695	0.0019327	0.0018094	0.0017175	0.00190724	0.00153002	0.00149583	0.00197639	0.00171178	0.00217715	0.00188869	0.0017594	0.00184708	0.00187179	0.00156865	0.0239247	0.00166568
AL022316.1	0.00181829	0.00161155	0.109883	0.135235	0.0016421	0.00172935	0.00162229	0.0020118	0.0018832	0.00179382	0.00185386	0.00202472	0.00186647	0.00184535	0.00167775	0.00190584	0.00169063	0.256192	0.00166251	0.0016623	0.00170121	0.00177186	0.00174792	0.0830346	0.0953049	0.00181967	0.169524	0.00178439	0.00162711	0.00183232	0.00206737	0.079944	0.0564719	0.0019327	0.0018094	0.0017175	0.00190724	0.00153002	0.00149583	0.00197639	0.00171178	0.00217715	0.00188869	0.0017594	0.152325	0.365785	0.0722613	0.0239247	0.00166568
UQCRB	21.73	23.3101	26.4229	19.6349	26.4229	23.4291	23.7337	16.4107	17.5514	23.5003	24.6916	19.2162	25.1879	27.0794	29.9244	22.6401	23.6808	20.6965	23.5605	26.1923	22.7474	20.7799	27.8893	20.6965	23.8059	23.6146	26.0435	23.8696	23.2487	21.9001	19.4184	35.7603	25.7002	22.0968	22.5873	22.0325	31.093	23.0176	23.0176	22.199	27.5068	15.6971	22.199	22.345	22.7474	23.0777	23.6808	0.0239247	22.199
AL049650.1	0.799255	0.435808	0.969724	1.10216	0.503804	0.857037	0.430615	0.0020118	0.236723	0.225359	0.00185386	0.374137	0.593247	0.48384	0.286433	0.669745	0.838858	0.714657	0.840279	0.705919	0.517901	0.529816	0.594672	0.478243	0.293	0.871101	0.254243	0.00178439	0.595148	0.382654	0.751665	0.118233	0.696014	0.0019327	0.214144	0.506141	0.707937	0.220801	0.821541	0.479657	0.492471	0.771144	0.674459	0.0017594	0.507679	0.599668	0.574615	0.0239247	0.147613
MIR3117	0.00181829	0.00161155	0.00173287	0.00180546	0.0016421	0.00172935	0.00162229	0.0020118	0.0018832	0.00179382	0.00185386	0.00202472	0.00186647	0.00184535	0.00167775	0.00190584	0.00169063	0.0016801	0.00166251	0.0016623	0.00170121	0.00177186	0.00174792	0.00158663	0.0016617	0.00181967	0.00151028	0.00178439	0.00162711	0.00183232	0.00206737	0.00164618	0.00147695	0.0019327	0.0018094	0.0017175	0.00190724	0.00153002	0.00149583	0.00197639	0.00171178	0.00217715	0.00188869	0.0017594	0.00184708	0.00187179	0.00156865	0.0239247	0.00166568
AC009065.7	0.00181829	0.00161155	0.00173287	0.00180546	0.0016421	0.00172935	0.00162229	0.0020118	0.0018832	0.00179382	0.00185386	0.00202472	0.00186647	0.00184535	0.145211	0.00190584	0.00169063	0.0016801	0.00166251	0.0016623	0.00170121	0.00177186	0.00174792	0.00158663	0.0016617	0.00181967	0.0469447	0.00178439	0.00162711	0.00183232	0.00206737	0.00164618	0.00147695	0.0019327	0.0018094	0.0017175	0.00190724	0.00153002	0.00149583	0.00197639	0.00171178	0.00217715	0.00188869	0.0017594	0.00184708	0.00187179	0.00156865	0.0239247	0.00166568
DIPK1B	2.23995	1.49571	1.59254	2.52622	1.85678	1.45194	1.84382	2.42759	1.71494	1.505	2.11775	1.31642	2.22096	4.19103	1.52468	2.15623	2.11995	1.30931	1.83544	1.9402	1.38321	1.30605	2.18847	2.25822	1.5667	1.62878	2.08548	1.81988	1.74277	2.16764	1.24552	1.86316	1.43136	1.64773	2.25135	1.74759	5.5071	1.69235	1.90345	1.72867	1.68087	2.61146	1.45499	1.01541	1.33892	1.73005	1.52683	0.0239247	1.51334
PRRT1	2.64065	3.03822	3.63264	3.42702	2.67328	1.96068	2.77603	3.67021	3.31107	2.88719	2.41879	2.44847	2.4532	3.16605	2.37627	2.45373	2.89723	1.91525	2.57471	3.32379	2.48705	3.22849	3.33543	2.81019	2.92554	3.38041	2.43002	2.31085	2.75867	4.5637	1.39597	4.10779	2.43193	2.56502	2.52394	2.08386	4.6937	2.30317	3.10586	2.26584	2.46326	3.41176	3.17262	3.15929	2.78193	2.44568	2.05662	0.0239247	1.84787
MRPL20-AS1	3.37777	3.18852	4.07062	3.55148	2.98418	3.40018	3.39197	3.83132	3.31649	3.42969	3.13117	2.95388	3.51165	3.44963	2.86228	3.08315	3.7708	2.98242	3.76746	3.81909	3.19868	3.2332	4.0276	3.64424	3.51387	3.5217	3.70062	3.56603	3.46607	2.90527	2.9996	3.69853	3.82618	3.89826	3.27583	3.16289	3.69814	3.30299	3.27665	2.83363	3.11777	4.72569	3.65465	4.07186	3.54791	3.29104	3.86188	0.0239247	3.55697
AC083843.2	0.164109	0.00161155	0.00173287	0.00180546	0.0016421	0.00172935	0.00162229	0.0020118	0.0018832	0.0887699	0.00185386	0.00202472	0.00186647	0.0940089	0.00167775	0.00190584	0.00169063	0.0016801	0.0530406	0.112313	0.0664403	0.00177186	0.00174792	0.00158663	0.0016617	0.00181967	0.00151028	0.00178439	0.00162711	0.00183232	0.00206737	0.051932	0.03042	0.0019327	0.0018094	0.0017175	0.00190724	0.00153002	0.00149583	0.00197639	0.00171178	0.00217715	0.00188869	0.0797931	0.00184708	0.00187179	0.163022	0.0239247	0.00166568
RNF5	6.62998	6.38881	6.17654	6.68915	6.57367	6.03888	6.99058	7.54276	6.14569	6.98854	6.56812	6.43349	7.57496	7.78235	6.24827	7.81501	6.65822	6.04929	6.38678	6.12944	5.84465	6.24735	6.56157	5.79591	6.29676	6.77504	6.81173	6.39815	6.70465	5.94046	5.74667	5.7098	6.88273	6.54484	6.92333	5.77775	7.23158	5.80396	6.499	6.1509	6.78464	6.16343	6.6008	5.93287	6.95916	6.07366	6.08569	0.0239247	5.35465
ONECUT1	0.00181829	0.00161155	0.00173287	0.00180546	0.0016421	0.00172935	0.0245327	0.177898	0.0018832	0.0500431	0.00185386	0.00202472	0.00186647	0.12722	0.00167775	0.00190584	0.108056	0.23741	0.00166251	0.0296334	0.00170121	0.00177186	0.00174792	0.00158663	0.0016617	0.00181967	0.00151028	0.00178439	0.0691939	0.00183232	0.00206737	0.029212	0.00147695	0.0019327	0.0018094	0.0017175	0.00190724	0.0205505	0.00149583	0.184062	0.106321	0.00217715	0.00188869	0.0386915	0.152325	0.00187179	0.00156865	0.0239247	0.109315
POTEC	0.00181829	0.00161155	0.00173287	0.00180546	0.0016421	0.00172935	0.00162229	0.0020118	0.0018832	0.00179382	0.00185386	0.00202472	0.00186647	0.00184535	0.00167775	0.00190584	0.00169063	0.0431357	0.00166251	0.0016623	0.00170121	0.00177186	0.0485971	0.00158663	0.0016617	0.059416	0.00151028	0.00178439	0.00162711	0.00183232	0.00206737	0.00164618	0.00147695	0.0019327	0.0018094	0.0017175	0.00190724	0.00153002	0.00149583	0.00197639	0.00171178	0.00217715	0.00188869	0.0017594	0.0483177	0.00187179	0.00156865	0.0239247	0.00166568
MIR217	0.00181829	0.00161155	0.00173287	0.00180546	0.0016421	0.00172935	0.00162229	0.0020118	0.0018832	0.00179382	0.00185386	0.00202472	0.00186647	0.00184535	0.00167775	0.00190584	0.00169063	0.0016801	0.00166251	0.0016623	0.00170121	0.00177186	0.00174792	0.00158663	0.0016617	0.00181967	0.00151028	0.00178439	0.00162711	0.00183232	0.00206737	0.00164618	0.00147695	0.0019327	0.0018094	0.0017175	0.00190724	0.00153002	0.00149583	0.00197639	0.00171178	0.00217715	0.00188869	0.0017594	0.00184708	0.00187179	0.00156865	0.0239247	0.00166568
AL606534.5	0.00181829	0.00161155	0.0416447	0.00180546	0.0016421	0.00172935	0.00162229	0.0020118	0.0018832	0.00179382	0.00185386	0.00202472	0.00186647	0.00184535	0.00167775	0.00190584	0.0366711	0.0016801	0.00166251	0.0016623	0.00170121	0.00177186	0.00174792	0.00158663	0.0016617	0.00181967	0.00151028	0.00178439	0.00162711	0.00183232	0.00206737	0.029212	0.00147695	0.0019327	0.0018094	0.0017175	0.00190724	0.00153002	0.00149583	0.00197639	0.00171178	0.00217715	0.00188869	0.0017594	0.00184708	0.100296	0.00156865	0.0239247	0.00166568
RN7SL49P	0.00181829	0.444286	0.00173287	0.00180546	0.0016421	0.00172935	0.00162229	0.0020118	0.0018832	0.35659	0.00185386	0.00202472	0.00186647	0.399149	0.00167775	0.00190584	0.307133	0.0016801	0.00166251	0.0016623	0.317535	0.390229	0.37063	0.536084	0.0016617	0.00181967	0.196775	0.00178439	0.46203	0.00183232	0.57268	0.00164618	0.328612	0.490231	0.368054	0.348439	0.00190724	0.220801	0.00149583	0.510152	0.312675	0.00217715	0.820133	0.333008	0.00184708	0.00187179	0.412227	0.0239247	0.614578
BNIP3P32	0.00181829	0.00161155	0.00173287	0.00180546	0.0016421	0.00172935	0.00162229	0.0020118	0.0018832	0.00179382	0.00185386	0.00202472	0.00186647	0.00184535	0.00167775	0.00190584	0.00169063	0.0016801	0.00166251	0.0016623	0.00170121	0.00177186	0.00174792	0.00158663	0.0016617	0.00181967	0.00151028	0.00178439	0.00162711	0.00183232	0.00206737	0.00164618	0.00147695	0.0019327	0.0018094	0.0017175	0.252037	0.00153002	0.00149583	0.00197639	0.00171178	0.00217715	0.00188869	0.0017594	0.00184708	0.00187179	0.00156865	0.0239247	0.00166568
ITFG1-AS1	0.00181829	0.108551	0.156321	0.00180546	0.136863	0.00172935	0.228638	0.0020118	0.203776	0.00179382	0.206435	0.47694	0.219938	0.00184535	0.270985	0.220746	0.14358	0.0016801	0.00166251	0.0016623	0.00170121	0.00177186	0.00174792	0.129366	0.0016617	0.00181967	0.00151028	0.182052	0.202429	0.345787	0.292927	0.118233	0.0880702	0.0019327	0.0018094	0.0017175	0.188687	0.00153002	0.173307	0.256579	0.00171178	0.00217715	0.00188869	0.173079	0.19319	0.00187179	0.194376	0.0239247	0.00166568
CCDC63	0.00181829	0.00161155	0.00173287	0.00180546	0.0016421	0.00172935	0.0443794	0.102057	0.0018832	0.00179382	0.00185386	0.00202472	0.00186647	0.00184535	0.0389827	0.00190584	0.00169063	0.0016801	0.00166251	0.0016623	0.0664403	0.00177186	0.00174792	0.00158663	0.0016617	0.00181967	0.00151028	0.00178439	0.00162711	0.00183232	0.0971338	0.00164618	0.00147695	0.0019327	0.0522809	0.0424638	0.00190724	0.00153002	0.00149583	0.00197639	0.00171178	0.00217715	0.00188869	0.0017594	0.00184708	0.00187179	0.0510847	0.0239247	0.00166568
CDK8	2.89056	3.25804	3.1319	2.75835	3.04445	2.93606	2.78719	3.42623	3.02725	3.29104	2.67237	3.10324	2.92125	2.66674	2.9282	2.9975	3.35289	2.89925	3.21921	3.04804	3.04387	3.2332	2.94391	2.99679	3.13443	3.00458	2.70867	2.64566	3.17984	3.18678	2.99344	2.84085	2.86296	2.85021	3.07175	2.79212	3.90548	2.55169	3.26923	3.06078	2.6426	3.22538	3.09983	3.52048	2.87245	2.58001	2.99027	0.0239247	3.04416
NPIPB14P	3.76865	4.13223	3.71988	5.34122	4.87603	3.52637	3.35843	3.45258	3.94576	3.09474	3.95826	2.86156	3.53562	2.52592	4.49398	3.45841	4.72354	3.14871	1.99243	3.23205	3.70143	3.17005	4.16477	5.00403	3.34957	4.91124	3.64552	2.92929	2.70344	4.73553	2.87512	4.37951	2.09931	4.81994	3.63141	3.62076	3.73515	4.516	4.70433	5.61753	3.79042	6.48874	3.83212	2.52785	3.53528	3.62277	2.42548	0.0239247	1.7777
AL162386.2	0.00181829	0.00161155	0.00173287	0.00180546	0.0016421	0.00172935	0.00162229	0.0020118	0.0018832	0.00179382	0.00185386	0.00202472	0.219938	0.00184535	0.00167775	0.00190584	0.00169063	0.0016801	0.00166251	0.243893	0.00170121	0.00177186	0.390431	0.00158663	0.0016617	0.00181967	0.00151028	0.00178439	0.118323	0.00183232	0.00206737	0.213145	0.164848	0.0019327	0.0018094	0.0017175	0.00190724	0.00153002	0.00149583	0.256579	0.00171178	0.00217715	0.00188869	0.0017594	0.00184708	0.00187179	0.11176	0.0239247	0.158854
PCBP3	0.981307	1.14098	0.878103	0.329884	0.512877	1.58752	0.464495	0.922797	0.442073	0.45909	1.29967	0.407586	1.99857	0.710537	0.911176	0.933748	1.08477	0.609285	0.783689	1.97555	0.985898	0.718373	2.26438	1.81269	0.528483	1.2282	1.65749	1.124	2.06712	0.589394	1.33695	2.54402	1.04774	0.394922	0.754271	1.5284	1.30416	0.529152	1.14466	0.490231	0.492471	0.819291	0.266584	0.967488	1.33892	0.618648	0.911631	0.0239247	2.1166
TRAJ5	0.00181829	0.00161155	0.00173287	0.00180546	0.0016421	0.00172935	0.00162229	0.0020118	0.0018832	0.00179382	0.00185386	0.00202472	0.00186647	0.00184535	0.00167775	0.00190584	0.00169063	0.0016801	0.00166251	0.0016623	0.00170121	0.00177186	0.00174792	0.00158663	0.0016617	0.00181967	0.00151028	0.00178439	0.00162711	0.00183232	0.00206737	0.00164618	0.00147695	0.0019327	0.0018094	0.0017175	0.00190724	0.00153002	0.00149583	0.00197639	0.00171178	0.00217715	0.00188869	0.0017594	0.00184708	0.00187179	0.00156865	0.0239247	0.00166568
LAMA1	0.110621	0.532925	0.207572	0.614161	0.278681	0.415673	0.618943	0.120928	0.473094	0.793441	0.206435	0.660111	0.208074	0.260466	0.684407	0.323277	0.285682	0.30848	0.176724	1.31836	0.198201	0.1688	0.686588	1.07692	0.293	0.329612	1.23423	0.368203	0.611437	0.550555	0.263597	0.852592	0.164848	0.114354	0.456806	0.360572	0.102066	0.314953	0.56742	0.284624	0.202933	0.223343	0.168855	0.432456	0.453581	0.579867	0.254099	0.0239247	1.07361
AP006621.3	2.09906	3.60511	5.0559	3.94668	2.35118	2.26209	2.1863	2.78001	3.08773	2.13857	2.01994	2.12768	1.80011	2.02025	1.90658	1.42306	2.5976	1.41146	2.63998	3.15898	1.54901	2.20474	4.07227	3.00764	3.22319	3.76454	2.2163	1.96389	2.69211	3.31615	1.65573	4.98236	2.86876	2.9016	2.00507	1.93942	5.2246	2.47079	3.04352	2.01969	2.1287	3.36605	2.32803	3.17229	2.38627	2.22636	1.91185	0.0239247	1.86848
GRPEL2P2	0.00181829	0.0667235	0.00173287	0.00180546	0.0016421	0.00172935	0.0728016	0.0020118	0.0018832	0.00179382	0.00185386	0.00202472	0.00186647	0.00184535	0.00167775	0.00190584	0.00169063	0.0016801	0.0844215	0.0016623	0.00170121	0.107939	0.00174792	0.00158663	0.0016617	0.00181967	0.00151028	0.00178439	0.00162711	0.20892	0.00206737	0.00164618	0.00147695	0.0019327	0.112674	0.0017175	0.00190724	0.0476767	0.00149583	0.00197639	0.00171178	0.00217715	0.00188869	0.0955991	0.00184708	0.00187179	0.00156865	0.0239247	0.00166568
RIC8B	1.60399	1.71111	1.84874	2.05635	1.57438	1.71585	1.50891	1.75344	1.72046	1.81513	2.09298	1.57378	1.86991	2.27429	1.59888	1.43846	1.48614	1.15213	1.50841	1.88148	1.71992	1.38624	1.65548	1.36036	1.70249	1.61076	1.99945	1.50179	1.61824	1.70497	1.5091	2.22418	2.10868	1.96999	1.61198	1.49839	2.37565	1.71805	1.26983	1.5994	1.68591	1.39863	1.34846	1.86234	1.69209	1.17596	1.73387	0.0239247	2.33716
ULK4P1	0.00181829	0.585511	1.0806	1.14491	0.667138	0.243788	0.00162229	0.807632	0.969557	0.191761	0.886117	0.00202472	0.969372	0.824852	0.772242	0.54897	0.911286	0.402105	0.133953	0.606216	0.864573	0.648249	0.454402	0.478243	0.24225	0.896166	0.760233	0.788945	0.699623	0.833499	0.70393	0.900662	0.37723	0.654496	0.72257	0.297079	0.806858	0.537841	0.826799	0.930751	0.620314	0.76212	0.00188869	0.0017594	0.671041	0.936515	0.0722613	0.0239247	0.289854
PLK3	6.91359	4.19294	3.7977	7.81084	5.62901	4.76819	4.95297	12.0853	17.84	4.99526	5.84084	5.29182	5.45962	4.60992	4.17784	9.18512	6.54103	10.5071	6.22614	3.76007	6.05495	9.91745	3.2502	6.35339	6.44575	7.50339	3.39674	3.63579	4.88426	16.526	8.16419	4.70332	2.81984	4.41169	4.92341	4.93338	7.15642	4.70704	4.62161	5.25677	4.00574	6.17414	9.18982	5.81366	6.00425	7.60228	5.47118	0.0239247	4.82541
MPLKIP	1.54356	1.36795	1.65249	1.2829	1.49437	1.54743	1.68061	1.23461	1.35495	1.65359	1.60619	1.53914	1.46035	1.59481	1.5913	1.45628	1.41043	1.79608	1.44949	1.49547	1.3463	1.39824	1.62528	1.36036	1.61896	1.4023	1.33432	1.56792	1.59964	1.59914	1.956	1.57979	1.41797	1.60674	1.52078	1.39482	1.05455	1.36542	1.40451	1.70579	1.49468	1.22323	1.65496	1.76015	1.48201	1.4531	1.63903	0.0239247	1.63267
RN7SL144P	0.00181829	0.00161155	0.00173287	0.00180546	0.0016421	0.00172935	0.00162229	0.0020118	0.0018832	0.00179382	0.00185386	0.00202472	0.00186647	0.00184535	0.00167775	0.00190584	0.00169063	0.0016801	0.00166251	0.0016623	0.00170121	0.00177186	0.00174792	0.00158663	0.0016617	0.00181967	0.00151028	0.00178439	0.00162711	0.00183232	0.00206737	0.00164618	0.00147695	0.0019327	0.0018094	0.348439	0.00190724	0.00153002	0.00149583	0.00197639	0.00171178	0.00217715	0.00188869	0.0017594	0.00184708	0.00187179	0.00156865	0.0239247	0.00166568
LIPJ	0.110621	0.0409478	0.00173287	0.181836	0.241996	0.269759	0.0585571	0.0020118	0.0786448	0.00179382	0.0960766	0.00202472	0.0887058	0.0703489	0.0835854	0.00190584	0.0470414	0.0016801	0.0530406	0.044353	0.030899	0.00177186	0.0341434	0.00158663	0.0016617	0.00181967	0.0226178	0.217628	0.0528884	0.0629481	0.307409	0.118233	0.128226	0.0635173	0.100665	0.17425	0.00190724	0.0205505	0.0288558	0.00197639	0.0521844	0.00217715	0.252329	0.0386915	0.00184708	0.0840617	0.0229715	0.0239247	0.00166568
EN1	0.00181829	0.0237913	0.00173287	0.00180546	0.0016421	0.0348665	0.0875292	0.140621	0.0552636	0.040308	0.0718831	0.00202472	0.00186647	0.105399	0.00167775	0.00190584	0.0292147	0.0016801	0.00166251	0.0016623	0.00170121	0.0586038	0.0400176	0.0292147	0.0016617	0.00181967	0.00151028	0.00178439	0.00162711	0.00183232	0.00206737	0.0248914	0.0422188	0.0752022	0.0018094	0.0017175	0.074475	0.00153002	0.00149583	0.0822325	0.00171178	0.00217715	0.00188869	0.0513433	0.152325	0.00187179	0.00156865	0.0239247	0.026694
PEMT	4.37802	5.14154	7.14263	6.4253	5.73256	5.35591	6.09933	7.25692	7.01606	5.65959	5.03319	4.48084	4.98699	4.30377	4.87237	5.86673	6.04929	5.02	4.32972	5.19099	4.64154	4.87398	5.26234	5.63863	5.68514	4.01847	4.91364	5.75895	5.45898	5.33987	4.71918	4.34753	3.94229	5.20212	5.22017	5.10622	5.50096	5.13662	7.07575	5.45573	4.64935	8.01138	4.23499	2.95189	5.04977	6.23133	4.70488	0.0239247	5.12317
RPL32P31	0.00181829	0.00161155	0.00173287	0.00180546	0.0016421	0.00172935	0.00162229	0.0020118	0.0018832	0.00179382	0.00185386	0.00202472	0.00186647	0.00184535	0.00167775	0.00190584	0.00169063	0.0016801	0.00166251	0.0016623	0.00170121	0.00177186	0.00174792	0.00158663	0.0016617	0.00181967	0.00151028	0.00178439	0.00162711	0.00183232	0.00206737	0.00164618	0.00147695	0.0019327	0.0018094	0.0017175	0.00190724	0.00153002	0.00149583	0.00197639	0.00171178	0.00217715	0.00188869	0.0017594	0.00184708	0.00187179	0.00156865	0.0239247	0.00166568
TRIM51	0.00181829	0.00161155	0.00173287	0.00180546	0.0016421	0.00172935	0.00162229	0.0020118	0.0018832	0.00179382	0.00185386	0.0996751	0.00186647	0.00184535	0.00167775	0.00190584	0.00169063	0.0844642	0.00166251	0.0016623	0.00170121	0.00177186	0.00174792	0.00158663	0.0016617	0.0695163	0.00151028	0.00178439	0.00162711	0.00183232	0.00206737	0.00164618	0.00147695	0.0019327	0.0018094	0.0017175	0.00190724	0.00153002	0.00149583	0.00197639	0.0402073	0.00217715	0.00188869	0.0017594	0.00184708	0.00187179	0.00156865	0.0239247	0.045706
WNK4	4.19294	2.97829	0.251092	5.81732	2.35505	0.204212	0.941854	3.65504	5.3	3.33611	0.79738	3.47599	2.68066	0.659663	1.80744	6.31152	3.52944	1.06224	7.20301	0.222321	1.68976	3.66928	0.535189	0.11314	1.99999	4.66188	2.75401	3.95227	0.404608	4.52672	0.815855	0.253405	2.63159	8.32321	1.82863	2.73624	0.785935	1.10216	1.49207	3.64221	3.46529	3.56073	3.93038	1.15447	2.46181	1.41426	4.56995	24.7673	0.199879
RNU6-940P	0.00181829	0.00161155	0.00173287	0.00180546	0.0016421	0.00172935	0.00162229	0.0020118	0.0018832	0.00179382	0.00185386	0.00202472	0.00186647	0.00184535	0.00167775	0.00190584	0.00169063	0.0016801	0.00166251	0.0016623	0.00170121	0.00177186	0.00174792	0.00158663	0.0016617	0.00181967	0.00151028	0.00178439	0.00162711	0.00183232	0.00206737	0.00164618	0.00147695	0.0019327	0.0018094	0.0017175	0.00190724	0.00153002	0.00149583	0.00197639	0.00171178	0.00217715	0.00188869	0.0017594	0.00184708	0.00187179	0.00156865	0.0239247	0.00166568
AL161629.2	0.00181829	0.00161155	0.00173287	0.00180546	0.0016421	0.00172935	0.00162229	0.0020118	0.0018832	0.00179382	0.00185386	0.00202472	0.00186647	0.00184535	0.00167775	0.00190584	0.00169063	0.0016801	0.00166251	0.0016623	0.00170121	0.00177186	0.00174792	0.00158663	0.0016617	0.00181967	0.00151028	0.00178439	0.00162711	0.00183232	0.00206737	0.00164618	0.00147695	0.0019327	0.0018094	0.0017175	0.00190724	0.00153002	0.00149583	0.00197639	0.00171178	0.00217715	0.00188869	0.0017594	0.00184708	0.00187179	0.00156865	0.0239247	0.00166568
KF459542.1	0.632704	0.239097	0.0416447	0.00180546	0.352558	0.256494	0.411268	0.0020118	0.332914	0.00179382	0.00185386	0.00202472	0.208074	0.00184535	0.547952	0.0581767	0.00169063	0.402105	0.499495	0.395385	0.656625	0.00177186	0.0661521	0.202629	0.111993	0.151311	0.169524	0.00178439	0.28157	0.00183232	0.00206737	0.886307	0.357801	0.899313	0.456806	0.593708	0.170231	0.253475	0.00149583	0.620426	0.300754	0.00217715	0.219676	0.813591	0.885543	0.480956	0.312675	0.0239247	0.24225
RPL19P14	0.00181829	0.00161155	0.00173287	0.00180546	0.0016421	0.00172935	0.00162229	0.0020118	0.0018832	0.00179382	0.00185386	0.00202472	0.00186647	0.00184535	0.00167775	0.00190584	0.00169063	0.0016801	0.00166251	0.0016623	0.00170121	0.00177186	0.00174792	0.00158663	0.0016617	0.00181967	0.00151028	0.00178439	0.00162711	0.00183232	0.00206737	0.00164618	0.00147695	0.0019327	0.0018094	0.0017175	0.00190724	0.00153002	0.00149583	0.00197639	0.00171178	0.00217715	0.00188869	0.0017594	0.00184708	0.00187179	0.00156865	0.0239247	0.00166568
AP002392.1	0.00181829	0.00161155	0.00173287	0.00180546	0.0016421	0.00172935	0.00162229	0.0020118	0.0018832	0.00179382	0.00185386	0.00202472	0.00186647	0.00184535	0.00167775	0.00190584	0.00169063	0.0016801	0.00166251	0.0016623	0.00170121	0.00177186	0.00174792	0.00158663	0.0016617	0.00181967	0.00151028	0.00178439	0.00162711	0.00183232	0.00206737	0.00164618	0.404808	0.0019327	0.0018094	0.0017175	0.00190724	0.00153002	0.00149583	0.00197639	0.00171178	0.00217715	0.00188869	0.0017594	0.00184708	0.00187179	0.00156865	0.0239247	0.00166568
NACAP5	0.00181829	0.00161155	0.00173287	0.00180546	0.0016421	0.00172935	0.00162229	0.0020118	0.0018832	0.00179382	0.00185386	0.00202472	0.00186647	0.00184535	0.00167775	0.00190584	0.00169063	0.0016801	0.00166251	0.0016623	0.00170121	0.00177186	0.00174792	0.00158663	0.0016617	0.00181967	0.00151028	0.00178439	0.00162711	0.00183232	0.00206737	0.00164618	0.00147695	0.0019327	0.0018094	0.0017175	0.00190724	0.00153002	0.00149583	0.00197639	0.00171178	0.00217715	0.00188869	0.110525	0.00184708	0.00187179	0.00156865	0.0239247	0.00166568
LNPEP	2.57071	3.10728	3.29836	3.0005	2.89898	2.57401	2.30501	2.68243	3.30738	2.47705	2.92586	2.94259	2.80674	2.46387	2.93383	2.98314	3.28341	2.60922	2.91425	2.33075	2.79576	2.82725	2.10815	2.1866	2.98798	2.95729	2.36039	3.00148	2.60136	2.87345	2.39648	2.11079	2.70765	3.01809	2.91597	2.75732	2.55413	2.69392	2.80308	2.99549	3.07697	3.94757	3.01062	2.92422	2.58035	2.75067	3.08351	0.0239247	2.16346
AP002518.1	0.0447465	0.00161155	0.00173287	0.00180546	0.0016421	0.0348665	0.0245327	0.0825081	0.066006	0.040308	0.00185386	0.0769239	0.0629414	0.0703489	0.00167775	0.00190584	0.00169063	0.0016801	0.0387303	0.0257609	0.030899	0.00177186	0.0341434	0.022625	0.0275093	0.00181967	0.0192023	0.00178439	0.0254557	0.0446911	0.00206737	0.0248914	0.00147695	0.0019327	0.0424398	0.0424638	0.0650064	0.00153002	0.0188206	0.00197639	0.00171178	0.00217715	0.00188869	0.0017594	0.0483177	0.00187179	0.00156865	0.0239247	0.0340481
SNORA11F	0.00181829	0.00161155	0.00173287	0.00180546	0.0016421	0.00172935	0.00162229	0.0020118	0.0018832	3.80151	0.00185386	0.00202472	0.00186647	0.00184535	2.62852	0.00190584	0.00169063	3.22426	0.00166251	6.10936	0.00170121	0.00177186	0.00174792	0.00158663	0.0016617	0.00181967	0.00151028	0.00178439	0.00162711	0.00183232	0.00206737	0.00164618	0.00147695	0.0019327	0.0018094	0.0017175	0.00190724	2.47079	0.00149583	0.00197639	0.00171178	0.00217715	0.00188869	0.0017594	0.00184708	0.00187179	0.00156865	0.0239247	0.00166568
LINC01562	0.0447465	0.0309019	0.0519237	0.045894	0.0346467	0.0348665	0.0443794	0.0825081	0.0018832	0.114452	0.0597542	0.111485	0.0887058	0.0703489	0.0389827	0.00190584	0.0470414	0.0016801	0.0530406	0.0532515	0.030899	0.0379283	0.0571492	0.0292147	0.0275093	0.00181967	0.00151028	0.0468853	0.00162711	0.00183232	0.00206737	0.0356433	0.00147695	0.101847	0.0522809	0.0326519	0.0650064	0.0350973	0.0383621	0.0822325	0.0316598	0.210789	0.00188869	0.0017594	0.058843	0.0840617	0.0344232	0.0239247	0.0584914
AC021146.8	0.00181829	0.00161155	0.00173287	0.00180546	0.0016421	0.00172935	0.00162229	0.0020118	0.0018832	0.00179382	0.00185386	0.00202472	0.00186647	0.00184535	0.00167775	0.00190584	0.00169063	0.0016801	0.00166251	0.0016623	0.00170121	0.00177186	0.00174792	0.00158663	0.0016617	0.00181967	0.00151028	0.00178439	0.00162711	0.00183232	0.00206737	0.00164618	0.00147695	0.0019327	0.0018094	0.0017175	0.00190724	0.00153002	0.00149583	0.00197639	0.00171178	0.00217715	0.00188869	0.0017594	0.00184708	0.00187179	0.00156865	0.0239247	0.00166568
AC079340.2	0.00181829	0.00161155	0.00173287	0.00180546	0.0016421	0.00172935	0.00162229	0.0020118	0.0018832	0.180633	0.00185386	0.00202472	0.00186647	0.19856	0.00167775	0.00190584	0.156038	0.0016801	0.00166251	0.0016623	0.00170121	0.00177186	0.00174792	0.226271	0.0016617	0.00181967	0.0709892	0.00178439	0.00162711	0.00183232	0.307409	0.127608	0.152225	0.0019327	0.0018094	0.160822	0.00190724	0.00153002	0.00149583	0.00197639	0.00171178	0.00217715	0.00188869	0.0017594	0.00184708	0.219764	0.0930561	0.0239247	0.00166568
PXT1	0.00181829	0.00161155	0.0519237	0.045894	0.0259124	0.129541	0.0728016	0.0020118	0.0018832	0.0500431	0.130451	0.192977	0.00186647	0.0703489	0.175608	0.162369	0.0709942	0.0016801	0.0279483	0.0824067	0.109789	0.120234	0.109219	0.022625	0.0016617	0.00181967	0.00151028	0.119376	0.0367479	0.00183232	0.125211	0.205775	0.101174	0.0752022	0.139386	0.0326519	0.0840758	0.0205505	0.122464	0.109477	0.00171178	0.142288	0.00188869	0.0386915	0.00184708	0.0551287	0.0229715	0.0239247	0.0340481
FAM205BP	0.00181829	0.00161155	0.0519237	0.00180546	0.0259124	0.00172935	0.00162229	0.0020118	0.0018832	0.00179382	0.0495096	0.0769239	0.00186647	0.00184535	0.028809	0.00190584	0.00169063	0.0296334	0.0279483	0.044353	0.00170121	0.0474177	0.0400176	0.00158663	0.0275093	0.0426245	0.0284338	0.0833601	0.0254557	0.00183232	0.00206737	0.00164618	0.00147695	0.0019327	0.0018094	0.0017175	0.00190724	0.00153002	0.0188206	0.00197639	0.00171178	0.00217715	0.0571983	0.0386915	0.00184708	0.0551287	0.0229715	0.0239247	0.00166568
MRPL22	5.62564	6.27874	6.98523	6.32653	6.93544	7.61316	8.19468	5.58422	5.7737	7.61852	6.73233	6.47179	7.24789	7.33793	7.18316	7.61711	7.84686	6.74692	6.10085	7.40782	5.96985	6.13211	7.92293	6.71672	6.76129	6.48179	6.81736	6.92333	6.50172	6.97329	6.50451	6.57534	6.8185	6.5745	7.69173	6.89354	6.25715	6.12134	7.17572	6.91034	6.90322	6.40896	6.09268	6.3745	6.97656	6.70671	6.72817	0.0239247	7.99166
LINC02618	0.00181829	0.00161155	0.00173287	0.00180546	0.0016421	0.00172935	0.00162229	0.0020118	0.0018832	0.00179382	0.00185386	0.00202472	0.00186647	0.00184535	0.00167775	0.00190584	0.00169063	0.0016801	0.00166251	0.0016623	0.00170121	0.00177186	0.00174792	0.0393653	0.0016617	0.00181967	0.00151028	0.00178439	0.00162711	0.00183232	0.00206737	0.00164618	0.00147695	0.0019327	0.0018094	0.0017175	0.00190724	0.00153002	0.00149583	0.00197639	0.00171178	0.00217715	0.00188869	0.0017594	0.00184708	0.00187179	0.00156865	0.0239247	0.00166568
MIR6737	0.00181829	0.00161155	0.00173287	0.00180546	0.0016421	0.00172935	0.00162229	0.0020118	0.0018832	0.00179382	0.00185386	0.00202472	0.00186647	0.00184535	0.00167775	0.00190584	0.00169063	0.0016801	0.00166251	0.0016623	0.00170121	0.00177186	0.00174792	0.00158663	0.0016617	0.00181967	0.00151028	0.00178439	0.00162711	0.00183232	0.00206737	0.00164618	0.00147695	0.0019327	0.0018094	0.0017175	0.00190724	0.00153002	0.00149583	0.00197639	0.00171178	0.00217715	0.00188869	0.0017594	0.00184708	0.00187179	0.00156865	0.0239247	0.00166568
KRT18P37	0.00181829	0.00161155	0.0859025	0.00180546	0.0016421	0.00172935	0.00162229	0.0020118	0.179458	0.00179382	0.0718831	0.00202472	0.00186647	0.00184535	0.0389827	0.00190584	0.0470414	0.0431357	0.0387303	0.0365244	0.00170121	0.0586038	0.0571492	0.00158663	0.037432	0.0695163	0.0226178	0.00178439	0.00162711	0.00183232	0.00206737	0.0899233	0.00147695	0.0019327	0.0018094	0.0017175	0.00190724	0.00153002	0.0998856	0.0968	0.00171178	0.00217715	0.00188869	0.0955991	0.00184708	0.0840617	0.00156865	0.0239247	0.00166568
SLC7A11	0.336779	0.988966	1.62528	0.260093	1.26934	2.75067	0.64293	0.275932	0.421488	3.92818	0.976696	1.26359	0.315714	0.627513	0.919951	0.707577	0.614939	2.33899	0.204985	0.456206	1.90581	0.519074	1.55357	1.58976	0.60724	0.483399	0.33487	1.67611	2.79377	2.64655	1.37819	0.37635	1.24065	0.299529	0.736817	1.9553	0.00190724	1.07731	0.662089	0.63081	1.03248	0.602229	0.876058	1.14723	1.4391	0.920503	1.01284	0.0239247	0.781866
ARPC3P5	0.00181829	0.00161155	0.122202	0.00180546	0.10818	0.00172935	0.00162229	0.0020118	0.0018832	0.00179382	0.00185386	0.00202472	0.00186647	0.176217	0.217144	0.00190584	0.00169063	0.274394	0.0387303	0.103039	0.00170121	0.00177186	0.00174792	0.00158663	0.0953049	0.00181967	0.00151028	0.00178439	0.00162711	0.00183232	0.00206737	0.00164618	0.00147695	0.0019327	0.0018094	0.0017175	0.00190724	0.115835	0.00149583	0.00197639	0.00171178	0.00217715	0.00188869	0.0017594	0.166825	0.00187179	0.0344232	0.0239247	0.00166568
AC012366.1	0.0563603	0.00161155	0.00173287	0.00180546	0.162395	0.00172935	0.00162229	0.102057	0.0018832	0.00179382	0.00185386	0.00202472	0.00186647	0.00184535	0.00167775	0.00190584	0.00169063	0.0016801	0.00166251	0.0016623	0.00170121	0.00177186	0.00174792	0.00158663	0.0016617	0.00181967	0.00151028	0.00178439	0.00162711	0.00183232	0.00206737	0.00164618	0.00147695	0.0019327	0.177482	0.148089	0.00190724	0.0205505	0.00149583	0.00197639	0.00171178	0.00217715	0.00188869	0.0017594	0.00184708	0.00187179	0.00156865	0.0239247	0.00166568
AL391416.1	0.083753	0.0807137	0.156321	0.172754	0.0016421	0.00172935	0.00162229	0.0020118	0.0018832	0.076048	0.00185386	0.00202472	0.00186647	0.00184535	0.00167775	0.00190584	0.00169063	0.185721	0.00166251	0.0016623	0.0664403	0.120234	0.00174792	0.154374	0.0016617	0.0792676	0.00151028	0.00178439	0.0691939	0.290087	0.00206737	0.00164618	0.00147695	0.0019327	0.0018094	0.0017175	0.00190724	0.00153002	0.0288558	0.121598	0.00171178	0.00217715	0.00188869	0.173079	0.00184708	0.00187179	0.145624	0.0239247	0.0584914
NCAN	0.0447465	0.0807137	0.0338562	0.135235	0.0259124	0.0472257	0.00162229	0.0020118	0.0018832	0.00179382	0.0495096	0.0769239	0.00186647	0.0480479	0.028809	0.00190584	0.00169063	0.0016801	0.0279483	0.0016623	0.00170121	0.00177186	0.0400176	0.022625	0.0016617	0.00181967	0.169524	0.0582991	0.0367479	0.00183232	0.085672	0.00164618	0.00147695	0.0752022	0.0424398	0.0947881	0.149658	0.00153002	0.00149583	0.00197639	0.00171178	0.102601	0.0571983	0.126101	0.0854314	0.00187179	0.0229715	0.0239247	0.00166568
AL121601.1	0.00181829	0.209751	0.00173287	0.344491	0.576036	0.256494	0.685507	0.360322	0.625407	1.02068	0.354793	0.00202472	0.646295	0.56609	0.00167775	0.380527	0.45909	0.0016801	0.232068	0.243893	0.47479	0.00177186	0.305563	0.251457	0.0016617	0.96064	0.515895	0.00178439	0.00162711	0.00183232	0.00206737	0.00164618	0.152225	0.0019327	0.0018094	0.0017175	0.739695	0.188205	0.640393	0.00197639	0.00171178	0.550865	0.00188869	0.278394	0.581753	0.00187179	0.718863	0.0239247	0.00166568
AC244131.1	0.00181829	0.00161155	0.00173287	0.00180546	0.0016421	0.00172935	0.00162229	0.0020118	0.0018832	0.00179382	0.00185386	0.00202472	0.00186647	0.00184535	0.00167775	0.00190584	0.00169063	0.0016801	0.00166251	0.0016623	0.00170121	0.0704899	0.00174792	0.00158663	0.0016617	0.00181967	0.00151028	0.00178439	0.0367479	0.00183232	0.00206737	0.00164618	0.00147695	0.0019327	0.0018094	0.0017175	0.00190724	0.00153002	0.00149583	0.00197639	0.00171178	0.155575	0.00188869	0.0017594	0.00184708	0.00187179	0.00156865	0.0239247	0.00166568
IGHV1OR15-3	0.00181829	0.00161155	0.00173287	0.00180546	0.0016421	0.00172935	0.00162229	0.0020118	0.0018832	0.00179382	0.00185386	0.00202472	0.00186647	0.00184535	0.00167775	0.336087	0.00169063	0.0016801	0.00166251	0.0016623	0.00170121	0.00177186	0.00174792	0.214058	0.0016617	0.00181967	0.139541	0.714657	0.00162711	0.718863	0.00206737	0.00164618	0.257832	0.369243	0.0018094	0.0017175	0.00190724	0.00153002	0.00149583	0.00197639	0.00171178	0.00217715	0.00188869	0.0017594	0.00184708	0.00187179	0.163022	0.0239247	0.44148
AC017053.1	0.00181829	0.00161155	0.00173287	0.00180546	0.0016421	0.00172935	0.00162229	0.0020118	0.0018832	0.00179382	0.00185386	0.00202472	0.00186647	0.00184535	0.00167775	0.00190584	0.00169063	0.0016801	0.00166251	0.0016623	0.00170121	0.00177186	0.00174792	0.00158663	0.0016617	0.00181967	0.00151028	0.00178439	0.00162711	0.00183232	0.00206737	0.00164618	0.00147695	0.0019327	0.0018094	0.0017175	0.00190724	0.00153002	0.00149583	0.00197639	0.00171178	0.00217715	0.00188869	0.0017594	0.00184708	0.00187179	0.00156865	0.0239247	0.00166568
AL138767.2	0.00181829	0.00161155	0.00173287	0.00180546	0.0016421	0.00172935	0.00162229	0.0020118	0.0018832	0.00179382	0.00185386	0.00202472	0.00186647	0.00184535	0.00167775	0.00190584	0.00169063	0.0016801	0.00166251	0.0016623	0.00170121	0.00177186	0.00174792	0.00158663	0.0016617	0.00181967	0.00151028	0.00178439	0.00162711	0.00183232	0.00206737	0.00164618	0.00147695	0.0019327	0.0018094	0.0017175	0.00190724	0.00153002	0.00149583	0.00197639	0.00171178	0.00217715	0.00188869	0.0017594	0.00184708	0.00187179	0.00156865	0.0239247	0.00166568
RNU4-22P	0.00181829	0.00161155	0.00173287	0.00180546	0.0016421	0.00172935	0.00162229	0.0020118	0.0018832	0.00179382	0.00185386	0.00202472	0.00186647	0.00184535	1.10637	0.00190584	0.00169063	0.0016801	0.00166251	0.0016623	0.00170121	0.00177186	0.00174792	0.00158663	0.0016617	0.00181967	1.07632	1.53776	0.00162711	0.00183232	0.00206737	0.00164618	0.787854	0.0019327	0.0018094	0.0017175	0.00190724	0.00153002	0.00149583	0.00197639	0.00171178	0.00217715	0.00188869	0.0017594	0.00184708	0.00187179	0.00156865	0.0239247	0.00166568
AC011491.2	0.00181829	0.121573	0.00173287	0.00180546	0.25349	0.159332	0.00162229	0.0020118	0.0018832	0.180633	0.218942	0.00202472	0.219938	0.00184535	0.00167775	0.00190584	0.275181	0.339124	0.00166251	0.0016623	0.155382	0.180514	0.00174792	0.129366	0.0016617	0.00181967	0.0920498	0.348271	0.00162711	0.197988	0.00206737	0.00164618	0.0880702	0.0019327	0.18994	0.160822	0.00190724	0.102544	0.111663	0.00197639	0.16403	0.00217715	0.00188869	0.0017594	0.00184708	0.380702	0.11176	0.0239247	0.00166568
AC044836.1	0.00181829	0.00161155	0.00173287	0.00180546	0.0016421	0.00172935	0.00162229	0.0020118	0.0018832	0.00179382	0.00185386	0.00202472	0.00186647	0.00184535	0.00167775	0.00190584	0.00169063	0.0016801	0.00166251	0.0016623	0.00170121	0.00177186	0.00174792	0.00158663	0.0016617	0.00181967	0.00151028	0.00178439	0.00162711	0.00183232	0.00206737	0.00164618	0.00147695	0.0019327	0.0018094	0.0017175	0.00190724	0.00153002	0.00149583	0.00197639	0.00171178	0.00217715	0.00188869	0.0017594	0.00184708	0.00187179	0.00156865	0.0239247	0.00166568
EEF1A1P11	0.357974	0.695155	0.4857	0.209161	0.702418	0.560304	0.357126	0.217676	0.225954	0.323529	0.720639	0.297813	0.533029	0.5723	0.789931	0.358388	0.697569	0.727257	0.585511	0.435163	0.763221	0.378277	0.454402	0.515652	0.458669	0.535081	0.449179	0.639481	0.628875	0.155242	0.356855	0.492093	0.495249	0.550094	0.434237	0.713792	0.233006	0.485996	0.42787	0.336779	0.838718	0.338168	0.663232	0.476994	0.649804	0.837947	0.598673	0.0239247	0.515173
CDRT15P1	0.0447465	0.239097	0.47694	0.244141	0.136863	0.298281	0.482014	0.0020118	0.15276	0.127928	0.15521	0.214587	0.00186647	0.00184535	0.648706	0.481241	0.285682	0.0016801	0.176724	0.506312	0.408848	0.133042	0.11858	0.363833	0.230466	0.301623	0.297888	0.403539	0.118323	0.364618	0.218683	0.48502	0.309053	0.490231	0.0018094	0.308539	0.00190724	0.263839	0.243108	0.242094	0.531335	0.744637	0.311802	0.173079	0.152325	0.00187179	0.268405	0.0239247	0.280655
AC073188.6	0.00181829	0.00161155	0.00173287	0.00180546	0.0016421	0.00172935	0.00162229	0.0020118	0.0018832	0.00179382	0.00185386	0.00202472	0.00186647	0.00184535	0.00167775	0.00190584	0.00169063	0.0016801	0.00166251	0.0016623	0.00170121	0.00177186	0.00174792	0.022625	0.0016617	0.00181967	0.00151028	0.00178439	0.0254557	0.00183232	0.00206737	0.00164618	0.00147695	0.0019327	0.0018094	0.0017175	0.00190724	0.00153002	0.00149583	0.00197639	0.00171178	0.00217715	0.00188869	0.0017594	0.00184708	0.00187179	0.00156865	0.0239247	0.00166568
ALG3P1	0.00181829	0.00161155	0.00173287	0.00180546	0.0016421	0.00172935	0.00162229	0.0020118	0.0018832	0.00179382	0.084071	0.00202472	0.00186647	0.00184535	0.0530682	0.00190584	0.0470414	0.0016801	0.00166251	0.0016623	0.00170121	0.0586038	0.00174792	0.0292147	0.0016617	0.00181967	0.00151028	0.00178439	0.00162711	0.12295	0.00206737	0.0356433	0.00147695	0.0019327	0.0018094	0.0017175	0.00190724	0.00153002	0.00149583	0.00197639	0.00171178	0.00217715	0.00188869	0.0017594	0.00184708	0.00187179	0.00156865	0.0239247	0.00166568
MTND2P5	0.00181829	0.00161155	0.00173287	0.00180546	0.0016421	0.00172935	0.00162229	0.0020118	0.0018832	0.00179382	0.00185386	0.00202472	0.00186647	0.00184535	0.00167775	0.00190584	0.00169063	0.0016801	0.00166251	0.0016623	0.00170121	0.00177186	0.0661521	0.00158663	0.0016617	0.00181967	0.0284338	0.00178439	0.0691939	0.00183232	0.00206737	0.00164618	0.00147695	0.0019327	0.0018094	0.0017175	0.00190724	0.00153002	0.00149583	0.00197639	0.00171178	0.00217715	0.00188869	0.0017594	0.00184708	0.0840617	0.00156865	0.0239247	0.00166568
AC027228.1	0.00181829	0.00161155	0.00173287	0.00180546	0.0016421	0.00172935	0.00162229	0.0020118	0.0018832	0.00179382	0.354793	0.00202472	0.00186647	0.00184535	0.00167775	0.00190584	0.00169063	0.0016801	0.00166251	0.0016623	0.00170121	0.00177186	0.00174792	0.00158663	0.0016617	0.00181967	0.00151028	0.00178439	0.00162711	0.00183232	0.00206737	0.00164618	0.00147695	0.0019327	0.0018094	0.0017175	0.00190724	0.00153002	0.00149583	0.00197639	0.00171178	0.00217715	0.00188869	0.0017594	0.00184708	0.00187179	0.00156865	0.0239247	0.00166568
GABRA3	0.399834	0.261061	0.320444	0.164145	0.446338	0.363903	0.207864	0.393309	0.382757	0.323529	0.192784	0.426059	0.631132	0.0703489	0.719017	0.459646	0.47491	1.12232	0.607081	0.0365244	0.408848	0.303211	0.0754601	0.214058	0.49733	0.750404	0.408645	0.606682	0.48264	0.20892	0.459508	0.029212	0.486026	0.369243	0.0522809	0.286154	0.00190724	0.520424	0.0487489	0.661825	0.620314	0.00217715	0.532112	0.466063	0.649804	0.365785	0.412227	0.0239247	0.045706
DOCK10	1.91185	0.981659	1.75471	1.14907	2.2641	2.36486	1.7081	1.01593	1.53087	1.70407	1.50426	2.02783	1.28409	1.59481	2.21092	1.62571	1.77066	2.10784	1.99744	1.76716	1.77453	1.90555	2.37837	2.22068	1.44505	0.934039	1.95937	1.80234	1.2678	1.85527	2.48396	1.41384	1.59788	2.54001	2.0408	2.06193	1.5402	2.50464	1.2556	2.095	2.14846	0.590561	1.90501	2.19463	2.17548	2.2707	2.10214	0.0239247	3.15606
AL136985.1	0.00181829	0.00161155	0.00173287	0.00180546	0.0016421	0.00172935	0.00162229	0.0020118	0.0018832	0.00179382	0.00185386	0.00202472	0.00186647	0.00184535	0.00167775	0.00190584	0.00169063	0.0016801	0.00166251	0.0016623	0.00170121	0.00177186	0.00174792	0.00158663	0.0016617	0.00181967	0.00151028	0.00178439	0.00162711	0.00183232	0.00206737	0.00164618	0.00147695	0.0019327	0.0018094	0.0017175	0.00190724	0.00153002	0.00149583	0.00197639	0.00171178	0.00217715	0.00188869	0.0017594	0.00184708	0.00187179	0.00156865	0.0239247	0.00166568
DHDDS	5.72413	5.3686	5.23475	5.61155	6.36101	6.84705	5.13845	6.12444	5.63662	5.79079	5.8493	6.19826	6.4164	4.70753	6.10085	6.6104	6.98752	6.15728	5.90958	4.78101	6.41535	5.57333	4.2154	6.41167	5.61684	4.99117	4.92797	6.76985	6.04322	5.15064	6.09771	3.98988	5.68231	7.3581	5.84617	6.57263	4.32833	5.97693	5.96742	5.71952	5.96332	8.13433	5.58708	5.10792	6.06348	6.70363	7.25692	0.0239247	5.48132
HSFY7P	0.00181829	0.00161155	0.00173287	0.00180546	0.0016421	0.00172935	0.00162229	0.0020118	0.0018832	0.00179382	0.00185386	0.00202472	0.00186647	0.00184535	0.00167775	0.00190584	0.00169063	0.0016801	0.00166251	0.0016623	0.00170121	0.00177186	0.00174792	0.00158663	0.0016617	0.00181967	0.00151028	0.00178439	0.00162711	0.00183232	0.00206737	0.00164618	0.00147695	0.0019327	0.0018094	0.0017175	0.00190724	0.00153002	0.00149583	0.00197639	0.00171178	0.00217715	0.00188869	0.0017594	0.00184708	0.00187179	0.00156865	0.0239247	0.00166568
AC009704.2	0.178328	0.561178	1.01731	0.827713	0.122459	0.14396	0.207864	0.692835	0.650973	0.592282	0.323277	0.275375	0.00186647	0.00184535	0.362341	0.370065	0.243108	0.430547	0.31956	1.15585	0.586053	0.901966	0.153816	0.11314	0.316477	0.00181967	0.276409	0.167571	0.202429	0.767525	0.627742	0.00164618	0.289092	0.584691	0.16514	0.497602	0.00190724	0.0893103	0.468898	0.00197639	0.135303	0.462122	0.00188869	0.278394	0.179694	0.588992	0.00156865	0.0239247	0.147613
SIAH2-AS1	0.346846	0.00161155	0.168196	0.00180546	0.136863	0.28417	0.00162229	0.0020118	0.0018832	0.00179382	0.00185386	0.00202472	0.00186647	0.00184535	0.00167775	0.246898	0.156038	0.185721	0.133953	0.0016623	0.170302	0.180514	0.00174792	0.251457	0.254801	0.347591	0.0920498	0.195552	0.230855	0.197988	0.00206737	0.00164618	0.177716	0.257763	0.0018094	0.308539	0.00190724	0.102544	0.00149583	0.00197639	0.16403	0.00217715	0.00188869	0.306242	0.00184708	0.00187179	0.209516	0.0239247	0.00166568
AC006042.1	0.486169	1.33791	0.81038	0.571744	0.650848	0.230619	0.187246	0.325448	0.57921	0.346669	0.402034	0.239069	0.593247	0.524781	0.485667	0.00190584	0.554046	0.761491	0.44218	0.197023	0.604196	0.367496	0.690826	0.497546	0.422507	0.594148	0.435118	0.143681	0.44148	0.937471	0.00206737	0.588992	0.422932	0.215097	0.368054	0.449314	0.63202	0.773544	0.692082	0.73199	0.652304	0.697569	0.18669	0.347165	0.166825	0.419543	0.586415	0.0239247	0.135401
AC244636.2	0.00181829	0.00161155	0.0416447	0.00180546	0.0016421	0.00172935	0.00162229	0.0020118	0.0018832	0.00179382	0.00185386	0.00202472	0.00186647	0.00184535	0.00167775	0.00190584	0.00169063	0.0016801	0.00166251	0.0016623	0.00170121	0.00177186	0.00174792	0.00158663	0.0016617	0.00181967	0.00151028	0.00178439	0.00162711	0.00183232	0.00206737	0.00164618	0.00147695	0.0019327	0.0018094	0.0017175	0.00190724	0.00153002	0.00149583	0.00197639	0.00171178	0.00217715	0.00188869	0.0017594	0.00184708	0.00187179	0.00156865	0.0239247	0.00166568
C10orf90	0.083753	0.145443	0.0629553	0.0720042	0.0346467	0.0472257	0.258422	0.0020118	0.102601	0.180633	0.084071	0.0865597	0.154011	0.0940089	0.160639	0.00190584	0.00169063	0.185721	0.0279483	0.204892	0.184667	0.0586038	0.11858	0.286085	0.0016617	0.00181967	0.0920498	0.0709733	0.216669	0.0838704	0.00206737	0.118233	0.177716	0.0019327	0.0522809	0.0546255	0.00190724	0.0616215	0.0288558	0.146836	0.0402073	0.00217715	0.00188869	0.0513433	0.19319	0.144349	0.0510847	0.0239247	0.0972479
MGA	1.81325	1.68304	1.74899	1.85761	1.78196	1.75139	1.1482	1.38078	1.70607	1.91185	1.83717	1.98291	1.92066	1.89283	1.65728	1.97432	2.10599	1.92294	2.38049	1.50695	1.78493	1.67828	1.30073	1.50995	1.87746	1.93407	1.73783	1.82902	1.80449	1.53087	1.77711	1.64111	2.0126	2.01565	1.41637	2.04982	1.73834	1.75786	1.39966	2.11693	1.98329	1.68772	1.97761	2.22304	1.8714	1.81808	2.75464	0.0239247	1.82416
AL008636.1	0.00181829	0.00161155	0.00173287	0.125978	0.0471806	0.112459	0.00162229	0.0020118	0.090331	0.00179382	0.00185386	0.00202472	0.0887058	0.00184535	0.00167775	0.00190584	0.00169063	0.0016801	0.00166251	0.0016623	0.0521327	0.120234	0.00174792	0.00158663	0.0016617	0.00181967	0.0817183	0.0709733	0.102062	0.00183232	0.00206737	0.00164618	0.0226178	0.0019327	0.0018094	0.0017175	0.00190724	0.00153002	0.00149583	0.00197639	0.0521844	0.00217715	0.151374	0.0017594	0.00184708	0.00187179	0.00156865	0.0239247	0.00166568
AP003122.2	0.00181829	0.00161155	0.00173287	0.00180546	0.0016421	0.00172935	0.00162229	0.0020118	0.0018832	0.00179382	0.00185386	0.00202472	0.00186647	0.00184535	0.00167775	0.00190584	0.00169063	0.0016801	0.00166251	0.0016623	0.00170121	0.00177186	0.00174792	0.00158663	0.0016617	0.00181967	0.00151028	0.00178439	0.00162711	0.00183232	0.00206737	0.00164618	0.00147695	0.0019327	0.0018094	0.0017175	0.00190724	0.00153002	0.00149583	0.00197639	0.00171178	0.00217715	0.00188869	0.0017594	0.00184708	0.00187179	0.00156865	0.0239247	0.00166568
RMI2	2.24578	3.2065	3.81448	3.89997	3.35774	3.7725	3.43628	3.55734	3.79215	3.11571	2.833	3.30049	2.47968	1.62433	4.07808	2.98314	3.6684	2.43399	2.99027	2.06826	2.74615	3.76171	3.05805	2.60296	3.02386	2.91657	3.28446	3.13549	2.55326	3.99581	2.14967	1.49597	3.11358	3.20504	2.80168	3.26096	0.834711	2.80341	3.31649	2.60579	3.23281	2.96034	2.80373	2.32591	3.43979	2.61724	2.97962	0.0239247	3.72956
GALNT16	1.11775	2.12842	0.717161	1.56953	0.576036	0.700886	1.61723	2.00449	1.67663	1.01448	1.35998	0.75402	1.28409	2.73998	0.684407	0.581197	0.874911	0.714657	1.49862	1.26437	0.821111	0.97446	1.50058	0.643261	1.39597	0.786538	0.672864	0.843254	0.946548	1.45244	1.01086	0.817252	0.787854	0.773197	0.897197	0.949984	4.15046	0.670631	1.16201	1.2543	0.765514	1.06392	0.57268	0.659177	0.432022	0.588992	0.942211	0.0239247	1.09956
RPL21P109	0.00181829	0.00161155	0.00173287	0.00180546	0.0016421	0.00172935	0.00162229	0.0020118	0.0018832	0.00179382	0.00185386	0.00202472	0.00186647	0.00184535	0.00167775	0.00190584	0.00169063	0.0016801	0.00166251	0.0016623	0.00170121	0.00177186	0.00174792	0.00158663	0.0016617	0.00181967	0.00151028	0.00178439	0.00162711	0.00183232	0.00206737	0.00164618	0.00147695	0.0019327	0.0018094	0.0017175	0.00190724	0.00153002	0.00149583	0.00197639	0.00171178	0.00217715	0.00188869	0.0017594	0.00184708	0.00187179	0.00156865	0.0239247	0.00166568
FAM207BP	0.00181829	0.00161155	0.277029	0.218858	0.265668	0.175104	0.130906	0.37723	0.0018832	0.303372	0.192784	0.00202472	0.19487	0.297239	0.145211	0.00190584	0.00169063	0.203776	0.261276	0.0016623	0.00170121	0.00177186	0.500996	0.00158663	0.24225	0.320519	0.238496	0.182052	0.118323	0.00183232	0.824026	0.219938	0.190453	0.0019327	0.18994	0.734971	0.170231	0.374545	0.31725	0.00197639	0.16403	0.00217715	0.00188869	0.531709	0.00184708	0.205065	0.283374	0.0239247	0.00166568
AC090515.5	0.00181829	0.00161155	0.00173287	0.154756	0.0016421	0.00172935	0.102697	0.0020118	0.166199	0.00179382	0.00185386	0.00202472	0.168742	0.00184535	0.00167775	0.191455	0.00169063	0.0016801	0.100555	0.0016623	0.00170121	0.00177186	0.00174792	0.00158663	0.0016617	0.00181967	0.00151028	0.00178439	0.00162711	0.00183232	0.00206737	0.00164618	0.0564719	0.215097	0.152788	0.0017175	0.00190724	0.232007	0.00149583	0.00197639	0.121124	0.00217715	0.341644	0.0017594	0.166825	0.00187179	0.00156865	0.0239247	0.00166568
AC006064.4	0.00181829	1.38898	0.00173287	2.07278	0.42567	0.529275	1.00089	0.0020118	5.70194	0.875221	0.00185386	0.00202472	0.00186647	1.00642	0.823238	0.00190584	0.759478	0.0016801	0.00166251	0.0016623	0.00170121	0.953678	0.00174792	0.00158663	0.996781	0.684515	0.00151028	0.00178439	0.00162711	0.00183232	2.09187	0.00164618	0.328612	0.0019327	1.09775	1.03633	1.97813	0.374545	1.12515	0.00197639	0.00171178	14.5822	0.00188869	2.41167	0.7086	1.73005	0.00156865	0.0239247	0.00166568
CLEC3A	0.00181829	0.00161155	0.00173287	0.00180546	0.0016421	0.0348665	0.0245327	0.0825081	0.0018832	0.00179382	0.0597542	0.214587	0.266433	0.12722	0.00167775	0.122983	0.00169063	0.0016801	0.0279483	0.0016623	0.0398268	0.0474177	0.215349	0.00158663	0.0016617	0.00181967	0.0369062	0.00178439	0.00162711	0.00183232	0.00206737	0.00164618	0.00147695	0.0019327	0.0018094	0.0017175	0.00190724	0.0757696	0.0188206	0.00197639	0.0402073	0.00217715	0.00188869	0.0017594	0.00184708	0.0840617	0.17858	0.0239247	0.00166568
UROD	8.08703	6.67186	7.25582	8.00206	8.1735	7.07265	8.51376	6.87528	6.40085	7.84686	7.75686	7.29191	9.09238	9.52712	7.79768	7.51572	8.22341	6.26604	7.57376	8.65867	7.44562	6.67804	8.04542	8.36619	6.85883	7.68307	8.91529	8.00664	7.91998	6.56902	6.27442	9.0858	7.81812	7.10749	7.92756	7.56239	10.6819	7.66543	7.62132	7.00608	7.90159	7.69029	7.14034	6.277	6.86612	7.27635	6.83777	0.0239247	8.30215
VPS45	5.71593	5.62963	6.19995	5.39228	5.54894	4.54634	6.44105	5.62216	6.19569	5.28304	5.95209	5.92714	6.32902	5.48966	5.69219	6.35339	5.75669	4.47705	5.41917	5.61753	5.01937	5.25616	5.76117	5.30861	5.42365	5.56154	5.21849	5.39165	5.18667	5.14027	4.39538	5.75669	6.23133	5.52455	5.32215	4.65399	8.47656	5.02946	5.71884	5.27481	5.567	5.30603	5.52805	5.01167	5.28053	4.83963	5.08204	0.0239247	5.15001
AC147055.4	0.00181829	0.00161155	0.00173287	0.00180546	0.0016421	0.00172935	0.00162229	0.0020118	0.0018832	0.00179382	0.00185386	0.00202472	0.00186647	0.00184535	0.00167775	0.00190584	0.00169063	0.0016801	0.00166251	0.0016623	0.00170121	0.00177186	0.00174792	0.00158663	0.0016617	0.00181967	0.00151028	0.00178439	0.00162711	0.00183232	0.00206737	0.00164618	0.00147695	0.0019327	0.0018094	0.0017175	0.00190724	0.00153002	0.00149583	0.00197639	0.00171178	0.00217715	0.00188869	0.0017594	0.00184708	0.00187179	0.00156865	0.0239247	0.00166568
AC104417.2	0.00181829	0.00161155	0.00173287	0.00180546	0.0016421	0.00172935	0.00162229	0.0020118	0.0018832	0.00179382	0.00185386	0.00202472	0.00186647	0.00184535	0.00167775	0.00190584	0.00169063	0.0016801	0.00166251	0.0016623	0.00170121	0.00177186	0.00174792	0.00158663	0.0016617	0.00181967	0.00151028	0.00178439	0.00162711	0.00183232	0.00206737	0.00164618	0.00147695	0.0019327	0.0018094	0.0017175	0.00190724	0.00153002	0.00149583	0.00197639	0.00171178	0.00217715	0.00188869	0.0017594	0.00184708	0.00187179	0.00156865	0.0239247	0.00166568
LINC02281	0.00181829	0.00161155	0.00173287	0.00180546	0.0016421	0.00172935	0.00162229	0.0020118	0.0018832	0.00179382	0.00185386	0.00202472	0.00186647	0.00184535	0.00167775	0.00190584	0.00169063	0.0016801	0.00166251	0.0016623	0.00170121	0.00177186	0.00174792	0.00158663	0.0016617	0.00181967	0.00151028	0.00178439	0.00162711	0.00183232	0.00206737	0.00164618	0.00147695	0.0019327	0.0018094	0.0017175	0.00190724	0.00153002	0.00149583	0.00197639	0.00171178	0.00217715	0.00188869	0.0017594	0.00184708	0.00187179	0.00156865	0.0239247	0.00166568
NLGN3	0.516093	0.523393	0.44452	0.439311	0.446338	0.403128	0.651097	0.708713	0.452585	0.35659	0.583576	0.435562	0.92491	0.923378	0.257276	0.323277	0.598673	0.256192	0.638223	0.525341	0.386627	0.378277	0.700508	0.572806	0.411897	0.241056	0.422101	0.403539	0.46203	0.355711	0.382685	0.618119	0.431593	0.381419	0.445885	0.415312	1.18799	0.41236	0.455993	0.310754	0.37015	0.431042	0.382447	0.476994	0.443584	0.588992	0.463775	0.0239247	0.407422
PGAM1P3	0.00181829	0.00161155	0.00173287	0.00180546	0.0016421	0.00172935	0.00162229	0.0020118	0.0018832	0.00179382	0.00185386	0.00202472	0.154011	0.00184535	0.00167775	0.00190584	0.00169063	0.0016801	0.00166251	0.0016623	0.00170121	0.00177186	0.11858	0.179484	0.0016617	0.00181967	0.0587398	0.00178439	0.0857575	0.00183232	0.00206737	0.00164618	0.00147695	0.0019327	0.0018094	0.0017175	0.00190724	0.00153002	0.0607832	0.00197639	0.00171178	0.00217715	0.00188869	0.0017594	0.00184708	0.00187179	0.00156865	0.0239247	0.00166568
ARFGEF1	5.53157	7.18316	6.62325	5.87973	5.6666	4.94545	5.76041	6.57367	6.6404	5.56222	4.84939	5.89691	4.79761	4.12545	5.0897	5.56078	7.07265	5.03985	4.95131	5.91345	4.98078	6.30643	5.71884	5.7004	6.00349	5.44994	4.59722	5.48581	5.08559	6.45855	4.95993	5.22587	5.2009	5.06201	5.90226	4.64425	4.79309	5.02415	5.95827	5.35071	5.52528	8.24959	6.05562	4.93213	5.44341	5.85667	5.86532	0.0239247	4.73235
AC098679.2	0.230004	0.504195	0.0629553	0.329884	0.278681	0.217318	0.288138	0.0825081	0.140137	0.249882	0.393369	0.286877	0.488566	0.341566	0.286433	0.259921	0.425568	0.0633091	0.100555	0.336852	0.397173	0.120234	0.397416	0.154374	0.193794	0.120098	0.577809	0.206985	0.503139	0.0838704	0.234558	0.451752	0.367847	0.183171	0.407186	0.593708	0.207864	0.292543	0.252502	0.706019	0.334724	0.155575	0.168855	0.291608	0.507679	0.100296	0.163022	0.0239247	0.309662
GDF9	0.242016	0.415395	0.493559	0.289122	0.265668	0.312467	0.367124	0.198413	0.373292	0.303372	0.374194	0.46102	0.325224	0.208987	0.114458	0.122983	0.490111	0.0633091	0.204985	0.336852	0.264031	0.21625	0.246838	0.214058	0.53835	0.301623	0.187405	0.414285	0.243972	0.290087	0.177855	0.39645	0.246959	0.286027	0.279395	0.200182	0.207864	0.326171	0.290747	0.184062	0.264863	0.184105	0.395139	0.476994	0.2202	0.176242	0.50487	0.0239247	0.289854
MAGEE2	0.0563603	0.0807137	0.0629553	0.0814513	0.0259124	0.0622173	0.0324478	0.120928	0.0786448	0.0629351	0.142311	0.00202472	0.0761104	0.288563	0.028809	0.00190584	0.0292147	0.0431357	0.100555	0.14874	0.0521327	0.0586038	0.00174792	0.022625	0.155406	0.129647	0.0817183	0.167571	0.133374	0.0523334	0.0971338	0.079944	0.0183466	0.0752022	0.100665	0.0326519	0.170231	0.0350973	0.0188206	0.00197639	0.0521844	0.00217715	0.135487	0.0797931	0.125211	0.0840617	0.0722613	32.564	0.0849886
USP18	2.19546	1.55518	1.67828	1.7116	1.89582	2.3331	2.11079	1.7693	1.81837	2.15827	2.02303	1.83665	2.095	2.88043	1.90258	1.89559	1.95311	1.62629	1.27196	1.71606	1.59506	1.28207	1.96783	1.44875	1.7634	1.47655	1.48179	1.95341	1.73914	1.63078	1.87991	1.18759	1.91732	1.87424	2.14993	2.00301	1.79824	1.73857	1.30032	1.50671	1.66986	1.31663	1.57653	1.55795	1.8714	1.6381	1.62409	0.0239247	2.28769
RPL21P11	0.217765	0.301623	0.277029	0.244141	0.149705	0.00172935	0.175899	0.237927	0.225954	0.168066	0.283594	0.00202472	0.00186647	0.399149	0.270985	0.370065	0.00169063	0.0016801	0.232068	0.31731	0.140597	0.00177186	0.00174792	0.00158663	0.16798	0.0884507	0.0817183	0.337516	0.202429	0.00183232	0.00206737	0.364278	0.14055	0.0019327	0.0018094	0.17425	0.300105	0.188205	0.33487	0.00197639	0.149643	0.287565	0.00188869	0.278394	0.00184708	0.339876	0.0930561	0.0239247	0.00166568
AC093297.2	1.41614	2.2707	2.47739	1.87746	1.57438	1.60358	1.4543	1.49277	1.65359	1.79434	1.89735	1.90904	1.84549	1.98474	1.77039	1.79724	2.12595	1.37426	1.59299	1.9116	1.51311	1.67828	2.23969	1.5667	2.41971	2.00975	1.6887	1.44553	1.88442	1.4072	1.71564	2.3968	2.03853	1.47844	1.71111	1.6442	1.73834	1.85761	1.6547	1.5994	1.90474	1.70445	2.17322	2.25074	1.65079	1.71239	1.63903	0.0239247	1.60276
AL161756.2	0.00181829	0.390144	0.530233	0.00180546	0.0016421	0.00172935	0.00162229	0.0020118	0.0018832	0.00179382	0.00185386	0.00202472	0.00186647	0.00184535	0.418975	0.00190584	0.00169063	0.0016801	0.00166251	0.449179	0.00170121	0.00177186	0.00174792	0.00158663	0.432093	0.00181967	0.00151028	0.00178439	0.00162711	0.00183232	0.00206737	0.6763	0.267864	0.0019327	0.0018094	0.0017175	0.575474	0.00153002	0.380387	0.00197639	0.00171178	0.00217715	0.00188869	0.0017594	0.00184708	0.00187179	0.00156865	0.0239247	0.00166568
HMGN2P7	0.00181829	0.00161155	0.00173287	0.00180546	0.0016421	0.00172935	0.00162229	0.0020118	0.0018832	0.00179382	0.00185386	0.00202472	0.00186647	0.00184535	0.00167775	0.00190584	0.00169063	0.0016801	0.00166251	0.0016623	0.00170121	0.00177186	0.00174792	0.00158663	0.0016617	0.00181967	0.00151028	0.00178439	0.315714	0.00183232	0.00206737	0.00164618	0.00147695	0.0019327	0.0018094	0.0017175	0.00190724	0.263839	0.00149583	0.00197639	0.00171178	0.00217715	0.00188869	0.0017594	0.00184708	0.00187179	0.00156865	0.0239247	0.00166568
RNA5SP183	0.00181829	0.00161155	0.00173287	0.00180546	0.0016421	0.00172935	0.00162229	0.0020118	0.0018832	0.00179382	0.00185386	0.00202472	0.00186647	0.00184535	0.00167775	0.00190584	0.00169063	0.0016801	0.00166251	0.0016623	0.00170121	0.00177186	0.00174792	0.00158663	0.0016617	0.00181967	0.00151028	0.00178439	0.00162711	0.00183232	0.00206737	0.00164618	0.00147695	0.0019327	0.0018094	0.0017175	0.00190724	0.00153002	0.00149583	0.00197639	0.00171178	0.00217715	0.00188869	0.0017594	0.00184708	0.00187179	0.00156865	0.0239247	0.00166568
RNU7-186P	0.00181829	0.00161155	0.00173287	0.00180546	0.0016421	0.00172935	0.00162229	0.0020118	0.0018832	0.00179382	0.00185386	0.00202472	0.00186647	0.00184535	0.00167775	0.00190584	0.00169063	0.0016801	0.00166251	0.0016623	0.00170121	0.00177186	0.00174792	0.00158663	0.0016617	0.00181967	0.00151028	0.00178439	0.00162711	0.00183232	0.00206737	0.00164618	0.00147695	0.0019327	0.0018094	0.0017175	0.00190724	0.00153002	0.00149583	0.00197639	0.00171178	0.00217715	0.00188869	0.0017594	0.00184708	0.00187179	0.00156865	0.0239247	0.00166568
RPL29P2	0.00181829	0.121573	0.00173287	0.00180546	0.0016421	0.00172935	0.00162229	0.0020118	0.0018832	0.00179382	0.00185386	0.00202472	0.00186647	0.00184535	0.00167775	0.00190584	0.00169063	0.0016801	0.00166251	0.0016623	0.00170121	0.00177186	0.00174792	0.129366	0.0016617	0.00181967	0.00151028	0.00178439	0.00162711	0.00183232	0.00206737	0.00164618	0.00147695	0.0019327	0.0018094	0.0017175	0.00190724	0.00153002	0.00149583	0.00197639	0.00171178	0.00217715	0.00188869	0.0017594	0.00184708	0.00187179	0.00156865	0.0239247	0.00166568
[truncated: 33,531 more rows]
[truncated: 16 more columns]
