# Supplementary material for: Identification and Validation of a Prognostic Immune-Related Gene Signature in Esophageal Squamous Cell Carcinoma
Source: Front Bioeng Biotechnol. 2022 Apr 13;10:850669. doi: 10.3389/fbioe.2022.850669 (PMC9043362; doi:10.3389/fbioe.2022.850669)
Supplement: Supplementary file 7 [file Table1.XLSX]

## Sheet: Sheet1
geneNames	GTEX-ZPCL-1426-SM-57WEC	GTEX-W5WG-1626-SM-4LMKG	GTEX-PWCY-0726-SM-48TCS	GTEX-11DZ1-2026-SM-5A5KG	GTEX-11I78-1526-SM-5A5K7	GTEX-XGQ4-1526-SM-4AT6H	GTEX-Y5V6-1026-SM-4VBS2	GTEX-ZVT3-1426-SM-59HLP	GTEX-13G51-0926-SM-5IFFU	GTEX-ZAB4-1126-SM-5HL86	GTEX-ZT9W-1326-SM-51MTB	GTEX-R45C-1226-SM-48FEE	GTEX-NPJ8-1926-SM-3MJGB	GTEX-N7MT-0326-SM-48TDP	GTEX-1211K-0926-SM-5FQTL	GTEX-ZQG8-2226-SM-5DUWD	GTEX-R55E-1326-SM-48FCR	GTEX-Z9EW-0526-SM-5HL8S	GTEX-12ZZX-1326-SM-5DUWI	GTEX-OIZG-1026-SM-3LK5X	GTEX-Y8E4-1726-SM-5LU9G	GTEX-ZZ64-0226-SM-5E44X	GTEX-RU72-0726-SM-46MUW	GTEX-ZTPG-1626-SM-5DUX2	GTEX-146FR-0426-SM-5SI97	GTEX-ZVE2-1326-SM-5NQ94	GTEX-UPIC-1026-SM-4IHLT	GTEX-11P82-0526-SM-5986P	GTEX-145MO-1426-SM-5Q5BS	GTEX-ZA64-0626-SM-5HL9O	GTEX-11DXY-1426-SM-5N9CN	GTEX-OIZI-1426-SM-3NB1T	GTEX-RVPV-0526-SM-47JYL	GTEX-Y8LW-0726-SM-5IFI1	GTEX-XLM4-2326-SM-4TT2D	GTEX-QDVJ-0726-SM-48U1W	GTEX-X4EP-1626-SM-4QAS6	GTEX-S4Z8-0826-SM-4AD4J	GTEX-UPK5-1226-SM-4IHL8	GTEX-R55D-1126-SM-48FEB	GTEX-ZTSS-0626-SM-59867	GTEX-13FTX-0526-SM-5IFGS	GTEX-13PVQ-1726-SM-5IFF3	GTEX-QCQG-0626-SM-48U21	GTEX-1399S-1326-SM-5P9GH	GTEX-RTLS-1126-SM-46MUQ	GTEX-P78B-1026-SM-3NMC4	GTEX-X4EO-1226-SM-4QARR	GTEX-T2YK-1326-SM-4DM6S
LINC02082	0.00155808	0.00199509	0.00198581	0.00159553	0.00191846	0.00181596	0.00178877	0.00152193	0.0691395	0.0016727	0.00183771	0.00173176	0.00170134	0.00181573	0.0883809	0.00239055	0.00184014	0.00184849	0.0018789	0.00187898	0.00184708	0.0998933	0.00173261	0.00176804	0.00174967	0.00163179	0.0017332	0.00184438	0.0018092	0.00174697	0.00192593	0.00164673	0.222697	0.00169758	0.00160901	0.00184708	0.00204247	0.00159346	0.00170916	0.00166633	0.00185363	0.00189963	0.00185363	0.00174187	0.00181228	0.00174386	0.00160129	0.0739454	0.00215575
AC015722.1	0.00155808	0.00199509	0.00198581	0.00159553	0.00191846	0.00181596	0.00178877	0.00152193	0.00163254	0.0016727	0.00183771	0.00173176	0.00170134	0.00181573	0.00173586	0.00239055	0.00184014	0.00184849	0.0018789	0.00187898	0.00184708	0.00177984	0.00173261	0.00176804	0.00174967	0.00163179	0.0017332	0.00184438	0.0018092	0.00174697	0.00192593	0.00164673	0.00179726	0.00169758	0.00160901	0.00184708	0.00204247	0.00159346	0.00170916	0.00166633	0.00185363	0.00189963	0.00185363	0.00174187	0.00181228	0.00174386	0.00160129	0.00169913	0.00215575
AC090241.2	0.0259094	0.00199509	0.0729071	0.00159553	0.00191846	0.00181596	0.00178877	0.00152193	0.0236554	0.0262304	0.00183771	0.00173176	0.075327	0.0414533	0.1005	0.168278	0.00184014	0.00184849	0.0018789	0.00187898	0.00184708	0.0489351	0.0382799	0.00176804	0.0369133	0.0235504	0.0017332	0.00184438	0.0018092	0.00174697	0.00192593	0.00164673	0.00179726	0.0299662	0.00160901	0.00184708	0.00204247	0.0220886	0.00170916	0.0266082	0.151054	0.00189963	0.00185363	0.0356406	0.00181228	0.00174386	0.00160129	0.00169913	0.00215575
RAB4B	6.76985	6.46042	5.98584	6.16343	5.17385	5.75825	6.08895	5.75598	7.12722	6.71577	6.3018	6.56442	4.87185	7.14856	5.81366	10.3248	6.37264	6.97774	6.1111	6.79794	6.62514	5.48783	5.84013	7.62684	5.69296	6.39905	6.02436	6.22189	7.99651	6.33653	7.42803	5.57188	8.66431	5.87827	7.21739	6.49147	9.46421	7.46881	8.12585	8.23905	6.76129	6.42387	6.75815	6.77701	6.79581	6.94268	6.77793	6.67905	7.47861
TIGAR	1.83363	2.08805	1.80011	1.38729	2.48586	2.97151	2.06288	1.26825	1.50345	1.01674	1.86711	0.866301	2.49973	0.954154	2.22756	2.3704	1.71211	1.75873	1.69235	1.66062	2.00598	2.25314	1.84465	2.50392	2.40626	1.21769	1.78938	1.29628	2.23196	1.9977	1.72073	1.48795	1.04722	2.2707	1.9751	2.60795	2.01342	2.40772	1.21323	2.25852	2.53913	2.49607	1.69059	1.95703	1.72473	1.03902	1.19323	1.35225	1.12729
LINC01224	0.460008	1.06359	0.266744	0.0220814	0.459646	0.337015	0.47052	0.0880772	0.059303	0.127608	0.514616	0.113778	0.00170134	0.201723	0.413572	0.00239055	0.488566	0.469571	0.0773038	0.235546	0.346272	0.362048	0.662406	0.289401	0.0369133	0.0270765	0.506015	0.308735	0.319188	0.535695	0.164061	0.596591	0.291191	0.949341	0.0235621	0.0585537	0.00204247	0.00159346	0.22949	0.0266082	0.0829267	0.316385	0.146969	0.335676	0.430479	0.147765	0.0489886	0.0988567	0.109684
MIR4802	0.00155808	0.00199509	0.00198581	0.00159553	0.00191846	0.00181596	0.00178877	0.00152193	0.00163254	0.0016727	0.00183771	0.00173176	0.00170134	0.00181573	0.00173586	0.00239055	0.00184014	0.00184849	0.0018789	0.00187898	0.00184708	0.00177984	0.00173261	0.00176804	0.00174967	0.00163179	0.0017332	0.00184438	0.0018092	0.00174697	0.00192593	0.00164673	0.00179726	0.00169758	0.00160901	0.00184708	0.00204247	0.00159346	0.00170916	0.00166633	0.00185363	0.00189963	0.00185363	0.00174187	0.00181228	0.00174386	0.00160129	0.00169913	0.00215575
RNF44	6.71296	5.92002	6.13997	9.81567	5.98897	5.42918	6.55579	6.73009	6.84454	8.21514	5.62289	7.72236	6.96814	7.23897	6.06348	5.25929	6.57832	6.23801	7.64885	6.10261	6.78873	5.41729	8.21514	5.19415	5.67103	8.27165	6.37628	6.39725	6.33894	7.79172	8.94311	6.09689	6.97432	7.24263	8.19136	6.32394	5.91431	5.3948	8.45615	8.05248	6.00674	5.44598	6.58709	6.86935	6.05876	6.86499	9.3639	7.64333	6.75332
DNAH3	0.383361	0.315237	0.266744	0.297079	0.459646	0.251376	0.299041	0.814893	0.14041	0.552959	0.249882	0.2698	0.269759	0.136518	0.189196	0.185196	0.179384	0.14747	0.267511	0.192373	0.511962	0.26799	0.367124	0.102215	0.28506	0.247135	0.329262	0.407586	0.0635201	0.256843	0.233006	0.511762	0.184105	0.238746	0.200487	0.284956	0.452021	0.294255	0.151374	0.0329153	1.11775	0.138465	0.209011	0.443584	0.234643	0.113025	0.466601	0.337979	0.159332
AL512310.11	0.00155808	0.00199509	0.00198581	0.00159553	0.00191846	0.00181596	0.00178877	0.00152193	0.00163254	0.0016727	0.00183771	0.00173176	0.00170134	0.00181573	0.00173586	0.00239055	0.00184014	0.00184849	0.0018789	0.00187898	0.00184708	0.00177984	0.00173261	0.00176804	0.00174967	0.00163179	0.0017332	0.00184438	0.0018092	0.00174697	0.00192593	0.00164673	0.00179726	0.00169758	0.00160901	0.00184708	0.00204247	0.00159346	0.00170916	0.00166633	0.00185363	0.00189963	0.00185363	0.00174187	0.00181228	0.00174386	0.00160129	0.00169913	0.00215575
RPL23A	53.3282	57.1274	55.2019	83.9734	57.1274	58.2594	65.5151	76.4212	49.4509	64.8194	56.6562	74.2523	64.8194	55.6571	54.288	72.4512	53.3282	57.1274	56.1758	47.7746	60.0878	62.6604	64.8194	53.3282	54.288	69.3626	60.752	57.1274	59.3996	55.2019	48.1067	61.4461	48.1067	65.5151	75.3549	51.3981	47.0905	67.0398	58.8249	61.4461	51.3981	53.7927	63.2876	58.2594	55.6571	63.2876	64.0426	57.7969	44.4674
RPL7L1P12	0.04506	0.00199509	0.00198581	0.00159553	0.00191846	0.00181596	0.00178877	0.0462388	0.00163254	0.0721909	0.111324	0.0787281	0.00170134	0.1005	0.0883809	0.00239055	0.254029	0.00184849	0.200487	0.00187898	0.202017	0.00177984	0.00173261	0.102215	0.00174967	0.00163179	0.0860247	0.00184438	0.188126	0.00174697	0.138365	0.116128	0.0953049	0.0757696	0.055106	0.110561	0.00204247	0.00159346	0.0793382	0.00166633	0.00185363	0.00189963	0.00185363	0.00174187	0.173514	0.556667	0.00160129	0.300825	0.00215575
AC244102.2	0.0714717	0.00199509	0.131384	0.00159553	0.109982	0.00181596	0.068345	0.0305764	0.0494339	0.0016727	0.0962466	0.0619331	0.00170134	0.00181573	0.0635201	0.00239055	0.191455	0.00184849	0.215992	0.00187898	0.00184708	0.00177984	0.00173261	0.00176804	0.00174967	0.00163179	0.0017332	0.0884751	0.0018092	0.00174697	0.111838	0.0473941	0.00179726	0.00169758	0.0420749	0.0979518	0.237368	0.00159346	0.100266	0.00166633	0.00185363	0.00189963	0.19914	0.00174187	0.00181228	0.0697072	0.00160129	0.148203	0.00215575
ARL8B	8.74738	9.89207	9.84862	7.55166	9.97853	8.30382	9.89207	9.91745	9.18982	8.86452	10.2282	7.70553	10.3783	9.74102	9.80566	4.93925	9.29843	8.83657	12.094	9.69969	9.19198	10.1027	8.69946	10.0885	9.03235	8.93482	9.05781	9.04862	10.7484	9.11662	11.008	10.919	10.4687	8.62199	8.96127	9.62345	9.66933	7.21011	8.19136	6.92333	10.2859	9.79396	10.0771	8.95181	9.50692	10.1368	7.14491	10.739	11.152
AC079171.1	0.00155808	0.00199509	0.00198581	0.0423729	0.00191846	0.00181596	0.00178877	0.00152193	0.00163254	0.0016727	0.00183771	0.00173176	0.00170134	0.00181573	0.00173586	0.00239055	0.00184014	0.00184849	0.0018789	0.00187898	0.00184708	0.00177984	0.00173261	0.00176804	0.00174967	0.00163179	0.0017332	0.158589	0.0018092	0.00174697	0.00192593	0.00164673	0.00179726	0.00169758	0.00160901	0.164145	0.00204247	0.00159346	0.00170916	0.0525721	0.00185363	0.00189963	0.00185363	0.00174187	0.00181228	0.00174386	0.0688489	0.00169913	0.00215575
CALB2	4.27571	3.03	4.82933	0.218709	2.54249	1.08396	1.79702	2.17974	2.58835	0.736681	4.04883	0.591559	0.356478	1.96442	2.1969	0.641803	6.35606	2.06002	2.07843	7.45815	1.3463	0.911994	1.34893	2.87973	0.569666	0.4969	2.82882	1.62248	1.74424	1.60728	5.35651	1.62099	4.31623	0.967488	0.574271	1.12539	6.58403	0.374605	1.68087	0.329559	2.85442	3.26848	1.51359	1.13546	8.8503	2.88206	0.511862	1.45705	3.95911
DACH1	0.148821	0.213777	0.43317	0.378143	0.193037	0.175487	0.432345	0.889463	0.674681	0.275516	0.126911	0.659894	0.318801	0.550693	0.352138	0.23617	0.383113	0.290208	0.442665	0.275728	0.177128	0.491892	0.336409	0.340248	0.323589	0.294062	0.329262	0.539828	0.542507	0.230301	0.233006	0.305673	0.567163	0.179174	0.354525	0.20753	0.226405	0.740425	0.450425	0.236069	0.133774	0.393926	0.46793	0.378768	0.234643	0.660111	0.453484	0.328951	0.478934
LINC00636	0.00155808	0.00199509	0.00198581	0.0336438	0.0940959	0.0668169	0.00178877	0.160336	0.0691395	0.0016727	0.00183771	0.00173176	0.00170134	0.00181573	0.00173586	0.00239055	0.179384	0.00184849	0.0018789	0.00187898	0.00184708	0.0616367	0.0467157	0.00176804	0.00174967	0.0332563	0.0017332	0.00184438	0.100753	0.00174697	0.00192593	0.00164673	0.0611604	0.00169758	0.00160901	0.00184708	0.00204247	0.0362745	0.00170916	0.00166633	0.00185363	0.00189963	0.00185363	0.0868133	0.0671088	0.00174386	0.117895	0.00169913	0.00215575
AC055876.5	0.00155808	0.00199509	0.00198581	0.00159553	0.00191846	0.00181596	0.00178877	0.00152193	0.00163254	0.0016727	0.00183771	0.00173176	0.00170134	0.00181573	0.00173586	0.00239055	0.00184014	0.00184849	0.0018789	0.00187898	0.00184708	0.00177984	0.00173261	0.00176804	0.00174967	0.00163179	0.0017332	0.00184438	0.0018092	0.00174697	0.00192593	0.00164673	0.00179726	0.00169758	0.00160901	0.00184708	0.00204247	0.00159346	0.00170916	0.00166633	0.00185363	0.00189963	0.00185363	0.00174187	0.00181228	0.00174386	0.00160129	0.00169913	0.00215575
PIGFP2	0.00155808	0.00199509	0.00198581	0.00159553	0.00191846	0.00181596	0.00178877	0.00152193	0.00163254	0.0016727	0.00183771	0.00173176	0.00170134	0.00181573	0.00173586	0.00239055	0.00184014	0.00184849	0.0018789	0.00187898	0.00184708	0.00177984	0.00173261	0.00176804	0.00174967	0.00163179	0.0017332	0.00184438	0.0018092	0.00174697	0.00192593	0.00164673	0.00179726	0.00169758	0.00160901	0.00184708	0.00204247	0.00159346	0.00170916	0.00166633	0.00185363	0.00189963	0.00185363	0.00174187	0.00181228	0.00174386	0.00160129	0.00169913	0.00215575
CHIAP1	0.00155808	0.00199509	0.00198581	0.00159553	0.00191846	0.00181596	0.00178877	0.00152193	0.00163254	0.0016727	0.00183771	0.00173176	0.00170134	0.00181573	0.00173586	0.00239055	0.00184014	0.00184849	0.0018789	0.00187898	0.00184708	0.00177984	0.00173261	0.00176804	0.00174967	0.00163179	0.0017332	0.00184438	0.0018092	0.00174697	0.00192593	0.00164673	0.00179726	0.00169758	0.00160901	0.00184708	0.00204247	0.00159346	0.00170916	0.00166633	0.00185363	0.00189963	0.00185363	0.00174187	0.00181228	0.00174386	0.00160129	0.00169913	0.00215575
FMO2	7.168	6.23228	9.30074	7.32532	7.72085	19.2801	16.3006	0.907813	8.94717	14.1838	7.64189	5.52381	9.67443	12.1225	7.31032	0.879728	5.63927	6.88147	3.37406	6.99609	13.6994	5.44532	4.82377	5.4731	13.5386	14.8265	15.7136	7.24386	6.71767	13.1499	6.61338	6.73451	5.35822	8.00206	10	7.67137	6.54673	3.62977	5.98248	5.51112	9.07039	10.2347	5.56003	17.7623	11.6562	5.4314	6.30811	5.25292	6.20768
ZNF708	1.53849	1.45269	1.33577	1.12382	1.12332	1.23603	1.19634	0.955247	1.13164	1.51519	1.22507	1.16452	1.53405	1.40281	1.29549	0.365107	1.31952	1.27063	1.3294	1.40826	1.17924	1.1349	1.27554	1.32483	1.17078	1.46584	1.46017	1.42087	1.19391	1.33131	1.08	1.58357	1.05933	1.47637	1.16302	1.26576	1.85322	1.25962	1.27554	1.21628	1.25075	1.70781	1.48888	1.2541	1.08018	1.29123	1.84926	1.25483	1.09035
AP000892.3	3.49962	2.9989	4.85363	3.17571	2.81779	2.74553	2.78749	2.48923	3.94757	4.2173	2.68374	4.31489	2.41019	3.60052	3.63495	2.91355	3.36152	3.83468	3.47559	2.46387	2.12386	3.77327	2.48248	3.96335	3.60913	3.22426	3.02926	3.62897	3.73128	3.18151	2.77241	2.85536	4.06604	3.04352	5.49704	2.9626	2.81545	8.96671	3.24121	3.36391	3.63615	3.53171	4.2196	4.75854	2.89795	5.29881	4.71551	4.49398	2.08726
AC020593.1	0.00155808	0.00199509	0.00198581	0.00159553	0.00191846	0.00181596	0.00178877	0.00152193	0.00163254	0.0016727	0.00183771	0.00173176	0.00170134	0.00181573	0.00173586	0.00239055	0.00184014	0.00184849	0.0018789	0.00187898	0.00184708	0.00177984	0.00173261	0.00176804	0.00174967	0.00163179	0.0017332	0.00184438	0.0018092	0.00174697	0.00192593	0.00164673	0.00179726	0.00169758	0.00160901	0.00184708	0.00204247	0.00159346	0.00170916	0.00166633	0.00185363	0.00189963	0.00185363	0.00174187	0.00181228	0.00174386	0.00160129	0.00169913	0.00215575
MTHFD2P3	0.00155808	0.00199509	0.00198581	0.00159553	0.00191846	0.00181596	0.00178877	0.00152193	0.00163254	0.0016727	0.00183771	0.00173176	0.00170134	0.00181573	0.00173586	0.00239055	0.00184014	0.00184849	0.0018789	0.00187898	0.00184708	0.00177984	0.00173261	0.00176804	0.00174967	0.00163179	0.0017332	0.00184438	0.0018092	0.00174697	0.00192593	0.00164673	0.00179726	0.00169758	0.00160901	0.00184708	0.00204247	0.00159346	0.00170916	0.00166633	0.00185363	0.00189963	0.00185363	0.00174187	0.00181228	0.00174386	0.00160129	0.00169913	0.00215575
AF111169.1	1.51311	1.52336	0.602772	2.84001	1.28486	1.40771	1.63554	0.907813	1.95251	1.5959	1.21343	2.5713	0.822506	1.74786	1.3171	1.72073	2.22096	1.65054	1.17211	1.12758	0.967642	1.68277	0.756286	1.4236	1.11717	1.49547	1.14885	1.58615	1.69285	0.953678	0.833836	0.468196	2.40051	0.392456	2.10841	0.829474	2.0844	2.12717	1.18977	2.50983	1.11064	1.20972	2.54438	1.75665	1.19207	2.07094	1.9686	0.913325	2.19014
AC015818.5	0.00155808	0.00199509	0.00198581	0.00159553	0.00191846	0.00181596	0.00178877	0.00152193	0.00163254	0.0016727	0.00183771	0.00173176	0.00170134	0.00181573	0.00173586	0.00239055	0.00184014	0.00184849	0.0018789	0.00187898	0.00184708	0.00177984	0.00173261	0.00176804	0.00174967	0.00163179	0.0017332	0.00184438	0.0018092	0.00174697	0.00192593	0.00164673	0.00179726	0.00169758	0.00160901	0.00184708	0.00204247	0.00159346	0.00170916	0.00166633	0.00185363	0.00189963	0.00185363	0.00174187	0.00181228	0.00174386	0.00160129	0.00169913	0.00215575
AC127002.1	0.213585	0.00199509	0.266744	0.00159553	0.226611	0.188916	0.158988	0.00152193	0.130733	0.0016727	0.00183771	0.156555	0.00170134	0.00181573	0.00173586	0.00239055	0.00184014	0.202909	0.0018789	0.00187898	0.202017	0.00177984	0.00173261	0.00176804	0.00174967	0.123352	0.0017332	0.188994	0.0018092	0.00174697	0.00192593	0.00164673	0.00179726	0.156321	0.00160901	0.20753	0.00204247	0.00159346	0.00170916	0.134581	0.00185363	0.23187	0.00185363	0.00174187	0.00181228	0.00174386	0.0994365	0.00169913	0.00215575
MYADML2	0.137702	0.172118	0.101245	0.115558	0.226611	0.0668169	0.097321	0.0214771	0.0494339	0.0632742	0.196174	0.0870238	0.0871806	0.126354	0.199584	0.00239055	0.111122	0.0727061	0.116782	0.150868	0.0960766	0.0998933	0.00173261	0.0880772	0.0369133	0.0270765	0.0511825	0.00184438	0.0517048	0.00174697	0.0736082	0.075226	0.0718406	0.0299662	0.0308648	0.0979518	0.089185	0.0362745	0.141281	0.0420716	0.0511855	0.138465	0.0570992	0.0731581	0.195048	0.00174386	0.0489886	0.0739454	0.185078
DNM3-IT1	0.00155808	0.00199509	0.321078	0.00159553	0.00191846	0.00181596	0.00178877	0.270139	0.00163254	0.0016727	0.00183771	0.185196	0.159193	0.00181573	0.00173586	0.394121	0.00184014	0.00184849	0.243598	0.00187898	0.00184708	0.00177984	0.00173261	0.00176804	0.191059	0.00163179	0.188473	0.00184438	0.0018092	0.00174697	0.299437	0.00164673	0.00179726	0.00169758	0.00160901	0.00184708	0.520424	0.00159346	0.00170916	0.00166633	0.00185363	0.00189963	0.248148	0.00174187	0.00181228	0.361277	0.126911	0.00169913	0.00215575
PHEX	0.137702	0.147877	0.173121	0.0728316	0.209223	0.228814	0.0831084	0.126567	0.130733	0.0997983	0.179935	0.428856	0.136027	0.118002	0.331256	0.135717	0.14358	0.110203	0.116782	0.0959101	0.152485	0.182179	0.086686	0.115314	0.162915	0.0757653	0.168023	0.102016	0.0635201	0.147613	0.0992581	0.116128	0.0836434	0.190722	0.0841276	0.233091	0.423566	0.24491	0.0471376	0.0642307	0.206668	0.151701	0.0915488	0.131376	0.27361	0.0408216	0.0396204	0.0988567	0.0992102
MOGAT2	0.0714717	0.0843538	0.0859025	0.289122	0.00191846	0.20252	0.068345	0.388908	0.421941	0.0016727	0.00183771	0.00173176	0.00170134	0.201723	0.0635201	1.82313	0.0563078	0.0593929	0.0637779	0.150868	0.303094	0.0866256	0.0382799	0.00176804	0.271958	0.0398688	0.0017332	0.0884751	0.220461	0.00174697	0.124844	0.128415	0.0836434	0.0384068	0.220495	0.110561	0.111688	0.0268848	0.0375749	0.175964	0.0656321	0.0983942	0.00185363	0.00174187	0.0671088	0.0800089	0.188838	0.0384068	0.23997
AC108868.2	0.00155808	0.00199509	0.00198581	0.00159553	0.00191846	0.00181596	0.00178877	0.177252	0.00163254	0.0016727	0.00183771	0.00173176	0.00170134	0.00181573	0.00173586	0.00239055	0.00184014	0.00184849	0.0018789	0.00187898	0.00184708	0.00177984	0.00173261	0.00176804	0.13485	0.00163179	0.0017332	0.00184438	0.0018092	0.00174697	0.00192593	0.00164673	0.00179726	0.00169758	0.00160901	0.00184708	0.00204247	0.00159346	0.00170916	0.00166633	0.00185363	0.00189963	0.00185363	0.00174187	0.00181228	0.00174386	0.00160129	0.00169913	0.00215575
AC006557.5	0.193703	0.226611	0.145236	0.0964785	0.125632	0.786713	0.421941	0.00152193	0.218858	0.283746	0.111324	0.229773	0.00170134	0.81966	0.266851	0.00239055	0.00184014	0.00184849	0.0018789	0.109219	0.247839	0.00177984	0.194571	0.0880772	0.13485	0.0565146	0.133294	0.102016	0.0018092	0.216405	0.124844	0.103442	0.242922	0.349137	0.00160901	0.00184708	0.144058	0.00159346	0.442565	0.00166633	0.18913	0.124703	0.00185363	0.145599	0.0876691	0.197858	0.0891621	0.00169913	0.92735
NUP210P2	0.00155808	0.00199509	0.00198581	0.00159553	0.00191846	0.00181596	0.00178877	0.00152193	0.00163254	0.0016727	0.00183771	0.00173176	0.00170134	0.00181573	0.00173586	0.00239055	0.00184014	0.00184849	0.0018789	0.00187898	0.00184708	0.00177984	0.00173261	0.00176804	0.00174967	0.00163179	0.0017332	0.00184438	0.0018092	0.00174697	0.00192593	0.00164673	0.00179726	0.00169758	0.00160901	0.00184708	0.00204247	0.00159346	0.00170916	0.00166633	0.00185363	0.00189963	0.00185363	0.00174187	0.00181228	0.00174386	0.00160129	0.00169913	0.00215575
RPL7P13	0.00155808	0.00199509	0.00198581	0.00159553	0.00191846	0.00181596	0.00178877	0.00152193	0.00163254	0.0016727	0.00183771	0.00173176	0.00170134	0.00181573	0.00173586	0.00239055	0.00184014	0.00184849	0.0018789	0.00187898	0.00184708	0.00177984	0.00173261	0.00176804	0.00174967	0.00163179	0.0017332	0.00184438	0.0018092	0.00174697	0.00192593	0.00164673	0.00179726	0.00169758	0.00160901	0.00184708	0.00204247	0.00159346	0.00170916	0.00166633	0.00185363	0.00189963	0.00185363	0.00174187	0.00181228	0.00174386	0.00160129	0.00169913	0.00215575
PFN2	4.92077	6.12944	5.29492	5.67031	5.85248	3.99936	3.30079	3.36811	4.99181	4.03211	5.26173	5.40427	5.43915	4.16928	6.77793	4.06386	4.12368	5.02355	5.10852	3.95651	3.87408	4.75061	4.9639	5.9707	3.4359	3.99068	5.46857	5.61955	5.07413	4.01761	4.01455	4.63394	3.79685	5.48345	4.45723	4.59667	4.31149	7.45155	4.67948	2.4532	4.67072	6.20071	3.8121	4.19103	4.62549	5.14092	4.48191	3.97893	4.06786
AC007861.1	0.00155808	0.00199509	0.00198581	0.00159553	0.00191846	0.00181596	0.00178877	0.00152193	0.00163254	0.0016727	0.00183771	0.00173176	0.00170134	0.00181573	0.00173586	0.00239055	0.00184014	0.00184849	0.0018789	0.00187898	0.00184708	0.00177984	0.00173261	0.00176804	0.00174967	0.0663028	0.0017332	0.00184438	0.0018092	0.00174697	0.00192593	0.00164673	0.00179726	0.0892117	0.00160901	0.123433	0.00204247	0.0762201	0.00170916	0.00166633	0.00185363	0.00189963	0.00185363	0.00174187	0.00181228	0.00174386	0.00160129	0.00169913	0.00215575
CASC23	0.00155808	0.00199509	0.00198581	0.00159553	0.00191846	0.00181596	0.00178877	0.00152193	0.00163254	0.0016727	0.0637591	0.00173176	0.00170134	0.00181573	0.00173586	0.00239055	0.00184014	0.00184849	0.0018789	0.00187898	0.00184708	0.00177984	0.00173261	0.00176804	0.00174967	0.00163179	0.0017332	0.0616255	0.0018092	0.00174697	0.00192593	0.00164673	0.00179726	0.00169758	0.00160901	0.00184708	0.00204247	0.00159346	0.00170916	0.00166633	0.00185363	0.00189963	0.00185363	0.00174187	0.00181228	0.00174386	0.00160129	0.00169913	0.00215575
DNM1P41	0.333569	0.734644	0.251092	0.16173	0.304524	0.512877	0.69195	0.201381	0.504961	0.406661	0.47694	0.507081	0.77011	0.452227	0.423997	0.301808	0.408568	0.709447	0.643886	0.221316	0.736681	0.280205	0.53109	0.340248	0.336688	0.594148	0.366545	0.614634	0.52327	0.835257	0.357362	0.502644	0.559762	0.720026	0.484722	0.257358	0.216201	0.406803	0.337643	0.403943	0.649941	0.3314	0.248148	0.622216	0.521512	0.571449	0.624224	0.567463	1.01284
RMND5A	6.49718	7.19281	8.84464	3.25688	6.23974	3.86956	4.86639	3.51308	5.18972	3.93085	7.28246	3.71943	4.57777	6.14302	7.33793	3.01283	5.94862	5.95746	7.35075	7.84092	4.68746	6.27442	4.04677	6.57534	3.9771	3.67979	5.0313	8.42405	6.10085	7.0456	8.06181	6.28391	6.51651	4.33232	3.22102	7.0678	4.90263	2.3724	6.10173	2.68374	11.008	7.49508	3.64939	5.86739	10.0909	5.91857	3.06754	5.59281	8.98175
LINC02201	0.00155808	0.00199509	0.00198581	0.00159553	0.00191846	0.00181596	0.00178877	0.00152193	0.00163254	0.0016727	0.00183771	0.00173176	0.00170134	0.00181573	0.0410206	0.00239055	0.00184014	0.00184849	0.0018789	0.00187898	0.00184708	0.00177984	0.00173261	0.00176804	0.00174967	0.00163179	0.0017332	0.00184438	0.0018092	0.00174697	0.00192593	0.00164673	0.00179726	0.00169758	0.00160901	0.00184708	0.00204247	0.0268848	0.00170916	0.00166633	0.00185363	0.00189963	0.00185363	0.00174187	0.00181228	0.00174386	0.00160129	0.00169913	0.00215575
AC092301.1	0.808314	0.328782	0.498427	0.781074	0.778981	0.778728	0.491116	0.648624	0.421941	0.619817	0.637597	0.503432	0.73652	0.827713	0.403449	0.482286	0.54184	0.9192	1.2239	0.17858	0.521408	0.525545	0.461844	0.509007	0.629651	0.835257	0.653721	0.585647	0.362561	0.471851	1.12232	0.316939	0.410008	0.884868	0.927609	0.558339	1.13937	0.502644	0.660475	0.428963	0.517031	0.458669	0.303167	0.390026	0.461937	0.812033	0.710947	0.749736	0.282339
PCAT1	0.0210665	0.147877	0.00198581	0.188005	0.209223	0.175487	0.0409478	0.0552669	0.059303	0.109937	0.142693	0.139337	0.0632251	0.201723	0.0410206	0.201193	0.00184014	0.110203	0.0018789	0.122767	0.107109	0.126253	0.055557	0.238426	0.0369133	0.176012	0.0630519	0.00184438	0.100753	0.0899083	0.151477	0.075226	0.106613	0.0384068	0.0420749	0.0849855	0.111688	0.10376	0.0375749	0.0642307	0.206668	0.00189963	0.00185363	0.0868133	0.0876691	0.0408216	0.17335	0.202075	0.212045
RAD23A	9.79702	9.37611	10.2995	11.3995	10.1476	10.8929	10.1824	10.9642	9.53698	10.1247	9.12082	11.5206	10.4615	9.20968	10.0885	10.3847	10.6948	10.0449	9.39239	9.67443	9.43208	10.0802	11.1744	11.4164	10.0251	10.1368	9.8105	9.39741	10.7291	9.87001	9.47384	9.85713	9.32559	10.6623	12.5192	10.5262	10.0862	12.1133	10.6948	10.4487	9.81567	9.23855	13.8967	10.042	9.34011	11.1676	11.9638	11.3765	7.38106
TUBB4A	0.333569	0.470357	0.158921	0.73816	0.53835	0.46707	0.225954	2.02942	0.249722	0.625253	0.462987	0.43998	0.748256	0.275181	0.393621	0.686588	0.179384	0.639998	0.612173	0.327498	0.303094	0.350494	0.309704	0.753227	0.548528	0.149919	0.234558	0.38486	0.533207	0.392295	0.218364	0.596591	0.418503	0.280324	0.220495	0.432684	0.195074	0.887333	0.220302	0.420383	0.625681	0.616699	0.499151	0.36605	0.606546	0.519494	0.222029	0.160256	0.395879
OR2D2	0.00155808	0.00199509	0.00198581	0.00159553	0.00191846	0.00181596	0.00178877	0.00152193	0.00163254	0.0464152	0.00183771	0.00173176	0.00170134	0.00181573	0.00173586	0.00239055	0.121267	0.0852401	0.0018789	0.00187898	0.00184708	0.00177984	0.00173261	0.00176804	0.00174967	0.00163179	0.0017332	0.00184438	0.0018092	0.00174697	0.00192593	0.00164673	0.0611604	0.00169758	0.055106	0.00184708	0.00204247	0.0362745	0.0471376	0.00166633	0.00185363	0.00189963	0.00185363	0.00174187	0.00181228	0.0596963	0.00160129	0.00169913	0.00215575
SERPINB11	3.78121	7.6474	3.56449	0.331375	4.80752	1.06341	8.2017	0.0214771	3.40536	2.47456	5.16735	1.16452	2.34931	3.27499	1.87451	0.00239055	5.30861	3.0615	7.98454	5.07618	4.39989	4.29352	2.23376	3.6911	3.49004	2.79608	2.40741	2.70567	3.94108	3.8195	10.0969	3.41624	3.28196	4.91814	1.75139	2.58159	5.41596	0.0362745	4.06161	1.2368	3.31358	8.09543	1.52027	4.20499	2.71081	2.69092	2.51712	4.87444	7.61316
COX10	2.56444	3.26566	3.02758	2.88921	3.29142	3.54099	3.6587	2.42698	3.0036	2.82625	3.11464	2.88516	3.35171	2.7662	2.93965	4.49966	3.51387	3.13296	3.03164	3.03164	3.62076	3.20827	3.23621	3.2524	2.97386	3.08527	3.71625	2.95526	3.16182	3.06044	3.23351	3.04517	3.19108	3.19868	3.13821	2.74586	2.72996	2.48586	2.80532	2.66837	3.16502	3.04387	2.9282	2.99516	3.22849	2.98489	3.24839	3.10129	2.83331
LINC02292	0.00155808	0.0980624	0.00198581	0.00159553	0.00191846	0.00181596	0.00178877	0.00152193	0.00163254	0.0016727	0.00183771	0.00173176	0.00170134	0.00181573	0.00173586	0.185196	0.00184014	0.0593929	0.0018789	0.00187898	0.00184708	0.00177984	0.00173261	0.00176804	0.00174967	0.00163179	0.0017332	0.00184438	0.0517048	0.00174697	0.00192593	0.00164673	0.00179726	0.00169758	0.00160901	0.00184708	0.00204247	0.00159346	0.00170916	0.00166633	0.00185363	0.00189963	0.00185363	0.00174187	0.00181228	0.00174386	0.00160129	0.00169913	0.00215575
GJA4	1.84874	1.86316	2.21346	3.363	2.17945	2.41484	2.88989	2.3698	1.67462	1.9944	1.98445	4.81943	1.87527	1.97084	3.37068	2.53972	1.63853	2.79608	3.67585	2.23492	1.38769	2.72677	1.81006	2.29321	2.56916	1.15479	2.06288	1.96068	2.519	1.63267	2.35031	1.95391	2.2245	1.56496	2.79895	2.50955	0.724274	8.87029	1.72728	2.70867	1.98874	2.26209	2.20446	2.03281	2.56131	3.75433	2.50241	1.95251	0.856436
LINC00705	0.057608	0.121672	0.131384	0.0423729	0.00191846	0.175487	0.187445	0.00152193	0.0271053	0.0632742	0.0962466	0.0700248	0.288926	0.0823975	0.0410206	0.151225	0.0672656	0.0593929	0.0637779	0.00187898	0.118787	0.0741399	0.0467157	0.264795	0.00174967	0.223155	0.0630519	0.322187	0.0517048	0.0757604	0.0736082	0.0473941	0.0718406	0.102605	0.134683	0.00184708	0.100098	0.0490762	0.0793382	0.0752022	0.0656321	0.138465	0.23741	0.0731581	0.0671088	0.00174386	0.0688489	0.049492	0.185078
RPL7P17	0.112449	0.354793	0.00198581	0.00159553	0.00191846	0.00181596	0.27658	0.0462388	0.130733	0.258229	0.126911	0.0870238	0.00170134	0.00181573	0.00173586	0.00239055	0.00184014	0.00184849	0.0018789	0.00187898	0.118787	0.00177984	0.159332	0.102215	0.00174967	0.00163179	0.15685	0.00184438	0.100753	0.176784	0.00192593	0.0618615	0.00179726	0.00169758	0.00160901	0.00184708	0.00204247	0.00159346	0.00170916	0.0752022	0.307133	0.23187	0.00185363	0.00174187	0.00181228	0.090655	0.0489886	0.0739454	0.00215575
TLL2	0.161039	0.0843538	0.0859025	0.304407	0.226611	0.263497	0.0533384	0.0462388	0.185422	0.119354	0.0637591	0.321374	0.136027	0.0728806	0.0635201	1.48543	0.0672656	0.0593929	0.0532712	0.249637	0.376226	0.0998933	0.055557	0.00176804	0.548528	0.263019	0.110166	0.0616255	0.0756519	0.0618709	0.218364	0.0349149	0.173971	0.00169758	0.326564	0.220461	0.577419	0.216412	0.110967	0.478633	0.0656321	0.0699068	0.322071	0.0356406	0.152736	0.0697072	0.229843	0.0988567	0.148017
MFSD3	4.70811	4.45339	4.3182	4.21684	4.66354	3.76454	4.18914	3.70393	4.5694	3.78436	4.77596	4.12721	4.07316	3.86401	2.89252	7.74642	5.2191	4.4789	3.28091	5.22399	4.48037	3.64181	5.2191	4.34181	3.23092	3.9659	3.49354	3.76171	3.84743	3.12098	3.36115	3.82577	5.10912	3.93945	4.25437	5.28242	5.08037	3.80109	5.15619	4.45772	4.14737	4.10349	4.82095	4.01106	4.94602	3.15898	4.62274	5.44857	3.96722
AC025588.4	0.00155808	0.00199509	0.00198581	0.00159553	0.00191846	0.00181596	0.00178877	0.00152193	0.00163254	0.0016727	0.00183771	0.00173176	0.00170134	0.00181573	0.00173586	0.00239055	0.00184014	0.00184849	0.0018789	0.00187898	0.00184708	0.00177984	0.00173261	0.00176804	0.00174967	0.00163179	0.0017332	0.00184438	0.0018092	0.00174697	0.00192593	0.00164673	0.00179726	0.00169758	0.00160901	0.00184708	0.00204247	0.00159346	0.00170916	0.00166633	0.00185363	0.00189963	0.00185363	0.00174187	0.00181228	0.00174386	0.00160129	0.00169913	0.00215575
AC090136.3	0.00155808	0.147877	0.131384	0.0423729	0.00191846	0.00181596	0.068345	0.117967	0.249722	0.03061	0.00183771	0.347975	0.0308575	0.136518	0.0883809	0.00239055	0.100665	0.134249	0.0773038	0.192373	0.107109	0.00177984	0.0467157	0.00176804	0.0902339	0.0964785	0.0630519	0.129111	0.100753	0.0364334	0.138365	0.103442	0.0836434	0.0627191	0.055106	0.0719257	0.134242	0.526624	0.161083	0.0987114	0.0829267	0.111068	0.0691426	0.174405	0.0876691	0.0342967	0.0396204	0.0384068	0.159332
C1QTNF1-AS1	0.04506	0.00199509	0.188218	0.0728316	0.00191846	0.00181596	0.00178877	0.00152193	0.0494339	0.0016727	0.00183771	0.00173176	0.0999017	0.00181573	0.00173586	0.00239055	0.00184014	0.14747	0.0018789	0.00187898	0.00184708	0.126253	0.00173261	0.00176804	0.00174967	0.00163179	0.0017332	0.158589	0.0876185	0.00174697	0.00192593	0.0889026	0.00179726	0.00169758	0.146976	0.00184708	0.00204247	0.00159346	0.00170916	0.0987114	0.151054	0.166355	0.322071	0.00174187	0.00181228	0.113025	0.00160129	0.00169913	0.00215575
CTSA	9.75716	10.5071	9.88682	11.4326	10.2174	11.0163	9.80566	15.0565	10.8929	11.1744	11.4509	13.9517	9.07039	9.33032	12.8659	12.7862	9.28441	10.4021	11.8967	10.1452	11.1295	9.93425	10.5506	8.75907	10.8716	10.7019	10.9224	9.73117	8.71454	9.48168	10.266	10.1581	9.93425	10.6757	9.28441	12.1434	8.64883	25.7718	10.3297	11.7235	9.7266	8.95181	8.882	10.7019	11.7927	9.86567	10.584	9.41673	7.32259
AL671277.1	0.383361	1.91043	0.204343	1.89424	0.352488	3.58615	1.68011	0.85843	2.25579	0.986645	0.00183771	1.36109	0.640594	1.11658	2.27754	0.809979	0.825109	0.898477	2.39186	0.420184	1.82955	1.24739	0.461844	2.16586	0.829748	0.84979	1.20873	2.35295	0.55108	0.295107	2.3262	0.393004	1.15342	1.19323	1.91806	0.600629	0.884868	0.669258	1.18587	2.28826	1.74203	1.75815	0.682576	0.737725	1.41118	1.57463	0.525269	1.54332	0.656533
IL32	3.03032	4.23586	2.4806	6.03358	2.50359	5.99065	3.892	11.1987	5.80318	6.50451	3.30013	5.0531	3.45574	4.39009	6.3745	9.49118	5.32907	2.91254	3.31834	4.60181	7.69897	4.72952	5.62901	3.61875	10.9642	5.62901	5.10098	3.93085	2.97386	4.54378	5.28611	3.1273	5.13538	3.93287	6.14914	5.23595	2.98729	10.2533	5.20697	26.4229	2.77171	3.52905	6.12783	3.63495	3.42326	4.63742	8.72073	4.42356	3.24121
LINC02190	0.00155808	0.00199509	0.00198581	0.00159553	0.00191846	0.00181596	0.00178877	0.00152193	0.00163254	0.0016727	0.00183771	0.00173176	0.00170134	0.00181573	0.00173586	0.00239055	0.00184014	0.00184849	0.0018789	0.00187898	0.00184708	0.00177984	0.00173261	0.00176804	0.00174967	0.00163179	0.0017332	0.00184438	0.0018092	0.00174697	0.00192593	0.00164673	0.00179726	0.00169758	0.00160901	0.00184708	0.00204247	0.00159346	0.00170916	0.00166633	0.00185363	0.00189963	0.00185363	0.00174187	0.00181228	0.00174386	0.00160129	0.00169913	0.00215575
PRAC2	0.0997367	0.3882	0.00198581	0.00159553	0.00191846	0.00181596	0.00178877	0.00152193	0.00163254	0.0016727	0.00183771	0.00173176	0.00170134	0.00181573	0.00173586	0.00239055	0.00184014	0.00184849	0.0018789	0.00187898	0.00184708	0.00177984	0.00173261	0.00176804	0.00174967	0.00163179	0.245742	0.00184438	0.0018092	0.230301	0.00192593	0.00164673	0.00179726	0.00169758	0.00160901	0.00184708	0.00204247	0.00159346	0.121071	0.00166633	0.00185363	0.00189963	0.00185363	0.00174187	0.620811	0.00174386	0.00160129	0.00169913	0.00215575
AC103810.5	0.629969	0.198855	0.348861	0.485393	0.00191846	0.148089	0.173889	0.433811	0.100272	0.196368	0.415877	0.654268	0.693708	1.16302	0.77011	0.201193	0.00184014	0.00184849	0.0018789	0.0959101	0.189463	0.506457	0.00173261	0.00176804	0.216858	0.576108	0.607474	0.46324	0.138553	0.13285	0.666433	0.165215	0.435625	0.293074	0.189456	0.676511	0.822316	0.00159346	0.35417	0.00166633	0.00185363	0.166355	0.157039	0.465261	0.414719	0.216075	0.390431	0.148203	0.00215575
AL731569.1	0.740264	0.524897	0.408747	0.485393	0.551876	0.535998	0.56609	0.192664	0.407823	0.497786	0.514616	0.47635	0.501588	0.437018	0.423997	0.495823	0.592653	0.417641	0.513491	0.665575	0.530476	0.597533	0.844282	0.520923	0.55929	0.482781	0.506015	0.487367	0.319188	0.578407	0.261043	0.558071	0.519757	0.679142	0.525269	0.558339	0.47635	0.313477	0.543156	0.465934	0.47694	0.419403	0.722938	0.378768	0.563387	0.280515	0.76984	0.593247	0.212045
RPS4XP3	0.354426	0.00199509	0.00198581	0.135207	0.766628	0.00181596	0.33572	0.358521	0.00163254	0.0016727	0.249882	0.00173176	0.00170134	0.209904	0.00173586	0.380333	0.00184014	0.00184849	0.419097	0.00187898	0.00184708	0.613896	0.186438	0.366587	0.00174967	0.149919	0.178383	0.67346	0.0018092	0.354978	0.00192593	0.152663	0.00179726	0.179174	0.00160901	0.00184708	0.00204247	0.00159346	0.00170916	0.00166633	0.240927	0.00189963	0.00185363	0.187039	0.366798	0.00174386	0.00160129	0.181171	0.00215575
NUCB2	16.8439	21.73	16.9166	4.62646	20.6144	7.22165	12.8307	5.73474	14.0709	11.6642	16.9166	6.55284	8.19468	14.2749	11.9963	7.36964	10.8162	18.1376	16.3006	14.6497	16.1681	13.2931	10.9787	16.8892	11.3407	8.66826	14.6657	14.4387	12.6552	11.1133	17.9821	18.3708	11.6562	14.4005	5.24844	14.4387	9.88682	6.93978	10.929	6.52836	17.1898	21.7725	6.62514	13.0346	14.7419	15.0565	9.53445	12.7639	18.4584
SERPINB12	2.36339	1.96831	1.56446	0.0336438	1.37744	0.716315	2.61692	5.36153	1.13779	0.109937	1.05688	0.370107	0.0391364	1.46867	1.00189	0.00239055	0.444998	1.03844	1.53048	0.704381	0.705038	1.21676	0.273658	0.434641	2.44186	0.158129	3.00525	0.552434	1.8364	2.57044	1.06979	0.818561	0.658992	0.908463	0.0420749	1.60566	0.237368	0.00159346	0.237927	0.0420716	2.77171	0.654673	0.188325	0.507886	2.96705	0.81966	0.244554	1.1242	0.489269
AC087741.2	2.00136	0.00199509	3.43007	0.00159553	1.93052	1.39482	1.31508	0.00152193	1.19603	0.0016727	1.4531	3.14975	1.24182	0.00181573	1.65953	0.00239055	3.24047	1.27779	0.0018789	5.09854	2.57436	0.00177984	2.15255	1.8093	0.00174967	0.00163179	0.0017332	1.90828	1.50031	1.70524	1.95341	1.41092	0.00179726	2.88719	1.89792	4.18513	0.00204247	1.21808	4.0276	2.28595	1.39362	1.44721	2.72612	2.59022	2.26438	0.00174386	2.32326	2.38705	2.37538
B3GAT2	0.333569	0.734644	0.420953	0.675907	0.803968	0.493459	0.660015	1.1809	0.943276	1.05061	0.490348	0.641693	0.617736	1.18172	0.434063	0.508071	0.76275	0.406443	1.04575	0.715687	0.736681	0.549855	0.730658	0.532056	0.548528	1.08966	0.53835	0.539828	1.01067	0.380046	1.10562	0.697468	0.673727	0.660984	1.13701	0.696014	2.17796	0.365582	0.760423	0.420383	0.548852	0.458669	0.602406	0.443584	0.461937	1.32875	0.955138	1.3994	1.02937
RNU6-428P	0.00155808	0.00199509	0.00198581	0.00159553	0.00191846	0.00181596	0.00178877	0.00152193	0.00163254	0.0016727	0.00183771	0.00173176	0.00170134	0.00181573	0.00173586	0.00239055	0.00184014	0.00184849	0.0018789	0.00187898	0.00184708	0.00177984	0.00173261	0.00176804	0.00174967	0.00163179	0.0017332	0.00184438	0.0018092	0.00174697	0.00192593	0.00164673	0.00179726	0.00169758	0.00160901	0.00184708	0.00204247	0.00159346	0.00170916	0.00166633	0.00185363	0.00189963	0.00185363	0.00174187	0.00181228	0.00174386	0.00160129	0.00169913	0.00215575
AC023830.2	0.00155808	0.00199509	0.00198581	0.00159553	0.00191846	0.00181596	0.00178877	0.00152193	0.00163254	0.0016727	0.00183771	0.00173176	0.00170134	0.00181573	0.00173586	0.00239055	0.00184014	0.00184849	0.0018789	0.00187898	0.00184708	0.00177984	0.0382799	0.00176804	0.00174967	0.00163179	0.0017332	0.00184438	0.0018092	0.00174697	0.00192593	0.00164673	0.00179726	0.00169758	0.00160901	0.00184708	0.00204247	0.00159346	0.00170916	0.00166633	0.00185363	0.00189963	0.00185363	0.00174187	0.00181228	0.00174386	0.00160129	0.00169913	0.00215575
AC015468.3	0.00155808	0.00199509	0.00198581	0.00159553	0.00191846	0.00181596	0.00178877	0.00152193	0.00163254	0.0016727	0.00183771	0.00173176	0.00170134	0.00181573	0.00173586	0.00239055	0.00184014	0.00184849	0.0018789	0.00187898	0.00184708	0.00177984	0.00173261	0.00176804	0.00174967	0.00163179	0.0017332	0.00184438	0.0018092	0.00174697	0.00192593	0.00164673	0.00179726	0.00169758	0.00160901	0.00184708	0.00204247	0.00159346	0.00170916	0.00166633	0.00185363	0.00189963	0.00185363	0.00174187	0.00181228	0.00174386	0.00160129	0.00169913	0.00215575
SPATA2	1.96124	2.24405	2.38737	1.98002	2.55031	2.3458	2.27816	1.51619	1.90931	1.80177	2.14877	2.0108	2.02327	1.87424	1.86938	2.87045	2.34488	1.98629	2.34371	2.24463	2.12386	2.07364	2.15857	2.47884	1.93407	1.97555	2.07221	2.26959	2.10313	2.3076	1.7317	1.87771	2.22	2.29412	2.02834	2.16859	1.78025	1.7693	1.95196	2.30129	2.20774	2.25226	2.1896	2.16827	2.36919	1.78798	1.90828	1.87226	2.78824
GGT3P	0.172913	0.0980624	0.00198581	0.0964785	0.00191846	0.437509	0.225954	0.411212	0.0335607	0.0378434	0.0962466	0.0960766	0.0505663	0.00181573	0.0410206	0.469751	0.0563078	0.0977376	0.0018789	0.00187898	0.0844215	0.0489351	0.0971338	0.0475719	0.00174967	0.0565146	0.0017332	0.0616255	0.0018092	0.00174697	0.00192593	0.0473941	0.00179726	0.0497237	0.0420749	0.0585537	0.153187	0.00159346	0.161083	0.0525721	0.00185363	0.0699068	0.00185363	0.0464644	0.00181228	0.0408216	0.274326	0.00169913	0.212045
AC010329.5	0.00155808	0.00199509	0.00198581	0.00159553	0.00191846	0.00181596	0.0409478	0.0214771	0.00163254	0.03061	0.00183771	0.00173176	0.00170134	0.00181573	0.0410206	0.251987	0.0563078	0.00184849	0.0018789	0.00187898	0.0588468	0.0489351	0.00173261	0.00176804	0.00174967	0.0270765	0.0406015	0.00184438	0.0018092	0.00174697	0.0736082	0.0261878	0.0493607	0.00169758	0.00160901	0.00184708	0.00204247	0.00159346	0.00170916	0.00166633	0.00185363	0.00189963	0.00185363	0.00174187	0.00181228	0.0697072	0.0223752	0.030337	0.00215575
AC145350.3	0.00155808	0.00199509	0.00198581	0.00159553	0.00191846	0.00181596	0.00178877	0.00152193	0.00163254	0.0016727	0.00183771	0.00173176	0.00170134	0.00181573	0.00173586	0.00239055	0.00184014	0.00184849	0.0018789	0.00187898	0.00184708	0.00177984	0.00173261	0.00176804	0.00174967	0.00163179	0.0017332	0.00184438	0.0018092	0.00174697	0.00192593	0.00164673	0.00179726	0.00169758	0.00160901	0.00184708	0.00204247	0.00159346	0.00170916	0.00166633	0.00185363	0.00189963	0.00185363	0.00174187	0.00181228	0.00174386	0.00160129	0.00169913	0.00215575
FO680682.1	0.00155808	0.00199509	0.00198581	0.00159553	0.00191846	0.00181596	0.00178877	0.00152193	0.00163254	0.0016727	0.327813	0.00173176	0.00170134	0.00181573	0.00173586	0.00239055	0.00184014	0.526428	0.0018789	0.00187898	0.00184708	0.00177984	0.00173261	0.00176804	0.00174967	0.00163179	0.0017332	0.00184438	0.0018092	0.00174697	0.00192593	0.00164673	0.00179726	0.422932	0.00160901	0.00184708	0.00204247	0.00159346	0.00170916	0.00166633	0.00185363	0.00189963	0.00185363	0.00174187	0.00181228	0.00174386	0.00160129	0.00169913	0.00215575
COLCA1	1.2982	1.77453	1.20117	2.08352	1.62357	3.32744	1.40386	0.847192	0.985046	3.86143	1.31763	1.88495	1.96296	3.43664	1.65675	5.24118	1.57102	1.31114	1.33817	1.79092	4.29033	1.04307	1.48713	1.90958	2.30613	2.43896	1.84843	2.11304	3.0849	3.24261	1.02904	1.66515	2.0864	2.41326	2.21234	2.70533	2.89609	0.254716	1.6598	3.06044	1.25938	1.46936	2.11079	3.4682	2.56131	1.39597	3.73128	1.67887	1.10616
RN7SL560P	0.00155808	0.00199509	0.00198581	0.00159553	0.00191846	0.00181596	0.00178877	0.00152193	0.00163254	0.0016727	0.00183771	0.00173176	0.00170134	0.00181573	0.00173586	0.00239055	0.00184014	0.00184849	0.0018789	0.00187898	0.00184708	0.00177984	0.00173261	0.00176804	0.00174967	0.00163179	0.0017332	0.00184438	0.0018092	0.00174697	0.00192593	0.00164673	0.00179726	0.00169758	0.00160901	0.00184708	0.00204247	0.00159346	0.00170916	0.00166633	0.00185363	0.00189963	0.00185363	0.00174187	0.00181228	0.00174386	0.00160129	0.00169913	0.00215575
RNU6-820P	0.00155808	0.00199509	0.00198581	0.00159553	0.00191846	0.00181596	0.00178877	0.00152193	0.00163254	0.0016727	0.00183771	0.00173176	0.00170134	0.00181573	0.00173586	0.00239055	0.00184014	0.00184849	0.0018789	0.00187898	0.00184708	0.00177984	0.00173261	0.00176804	0.00174967	0.00163179	0.0017332	0.00184438	0.0018092	0.00174697	0.00192593	0.00164673	0.00179726	0.00169758	0.00160901	0.00184708	0.00204247	0.00159346	0.00170916	0.00166633	0.00185363	0.00189963	0.00185363	0.00174187	0.00181228	0.00174386	0.00160129	0.00169913	0.00215575
AC093367.1	0.125479	0.290747	0.00198581	0.125521	0.00191846	0.00181596	0.00178877	0.00152193	0.149516	0.0016727	0.432255	0.00173176	0.00170134	0.209904	0.00173586	0.00239055	0.372123	0.00184849	0.0018789	0.207029	0.00184708	0.194149	0.00173261	0.354675	0.177128	0.00163179	0.168023	0.00184438	0.209575	0.19016	0.00192593	0.00164673	0.00179726	0.433711	0.00160901	0.00184708	0.00204247	0.00159346	0.161083	0.00166633	0.240927	0.261404	0.00185363	0.00174187	0.350378	0.187682	0.117895	0.171017	0.00215575
FGF23	0.00155808	0.00199509	0.00198581	0.00159553	0.00191846	0.0431489	0.00178877	0.00152193	0.00163254	0.0016727	0.0492501	0.00173176	0.00170134	0.00181573	0.00173586	0.00239055	0.00184014	0.00184849	0.0018789	0.00187898	0.00184708	0.00177984	0.00173261	0.00176804	0.00174967	0.00163179	0.0017332	0.0491223	0.0018092	0.00174697	0.00192593	0.00164673	0.00179726	0.00169758	0.00160901	0.00184708	0.00204247	0.00159346	0.00170916	0.00166633	0.00185363	0.00189963	0.00185363	0.00174187	0.00181228	0.00174386	0.00160129	0.00169913	0.00215575
AC114689.1	0.00155808	0.00199509	0.00198581	0.00159553	0.00191846	0.00181596	0.00178877	0.00152193	0.00163254	0.0016727	0.00183771	0.00173176	0.00170134	0.00181573	0.00173586	0.00239055	0.00184014	0.00184849	0.0018789	0.00187898	0.00184708	0.00177984	0.00173261	0.00176804	0.00174967	0.00163179	0.0017332	0.00184438	0.0018092	0.00174697	0.00192593	0.00164673	0.00179726	0.00169758	0.00160901	0.00184708	0.00204247	0.00159346	0.00170916	0.00166633	0.00185363	0.00189963	0.00185363	0.00174187	0.00181228	0.00174386	0.00160129	0.00169913	0.00215575
SERTAD2	5.3228	4.29392	5.08668	3.69066	5.14471	4.49693	4.28423	4.4369	5.73102	4.98404	4.90088	4.36565	4.13052	6.00192	4.6817	2.0657	5.61072	3.73169	5.61822	5.41662	4.53528	4.70073	4.89249	5.06201	4.02008	4.58079	4.30519	5.5388	4.20873	5.30733	7.75116	4.21684	6.37177	3.8411	3.87728	5.05899	8.28932	2.84529	5.74974	3.11358	4.73881	4.64371	4.4014	3.61612	4.99052	5.44263	3.89241	6.35698	6.23724
OTUD1	2.54155	2.53172	2.3115	2.37151	2.32501	1.65333	2.3322	5.2799	2.88989	2.16503	3.25092	2.63615	2.51177	2.48423	2.53703	3.86276	2.73815	2.20334	2.95189	2.71229	2.16938	2.07718	2.6912	2.98554	2.33954	2.23432	2.26209	2.45993	2.19546	2.44677	3.35437	2.41289	3.19669	2.30501	2.20392	2.1093	1.71899	2.30994	2.76216	1.78171	2.93018	2.96357	2.31914	2.58588	3.32419	2.21092	1.69059	2.49821	3.77209
ADGRG5	0.29749	0.647811	0.204343	0.929254	0.672641	0.964441	0.798619	0.0655351	0.299591	0.77256	0.34429	0.556077	0.603179	0.536346	0.836661	3.40536	1.01284	0.326233	0.308735	0.569011	1.081	0.362048	0.94258	0.289401	0.434141	0.612658	0.89774	0.487367	0.411013	0.84979	0.203836	0.62981	0.559762	0.473519	0.73816	0.953916	0.403628	0.224984	0.802636	1.64187	0.271155	0.44475	0.383726	0.63096	0.446029	0.263597	0.682392	0.553636	0.370441
ST3GAL6	1.9147	1.60516	1.43416	1.74342	1.64601	1.62973	1.41773	3.8597	2.24609	1.23093	1.57488	1.88934	1.66297	1.35295	1.52415	1.86909	1.8589	1.15985	1.6475	2.11995	1.53656	1.08253	1.66034	1.46845	1.56313	1.505	1.26394	1.91387	1.97624	1.64627	1.62025	1.50579	1.64345	1.32917	1.60701	1.52496	1.78715	1.81941	1.78656	1.48818	1.73671	1.75815	1.30443	1.59001	1.74071	1.58216	1.53405	2.0341	2.19463
GLI4	5.28672	4.5576	4.89755	5.85248	4.16259	3.9034	4.02844	4.46429	5.4777	5.79873	4.41851	5.97857	3.50404	5.84155	3.57185	5.13598	5.15374	4.18866	4.46143	4.29266	4.77896	4.34181	6.39344	4.70753	3.91088	6.08153	4.39784	5.65798	5.24722	4.41851	5.20759	4.87126	6.42128	4.84282	5.05195	4.92509	5.86739	4.4374	5.61684	4.99879	4.5316	3.96412	6.73121	5.18151	4.16928	5.02415	6.02172	5.3882	5.16221
PKP2	1.10461	2.01231	1.86768	2.93965	2.55031	3.67346	2.10094	1.06341	2.55031	1.44262	2.46547	1.82902	4.80104	2.50267	2.72895	3.10796	2.11022	1.71966	3.9072	2.03742	2.33927	2.29091	2.27995	3.42139	3.2188	2.69993	2.61242	2.55102	2.38656	2.31539	2.95793	1.7081	0.923378	1.65728	3.91045	1.74876	3.04317	1.04788	1.55643	1.41244	1.53152	1.9302	1.96517	1.74203	1.9965	2.9364	1.78025	2.00301	1.58453
AL158055.1	0.148821	0.00199509	0.00198581	0.00159553	0.158173	0.133047	0.200528	0.00152193	0.00163254	0.0016727	0.142693	0.104433	0.00170134	0.00181573	0.00173586	0.00239055	0.00184014	0.00184849	0.0018789	0.00187898	0.00184708	0.126253	0.186438	0.00176804	0.00174967	0.00163179	0.199378	0.00184438	0.138553	0.00174697	0.00192593	0.00164673	0.118392	0.00169758	0.134683	0.00184708	0.00204247	0.0890635	0.100266	0.00166633	0.00185363	0.00189963	0.00185363	0.00174187	0.00181228	0.00174386	0.136715	0.00169913	0.00215575
RNU6-453P	0.00155808	0.00199509	0.00198581	0.00159553	0.00191846	0.00181596	0.00178877	0.00152193	0.00163254	0.0016727	0.00183771	0.00173176	0.00170134	0.00181573	0.00173586	0.00239055	0.00184014	0.00184849	0.0018789	0.00187898	0.00184708	0.00177984	0.00173261	0.00176804	0.00174967	0.00163179	0.0017332	0.00184438	0.0018092	0.00174697	0.00192593	0.00164673	0.00179726	0.00169758	0.00160901	0.00184708	0.00204247	0.00159346	0.00170916	0.00166633	0.00185363	0.00189963	0.00185363	0.00174187	0.00181228	0.00174386	0.00160129	0.00169913	0.00215575
HOOK1	4.23951	4.83817	4.89755	2.72004	5.18449	3.6855	4.80535	3.32875	3.65384	3.63101	3.9295	2.92194	4.53722	3.88201	3.53375	2.47334	3.79428	4.40335	5.56559	4.58938	3.73838	4.2511	3.69649	3.4159	3.91442	3.97663	3.4159	3.72799	3.83386	4.03696	6.03576	5.36153	3.24434	4.12326	3.73515	4.23228	4.19968	1.11123	4.54186	2.24111	5.02174	4.84872	3.01809	4.27867	4.00489	4.47055	4.01546	4.43187	4.77843
TRIM51HP	0.00155808	0.00199509	0.00198581	0.00159553	0.00191846	0.00181596	0.00178877	0.00152193	0.00163254	0.0016727	0.00183771	0.00173176	0.00170134	0.00181573	0.00173586	0.00239055	0.00184014	0.00184849	0.0018789	0.00187898	0.00184708	0.00177984	0.00173261	0.00176804	0.00174967	0.00163179	0.0017332	0.00184438	0.0018092	0.00174697	0.00192593	0.00164673	0.00179726	0.00169758	0.00160901	0.00184708	0.00204247	0.00159346	0.00170916	0.00166633	0.00185363	0.00189963	0.00185363	0.00174187	0.00181228	0.00174386	0.00160129	0.00169913	0.00215575
MRM3	3.33651	3.4518	3.19356	3.31466	3.82487	3.84869	3.4737	3.38486	2.91492	2.91134	3.83047	3.06394	3.54553	3.54253	3.00256	5.03071	3.56146	3.45574	3.36004	3.45801	3.34497	3.5589	3.43084	3.58193	3.43157	2.87731	4.14073	3.35472	3.43297	3.26957	4.41414	3.56757	3.55249	3.53453	3.85769	3.40615	2.54371	3.17535	3.74681	3.51344	3.27807	2.99615	3.79893	3.34995	3.42623	3.12975	3.36528	3.6937	2.89317
AP005242.3	0.00155808	0.00199509	0.00198581	0.00159553	0.00191846	0.00181596	0.00178877	0.00152193	0.00163254	0.0016727	0.00183771	0.00173176	0.00170134	0.00181573	0.00173586	0.00239055	0.00184014	0.00184849	0.0018789	0.00187898	0.00184708	0.00177984	0.00173261	0.00176804	0.00174967	0.00163179	0.0017332	0.00184438	0.0018092	0.00174697	0.00192593	0.00164673	0.00179726	0.00169758	0.00160901	0.00184708	0.00204247	0.00159346	0.00170916	0.00166633	0.00185363	0.00189963	0.00185363	0.00174187	0.00181228	0.00174386	0.00160129	0.00169913	0.00215575
KRT1	8.89598	7.93645	3.33884	3.45919	3.88784	0.524368	2.25166	1045.4	2.70979	1.1927	2.83602	0.854565	0.75677	1.24043	2.1969	1.63218	6.24467	6.05724	14.8453	7.22513	1.96751	8.02324	3.15499	2.56355	1.92181	1.16526	2.68758	1.61172	1.72326	1.50819	1.09515	7.55701	5.03774	4.94488	1.39078	4.41414	1.71899	1.05667	4.75431	0.478633	16.8623	1.6641	2.35174	1.17282	1.52925	2.21446	1.77328	19.3833	1.45605
AL139260.2	0.00155808	0.00199509	0.00198581	0.0336438	0.00191846	0.287386	0.111766	0.0305764	0.00163254	0.0016727	0.00183771	0.0442729	0.00170134	0.00181573	0.00173586	0.00239055	0.00184014	0.00184849	0.103527	0.00187898	0.0960766	0.140745	0.065344	0.129647	0.00174967	0.00163179	0.0017332	0.00184438	0.0756519	0.00174697	0.00192593	0.00164673	0.0836434	0.00169758	0.00160901	0.00184708	0.00204247	0.0890635	0.00170916	0.00166633	0.116968	0.00189963	0.00185363	0.00174187	0.0876691	0.00174386	0.0489886	0.0739454	0.00215575
AC016583.1	0.0997367	0.0843538	0.101245	0.115558	0.0630461	0.00181596	0.068345	0.0305764	0.0335607	0.03061	0.0492501	0.123026	0.190937	0.00181573	0.0338029	0.00239055	0.100665	0.0727061	0.103527	0.00187898	0.107109	0.00177984	0.0382799	0.00176804	0.0478636	0.158129	0.0332734	0.0491223	0.0635201	0.0364334	0.0861607	0.0473941	0.0403042	0.117036	0.0986172	0.110561	0.111688	0.10376	0.0308073	0.0266082	0.116968	0.124703	0.113598	0.0731581	0.0476843	0.0800089	0.00160129	0.0384068	0.00215575
IGHV3-43	0.50452	0.00199509	0.00198581	0.125521	0.578205	1.58752	1.96493	0.00152193	0.149516	0.406661	1.68591	0.00173176	0.00170134	0.00181573	0.932269	1.16168	0.00184014	0.216034	0.0018789	0.848018	0.00184708	0.685507	0.00173261	0.340248	0.00174967	0.550624	1.47655	0.509145	0.0018092	1.43064	0.00192593	1.17693	0.00179726	0.00169758	0.00160901	0.220461	0.00204247	0.00159346	0.151374	2.66989	1.06392	0.00189963	0.219026	0.314162	0.333175	0.00174386	0.109124	0.00169913	0.00215575
PDLIM1P3	0.00155808	0.00199509	0.00198581	0.00159553	0.00191846	0.00181596	0.00178877	0.00152193	0.00163254	0.0016727	0.00183771	0.00173176	0.00170134	0.00181573	0.00173586	0.00239055	0.00184014	0.00184849	0.0018789	0.00187898	0.00184708	0.00177984	0.00173261	0.00176804	0.00174967	0.00163179	0.0017332	0.00184438	0.0018092	0.00174697	0.00192593	0.00164673	0.00179726	0.00169758	0.00160901	0.00184708	0.00204247	0.00159346	0.00170916	0.00166633	0.00185363	0.00189963	0.00185363	0.00174187	0.00181228	0.00174386	0.00160129	0.00169913	0.00215575
RNU6-1273P	0.00155808	0.00199509	0.00198581	0.00159553	0.00191846	0.00181596	0.00178877	0.00152193	0.00163254	0.0016727	0.00183771	0.00173176	0.00170134	0.00181573	0.00173586	0.00239055	0.00184014	0.00184849	0.0018789	0.00187898	0.00184708	0.00177984	0.00173261	0.00176804	0.00174967	0.00163179	0.0017332	0.00184438	0.0018092	0.00174697	0.00192593	0.00164673	0.00179726	0.00169758	0.00160901	0.00184708	0.00204247	0.00159346	0.00170916	0.00166633	0.00185363	0.00189963	0.00185363	0.00174187	0.00181228	0.00174386	0.00160129	0.00169913	0.00215575
RNA5SP218	0.00155808	0.00199509	0.00198581	0.00159553	0.00191846	0.00181596	0.00178877	0.00152193	0.00163254	0.0016727	0.00183771	0.00173176	0.00170134	0.00181573	0.00173586	0.00239055	0.00184014	0.00184849	0.0018789	0.00187898	0.00184708	0.00177984	0.00173261	0.00176804	0.00174967	0.00163179	0.0017332	0.00184438	0.0018092	0.00174697	0.00192593	0.00164673	0.00179726	0.00169758	0.00160901	0.00184708	0.00204247	0.00159346	0.00170916	0.00166633	0.00185363	0.00189963	0.00185363	0.00174187	0.00181228	0.00174386	0.00160129	0.00169913	0.00215575
ASB8	3.99498	4.67072	4.25706	3.09024	4.31094	4.67731	4.7279	3.34135	3.92653	3.97436	4.46192	3.1139	3.9127	3.90088	4.68451	4.28012	4.02234	4.2265	2.97386	3.93126	4.74857	3.94146	3.81288	3.85151	4.16018	3.59084	4.58023	4.23769	3.43512	4.42046	3.34497	4.93866	3.57774	4.76186	3.30983	4.44312	3.19214	3.70228	3.24694	3.46981	4.72519	4.65882	3.87239	4.56523	4.22331	3.35289	3.37853	3.95527	3.73087
AL080312.2	0.057608	0.00199509	0.00198581	0.00159553	0.00191846	0.00181596	0.111766	0.00152193	0.00163254	0.0016727	0.00183771	0.0960766	0.00170134	0.118002	0.00173586	0.00239055	0.00184014	0.00184849	0.0018789	0.00187898	0.00184708	0.00177984	0.00173261	0.00176804	0.00174967	0.00163179	0.0017332	0.00184438	0.0018092	0.00174697	0.00192593	0.075226	0.00179726	0.00169758	0.00160901	0.00184708	0.00204247	0.163446	0.00170916	0.00166633	0.00185363	0.00189963	0.00185363	0.00174187	0.00181228	0.101615	0.00160129	0.00169913	0.00215575
RAET1K	0.00155808	0.00199509	0.00198581	0.135207	0.00191846	0.00181596	0.068345	0.00152193	0.0271053	0.0016727	0.0637591	0.0619331	0.159193	0.00181573	0.00173586	0.00239055	0.0563078	0.00184849	0.103527	0.00187898	0.0844215	0.0866256	0.0382799	0.0737016	0.0753897	0.0964785	0.0406015	0.00184438	0.0018092	0.0899083	0.00192593	0.00164673	0.00179726	0.00169758	0.0235621	0.00184708	0.00204247	0.0268848	0.0576953	0.134581	0.00185363	0.124703	0.0570992	0.00174187	0.0876691	0.00174386	0.0586038	0.00169913	0.00215575
AC092111.1	0.234855	0.278506	0.266744	0.226568	0.176104	0.161614	0.27658	0.395879	0.538064	0.39973	0.372687	0.362665	0.169742	0.232363	0.189196	0.135717	0.36099	0.14747	0.308735	0.192373	0.107109	0.205582	0.159332	0.171012	0.231142	0.223155	0.39296	0.271258	0.0876185	0.380046	0.203836	0.596591	0.603774	0.227952	0.389071	0.0482201	0.511161	0.264675	0.110967	0.156435	0.240927	0.274138	0.209011	0.253542	0.108934	0.477948	0.362788	0.475751	0.17162
AC022150.3	0.00155808	0.00199509	0.00198581	0.0728316	0.00191846	0.00181596	0.0533384	0.00152193	0.00163254	0.0632742	0.00183771	0.123026	0.00170134	0.0636795	0.0761192	0.00239055	0.00184014	0.0977376	0.0018789	0.0959101	0.00184708	0.00177984	0.065344	0.143817	0.00174967	0.00163179	0.0017332	0.00184438	0.152049	0.00174697	0.111838	0.0618615	0.00179726	0.00169758	0.0986172	0.00184708	0.00204247	0.117813	0.0308073	0.00166633	0.25639	0.261404	0.209011	0.212543	0.195048	0.0342967	0.00160129	0.00169913	0.00215575
DDX11L10	0.04506	0.00199509	0.158921	0.179277	0.00191846	0.188916	0.158988	0.00152193	0.00163254	0.0997983	0.080246	0.00173176	0.00170134	0.00181573	0.00173586	0.00239055	0.121267	0.00184849	0.0018789	0.122767	0.0724265	0.00177984	0.00173261	0.00176804	0.0604622	0.00163179	0.121936	0.0755858	0.0018092	0.00174697	0.00192593	0.0618615	0.263408	0.0757696	0.00160901	0.149643	0.00204247	0.152621	0.1998	0.00166633	0.0829267	0.0846173	0.167297	0.00174187	0.00181228	0.090655	0.117895	0.00169913	0.00215575
SLC45A4	1.51311	1.84812	1.57752	1.73032	1.61804	2.13355	1.79116	1.94123	1.63107	1.54047	1.95366	1.41923	2.01478	1.14207	3.75596	4.14116	1.71211	2.19195	2.06516	1.88934	1.93379	2.52592	1.49049	1.87642	2.13757	1.62304	2.24699	1.70731	1.33892	2.19132	1.36774	1.1595	1.08305	1.94147	1.60701	1.8948	1.53825	1.93747	2.00567	2.20269	1.3684	2.26209	1.56383	1.33391	2.03437	1.35366	1.72473	1.42744	1.4967
AC022743.1	0.00155808	0.00199509	0.00198581	0.00159553	0.00191846	0.00181596	0.00178877	0.00152193	0.00163254	0.0016727	0.00183771	0.00173176	0.00170134	0.00181573	0.00173586	0.00239055	0.00184014	0.00184849	0.0018789	0.00187898	0.00184708	0.00177984	0.00173261	0.00176804	0.00174967	0.00163179	0.0017332	0.00184438	0.0018092	0.00174697	0.00192593	0.00164673	0.00179726	0.00169758	0.00160901	0.00184708	0.00204247	0.00159346	0.00170916	0.00166633	0.00185363	0.00189963	0.00185363	0.00174187	0.00181228	0.00174386	0.00160129	0.00169913	0.00215575
RNA5SP128	0.00155808	0.00199509	0.00198581	0.00159553	0.00191846	0.00181596	0.00178877	0.00152193	0.00163254	0.0016727	0.00183771	0.00173176	0.00170134	0.00181573	0.00173586	0.00239055	0.00184014	0.00184849	0.0018789	0.00187898	0.00184708	0.00177984	0.00173261	0.00176804	0.00174967	0.00163179	0.0017332	0.00184438	0.0018092	0.00174697	0.00192593	0.00164673	0.00179726	0.00169758	0.00160901	0.00184708	0.00204247	0.00159346	0.00170916	0.00166633	0.00185363	0.00189963	0.00185363	0.00174187	0.00181228	0.00174386	0.00160129	0.00169913	0.00215575
MTRF1	3.69283	3.37963	3.41176	3.46529	3.32709	3.23205	3.43937	2.25314	2.99092	3.92388	3.36846	3.70186	3.64666	3.34533	2.90898	3.42889	3.41176	3.1878	2.22418	2.89898	3.80498	3.31761	3.66981	2.36419	2.85474	3.66876	3.01741	2.85715	2.79447	2.89476	3.086	3.4686	3.42623	3.11537	3.15863	2.67484	4.52763	2.57559	3.54448	3.06785	3.47937	3.15432	3.7413	2.96228	2.94851	3.43228	3.93984	3.09474	3.53981
GAGE10	0.085672	0.00199509	0.00198581	0.00159553	0.00191846	0.00181596	0.00178877	0.00152193	0.00163254	0.109937	0.00183771	0.00173176	0.0999017	0.147087	0.00173586	0.00239055	0.00184014	0.161773	0.0018789	0.00187898	0.00184708	0.00177984	0.130879	0.00176804	0.120098	0.00163179	0.0017332	0.158589	0.0018092	0.00174697	0.00192593	0.00164673	0.00179726	0.00169758	0.00160901	0.00184708	0.00204247	0.00159346	0.00170916	0.00166633	0.00185363	0.00189963	0.157039	0.131376	0.00181228	0.00174386	0.00160129	0.00169913	0.00215575
AL135924.2	0.00155808	0.00199509	0.00198581	0.00159553	0.00191846	0.00181596	0.00178877	0.00152193	0.00163254	0.0016727	0.00183771	0.00173176	0.00170134	0.00181573	0.00173586	0.00239055	0.00184014	0.00184849	0.0018789	0.00187898	0.00184708	0.00177984	0.00173261	0.00176804	0.00174967	0.00163179	0.0017332	0.00184438	0.0018092	0.00174697	0.00192593	0.00164673	0.00179726	0.00169758	0.00160901	0.00184708	0.00204247	0.00159346	0.00170916	0.205065	0.00185363	0.00189963	0.00185363	0.00174187	0.00181228	0.00174386	0.00160129	0.00169913	0.00215575
AC112673.1	0.00155808	0.00199509	0.00198581	0.00159553	0.00191846	0.00181596	0.00178877	0.00152193	0.00163254	0.0016727	0.00183771	0.00173176	0.00170134	0.00181573	0.00173586	0.00239055	0.00184014	0.00184849	0.0018789	0.00187898	0.00184708	0.00177984	0.00173261	0.00176804	0.00174967	0.0852514	0.0017332	0.00184438	0.0018092	0.00174697	0.00192593	0.00164673	0.00179726	0.00169758	0.00160901	0.00184708	0.00204247	0.00159346	0.00170916	0.00166633	0.00185363	0.00189963	0.00185363	0.00174187	0.00181228	0.00174386	0.0688489	0.00169913	0.00215575
MTND5P14	0.057608	0.109926	0.101245	0.00159553	0.0940959	0.0668169	0.00178877	0.108677	0.00163254	0.0464152	0.111324	0.0525887	0.124703	0.147087	0.00173586	0.00239055	0.00184014	0.00184849	0.215992	0.192373	0.152485	0.00177984	0.11922	0.0599512	0.00174967	0.0565146	0.0017332	0.115841	0.0635201	0.0899083	0.17665	0.00164673	0.0611604	0.156321	0.0695615	0.164145	0.183316	0.00159346	0.0471376	0.166684	0.0829267	0.0846173	0.00185363	0.0594692	0.108934	0.216075	0.0688489	0.049492	0.00215575
IGSF11-AS1	0.00155808	0.00199509	0.101245	0.00159553	0.00191846	0.00181596	0.00178877	0.00152193	0.00163254	0.0016727	0.161264	0.00173176	0.00170134	0.00181573	0.0410206	0.00239055	0.0672656	0.00184849	0.0637779	0.00187898	0.00184708	0.00177984	0.00173261	0.00176804	0.00174967	0.00163179	0.0017332	0.00184438	0.0517048	0.00174697	0.00192593	0.00164673	0.00179726	0.00169758	0.00160901	0.00184708	0.216201	0.00159346	0.00170916	0.00166633	0.00185363	0.0699068	0.00185363	0.0464644	0.00181228	0.00174386	0.00160129	0.00169913	0.00215575
AC018648.1	0.183602	0.377409	0.387049	0.651236	0.141971	0.216405	0.368145	0.0552669	0.38498	0.290647	0.34429	0.488719	0.346846	0.359216	0.331256	0.23617	0.282705	0.469571	0.129215	0.207029	0.303094	0.194149	0.239954	0.198413	0.245785	0.514217	0.168023	0.38486	0.484589	0.269123	0.151477	0.128415	0.535791	0.238746	0.588159	0.407924	0.570631	0.283468	0.337643	0.283232	0.133774	0.44475	0.784776	0.326289	0.00181228	0.244755	0.3759	0.6763	0.543409
SNX18P14	0.00155808	0.00199509	0.00198581	0.00159553	0.00191846	0.00181596	0.00178877	0.00152193	0.00163254	0.0016727	0.00183771	0.00173176	0.00170134	0.00181573	0.00173586	0.00239055	0.00184014	0.00184849	0.0018789	0.00187898	0.00184708	0.00177984	0.11922	0.00176804	0.00174967	0.00163179	0.0017332	0.00184438	0.0018092	0.00174697	0.00192593	0.00164673	0.00179726	0.00169758	0.00160901	0.00184708	0.00204247	0.00159346	0.189144	0.00166633	0.00185363	0.00189963	0.00185363	0.00174187	0.00181228	0.00174386	0.00160129	0.00169913	0.00215575
AC009133.2	0.00155808	0.00199509	2.40652	0.00159553	0.889884	0.00181596	0.00178877	0.00152193	0.00163254	0.0016727	0.00183771	0.00173176	0.00170134	1.1328	1.12976	0.00239055	0.00184014	0.189566	0.0018789	0.00187898	0.00184708	2.60517	2.42485	2.30728	0.00174967	0.00163179	0.0017332	0.0491223	0.0018092	0.00174697	1.46518	1.43064	0.345869	0.00169758	0.00160901	0.00184708	0.00204247	0.00159346	0.00170916	2.98242	0.00185363	0.00189963	0.00185363	0.00174187	1.31974	0.00174386	1.26199	0.00169913	0.00215575
RARRES2P7	0.00155808	0.00199509	0.00198581	0.00159553	0.00191846	0.00181596	0.00178877	0.00152193	0.00163254	0.0016727	0.00183771	0.00173176	0.00170134	0.00181573	0.00173586	0.00239055	0.00184014	0.00184849	0.0018789	0.00187898	0.00184708	0.00177984	0.00173261	0.00176804	0.00174967	0.00163179	0.0017332	0.00184438	0.0018092	0.00174697	0.00192593	0.00164673	0.00179726	0.00169758	0.00160901	0.00184708	0.00204247	0.00159346	0.00170916	0.00166633	0.00185363	0.00189963	0.00185363	0.00174187	0.00181228	0.00174386	0.00160129	0.00169913	0.00215575
MTND2P28	23.6808	23.7337	26.4229	1.85083	22.7474	17.5235	20.9142	32.8237	26.3414	15.9271	23.4291	39.5896	19.8508	20.6344	20.4197	43.6281	24.9693	53.7927	7.7727	20.0075	23.3101	22.345	14.6135	12.0597	21.4936	20.3063	24.7673	23.7337	23.0777	24.8313	14.0978	30.99	44.7399	29.9244	22.3028	22.7474	36.8785	23.6146	18.3708	23.3746	22.2476	25.3959	42.0125	24.0738	25.6184	26.7357	39.5896	24.3702	36.4476
FMO7P	0.00155808	0.00199509	0.00198581	0.00159553	0.00191846	0.00181596	0.00178877	0.00152193	0.00163254	0.0016727	0.00183771	0.00173176	0.00170134	0.00181573	0.00173586	0.00239055	0.00184014	0.00184849	0.0018789	0.109219	0.00184708	0.00177984	0.00173261	0.00176804	0.00174967	0.00163179	0.0017332	0.00184438	0.0018092	0.00174697	0.00192593	0.00164673	0.00179726	0.00169758	0.00160901	0.00184708	0.00204247	0.00159346	0.00170916	0.00166633	0.00185363	0.00189963	0.00185363	0.00174187	0.00181228	0.00174386	0.00160129	0.0739454	0.00215575
ESM1	0.183602	0.238844	0.101245	0.267237	0.158173	0.133047	0.0831084	0.254329	0.0408856	0.0632742	0.111324	0.123026	0.0871806	0.217095	0.178383	0.201193	0.254029	0.189566	0.267511	0.368652	0.376226	0.338529	0.309704	0.314121	0.216858	0.0663028	0.110166	0.14289	0.309767	0.00174697	0.189983	0.128415	0.118392	0.0757696	0.427764	0.0585537	0.00204247	0.0220886	0.210304	0.0854776	0.00185363	0.301447	0.248148	0.00174187	0.00181228	0.125211	0.206435	0.300825	0.419685
AC006458.1	0.00155808	0.00199509	0.00198581	0.00159553	0.00191846	0.00181596	0.00178877	0.0552669	0.00163254	0.0016727	0.00183771	0.00173176	0.00170134	0.00181573	0.00173586	0.00239055	0.00184014	0.00184849	0.0018789	0.00187898	0.00184708	0.00177984	0.00173261	0.00176804	0.00174967	0.00163179	0.0017332	0.129111	0.0018092	0.00174697	0.00192593	0.00164673	0.00179726	0.00169758	0.00160901	0.00184708	0.00204247	0.00159346	0.00170916	0.00166633	0.00185363	0.00189963	0.00185363	0.00174187	0.00181228	0.00174386	0.00160129	0.00169913	0.00215575
AP003730.1	0.00155808	0.00199509	0.00198581	0.00159553	0.00191846	0.00181596	0.00178877	0.00152193	0.00163254	0.0016727	0.00183771	0.00173176	0.00170134	0.00181573	0.00173586	0.00239055	0.00184014	0.00184849	0.0018789	0.00187898	0.00184708	0.00177984	0.00173261	0.00176804	0.00174967	0.00163179	0.0017332	0.00184438	0.0018092	0.00174697	0.00192593	0.00164673	0.00179726	0.00169758	0.00160901	0.00184708	0.00204247	0.00159346	0.00170916	0.00166633	0.00185363	0.00189963	0.00185363	0.00174187	0.00181228	0.00174386	0.00160129	0.00169913	0.00215575
RWDD2A	0.904684	0.976883	0.904155	0.77824	0.937251	0.795553	1.00768	0.693708	0.726197	0.951676	0.951868	0.975962	0.834099	0.881728	0.92567	2.28231	0.671041	0.679682	0.931406	0.737104	0.886969	0.82123	0.906808	0.979824	0.92817	0.821674	0.939371	0.913022	0.846414	1.04755	0.382798	0.952693	0.757671	0.892371	0.854302	0.821386	0.689943	1.12232	0.652848	0.729864	0.885882	0.796642	0.984585	0.826981	0.849297	0.832435	0.850706	0.868248	0.689615
ENTPD1-AS1	1.28119	1.51906	1.01731	1.68663	1.39078	1.84711	1.37599	1.85551	1.05646	1.50345	1.009	1.03475	1.80504	0.988779	1.17498	0.42567	1.50083	1.66212	1.30769	1.58594	1.69338	0.983681	2.0033	1.79702	1.58538	1.49962	1.66343	1.30479	1.14639	1.57329	1.54466	1.47774	0.391627	1.39751	1.11064	1.45899	0.868248	1.55123	1.03805	1.64678	0.953916	1.44721	1.35475	1.0003	1.6966	1.33948	1.71111	1.2439	0.830798
LINC00592	0.0341204	0.238844	0.00198581	0.0728316	0.226611	0.0796499	0.00178877	0.411212	0.299591	0.0899047	0.196174	0.139337	0.00170134	0.0728806	0.00173586	0.00239055	0.121267	0.00184849	0.675221	0.17858	0.236549	0.169266	0.150109	0.224476	0.0604622	0.149919	0.0630519	0.188994	0.125412	0.00174697	0.666433	0.402508	0.152578	0.143774	0.055106	0.00184708	0.123074	0.00159346	0.210304	0.236069	0.206668	0.21498	0.219026	0.00174187	0.00181228	0.0596963	0.0586038	0.230835	0.00215575
LINC01181	0.00155808	0.00199509	0.00198581	0.00159553	0.00191846	0.00181596	0.00178877	0.00152193	0.100272	0.0016727	0.00183771	0.00173176	0.00170134	0.00181573	0.00173586	0.00239055	0.00184014	0.00184849	0.0018789	0.00187898	0.00184708	0.00177984	0.300635	0.00176804	0.00174967	0.00163179	0.0017332	0.00184438	0.0018092	0.00174697	0.00192593	0.00164673	0.00179726	0.00169758	0.00160901	0.00184708	0.00204247	0.10376	0.00170916	0.00166633	0.00185363	0.316385	0.00185363	0.115549	0.00181228	0.125211	0.0688489	0.00169913	0.00215575
ACOXL-AS1	0.223677	0.00199509	0.00198581	0.210879	0.00191846	0.00181596	0.299041	0.117967	0.00163254	0.163981	0.0492501	0.00173176	0.00170134	0.00181573	0.178383	0.00239055	0.191455	0.00184849	0.0018789	0.471156	0.00184708	0.00177984	0.00173261	0.459902	0.00174967	0.00163179	0.0332734	0.00184438	0.188126	0.176784	0.00192593	0.229799	0.0403042	0.156321	0.210938	0.00184708	0.258205	0.00159346	0.151374	0.00166633	0.240927	0.00189963	0.00185363	0.174405	0.00181228	0.00174386	0.00160129	0.148203	0.00215575
AC104463.1	0.00155808	0.00199509	0.00198581	0.00159553	0.00191846	0.00181596	0.00178877	0.00152193	0.00163254	0.0016727	0.00183771	0.00173176	0.00170134	0.00181573	0.00173586	0.00239055	0.00184014	0.00184849	0.0018789	0.00187898	0.00184708	0.00177984	0.00173261	0.00176804	0.00174967	0.00163179	0.0017332	0.00184438	0.0018092	0.00174697	0.00192593	0.00164673	0.00179726	0.00169758	0.00160901	0.00184708	0.00204247	0.00159346	0.00170916	0.00166633	0.00185363	0.00189963	0.00185363	0.00174187	0.00181228	0.00174386	0.00160129	0.00169913	0.00215575
AC139792.1	0.00155808	0.00199509	0.00198581	0.00159553	0.00191846	0.00181596	0.00178877	0.0552669	0.00163254	0.0016727	0.00183771	0.00173176	0.00170134	0.00181573	0.00173586	0.00239055	0.121267	0.00184849	0.0018789	0.00187898	0.130455	0.00177984	0.00173261	0.00176804	0.00174967	0.0757653	0.0017332	0.129111	0.113801	0.103381	0.273833	0.075226	0.00179726	0.167745	0.055106	0.00184708	0.163954	0.00159346	0.0898105	0.00166633	0.00185363	0.00189963	0.219026	0.00174187	0.00181228	0.00174386	0.0586038	0.00169913	0.00215575
MIR8067	0.00155808	0.00199509	0.00198581	0.00159553	0.00191846	0.00181596	0.00178877	0.00152193	0.00163254	0.0016727	0.00183771	0.00173176	0.00170134	0.00181573	0.00173586	0.00239055	0.00184014	0.00184849	0.0018789	0.00187898	0.00184708	0.00177984	0.00173261	0.00176804	0.00174967	0.00163179	0.0017332	0.00184438	0.0018092	0.00174697	0.00192593	0.00164673	0.00179726	0.00169758	0.00160901	0.00184708	0.00204247	0.00159346	0.00170916	0.00166633	0.00185363	0.00189963	0.00185363	0.00174187	0.00181228	0.00174386	0.00160129	0.00169913	0.00215575
SCFD2	2.4424	2.96775	3.25543	2.02942	3.44126	3.95185	2.89864	3.0928	2.24609	2.32501	2.33687	1.85551	3.0242	1.77453	2.56765	2.59294	3.43512	2.97085	2.79377	2.8512	3.244	3.21492	3.03372	3.6559	2.97386	2.44568	3.29737	3.02188	2.61627	2.67838	3.26243	2.86751	1.88696	2.70181	2.56732	3.57584	1.63554	2.84849	2.59135	2.69092	3.11011	2.78889	2.4642	2.70213	2.97896	2.63338	3.0002	2.97521	1.9882
PRR23A	0.00155808	0.00199509	0.00198581	0.00159553	0.00191846	0.00181596	0.00178877	0.00152193	0.00163254	0.0016727	0.00183771	0.00173176	0.00170134	0.00181573	0.00173586	0.00239055	0.00184014	0.00184849	0.0018789	0.00187898	0.00184708	0.00177984	0.00173261	0.00176804	0.00174967	0.00163179	0.0017332	0.00184438	0.0018092	0.00174697	0.00192593	0.00164673	0.00179726	0.00169758	0.00160901	0.00184708	0.00204247	0.00159346	0.00170916	0.00166633	0.00185363	0.00189963	0.00185363	0.00174187	0.00181228	0.00174386	0.00160129	0.00169913	0.00215575
GFOD1-AS1	0.373292	0.00199509	0.00198581	0.202958	0.00191846	0.337015	0.00178877	0.00152193	0.00163254	0.702228	0.00183771	0.256322	0.00170134	0.00181573	0.288696	0.00239055	0.00184014	0.00184849	0.360057	0.00187898	0.346272	0.00177984	0.00173261	0.301708	0.487281	0.00163179	0.496839	0.00184438	0.0018092	0.28196	0.00192593	0.240847	0.00179726	0.25856	0.00160901	0.00184708	0.00204247	0.00159346	0.00170916	0.00166633	0.00185363	0.00189963	0.00185363	0.00174187	0.313938	0.00174386	0.00160129	0.00169913	0.00215575
AC005696.3	0.418139	0.00199509	0.511161	0.404023	0.409059	0.00181596	0.00178877	0.616132	0.00163254	0.0016727	0.415877	0.00173176	0.00170134	0.640471	0.00173586	0.00239055	0.881427	0.649804	0.0018789	0.00187898	0.416976	0.00177984	0.762429	0.326564	0.310034	0.474337	0.297568	0.360057	0.858593	0.00174697	0.00192593	0.281818	0.00179726	0.00169758	0.00160901	0.381212	0.00204247	0.00159346	0.522479	0.283232	0.933748	0.432022	0.00185363	0.00174187	0.00181228	0.00174386	0.222029	0.328951	0.00215575
TMEM155	0.161039	0.718453	0.444225	0.391345	0.260033	0.053342	0.12776	0.0305764	0.166709	0.312617	0.080246	0.185196	0.075327	0.136518	0.0883809	0.151225	0.0563078	0.00184849	0.0900303	0.109219	0.00184708	0.242477	0.10706	0.252065	0.00174967	0.223155	0.074289	0.308735	0.3409	0.103381	0.0992581	0.128415	0.173971	0.156321	0.246838	0.311552	0.111688	0.224984	0.345947	0.134581	0.307133	0.286998	0.167297	0.0464644	0.152736	0.15875	0.164189	0.181171	0.23997
AL450487.1	0.00155808	0.00199509	0.188218	0.0423729	0.00191846	0.00181596	0.00178877	0.00152193	0.00163254	0.0016727	0.0962466	0.00173176	0.00170134	0.00181573	0.0635201	0.00239055	0.00184014	0.00184849	0.0018789	0.0959101	0.00184708	0.00177984	0.00173261	0.00176804	0.0604622	0.00163179	0.0017332	0.00184438	0.0018092	0.00174697	0.00192593	0.075226	0.00179726	0.00169758	0.00160901	0.00184708	0.00204247	0.00159346	0.00170916	0.00166633	0.0999017	0.00189963	0.00185363	0.00174187	0.00181228	0.0596963	0.0319753	0.049492	0.00215575
AC011481.1	6.55284	8.00497	8.99215	7.27506	8.78254	10.293	6.86725	5.02238	7.11219	6.44964	6.53405	6.29757	7.50027	5.76423	7.25208	8.52669	11.0519	7.60489	7.42669	7.38867	7.30273	8.65672	9.20542	8.0356	6.91571	6.48874	7.24928	6.93219	7.51173	7.0337	6.37264	6.32653	6.84097	6.96599	7.60489	8.36432	6.75001	8.05887	7.07462	8.53264	7.33424	6.86935	9.73623	6.51836	8.06325	6.69021	8.33363	8.92653	5.79378
AL583832.1	0.324951	0.483164	0.408747	0.188005	0.365555	0.175487	0.143632	0.658919	0.175819	0.388047	0.280179	0.328156	0.530014	0.367218	0.278056	0.00239055	0.291386	0.110203	1.12135	0.368652	0.324063	0.292035	0.495968	0.484112	0.149221	0.429332	0.074289	0.322187	0.164139	0.230301	0.124844	0.345787	0.25349	0.633224	0.33532	0.110561	0.918265	0.184147	0.179358	0.283232	0.373902	0.586182	0.23741	0.145599	0.446029	0.511862	0.21498	0.397145	0.17162
RNA5SP75	0.00155808	0.00199509	0.00198581	0.00159553	0.00191846	0.00181596	0.00178877	0.00152193	0.00163254	0.0016727	0.00183771	0.00173176	0.00170134	0.00181573	0.00173586	0.00239055	0.00184014	0.00184849	0.0018789	0.00187898	0.00184708	0.00177984	0.00173261	0.00176804	0.00174967	0.00163179	0.0017332	0.00184438	0.0018092	0.00174697	0.00192593	0.00164673	0.00179726	0.00169758	0.00160901	0.00184708	0.00204247	0.00159346	0.00170916	0.00166633	0.00185363	0.00189963	0.00185363	0.00174187	0.00181228	0.00174386	0.00160129	0.00169913	0.00215575
AP001781.2	0.161039	0.252944	0.00198581	0.00159553	0.427191	0.00181596	0.00178877	0.00152193	0.00163254	0.0016727	0.179935	0.00173176	0.124703	0.290995	0.7477	0.00239055	0.00184014	0.00184849	0.186438	0.00187898	0.0844215	0.00177984	0.309704	0.0737016	0.00174967	0.00163179	0.133294	0.00184438	0.0018092	0.00174697	0.233006	0.00164673	0.00179726	0.00169758	0.00160901	0.00184708	0.00204247	0.0220886	0.00170916	0.302318	0.341295	0.00189963	0.00185363	0.00174187	0.108934	0.147765	0.33547	0.181171	0.148017
PRSS48	0.00155808	0.00199509	0.00198581	0.00159553	0.00191846	0.00181596	0.00178877	0.00152193	0.00163254	0.0016727	0.00183771	0.00173176	0.00170134	0.00181573	0.00173586	0.00239055	0.00184014	0.00184849	0.0018789	0.00187898	0.00184708	0.00177984	0.00173261	0.00176804	0.00174967	0.00163179	0.0017332	0.00184438	0.0018092	0.00174697	0.00192593	0.00164673	0.00179726	0.00169758	0.00160901	0.00184708	0.195074	0.10376	0.00170916	0.00166633	0.00185363	0.00189963	0.00185363	0.00174187	0.00181228	0.00174386	0.0688489	0.00169913	0.00215575
AL591806.2	0.00155808	0.00199509	0.00198581	0.00159553	0.00191846	0.00181596	0.00178877	0.00152193	0.00163254	0.0016727	0.00183771	0.00173176	0.00170134	0.00181573	1.0558	0.00239055	0.00184014	0.00184849	0.0018789	0.00187898	0.00184708	0.00177984	0.00173261	0.00176804	0.00174967	0.00163179	0.0017332	0.00184438	0.0018092	0.00174697	0.00192593	0.00164673	0.00179726	0.00169758	1.21151	0.00184708	0.00204247	0.00159346	1.29729	0.00166633	0.00185363	0.00189963	0.00185363	0.00174187	1.18263	0.00174386	0.00160129	0.00169913	0.00215575
AC233263.1	0.00155808	0.00199509	0.00198581	0.00159553	0.00191846	0.00181596	0.00178877	0.00152193	0.00163254	0.0016727	0.00183771	0.00173176	0.00170134	0.00181573	0.00173586	0.00239055	0.00184014	0.00184849	0.0018789	0.00187898	0.00184708	0.00177984	0.00173261	0.00176804	0.00174967	0.00163179	0.0017332	0.00184438	0.0018092	0.00174697	0.00192593	0.00164673	0.00179726	0.00169758	0.00160901	0.00184708	0.00204247	0.00159346	0.00170916	0.00166633	0.00185363	0.00189963	0.00185363	0.00174187	0.00181228	0.00174386	0.00160129	0.00169913	0.00215575
ADTRP	0.535886	1.02889	0.397308	0.796804	0.672641	1.14517	0.442287	4.35126	1.23195	0.413572	0.771656	0.308779	0.437782	0.267821	1.39387	6.76335	1.27822	0.727805	1.98599	0.433228	1.26049	1.03005	1.13825	1.04474	0.487281	0.64841	0.589902	0.56492	0.319188	0.610128	0.622705	0.449617	0.462348	0.605729	0.419403	1.16511	0.970195	1.03581	0.536041	1.06675	0.833029	0.44475	0.94975	0.465261	0.804208	0.254185	0.518132	1.05441	0.320905
SEPSECS	1.50179	1.83487	1.62248	1.59788	1.79521	1.332	1.63195	1.72136	1.50891	2.16231	1.68591	1.66986	1.45562	1.64975	1.48461	1.83822	1.60144	1.83796	1.86938	1.53087	1.94932	1.47253	1.80069	1.62383	1.55643	1.94171	1.57072	1.65414	1.62051	1.81138	1.98183	2.2245	1.72473	2.21477	1.63627	1.57438	1.62878	1.50403	1.70838	1.57829	1.88177	1.77453	2.00658	1.76744	1.71136	1.973	1.77651	2.18029	1.46867
Z98885.3	0.286877	0.377409	0.131384	0.0728316	0.109982	0.0796499	0.238589	0.292811	0.110974	0.163981	0.34429	0.104433	0.214052	0.359216	0.383204	0.00239055	0.131954	0.176142	0.129215	0.221316	0.224879	0.126253	0.10706	0.314121	0.162915	0.167273	0.319918	0.202629	0.188126	0.319007	0.273833	0.251882	0.00179726	0.202899	0.229749	0.298722	0.307083	0.141795	0.237927	0.123601	0.358272	0.44475	0.23741	0.145599	0.461937	0.280515	0.222029	0.346787	0.00215575
DCDC2C	0.057608	0.00199509	0.158921	0.0423729	0.00191846	0.00181596	0.00178877	0.126567	0.00163254	0.0016727	0.0637591	0.0700248	0.00170134	0.00181573	0.00173586	0.00239055	0.00184014	0.00184849	0.0773038	0.00187898	0.00184708	0.126253	0.00173261	0.00176804	0.0478636	0.123352	0.255705	0.0884751	0.0756519	0.176784	0.00192593	0.0618615	0.106613	0.167745	0.00160901	0.123433	0.00204247	0.0490762	0.00170916	0.00166633	0.00185363	0.00189963	0.00185363	0.00174187	0.0876691	0.125211	0.126911	0.0384068	0.00215575
ALG1L9P	0.00155808	0.00199509	0.00198581	0.00159553	0.00191846	0.00181596	0.00178877	0.00152193	0.00163254	0.0016727	0.00183771	0.00173176	0.00170134	0.156129	0.00173586	0.00239055	0.00184014	0.00184849	0.0018789	0.00187898	0.189463	0.242477	0.00173261	0.00176804	0.00174967	0.123352	0.0017332	0.00184438	0.0018092	0.00174697	0.00192593	0.00164673	0.164061	0.00169758	0.00160901	0.00184708	0.216201	0.00159346	0.00170916	0.00166633	0.00185363	0.00189963	0.00185363	0.00174187	0.00181228	0.00174386	0.00160129	0.00169913	0.00215575
CWC27	3.36882	3.66654	3.45107	3.60479	3.97578	3.47977	3.68992	3.82739	3.5193	3.27461	3.86781	3.3867	3.68105	3.52752	3.36078	3.97063	3.41624	3.28196	3.68511	3.29371	3.75596	3.64458	3.63651	4.40487	3.36742	3.37924	3.09132	3.54448	3.77209	3.1434	3.33503	3.64389	2.93383	3.52484	3.36004	3.29335	2.87045	3.4682	3.48095	3.13859	3.49927	3.60989	3.4786	3.36846	3.39637	3.63861	3.38266	3.64349	3.37111
MT1L	2.52592	1.17078	2.09323	2.37453	1.85996	1.11813	1.67611	2.48423	2.81613	1.90055	3.34838	3.27583	1.98848	2.36313	2.2734	4.91185	1.97555	1.57589	1.91973	2.97829	1.27716	1.78987	1.90447	2.13678	2.04629	1.70407	2.01862	1.67283	2.70697	1.08906	2.27933	1.81965	4.56571	1.31989	2.49042	2.42817	1.38831	5.48202	4.07357	1.76956	2.15282	2.43714	2.02353	1.66034	3.8216	1.55956	2.86387	1.78567	3.32495
RNA5SP37	0.00155808	0.00199509	0.00198581	0.00159553	0.00191846	0.00181596	0.00178877	0.00152193	0.00163254	0.0016727	0.00183771	0.00173176	0.00170134	0.00181573	0.00173586	0.00239055	0.00184014	0.00184849	0.0018789	0.00187898	0.00184708	0.00177984	0.00173261	0.00176804	0.00174967	0.00163179	0.0017332	0.00184438	0.0018092	0.00174697	0.00192593	0.00164673	0.00179726	0.00169758	0.00160901	0.00184708	0.00204247	0.00159346	0.00170916	0.00166633	0.00185363	0.00189963	0.00185363	0.00174187	0.00181228	0.00174386	0.00160129	0.00169913	0.00215575
AC084125.1	0.00155808	0.00199509	0.00198581	0.00159553	0.00191846	0.00181596	0.00178877	0.00152193	0.00163254	0.0016727	0.00183771	0.00173176	0.00170134	0.00181573	0.00173586	0.00239055	0.00184014	0.00184849	0.0018789	0.00187898	0.00184708	0.00177984	0.00173261	0.00176804	0.00174967	0.00163179	0.0017332	0.00184438	0.0018092	0.00174697	0.00192593	0.00164673	0.00179726	0.00169758	0.00160901	0.00184708	0.00204247	0.00159346	0.00170916	0.00166633	0.00185363	0.00189963	0.00185363	0.00174187	0.00181228	0.00174386	0.00160129	0.00169913	0.00215575
AL512306.3	0.057608	0.266507	0.158921	0.267237	0.243762	0.287386	0.00178877	0.117967	0.14041	0.221003	0.00183771	0.383479	0.075327	0.351612	0.25494	0.00239055	0.00184014	0.216034	0.230593	0.00187898	0.00184708	0.350494	0.086686	0.00176804	0.602097	0.0663028	0.0860247	0.115841	0.0018092	0.256843	0.151477	0.0618615	0.00179726	0.227952	0.055106	0.00184708	0.00204247	0.216412	0.151374	0.607308	0.240927	0.00189963	0.00185363	0.00174187	0.00181228	0.23617	0.154996	0.00169913	0.00215575
AC008750.7	0.085672	0.00199509	0.00198581	0.00159553	0.00191846	0.00181596	0.12776	0.00152193	0.00163254	0.0016727	0.00183771	0.00173176	0.00170134	0.00181573	0.00173586	0.00239055	0.00184014	0.14747	0.15595	0.00187898	0.00184708	0.00177984	0.00173261	0.00176804	0.00174967	0.00163179	0.0017332	0.14289	0.138553	0.230301	0.00192593	0.00164673	0.00179726	0.00169758	0.00160901	0.00184708	0.00204247	0.00159346	0.00170916	0.0987114	0.00185363	0.00189963	0.157039	0.00174187	0.00181228	0.125211	0.00160129	0.112308	0.00215575
FO082796.1	0.00155808	0.00199509	0.00198581	0.00159553	0.00191846	0.00181596	0.00178877	0.00152193	0.00163254	0.0721909	0.34429	0.00173176	0.530014	0.183444	0.1005	0.00239055	0.00184014	0.25283	0.0018789	0.235546	0.00184708	0.0741399	0.11922	0.102215	0.00174967	0.307642	0.0017332	0.256731	0.0018092	0.00174697	0.00192593	0.326523	0.00179726	0.00169758	0.00160901	0.00184708	1.52818	0.00159346	0.141281	0.00166633	0.00185363	0.00189963	0.00185363	0.00174187	0.430479	0.00174386	0.00160129	0.00169913	0.00215575
SMARCE1P1	0.00155808	0.00199509	0.00198581	0.0622415	0.00191846	0.00181596	0.00178877	0.00152193	0.0408856	0.0812689	0.00183771	0.00173176	0.00170134	0.00181573	0.00173586	0.00239055	0.00184014	0.00184849	0.1717	0.00187898	0.00184708	0.00177984	0.055557	0.102215	0.0604622	0.00163179	0.0017332	0.00184438	0.0018092	0.00174697	0.151477	0.00164673	0.00179726	0.00169758	0.0308648	0.00184708	0.237368	0.00159346	0.0471376	0.00166633	0.0829267	0.00189963	0.00185363	0.0594692	0.00181228	0.125211	0.0489886	0.112308	0.00215575
PHBP19	0.161039	0.00199509	0.145236	0.106326	0.00191846	0.00181596	0.00178877	0.426917	0.332457	0.251935	0.111324	0.0787281	0.214052	0.308047	0.222296	0.00239055	0.309829	0.265691	0.0018789	0.00187898	0.335107	0.00177984	0.150109	0.238426	0.0902339	0.270942	0.0860247	0.188994	0.176315	0.295107	0.138365	0.197901	0.418503	0.143774	0.0986172	0.110561	0.144058	0.00159346	0.130879	0.0642307	0.116968	0.00189963	0.248148	0.0868133	0.173514	0.430615	0.136715	0.380441	0.185078
BEND3P3	0.801522	0.796642	1.07577	0.378143	0.868966	0.575045	0.856321	0.978432	0.478389	0.792933	0.358901	0.633024	0.720916	0.664576	0.981844	0.201193	0.600629	1.00709	0.843052	0.569011	0.566959	0.77011	0.425568	1.01949	0.722754	0.899819	0.660868	0.46324	0.610717	1.29729	0.886689	0.683211	0.184105	1.01448	0.574271	0.569011	0.352373	0.793441	0.939371	1.12864	0.388749	0.574072	0.499151	0.443584	0.816289	1.31812	0.244554	1.00462	0.532509
PRAMEF26	0.00155808	0.00199509	0.00198581	0.00159553	0.00191846	0.00181596	0.00178877	0.00152193	0.00163254	0.0016727	0.00183771	0.00173176	0.00170134	0.00181573	0.00173586	0.00239055	0.00184014	0.00184849	0.0018789	0.00187898	0.00184708	0.00177984	0.00173261	0.00176804	0.00174967	0.00163179	0.0017332	0.00184438	0.0018092	0.00174697	0.00192593	0.00164673	0.00179726	0.00169758	0.00160901	0.00184708	0.00204247	0.0490762	0.00170916	0.00166633	0.00185363	0.00189963	0.00185363	0.00174187	0.00181228	0.00174386	0.00160129	0.00169913	0.00215575
LINC02061	0.00155808	0.00199509	0.00198581	0.00159553	0.00191846	0.00181596	0.00178877	0.00152193	0.00163254	0.0016727	0.00183771	0.00173176	0.00170134	0.00181573	0.00173586	0.00239055	0.00184014	0.00184849	0.0018789	0.00187898	0.00184708	0.00177984	0.00173261	0.00176804	0.00174967	0.00163179	0.0017332	0.00184438	0.0018092	0.00174697	0.00192593	0.00164673	0.00179726	0.00169758	0.00160901	0.00184708	0.00204247	0.00159346	0.00170916	0.00166633	0.00185363	0.00189963	0.00185363	0.00174187	0.00181228	0.00174386	0.00160129	0.00169913	0.00215575
AL133445.2	0.172913	0.213777	0.219865	0.417843	0.321374	0.00181596	0.00178877	0.468644	0.00163254	0.306029	0.448025	0.376836	0.327978	0.00181573	0.126868	0.00239055	0.155168	0.00184849	0.643886	0.381512	0.165191	0.00177984	0.00173261	0.143817	0.231142	0.191482	0.0017332	0.158589	0.560126	0.00174697	1.48839	0.00164673	0.131067	0.317972	0.396301	0.00184708	0.00204247	0.117813	0.712972	0.205065	0.324209	0.182052	0.383726	0.239678	0.253794	0.33565	0.282286	0.00169913	0.255063
MYOM2	1.62999	1.52336	1.47637	2.27784	1.90398	1.72393	1.94621	1.51619	2.0071	0.680875	0.931406	2.63615	2.71372	2.00026	1.13508	2.53142	1.34569	2.46728	1.19705	1.95114	2.04629	1.10393	1.88859	1.51359	1.35848	2.24079	0.717161	2.0126	0.710165	0.620913	0.71816	1.74876	1.43556	0.892371	0.567292	1.29364	0.775831	1.5077	1.47655	1.1117	1.35963	1.03902	0.870085	1.6378	1.18263	2.04189	1.50695	0.785062	0.678179
MIR4487	0.00155808	0.00199509	0.00198581	0.00159553	0.00191846	0.00181596	0.00178877	0.00152193	0.00163254	0.0016727	0.00183771	0.00173176	0.00170134	0.00181573	0.00173586	0.00239055	0.00184014	0.00184849	0.0018789	0.00187898	0.00184708	0.00177984	0.00173261	0.00176804	0.00174967	0.00163179	0.0017332	0.00184438	0.0018092	0.00174697	0.00192593	0.00164673	0.00179726	0.00169758	0.00160901	0.00184708	0.00204247	0.00159346	0.00170916	0.00166633	0.00185363	0.00189963	0.00185363	0.00174187	0.00181228	0.00174386	0.00160129	0.00169913	0.00215575
MAP9	0.373292	0.583576	0.655243	0.614418	0.365555	0.524368	0.480666	0.160336	0.625681	0.388047	0.372687	0.395781	0.571067	0.324313	0.762332	0.711114	0.383113	0.504961	0.455058	0.327498	0.346272	0.720777	0.577729	0.459902	0.673727	0.360322	0.555248	0.475322	0.514121	0.514415	0.370775	0.637597	0.383113	0.605729	0.602772	0.512517	0.226405	1.09472	0.58516	0.465934	0.404608	0.616699	0.570485	0.5668	0.593142	0.779244	0.532168	0.585404	0.320905
AC093227.2	0.00155808	0.00199509	0.00198581	0.00159553	0.00191846	0.00181596	0.00178877	0.00152193	0.00163254	0.0016727	0.126911	0.00173176	0.00170134	0.00181573	0.00173586	0.00239055	0.00184014	0.00184849	0.0018789	0.00187898	0.00184708	0.00177984	0.00173261	0.00176804	0.00174967	0.00163179	0.0017332	0.00184438	0.0018092	0.00174697	0.00192593	0.00164673	0.00179726	0.00169758	0.00160901	0.00184708	0.00204247	0.00159346	0.00170916	0.00166633	0.00185363	0.00189963	0.00185363	0.00174187	0.00181228	0.216075	0.00160129	0.00169913	0.00215575
MTND6P7	0.00155808	0.00199509	0.00198581	0.00159553	0.00191846	0.00181596	0.00178877	0.00152193	0.00163254	0.0016727	0.00183771	0.00173176	0.00170134	0.00181573	0.00173586	0.00239055	0.00184014	0.00184849	0.0018789	0.00187898	0.00184708	0.00177984	0.00173261	0.00176804	0.00174967	0.00163179	0.0017332	0.00184438	0.0018092	0.00174697	0.00192593	0.00164673	0.00179726	0.00169758	0.00160901	0.00184708	0.00204247	0.00159346	0.00170916	0.00166633	0.00185363	0.00189963	0.00185363	0.00174187	0.00181228	0.00174386	0.00160129	0.00169913	0.00215575
EVX1	0.00155808	0.00199509	0.00198581	0.0220814	0.00191846	0.00181596	0.00178877	0.00152193	0.00163254	0.0016727	0.00183771	0.00173176	0.00170134	0.0474177	0.00173586	0.00239055	0.00184014	0.00184849	0.0018789	0.00187898	0.00184708	0.00177984	0.00173261	0.00176804	0.00174967	0.00163179	0.0017332	0.00184438	0.0018092	0.00174697	0.00192593	0.00164673	0.00179726	0.00169758	0.00160901	0.00184708	0.00204247	0.00159346	0.00170916	0.00166633	0.00185363	0.00189963	0.00185363	0.0464644	0.00181228	0.00174386	0.00160129	0.00169913	0.00215575
GLYATL1P1	0.0259094	0.00199509	0.101245	0.00159553	0.00191846	0.0914521	0.0533384	0.0214771	0.0271053	0.0016727	0.00183771	0.00173176	0.00170134	0.00181573	0.00173586	0.00239055	0.121267	0.00184849	0.0018789	0.0672418	0.0724265	0.00177984	0.0467157	0.00176804	0.00174967	0.00163179	0.0017332	0.00184438	0.0018092	0.00174697	0.0861607	0.00164673	0.00179726	0.00169758	0.00160901	0.00184708	0.00204247	0.00159346	0.00170916	0.00166633	0.00185363	0.00189963	0.00185363	0.00174187	0.00181228	0.00174386	0.00160129	0.0384068	0.00215575
RNU7-147P	0.00155808	0.00199509	0.00198581	0.00159553	0.00191846	0.00181596	0.00178877	0.00152193	0.00163254	0.0016727	0.00183771	0.00173176	0.00170134	0.00181573	0.00173586	0.00239055	0.00184014	0.00184849	0.0018789	0.00187898	0.00184708	0.00177984	0.00173261	0.00176804	0.00174967	0.00163179	0.0017332	0.00184438	0.0018092	0.00174697	0.00192593	0.00164673	0.00179726	0.00169758	0.00160901	0.00184708	0.00204247	0.00159346	0.00170916	0.00166633	0.00185363	0.00189963	0.00185363	0.00174187	0.00181228	0.00174386	0.00160129	0.00169913	0.00215575
APIP	3.65748	3.83852	4.01761	4.65507	2.68726	3.35437	4.22045	3.06112	4.71074	4.01369	4.07271	4.40196	3.96806	4.32686	3.32018	7.2465	3.7791	3.96335	3.84704	3.46529	4.23087	3.89912	3.91869	3.43437	4.08596	4.70811	3.60552	3.91746	5.00403	3.07033	3.96848	3.92863	3.84396	3.93588	4.06433	3.40615	4.0674	4.09894	3.80828	3.57881	4.0909	4.50891	4.18513	3.66277	4.19008	4.30519	4.77748	4.20375	4.18285
FOXP1	3.61194	3.01471	3.63015	4.3875	3.90927	3.93547	3.6855	3.6924	4.78598	3.79853	3.85928	4.26457	4.10435	4.10122	3.71416	3.69066	3.69891	3.53708	4.27344	3.74315	3.52791	3.90764	3.21963	4.22604	3.93945	3.96166	3.58572	3.56523	4.59833	3.74973	5.36286	3.72481	4.25855	3.36639	4.40966	3.18505	3.92181	4.42988	3.72109	3.63264	3.4378	3.77826	5.15374	4.14073	3.74596	4.81136	4.02501	4.31967	4.2265
RNU6-498P	0.00155808	0.00199509	0.00198581	0.00159553	0.00191846	0.00181596	0.00178877	0.00152193	0.00163254	0.0016727	0.00183771	0.00173176	0.00170134	0.00181573	0.00173586	0.00239055	0.00184014	0.00184849	0.0018789	0.00187898	0.00184708	0.00177984	0.00173261	0.00176804	0.00174967	0.00163179	0.0017332	0.00184438	0.0018092	0.00174697	0.00192593	0.00164673	0.00179726	0.00169758	0.00160901	0.00184708	0.00204247	0.00159346	0.00170916	0.00166633	0.00185363	0.00189963	0.00185363	0.00174187	0.00181228	0.00174386	0.00160129	0.00169913	0.00215575
AC097063.1	0.0259094	0.00199509	0.00198581	0.00159553	0.00191846	0.00181596	0.00178877	0.0214771	0.0408856	0.0016727	0.00183771	0.0787281	0.0391364	0.0548974	0.00173586	0.00239055	0.00184014	0.00184849	0.0900303	0.00187898	0.00184708	0.00177984	0.0382799	0.00176804	0.0604622	0.00163179	0.0017332	0.00184438	0.100753	0.00174697	0.111838	0.00164673	0.00179726	0.00169758	0.0420749	0.00184708	0.00204247	0.0490762	0.0375749	0.00166633	0.00185363	0.00189963	0.136445	0.00174187	0.00181228	0.0596963	0.00160129	0.049492	0.00215575
MAF1	9.81567	9.58873	9.76002	11.5027	9.57657	8.07682	10.1529	9.28441	9.58873	9.58627	9.33494	12.3448	9.11662	10.9574	8.54506	12.377	9.69471	10.2687	8.3626	11.152	9.38529	9.68993	9.69969	9.36141	9.88945	9.35451	9.61294	9.58141	10.4784	9.80808	8.78254	8.92467	11.6308	9.70529	11.2165	9.20542	8.80193	11.2165	11.1052	10.5071	10.1824	10.1247	11.3169	9.84862	10.4118	10.7961	10.7892	10.3248	12.0597
NPHP3	4.83963	3.52944	3.89445	4.39009	3.53941	2.35768	4.1336	5.03376	4.63694	5.00629	2.91597	4.67838	4.43293	5.33588	3.73296	1.63218	3.1181	3.87117	3.13926	3.49545	3.36186	2.8175	3.5147	2.4093	3.37025	5.47435	3.63537	3.41405	4.1167	4.02234	3.62191	4.72248	3.93126	4.32301	4.73235	3.36639	4.57777	3.73795	4.53722	3.36391	3.44924	4.08215	3.82404	3.49004	3.21777	4.82598	4.22331	3.58312	4.00052
OR5L2	0.00155808	0.00199509	0.00198581	0.00159553	0.00191846	0.00181596	0.00178877	0.00152193	0.00163254	0.0016727	0.00183771	0.00173176	0.00170134	0.0823975	0.00173586	0.00239055	0.00184014	0.00184849	0.0018789	0.00187898	0.00184708	0.00177984	0.00173261	0.00176804	0.00174967	0.00163179	0.0017332	0.00184438	0.0018092	0.00174697	0.00192593	0.00164673	0.00179726	0.00169758	0.00160901	0.00184708	0.123074	0.0490762	0.00170916	0.00166633	0.00185363	0.00189963	0.00185363	0.00174187	0.00181228	0.00174386	0.00160129	0.00169913	0.00215575
PRAMEF4	0.00155808	0.00199509	0.00198581	0.00159553	0.00191846	0.00181596	0.00178877	0.00152193	0.00163254	0.0016727	0.00183771	0.00173176	0.00170134	0.00181573	0.00173586	0.00239055	0.00184014	0.00184849	0.0018789	0.00187898	0.00184708	0.00177984	0.00173261	0.0475719	0.00174967	0.00163179	0.0017332	0.00184438	0.0018092	0.00174697	0.00192593	0.00164673	0.00179726	0.00169758	0.00160901	0.00184708	0.00204247	0.0268848	0.00170916	0.00166633	0.00185363	0.00189963	0.00185363	0.00174187	0.00181228	0.00174386	0.00160129	0.00169913	0.00215575
PLCE1	0.896919	1.75923	1.27779	1.3459	1.62357	0.835521	1.52193	0.865056	0.998986	0.933051	1.76638	1.78851	1.23036	1.21131	1.61824	2.75675	0.559206	1.64574	1.10216	1.56833	0.566959	1.0376	0.791714	0.811477	1.54901	1.10952	1.02217	1.03019	1.40748	0.998564	1.51789	2.36486	1.09421	1.652	1.0007	1.4396	1.21652	2.66837	1.02217	0.855654	0.670171	1.91525	1.38509	1.30195	1.41118	1.65054	1.04513	1.1242	0.784512
AC026877.1	0.04506	0.00199509	0.101245	0.0516592	0.125632	0.0668169	0.27658	0.0253453	0.00163254	0.0899047	0.179935	0.0442729	0.0871806	0.00181573	0.153286	0.00239055	0.0672656	0.00184849	0.0773038	0.0672418	0.107109	0.0616367	0.10706	0.00176804	0.0753897	0.00163179	0.0985032	0.00184438	0.0018092	0.00174697	0.0861607	0.0349149	0.00179726	0.00169758	0.0308648	0.0719257	0.00204247	0.0268848	0.00170916	0.0642307	0.324209	0.198601	0.0691426	0.0464644	0.0671088	0.00174386	0.00160129	0.0384068	0.00215575
RAD17	3.1448	3.56523	3.03717	3.07416	3.2447	3.05877	3.56294	2.98994	2.97185	2.94088	3.49581	3.46153	3.62364	3.09678	3.04978	3.43193	3.08315	2.9989	2.08944	3.40051	3.49735	3.27842	3.23621	3.01538	3.22607	2.94259	2.97863	3.0906	3.16182	3.09375	2.60198	3.68063	3.2558	3.55148	2.98692	3.19036	2.90558	3.19732	2.84881	2.90764	3.56107	3.54291	3.28231	3.3052	3.08807	3.10195	3.26991	3.26566	3.6827
CR769767.2	0.520852	1.71713	1.03554	0.00159553	0.00191846	0.565485	0.143632	0.00152193	0.194089	0.766532	0.448025	0.00173176	0.00170134	0.640471	0.112795	0.00239055	1.19634	0.00184849	0.0018789	1.24138	0.678382	0.00177984	1.46017	0.00176804	0.00174967	0.00163179	1.05705	0.00184438	0.0018092	0.342488	0.00192593	0.74084	0.00179726	0.711227	0.00160901	0.00184708	0.00204247	0.00159346	1.60965	0.00166633	0.00185363	0.00189963	0.00185363	0.174405	0.00181228	0.74207	1.69361	0.00169913	1.05496
AC005086.3	0.00155808	0.00199509	0.00198581	0.00159553	0.00191846	0.00181596	0.00178877	0.00152193	0.00163254	0.0016727	0.00183771	0.00173176	0.00170134	0.00181573	0.00173586	0.00239055	0.00184014	0.00184849	0.0018789	0.00187898	0.00184708	0.00177984	0.00173261	0.00176804	0.00174967	0.00163179	0.0017332	0.00184438	0.0018092	0.00174697	0.00192593	0.00164673	0.00179726	0.00169758	0.00160901	0.00184708	0.00204247	0.00159346	0.00170916	0.00166633	0.00185363	0.00189963	0.00185363	0.00174187	0.00181228	0.00174386	0.00160129	0.00169913	0.00215575
AC108043.1	0.00155808	0.00199509	0.00198581	0.00159553	0.00191846	0.00181596	0.00178877	0.00152193	0.00163254	0.0016727	0.00183771	0.00173176	0.00170134	0.00181573	0.00173586	0.00239055	0.00184014	0.00184849	0.0018789	0.00187898	0.00184708	0.00177984	0.00173261	0.00176804	0.00174967	0.00163179	0.0017332	0.00184438	0.0018092	0.00174697	0.00192593	0.00164673	0.00179726	0.00169758	0.00160901	0.00184708	0.00204247	0.00159346	0.00170916	0.00166633	0.00185363	0.00189963	0.00185363	0.00174187	0.00181228	0.00174386	0.00160129	0.00169913	0.00215575
MITD1	6.3282	5.4314	4.52379	7.54523	5.24483	5.5118	5.91108	4.80104	6.34904	7.19281	5.76423	7.49508	5.68231	6.12444	5.55169	5.54324	6.1111	5.43345	5.75132	5.15249	6.91667	5.15127	7.05714	4.40871	6.35514	7.20503	5.28428	5.42773	5.20276	5.65012	5.09854	6.14478	6.16343	6.06513	6.26425	5.50841	7.3054	6.1525	6.84216	6.60282	4.94049	5.3303	6.59499	5.31498	4.81188	5.71521	8.30382	6.2235	6.25456
ZMAT3	1.23482	1.45899	1.55926	1.3459	1.52415	1.59375	1.59987	1.44505	1.62099	1.19603	1.59888	1.55817	1.61303	1.39269	1.53375	1.1007	1.39666	1.28979	1.57205	1.51853	1.5533	1.31553	1.37045	1.20847	1.42529	1.43846	1.22463	1.47024	1.3756	1.47655	1.34273	1.56259	1.62528	1.42721	1.51215	1.41892	1.37023	1.67686	1.45581	1.29218	1.76042	1.22841	1.70686	1.56205	1.37158	1.45925	1.35049	1.5761	1.84263
CICP17	0.00155808	0.0843538	0.00198581	0.00159553	0.00191846	0.00181596	0.00178877	0.00152193	0.00163254	0.0016727	0.00183771	0.00173176	0.00170134	0.00181573	0.00173586	0.00239055	0.00184014	0.0593929	0.0018789	0.00187898	0.00184708	0.00177984	0.00173261	0.00176804	0.00174967	0.00163179	0.0017332	0.00184438	0.0018092	0.00174697	0.0736082	0.00164673	0.00179726	0.00169758	0.00160901	0.00184708	0.00204247	0.00159346	0.00170916	0.00166633	0.00185363	0.00189963	0.00185363	0.00174187	0.00181228	0.00174386	0.00160129	0.00169913	0.00215575
SPCS2	10.8035	13.421	11.1295	12.5612	14.0556	14.6657	13.6195	11.9046	11.6562	12.2146	12.2146	10.769	14.2541	10.4687	15.0902	14.5621	11.7661	11.9863	11.0988	10.3359	13.2808	12.7862	12.9936	13.2082	13.6057	12.1434	11.437	13.7402	10.7623	13.3585	10.3359	12.4865	9.64403	13.6739	10.6508	13.8531	7.87114	13.6478	9.95237	12.2683	12.7523	13.2082	10.4687	13.3715	11.9098	11.6479	11.8122	9.92059	11.924
DGCR11	0.782659	0.886829	0.677192	1.0007	1.16675	0.947725	0.834334	1.01408	0.787556	1.02816	0.894568	0.815855	1.29384	0.887854	1.08	0.62981	1.25277	0.709447	1.74709	1.51853	1.16394	0.896416	1.16511	1.05236	0.798847	0.971537	0.751502	0.844282	0.957736	0.66566	2.06406	0.818561	0.978061	1.20097	1.23305	1.05496	1.93328	0.657047	0.802636	0.843394	1.70709	0.956373	0.784776	0.809156	1.18263	0.973708	0.775987	1.45289	0.892371
SETDB2	1.62999	1.82929	1.57752	1.54901	1.65249	1.76242	1.95114	2.02279	1.20344	1.82542	1.77973	1.60701	1.51959	1.77453	1.71585	1.74342	1.51619	1.82337	1.21748	1.66062	1.891	1.52749	1.87397	1.41637	1.48859	1.59838	1.79331	1.75923	1.38162	1.76982	1.95341	2.37596	1.57438	1.88802	1.54859	1.82389	1.37769	2.12043	1.69977	1.71585	1.53152	1.83415	1.72759	1.82883	1.52128	2.01536	1.66807	1.49698	1.28074
PAX3	0.0210665	0.00199509	0.00198581	0.00159553	0.077951	0.00181596	0.00178877	1.46326	0.0271053	0.15521	0.00183771	0.00173176	0.00170134	0.00181573	0.00173586	0.00239055	0.00184014	0.23972	0.0018789	0.00187898	0.00184708	0.00177984	0.0382799	0.0475719	0.00174967	0.00163179	0.0511825	0.00184438	0.0018092	0.00174697	0.00192593	0.0349149	0.0493607	0.0299662	0.0235621	0.00184708	0.0808795	0.0268848	0.00170916	0.00166633	0.00185363	0.00189963	0.00185363	0.00174187	0.00181228	0.00174386	0.0489886	0.030337	0.0992102
DESI2	3.1171	3.40018	3.10396	3.48888	3.86956	3.61155	3.7808	2.9282	3.2886	3.29219	3.65748	3.61233	3.95742	3.26598	3.43512	2.96705	3.46786	3.00221	3.58421	3.22953	3.6083	3.40291	3.90466	3.71245	3.444	3.40356	3.01741	3.02725	3.83386	3.20723	3.77292	3.43331	3.35843	3.33104	3.76417	2.97667	2.82284	3.57185	3.06361	2.93497	3.43297	3.38895	4.13646	3.15005	3.19868	3.2774	3.24434	3.57991	3.60871
AC131212.2	0.845829	0.398572	0.482899	0.835521	0.75578	0.251376	0.57479	1.35145	0.757515	0.991446	0.432255	0.454804	0.852183	0.908924	0.670523	0.168278	0.584691	0.679682	1.89908	0.526802	0.258967	0.746957	0.629651	0.726106	0.526299	0.840386	0.470991	0.46324	0.494622	0.796171	1.64111	0.532112	0.427046	0.844282	0.732308	0.457491	0.44324	0.510497	0.738019	0.657986	0.660208	0.625977	0.490648	0.187039	0.492675	1.09296	1.05427	0.968698	0.333699
MT1A	1.25109	0.926547	2.50428	5.47184	0.649667	1.34865	1.37599	0.852936	1.63475	0.337092	6.51402	2.3796	3.81129	3.39124	11.8497	6.55886	1.27121	2.07278	4.04921	2.35646	0.448849	4.37114	0.725253	3.26991	5.28181	0.982095	1.8864	1.5913	9.45949	1.98629	8.41535	1.91704	3.11326	3.73211	3.96294	9.29843	1.06173	7.14263	5.1929	6.02089	1.29218	2.3416	23.1319	2.2287	4.92341	1.06549	1.25299	3.57991	2.27784
COX17	6.48874	6.2289	6.2679	9.50692	6.8151	8.85214	7.58835	6.57534	6.76876	6.83869	6.41733	7.56239	8.03275	7.07133	6.36449	14.6008	7.0468	7.23402	8.08883	6.01679	7.67137	6.81621	6.96599	7.99311	7.67907	7.68176	5.64057	5.6873	7.63529	6.02264	6.89916	5.58987	5.90802	6.41258	7.11917	6.96486	7.26621	7.03921	6.92333	7.97346	6.3186	6.89028	6.478	6.65522	6.19114	6.13741	8.22504	6.60378	6.67186
PSORS1C3	2.1969	0.841782	0.00198581	0.202958	0.00191846	0.133047	0.00178877	0.0655351	0.00163254	0.187445	0.142693	1.75187	0.00170134	0.126354	0.46102	2.5551	0.131954	0.00184849	0.0018789	0.00187898	0.00184708	0.00177984	0.10706	0.509007	0.10461	0.00163179	0.623472	1.49296	0.0018092	0.117955	0.00192593	0.152663	0.118392	0.00169758	0.00160901	0.135572	1.25962	0.60844	0.00170916	0.877989	3.1795	0.00189963	0.570485	0.00174187	3.29665	0.633913	0.0688489	0.00169913	0.00215575
AC097522.1	0.00155808	0.00199509	0.00198581	0.00159553	0.00191846	0.00181596	0.00178877	0.00152193	0.00163254	0.0016727	0.00183771	0.00173176	0.00170134	0.00181573	0.00173586	0.00239055	0.00184014	0.00184849	0.0018789	0.00187898	0.00184708	0.00177984	0.00173261	0.00176804	0.00174967	0.00163179	0.0017332	0.00184438	0.0018092	0.00174697	0.00192593	0.00164673	0.00179726	0.00169758	0.00160901	0.00184708	0.00204247	0.00159346	0.00170916	0.00166633	0.00185363	0.00189963	0.00185363	0.00174187	0.00181228	0.00174386	0.00160129	0.00169913	0.00215575
NLGN2	3.72194	2.54001	2.4845	5.33859	2.54249	2.46981	2.4845	3.64103	3.43084	3.40084	2.42576	4.72301	3.79685	3.94364	3.82074	1.98234	2.51367	3.49473	3.50784	3.0808	2.20725	3.17606	2.98798	2.81841	2.72255	3.88582	4.4794	2.36189	3.27352	2.59087	2.66143	2.14877	3.03471	3.00588	4.17587	3.05421	3.28231	5.33923	3.74225	3.30879	2.47304	2.91254	3.67021	2.82017	2.7605	3.51815	3.96125	2.83892	3.05485
AC090686.1	0.00155808	0.00199509	0.00198581	0.0516592	0.00191846	0.00181596	0.00178877	0.00152193	0.059303	0.0016727	0.00183771	0.00173176	0.00170134	0.00181573	0.00173586	0.00239055	0.00184014	0.00184849	0.0018789	0.00187898	0.00184708	0.00177984	0.086686	0.102215	0.00174967	0.00163179	0.0017332	0.00184438	0.100753	0.00174697	0.00192593	0.116128	0.00179726	0.00169758	0.00160901	0.00184708	0.00204247	0.00159346	0.00170916	0.00166633	0.00185363	0.00189963	0.00185363	0.00174187	0.00181228	0.00174386	0.00160129	0.00169913	0.00215575
HAO1	0.00155808	0.00199509	0.00198581	0.00159553	0.00191846	0.00181596	0.00178877	0.0214771	0.0271053	0.0016727	0.0637591	0.00173176	0.00170134	0.00181573	0.0410206	0.00239055	0.0563078	0.0593929	0.0018789	0.00187898	0.00184708	0.00177984	0.00173261	0.00176804	0.00174967	0.0270765	0.0630519	0.00184438	0.0018092	0.00174697	0.00192593	0.0473941	0.00179726	0.00169758	0.00160901	0.00184708	0.00204247	0.00159346	0.00170916	0.00166633	0.00185363	0.166355	0.0915488	0.00174187	0.00181228	0.00174386	0.00160129	0.00169913	0.122978
AC087045.2	0.00155808	0.00199509	0.00198581	0.00159553	0.00191846	0.00181596	0.068345	0.00152193	0.00163254	0.0016727	0.00183771	0.00173176	0.00170134	0.00181573	0.112795	0.00239055	0.0783755	0.00184849	0.0018789	0.00187898	0.00184708	0.00177984	0.065344	0.00176804	0.00174967	0.00163179	0.0017332	0.00184438	0.0018092	0.117955	0.00192593	0.00164673	0.00179726	0.0627191	0.0308648	0.0849855	0.00204247	0.00159346	0.0576953	0.0987114	0.00185363	0.00189963	0.00185363	0.00174187	0.00181228	0.00174386	0.0688489	0.00169913	0.148017
AC127496.4	0.085672	0.00199509	0.00198581	0.00159553	0.00191846	0.00181596	0.00178877	0.0773038	0.00163254	0.204582	0.00183771	0.113778	0.00170134	0.00181573	0.00173586	0.00239055	0.14358	0.00184849	0.0018789	0.00187898	0.00184708	0.140745	0.11922	0.00176804	0.120098	0.00163179	0.0017332	0.00184438	0.0018092	0.00174697	0.00192593	0.00164673	0.00179726	0.00169758	0.00160901	0.00184708	0.00204247	0.10376	0.1998	0.00166633	0.00185363	0.182052	0.00185363	0.00174187	0.00181228	0.125211	0.00160129	0.00169913	0.00215575
HSPA8P15	0.364351	0.315237	0.482899	0.226568	0.125632	0.313547	0.0831084	0.245742	0.120664	0.517405	0.196174	0.0787281	0.23978	0.359216	0.278056	0.394121	0.00184014	0.110203	0.0018789	0.109219	0.177128	0.292035	0.194571	0.0880772	0.203387	0.20741	0.074289	0.102016	0.468551	0.28196	0.218364	0.152663	0.0836434	0.453821	0.200487	0.337092	0.00204247	0.365582	0.00170916	0.2259	0.373902	0.124703	0.293962	0.145599	0.0876691	0.361277	0.206435	0.319476	0.00215575
PKMYT1	2.33927	3.73838	3.1448	4.73778	4.02008	7.02397	4.38238	2.641	4.05675	2.69517	3.03616	6.34813	4.18694	3.15258	4.27166	2.99679	5.46098	3.32018	4.50264	3.95268	5.3948	4.71354	7.52909	4.11928	3.49004	3.28898	4.62161	3.22953	3.64978	3.51701	3.12356	2.79864	4.41464	4.63086	5.0469	3.55289	3.10586	5.34375	4.63902	4.91757	1.85837	3.10396	5.50239	3.05732	3.54253	2.61877	5.25929	3.75392	3.09506
OR4A7P	0.00155808	0.00199509	0.00198581	0.00159553	0.00191846	0.00181596	0.00178877	0.00152193	0.00163254	0.0016727	0.00183771	0.00173176	0.00170134	0.00181573	0.00173586	0.00239055	0.00184014	0.00184849	0.0018789	0.00187898	0.00184708	0.00177984	0.00173261	0.00176804	0.00174967	0.00163179	0.0017332	0.00184438	0.0018092	0.00174697	0.00192593	0.00164673	0.00179726	0.00169758	0.00160901	0.00184708	0.00204247	0.00159346	0.00170916	0.00166633	0.00185363	0.00189963	0.00185363	0.00174187	0.00181228	0.00174386	0.00160129	0.00169913	0.00215575
AC107075.1	1.8597	2.56502	1.49647	4.85152	2.69993	1.88992	3.05009	3.58738	2.93858	3.34101	2.42576	4.0652	5.01394	3.25804	1.11775	0.00239055	0.00184014	2.42387	3.60679	2.80566	3.7629	4.17317	2.72612	2.89925	1.46963	3.30049	1.5372	4.68634	3.16429	1.78025	1.83544	2.6813	3.96454	2.33167	1.93638	1.63972	4.0674	1.79092	3.37777	2.29447	4.21047	3.14765	2.51428	2.40802	2.69548	1.90528	3.09441	2.10043	6.551
AL355810.1	0.00155808	0.00199509	0.00198581	0.00159553	0.00191846	0.148089	0.00178877	0.0773038	0.100272	0.0016727	0.00183771	0.00173176	0.00170134	0.00181573	0.00173586	0.00239055	0.00184014	0.14747	0.0018789	0.00187898	0.00184708	0.00177984	0.00173261	0.00176804	0.00174967	0.00163179	0.0017332	0.00184438	0.254071	0.00174697	0.00192593	0.0889026	0.00179726	0.00169758	0.00160901	0.00184708	0.00204247	0.00159346	0.110967	0.00166633	0.00185363	0.182052	0.00185363	0.00174187	0.00181228	0.00174386	0.0688489	0.00169913	0.00215575
EIF3LP3	0.0997367	0.00199509	0.00198581	0.0964785	0.00191846	0.00181596	0.00178877	0.00152193	0.00163254	0.0632742	0.00183771	0.00173176	0.00170134	0.00181573	0.00173586	0.00239055	0.00184014	0.00184849	0.0018789	0.00187898	0.00184708	0.00177984	0.00173261	0.0880772	0.0753897	0.00163179	0.0017332	0.102016	0.0018092	0.0899083	0.124844	0.103442	0.00179726	0.0757696	0.00160901	0.00184708	0.00204247	0.00159346	0.00170916	0.0642307	0.00185363	0.124703	0.00185363	0.00174187	0.00181228	0.00174386	0.00160129	0.00169913	0.00215575
AP001626.1	0.04506	0.00199509	0.00198581	0.0263443	0.00191846	0.00181596	0.00178877	0.0773038	0.0888567	0.0016727	0.00183771	0.0787281	0.0391364	0.091144	0.0635201	0.00239055	0.0672656	0.00184849	0.0532712	0.0672418	0.00184708	0.0489351	0.0324478	0.0475719	0.0369133	0.00163179	0.074289	0.0491223	0.0635201	0.0364334	0.00192593	0.0349149	0.0611604	0.0299662	0.134683	0.0482201	0.100098	0.0220886	0.00170916	0.0266082	0.00185363	0.00189963	0.0483279	0.00174187	0.0476843	0.00174386	0.0223752	0.030337	0.00215575
FAM89B	5.69219	5.17718	6.44394	7.80684	5.78463	4.70753	6.34085	6.36269	7.40672	6.12042	8.59481	9.1697	6.05495	7.53038	5.969	7.37513	7.3774	6.6374	8.14566	8.26477	5.76497	5.10098	6.22614	6.1439	5.07545	6.29757	5.49492	6.55	6.47372	5.30321	9.81567	4.85847	8.39703	5.52805	7.40425	6.74583	9.29843	7.6699	8.01697	7.40034	5.80396	5.52118	6.70774	5.79227	6.26425	6.71203	6.21723	6.33894	9.68497
IGLJ6	0.00155808	0.00199509	0.00198581	0.00159553	0.00191846	0.00181596	0.00178877	0.00152193	0.00163254	0.0016727	0.00183771	0.00173176	0.00170134	0.00181573	0.00173586	0.00239055	0.00184014	0.00184849	0.0018789	0.00187898	0.00184708	0.00177984	0.00173261	0.00176804	0.00174967	0.00163179	0.0017332	0.00184438	0.0018092	0.00174697	0.00192593	0.00164673	0.00179726	0.00169758	0.00160901	0.00184708	0.00204247	0.00159346	0.00170916	0.00166633	0.00185363	0.00189963	0.00185363	0.00174187	0.00181228	0.00174386	0.00160129	0.00169913	0.00215575
AL592464.1	0.00155808	0.00199509	0.00198581	0.00159553	0.00191846	0.00181596	0.00178877	0.00152193	0.00163254	0.0016727	0.232311	0.00173176	0.00170134	0.00181573	0.00173586	0.00239055	0.00184014	0.00184849	0.0018789	0.00187898	0.00184708	0.00177984	0.00173261	0.00176804	0.00174967	0.00163179	0.0017332	0.00184438	0.0018092	0.00174697	0.00192593	0.00164673	0.00179726	0.00169758	0.00160901	0.00184708	0.00204247	0.00159346	0.00170916	0.00166633	0.00185363	0.00189963	0.00185363	0.00174187	0.00181228	0.00174386	0.00160129	0.00169913	0.00215575
AC073137.1	0.00155808	0.00199509	0.00198581	0.0622415	0.00191846	0.00181596	0.00178877	0.00152193	0.00163254	0.0016727	0.00183771	0.00173176	0.00170134	0.00181573	0.00173586	0.00239055	0.00184014	0.00184849	0.0018789	0.00187898	0.00184708	0.00177984	0.00173261	0.00176804	0.00174967	0.00163179	0.0017332	0.00184438	0.0018092	0.00174697	0.00192593	0.00164673	0.00179726	0.00169758	0.00160901	0.00184708	0.00204247	0.00159346	0.00170916	0.00166633	0.00185363	0.00189963	0.00185363	0.00174187	0.00181228	0.00174386	0.00160129	0.00169913	0.00215575
TMEM251P1	0.00155808	0.00199509	0.00198581	0.00159553	0.00191846	0.00181596	0.00178877	0.00152193	0.00163254	0.0016727	0.00183771	0.276493	0.00170134	0.00181573	0.00173586	0.00239055	0.00184014	0.00184849	0.0018789	0.00187898	0.00184708	0.303314	0.00173261	0.00176804	0.00174967	0.00163179	0.0017332	0.00184438	0.0018092	0.00174697	0.00192593	0.00164673	0.00179726	0.00169758	0.00160901	0.00184708	0.00204247	0.00159346	0.00170916	0.00166633	0.00185363	0.00189963	0.00185363	0.00174187	0.00181228	0.00174386	0.00160129	0.00169913	0.00215575
AC006386.2	0.00155808	0.00199509	0.00198581	0.00159553	0.00191846	0.119937	0.111766	0.0552669	0.202366	0.0899047	0.00183771	0.00173176	0.0871806	0.00181573	0.00173586	0.00239055	0.121267	0.00184849	0.129215	0.00187898	0.00184708	0.00177984	0.00173261	0.00176804	0.10461	0.00163179	0.0017332	0.00184438	0.0018092	0.00174697	0.00192593	0.00164673	0.106613	0.00169758	0.134683	0.00184708	0.00204247	0.00159346	0.00170916	0.00166633	0.00185363	0.00189963	0.00185363	0.187039	0.00181228	0.101615	0.00160129	0.00169913	0.00215575
MED8	7.01606	8.04727	7.82634	5.85378	8.39862	8.14065	7.28726	5.485	6.08488	6.62514	7.65016	5.52381	6.89672	6.13911	6.89028	6.38881	6.63539	7.60907	8.19841	7.52647	7.29424	8.69091	6.42717	9.71626	7.25208	5.97775	7.02171	6.60567	7.83349	6.70175	7.76854	7.04934	5.55934	7.09121	6.15483	7.70181	5.45438	5.56833	5.84617	6.86098	7.62132	7.64885	5.69012	7.49634	7.49261	6.35514	5.3679	6.8312	7.21492
PHF1	9.56504	6.18684	6.29676	11.6092	6.72817	5.43491	6.53029	8.74738	9.35451	7.9	7.02897	10.8371	7.06521	8.70688	7.38729	8.59664	6.33235	7.86049	8.94514	7.20402	5.65879	7.5857	6.03801	5.39291	6.81076	8.47656	8.07682	6.20255	7.67463	7.36075	13.6739	5.83636	10.0477	7.33557	10.8929	5.61753	8.70882	7.88323	10.2505	8.08523	6.2917	6.75627	8.16868	6.99715	6.47474	9.35451	9.48443	7.36329	12.2146
IGHV1-24	0.994716	0.524897	0.70772	0.244063	0.908153	3.47678	0.56609	0.135401	0.00163254	1.37426	0.894568	0.00173176	0.147877	0.209904	1.37344	7.87371	0.00184014	0.571067	0.419097	0.91685	0.416976	2.24903	0.00173261	0.198413	0.00174967	2.54724	1.17242	0.789366	0.52327	7.12829	0.00192593	1.08843	0.00179726	0.453821	0.41145	3.8125	0.00204247	0.30398	0.724996	4.67409	0.00185363	2.00838	0.23741	0.87267	0.366798	0.187682	0.710947	0.181171	0.35779
RNU6-1329P	0.00155808	0.00199509	0.00198581	0.00159553	0.00191846	0.00181596	0.00178877	0.00152193	0.00163254	0.0016727	0.00183771	0.00173176	0.00170134	0.00181573	0.00173586	0.00239055	0.00184014	0.00184849	0.0018789	0.00187898	0.00184708	0.00177984	0.00173261	0.00176804	0.00174967	0.00163179	0.0017332	0.00184438	0.0018092	0.00174697	0.00192593	0.00164673	0.00179726	0.00169758	0.00160901	0.00184708	0.00204247	0.00159346	0.00170916	0.00166633	0.00185363	0.00189963	0.00185363	0.00174187	0.00181228	0.00174386	0.00160129	0.00169913	0.00215575
MTND4P10	0.00155808	0.00199509	0.00198581	0.00159553	0.0940959	0.00181596	0.00178877	0.00152193	0.00163254	0.0016727	0.00183771	0.00173176	0.00170134	0.00181573	0.00173586	0.00239055	0.00184014	0.00184849	0.0018789	0.00187898	0.00184708	0.00177984	0.00173261	0.00176804	0.00174967	0.00163179	0.0017332	0.00184438	0.0018092	0.00174697	0.00192593	0.00164673	0.00179726	0.00169758	0.00160901	0.00184708	0.00204247	0.00159346	0.00170916	0.00166633	0.00185363	0.00189963	0.00185363	0.00174187	0.00181228	0.00174386	0.00160129	0.00169913	0.00215575
DIPK1A	2.12658	1.85322	2.42698	2.42947	2.17945	1.65333	2.15857	2.20059	1.76068	1.68087	1.91832	2.18029	1.66007	1.58774	2.3121	2.2929	1.34979	2.15282	2.27901	1.23356	1.44056	2.38598	1.56792	1.45772	1.91294	1.84237	1.46518	1.84572	2.23404	1.98263	1.70838	1.64442	1.28428	1.67035	2.27429	1.64869	1.13407	3.96166	1.58357	1.53673	2.09984	2.46299	1.43937	2.02834	1.9278	2.3136	1.86501	1.84572	0.840024
AC008489.1	0.00155808	0.00199509	0.00198581	0.00159553	0.00191846	0.00181596	0.00178877	0.00152193	0.00163254	0.0016727	0.00183771	0.00173176	0.00170134	0.00181573	0.00173586	0.00239055	0.00184014	0.00184849	0.0018789	0.00187898	0.00184708	0.00177984	0.00173261	0.00176804	0.00174967	0.00163179	0.0017332	0.00184438	0.0018092	0.00174697	0.00192593	0.00164673	0.00179726	0.00169758	0.00160901	0.00184708	0.00204247	0.00159346	0.00170916	0.00166633	0.00185363	0.00189963	0.00185363	0.00174187	0.00181228	0.00174386	0.00160129	0.00169913	0.00215575
ANKMY1	3.25981	2.48308	2.46515	3.68146	3.07211	2.72157	2.63648	3.76454	3.40722	3.30376	2.6325	3.61406	3.57848	3.76417	1.96018	3.09544	3.60368	3.12098	2.45836	3.0002	2.94156	2.63465	3.56681	3.18288	2.52878	3.40356	3.17638	2.96034	2.80308	2.80373	2.93823	2.49852	3.54829	3.15293	3.38079	3.41021	4.00877	1.94728	3.444	2.92125	2.82958	2.71973	3.55852	2.86648	3.03506	2.40802	3.45761	3.15464	3.02353
PSMB6	13.4339	16.6333	15.6549	13.479	17.3631	18.5165	15.9457	13.8374	13.5141	13.5386	15.4984	11.7661	13.6478	12.6348	14.9615	16.8098	14.927	15.8815	15.0096	15.7726	15.4743	17.3108	16.9752	17.3891	16.007	13.6739	18.1132	12.4865	14.0236	11.924	13.0825	13.6329	12.2505	13.3086	15.0392	17.5514	10.5379	16.5879	14.5463	17.84	14.3329	15.1443	14.1129	14.9103	15.1253	13.3278	15.3208	15.3949	10.4487
CIB4	0.04506	0.00199509	0.00198581	0.00159553	0.00191846	0.00181596	0.00178877	0.00152193	0.00163254	0.0016727	0.00183771	0.00173176	0.00170134	0.00181573	0.00173586	0.00239055	0.00184014	0.00184849	0.0018789	0.00187898	0.00184708	0.00177984	0.00173261	0.00176804	0.00174967	0.0852514	0.0017332	0.00184438	0.125412	0.00174697	0.00192593	0.00164673	0.00179726	0.00169758	0.00160901	0.00184708	0.00204247	0.0630026	0.179358	0.0642307	0.00185363	0.00189963	0.113598	0.00174187	0.00181228	0.0800089	0.0688489	0.0988567	0.00215575
AC027176.2	0.161039	0.147877	0.251092	0.106326	0.226611	0.00181596	0.158988	0.300754	0.185422	0.0721909	0.00183771	0.341799	0.259127	0.579034	0.222296	0.00239055	0.254029	0.277874	0.360057	0.249637	0.335107	0.169266	0.00173261	0.314121	0.216858	0.223155	0.0860247	0.188994	0.100753	0.0899083	0.496779	0.165215	0.152578	0.143774	0.287565	0.192784	0.00204247	0.0630026	0.189144	0.134581	0.307133	0.00189963	0.188325	0.160768	0.234643	0.15875	0.33547	0.00169913	0.185078
GUCY1A1	0.994716	0.700093	0.836548	1.36753	1.07066	0.761148	0.98322	1.49726	1.98544	0.897099	0.541317	1.57205	0.967642	1.06292	1.46764	0.442287	0.746504	0.978779	1.45389	2.30129	0.713898	1.26373	1.06433	0.794384	1.38463	0.910356	1.20387	0.730214	1.03065	0.392295	0.986472	1.07403	1.31114	0.651939	1.29927	0.953916	0.467588	2.82625	0.789733	1.04181	0.612912	1.06024	1.5851	0.864092	0.547952	1.55542	1.06773	0.948486	0.656533
AC009237.15	0.782659	0.00199509	0.397308	0.505859	0.487845	0.524368	0.660015	0.270139	0.399381	0.329262	0.00183771	0.314396	1.07749	0.904376	0.25494	0.856205	0.871101	0.314581	0.322071	0.617736	0.838578	0.491892	0.749541	0.276409	0.00174967	0.520215	0.133294	0.00184438	0.504633	0.269123	0.203836	0.880714	0.337202	0.238746	0.574271	0.569011	1.45474	0.398133	0.487367	0.2259	0.00185363	0.831375	0.609136	0.253542	0.477574	0.541571	0.787367	0.484722	0.764781
PRKG2	0.478849	0.495121	0.348861	0.404023	0.260033	0.883544	0.699148	1.17104	0.48942	0.373721	0.358901	0.641693	1.04575	0.3759	0.498047	0.23617	0.614634	0.770963	0.578784	0.579564	0.438977	0.668476	0.375406	0.411268	0.569666	0.670739	0.653721	0.57575	0.309767	0.460488	0.39572	0.596591	0.500826	0.670631	0.389071	0.0719257	0.267906	0.356425	0.487367	0.346425	0.612912	0.506385	0.285158	0.5668	0.234643	0.852016	0.611064	0.414328	0.295202
MESTP3	0.00155808	0.00199509	0.00198581	0.00159553	0.00191846	0.00181596	0.00178877	0.00152193	0.00163254	0.0016727	0.00183771	0.00173176	0.00170134	0.00181573	0.00173586	0.00239055	0.00184014	0.00184849	0.0018789	0.00187898	0.00184708	0.00177984	0.00173261	0.00176804	0.00174967	0.00163179	0.0017332	0.00184438	0.0018092	0.00174697	0.00192593	0.00164673	0.00179726	0.00169758	0.00160901	0.00184708	0.00204247	0.00159346	0.00170916	0.00166633	0.00185363	0.00189963	0.00185363	0.00174187	0.00181228	0.00174386	0.00160129	0.00169913	0.00215575
FBXO45	2.47334	3.11571	2.945	2.38973	3.01938	3.17005	2.75234	2.25852	2.21261	2.15255	2.51398	1.80797	4.10165	2.29259	2.43595	1.45772	2.64533	2.43686	3.05079	3.55148	2.8754	3.01669	2.63648	2.99679	2.54502	1.84572	2.59498	2.47672	2.59321	2.51398	2.1442	2.75732	2.07535	2.75562	2.44847	2.6368	2.69578	1.79869	2.1093	1.99295	3.1795	3.02046	2.09906	2.51521	3.05563	2.4451	1.95281	2.52453	2.78226
AC107421.1	0.00155808	0.00199509	0.00198581	0.00159553	0.00191846	0.00181596	0.00178877	0.00152193	0.00163254	0.0016727	0.00183771	0.00173176	0.00170134	0.00181573	0.00173586	0.00239055	0.00184014	0.00184849	0.0018789	0.00187898	0.00184708	0.00177984	0.00173261	0.00176804	0.00174967	0.00163179	0.0017332	0.00184438	0.0018092	0.00174697	0.00192593	0.00164673	0.00179726	0.00169758	0.00160901	0.00184708	0.00204247	0.00159346	0.00170916	0.00166633	0.00185363	0.00189963	0.00185363	0.00174187	0.00181228	0.00174386	0.00160129	0.00169913	0.00215575
AC098657.3	0.00155808	0.00199509	0.00198581	0.00159553	0.00191846	0.00181596	0.00178877	0.00152193	0.00163254	0.0016727	0.00183771	0.00173176	0.00170134	0.00181573	0.00173586	0.00239055	0.00184014	0.00184849	0.0018789	0.00187898	0.00184708	0.00177984	0.00173261	0.00176804	0.00174967	0.00163179	0.0017332	0.00184438	0.0018092	0.00174697	0.00192593	0.00164673	0.00179726	0.00169758	0.00160901	0.00184708	0.00204247	0.00159346	0.00170916	0.00166633	0.00185363	0.00189963	0.00185363	0.00174187	0.00181228	0.00174386	0.00160129	0.00169913	0.00215575
AMZ2	6.23404	7.50183	6.53029	9.23349	6.58403	6.72607	7.44562	7.53643	6.44297	7.40301	7.25473	8.73096	7.88579	6.43632	6.95504	6.89028	6.57075	7.25473	5.28428	5.68077	7.5899	5.62491	7.91345	6.77399	6.32116	7.37844	6.27178	7.0627	6.88497	5.69825	5.7138	8.20701	7.34706	7.85472	7.03821	5.87973	6.55666	7.43953	7.28726	6.45644	6.43632	6.60758	7.16288	7.09539	5.67103	6.85883	7.83777	6.81173	8.22997
AC021106.2	0.057608	0.00199509	0.00198581	0.0516592	0.141971	0.00181596	0.00178877	0.00152193	0.00163254	0.0016727	0.00183771	0.0870238	0.00170134	0.00181573	0.00173586	0.00239055	0.00184014	0.00184849	0.0018789	0.00187898	0.00184708	0.0998933	0.00173261	0.00176804	0.0902339	0.00163179	0.0017332	0.00184438	0.0018092	0.00174697	0.00192593	0.176373	0.00179726	0.00169758	0.00160901	0.00184708	0.00204247	0.00159346	0.00170916	0.0752022	0.00185363	0.00189963	0.00185363	0.00174187	0.00181228	0.00174386	0.0489886	0.00169913	0.00215575
AC066612.1	0.00155808	0.00199509	0.00198581	0.00159553	0.00191846	0.00181596	0.00178877	0.00152193	0.00163254	0.0016727	0.00183771	0.123026	0.00170134	0.00181573	0.00173586	0.00239055	0.00184014	0.00184849	0.0018789	0.00187898	0.303094	0.00177984	0.00173261	0.00176804	0.00174967	0.00163179	0.110166	0.00184438	0.0018092	0.00174697	0.00192593	0.00164673	0.118392	0.00169758	0.00160901	0.00184708	0.00204247	0.117813	0.00170916	0.185638	0.00185363	0.00189963	0.00185363	0.00174187	0.00181228	0.00174386	0.00160129	0.00169913	0.00215575
AC116612.1	0.00155808	0.00199509	0.00198581	0.00159553	0.00191846	0.00181596	0.00178877	0.00152193	0.00163254	0.0016727	0.00183771	0.00173176	0.00170134	0.00181573	0.00173586	0.00239055	0.00184014	0.00184849	0.0018789	0.00187898	0.00184708	0.00177984	0.00173261	0.00176804	0.00174967	0.00163179	0.0017332	0.00184438	0.0018092	0.00174697	0.00192593	0.00164673	0.00179726	0.00169758	0.00160901	0.00184708	0.00204247	0.00159346	0.00170916	0.00166633	0.00185363	0.00189963	0.00185363	0.00174187	0.00181228	0.00174386	0.00160129	0.00169913	0.00215575
TMEM52	1.05135	0.734644	1.59964	0.747818	1.40136	1.11813	1.08927	1.31852	1.37917	0.647546	1.51595	0.644924	0.522533	0.858755	1.12365	4.35276	1.20254	1.02367	1.47799	0.925239	0.947881	1.34059	1.66361	1.08462	0.476886	0.443642	0.788437	0.853614	1.20972	0.639998	1.36036	0.887509	1.58594	1.4328	1.03567	1.13701	1.4401	0.898928	1.80146	0.687076	0.933748	0.971353	1.01824	0.826981	1.06136	1.12068	0.446338	1.79232	0.92735
RPS2P24	0.00155808	0.00199509	0.00198581	0.00159553	0.00191846	0.00181596	0.00178877	0.00152193	0.00163254	0.0016727	0.00183771	0.00173176	0.00170134	0.00181573	0.00173586	0.00239055	0.00184014	0.00184849	0.0018789	0.00187898	0.00184708	0.00177984	0.00173261	0.00176804	0.00174967	0.00163179	0.0017332	0.00184438	0.0018092	0.00174697	0.00192593	0.00164673	0.00179726	0.00169758	0.00160901	0.00184708	0.00204247	0.00159346	0.00170916	0.00166633	0.00185363	0.00189963	0.00185363	0.00174187	0.00181228	0.00174386	0.00160129	0.00169913	0.00215575
RNA5SP177	0.00155808	0.00199509	0.00198581	0.00159553	0.00191846	0.00181596	0.00178877	0.00152193	0.00163254	0.0016727	0.00183771	0.00173176	0.00170134	0.00181573	0.00173586	0.00239055	0.00184014	0.00184849	0.0018789	0.00187898	0.00184708	0.00177984	0.00173261	0.00176804	0.00174967	0.00163179	0.0017332	0.00184438	0.0018092	0.00174697	0.00192593	0.00164673	0.00179726	0.00169758	0.00160901	0.00184708	0.00204247	0.00159346	0.00170916	0.00166633	0.00185363	0.00189963	0.00185363	0.00174187	0.00181228	0.00174386	0.00160129	0.00169913	0.00215575
HLA-DRB1	4.82044	7.33675	6.8735	10.0449	6.38248	7.93773	10.3297	26.8991	10.6366	7.79457	6.43254	5.95344	8.18828	5.22653	14.6997	27.7911	6.19014	6.51402	10.3181	5.8318	8.93898	6.43729	7.00386	5.17248	9.75225	9.82076	6.53916	6.49333	5.22963	7.93069	9.91745	9.5499	12.0222	7.61044	23.936	12.6895	2.34696	10.4814	7.86223	32.375	5.36537	7.71805	8.40348	8.13276	5.89148	8.23905	10.6178	5.63324	4.68634
AC092675.2	0.00155808	0.00199509	0.00198581	0.00159553	0.00191846	0.00181596	0.00178877	0.00152193	0.00163254	0.0016727	0.00183771	0.123026	0.00170134	0.00181573	0.00173586	0.00239055	0.00184014	0.00184849	0.0018789	0.00187898	0.00184708	0.00177984	0.00173261	0.00176804	0.00174967	0.00163179	0.0017332	0.00184438	0.0018092	0.00174697	0.00192593	0.00164673	0.00179726	0.00169758	0.00160901	0.00184708	0.00204247	0.00159346	0.00170916	0.00166633	0.00185363	0.00189963	0.00185363	0.00174187	0.00181228	0.00174386	0.00160129	0.00169913	0.00215575
LNCPRESS1	0.00155808	0.00199509	0.00198581	0.00159553	0.00191846	0.00181596	0.0831084	0.00152193	0.00163254	0.0016727	0.00183771	0.00173176	0.00170134	0.00181573	0.00173586	0.00239055	0.00184014	0.00184849	0.0018789	0.00187898	0.00184708	0.00177984	0.00173261	0.00176804	0.00174967	0.00163179	0.0017332	0.00184438	0.0018092	0.00174697	0.00192593	0.00164673	0.00179726	0.00169758	0.00160901	0.00184708	0.00204247	0.00159346	0.00170916	0.00166633	0.00185363	0.00189963	0.00185363	0.00174187	0.00181228	0.00174386	0.00160129	0.00169913	0.00215575
AC025031.5	0.057608	0.00199509	0.0859025	0.0220814	0.0630461	0.00181596	0.068345	0.00152193	0.0335607	0.0016727	0.00183771	0.0787281	0.00170134	0.00181573	0.0338029	0.00239055	0.00184014	0.0489385	0.0532712	0.0549988	0.0960766	0.0387981	0.00173261	0.0377371	0.0369133	0.0398688	0.0630519	0.0755858	0.0635201	0.0618709	0.0736082	0.176373	0.0403042	0.0757696	0.0235621	0.00184708	0.089185	0.0220886	0.0308073	0.0420716	0.00185363	0.0846173	0.0570992	0.0356406	0.0476843	0.0342967	0.0688489	0.049492	0.109684
AC021035.1	0.00155808	0.00199509	0.00198581	0.00159553	0.00191846	0.00181596	0.00178877	0.00152193	0.00163254	0.0016727	0.00183771	0.00173176	0.00170134	0.00181573	0.00173586	0.00239055	0.00184014	0.00184849	0.0018789	0.00187898	0.00184708	0.00177984	0.00173261	0.00176804	0.00174967	0.00163179	0.0017332	0.00184438	0.0018092	0.00174697	0.00192593	0.00164673	0.00179726	0.00169758	0.00160901	0.00184708	0.00204247	0.00159346	0.00170916	0.00166633	0.00185363	0.00189963	0.00185363	0.00174187	0.00181228	0.00174386	0.00160129	0.00169913	0.00215575
AL512504.1	0.04506	0.147877	0.145236	0.188005	0.00191846	0.00181596	0.00178877	0.152049	0.226328	0.0721909	0.00183771	0.139337	0.00170134	0.174501	0.0883809	0.00239055	0.00184014	0.00184849	0.186438	0.00187898	0.00184708	0.169266	0.140745	0.156991	0.00174967	0.167273	0.074289	0.00184438	0.100753	0.0899083	0.622705	0.0618615	0.0836434	0.143774	0.238113	0.00184708	1.12332	0.0630026	0.179358	0.0642307	0.00185363	0.00189963	0.00185363	0.00174187	0.152736	0.315361	0.00160129	0.124187	0.00215575
AC005828.7	0.00155808	0.342229	0.00198581	0.00159553	0.00191846	0.00181596	0.00178877	0.0773038	0.100272	0.0016727	0.00183771	0.00173176	0.00170134	0.00181573	0.00173586	0.00239055	0.00184014	0.00184849	0.0018789	0.00187898	0.00184708	0.00177984	0.00173261	0.00176804	0.00174967	0.00163179	0.0017332	0.00184438	0.0018092	0.00174697	0.00192593	0.00164673	0.00179726	0.00169758	0.146976	0.00184708	0.00204247	0.00159346	0.00170916	0.00166633	0.00185363	0.00189963	0.00185363	0.00174187	0.00181228	0.00174386	0.00160129	0.00169913	0.00215575
GCNT4	0.655117	1.14988	0.827096	0.391345	0.860898	0.325767	0.684183	0.631304	0.779787	0.609136	0.79218	0.403206	0.720916	1.09373	0.556602	3.08043	0.733028	0.864092	1.2628	0.962618	0.913174	0.73816	0.662406	1.26223	0.733195	0.705485	0.85915	0.904833	1.00435	0.690997	0.645493	0.952693	0.543061	0.97446	0.461438	0.863312	1.36226	0.72373	0.771656	0.355948	0.885882	0.940608	0.553791	0.622216	0.683664	0.865429	0.75074	0.892972	1.4195
EFCAB1	0.747582	0.410535	0.655243	1.16431	0.321374	0.547408	0.47052	1.09256	1.38831	0.933051	0.26544	0.416379	0.309219	0.954154	0.331256	0.409253	0.636652	0.613097	0.513491	0.28859	0.258967	0.638073	0.470054	0.434641	0.297703	0.490289	0.402149	1.00352	0.420685	0.295107	0.344089	1.11626	0.363597	0.837262	0.708282	0.432684	0.63369	0.805343	0.543156	0.145835	0.373902	0.3314	0.577539	0.432093	0.578784	1.00858	0.561027	0.764239	0.822142
RPL32P33	0.00155808	0.00199509	0.00198581	0.00159553	0.00191846	0.00181596	0.00178877	0.00152193	0.00163254	0.0016727	0.26544	0.00173176	0.00170134	0.00181573	0.00173586	0.00239055	0.00184014	0.00184849	0.0018789	0.00187898	0.00184708	0.00177984	0.00173261	0.211168	0.00174967	0.00163179	0.0017332	0.00184438	0.0018092	0.00174697	0.299437	0.00164673	0.00179726	0.00169758	0.00160901	0.00184708	0.31791	0.00159346	0.00170916	0.00166633	0.00185363	0.286998	0.00185363	0.00174187	0.00181228	0.00174386	0.00160129	0.00169913	0.00215575
AC012506.3	0.00155808	0.00199509	0.00198581	0.00159553	0.00191846	0.00181596	0.00178877	0.00152193	0.00163254	0.0016727	0.00183771	0.00173176	0.00170134	0.00181573	0.00173586	0.00239055	0.00184014	0.00184849	0.0018789	0.00187898	0.00184708	0.00177984	0.00173261	0.00176804	0.00174967	0.00163179	0.0017332	0.00184438	0.0018092	0.00174697	0.00192593	0.00164673	0.00179726	0.00169758	0.00160901	0.00184708	0.00204247	0.00159346	0.00170916	0.00166633	0.00185363	0.00189963	0.00185363	0.00174187	0.00181228	0.00174386	0.00160129	0.00169913	0.00215575
KLK8	11.7756	16.5026	12.0045	10.5981	20.3063	27.8893	10.6656	16.1459	15.0565	21.2888	16.9364	14.5003	19.6737	16.4606	19.3833	0.00239055	19.8189	14.2616	14.9927	22.0325	23.6146	15.7335	14.216	21.0042	33.4051	16.3903	21.2309	10.0909	9.57161	17.2892	9.78146	12.1634	7.33424	17.9549	10.2995	18.4837	12.6451	5.38335	14.7709	9.39239	23.8696	12.1434	12.4102	19.5544	20.5392	5.54324	19.6349	16.2782	5.9707
RN7SL541P	0.266664	0.00199509	0.00198581	0.00159553	0.00191846	0.00181596	0.00178877	0.00152193	0.00163254	0.0016727	0.00183771	0.00173176	0.00170134	0.00181573	0.00173586	0.00239055	0.00184014	0.00184849	0.0018789	0.00187898	0.00184708	0.00177984	0.00173261	0.00176804	0.00174967	0.00163179	0.0017332	0.00184438	0.0018092	0.00174697	0.00192593	0.00164673	0.00179726	0.00169758	0.00160901	0.00184708	0.00204247	0.00159346	0.00170916	0.00166633	0.00185363	0.00189963	0.00185363	0.00174187	0.00181228	0.00174386	0.00160129	0.00169913	0.00215575
AL122016.1	0.00155808	0.00199509	0.00198581	0.00159553	0.00191846	0.00181596	0.00178877	0.00152193	0.00163254	0.0016727	0.00183771	0.00173176	0.00170134	0.00181573	0.00173586	0.00239055	0.00184014	0.00184849	0.0018789	0.00187898	0.00184708	0.00177984	0.00173261	0.00176804	0.00174967	0.00163179	0.0017332	0.00184438	0.0018092	0.00174697	0.00192593	0.00164673	0.00179726	0.00169758	0.00160901	0.00184708	0.00204247	0.00159346	0.00170916	0.00166633	0.00185363	0.00189963	0.00185363	0.00174187	0.00181228	0.00174386	0.00160129	0.00169913	0.00215575
AL136146.1	0.00155808	0.00199509	0.00198581	0.00159553	0.00191846	0.00181596	0.00178877	0.0214771	0.00163254	0.0016727	0.00183771	0.00173176	0.0505663	0.0548974	0.00173586	0.00239055	0.0563078	0.00184849	0.0018789	0.0672418	0.00184708	0.00177984	0.00173261	0.0475719	0.0478636	0.00163179	0.0017332	0.00184438	0.0018092	0.0477842	0.00192593	0.00164673	0.00179726	0.0384068	0.00160901	0.00184708	0.00204247	0.00159346	0.00170916	0.00166633	0.00185363	0.00189963	0.00185363	0.00174187	0.00181228	0.00174386	0.00160129	0.0384068	0.00215575
MTF2	2.14706	2.56162	2.48983	2.86325	2.96669	2.68277	2.66201	3.49194	3.0132	2.83194	2.55637	2.759	3.04445	2.85342	2.83498	1.9147	2.7346	2.52561	4.2484	2.25737	2.97766	2.71676	2.95223	2.44811	2.45373	3.08215	2.57751	2.56502	2.46664	2.86262	3.7078	2.89761	2.48734	2.83926	2.91191	2.54001	2.64943	2.30558	2.95831	2.54371	2.42339	2.43714	3.08639	2.37773	2.47854	3.32841	2.72799	3.44655	2.51428
HSPE1-MOB4	3.74051	1.88802	4.1583	1.94838	4.40533	3.44883	4.02418	1.25503	1.31593	1.97761	3.5283	0.949516	3.13479	2.45932	3.60715	0.879728	0.999532	3.0615	3.33543	3.86445	3.33884	3.20613	2.18004	3.88784	4.42488	2.59528	3.49772	3.53562	2.30913	3.00525	2.30613	2.62406	0.300777	3.7027	1.01026	3.32167	0.00204247	2.3814	1.75734	2.40834	3.85449	3.60715	0.00185363	3.28268	2.93147	2.07337	1.76982	0.933267	1.49233
ITFG2-AS1	0.00155808	0.00199509	0.00198581	0.00159553	0.00191846	0.00181596	0.00178877	0.515514	0.00163254	0.0016727	0.00183771	0.00173176	0.553996	0.00181573	0.00173586	0.00239055	1.32659	0.00184849	0.0018789	0.00187898	0.00184708	0.00177984	0.00173261	0.00176804	0.00174967	0.00163179	0.0017332	0.00184438	0.0018092	0.00174697	0.00192593	0.00164673	0.00179726	0.00169758	0.00160901	0.00184708	0.00204247	0.00159346	0.00170916	0.00166633	0.00185363	0.00189963	0.00185363	0.00174187	0.00181228	0.00174386	0.00160129	0.00169913	0.00215575
AC011611.5	0.148821	0.238844	0.321078	0.505859	0.226611	0.133047	0.323693	1.29218	0.625681	0.170686	0.161264	0.123026	0.427764	0.156129	0.25494	0.00239055	0.461937	0.631927	1.10865	0.588568	0.258967	0.280205	0.495968	0.378143	0.466787	0.114786	0.357674	0.4182	0.449179	0.631672	1.32703	0.421071	0.142018	0.670631	0.667397	0.512517	0.216201	0.00159346	0.320233	0.586053	0.151054	0.00189963	0.623732	0.00174187	0.234643	0.934338	0.55039	0.99819	0.00215575
RBM15B	3.97481	4.20499	4.62497	3.62114	4.42443	4.11967	4.08974	2.93535	3.21425	3.26703	4.30998	3.59893	4.06433	3.39341	3.80416	4.33334	4.15136	4.21583	3.20081	4.60633	3.73599	4.43828	3.90208	3.98329	4.05675	3.34761	3.89658	4.16259	3.98554	4.29131	2.74491	3.97663	3.82326	3.87646	4.09355	4.29392	3.46607	3.6924	3.67306	4.39989	4.61361	4.21366	4.48282	4.24361	4.73502	2.82051	3.61194	3.60871	3.85531
NOBOX	0.00155808	0.00199509	0.00198581	0.00159553	0.00191846	0.00181596	0.00178877	0.00152193	0.00163254	0.0016727	0.00183771	0.00173176	0.00170134	0.00181573	0.00173586	0.00239055	0.00184014	0.00184849	0.0018789	0.00187898	0.00184708	0.00177984	0.00173261	0.00176804	0.00174967	0.00163179	0.0017332	0.00184438	0.0018092	0.00174697	0.00192593	0.00164673	0.00179726	0.00169758	0.00160901	0.00184708	0.089185	0.00159346	0.00170916	0.00166633	0.00185363	0.00189963	0.00185363	0.00174187	0.00181228	0.00174386	0.00160129	0.00169913	0.00215575
AL390778.1	0.00155808	0.00199509	0.00198581	0.00159553	0.00191846	0.00181596	0.00178877	0.00152193	0.00163254	0.0016727	0.00183771	0.00173176	0.00170134	0.00181573	0.00173586	0.00239055	0.00184014	0.00184849	0.0018789	0.00187898	0.00184708	0.00177984	0.00173261	0.00176804	0.00174967	0.00163179	0.0017332	0.00184438	0.0018092	0.00174697	0.00192593	0.00164673	0.00179726	0.00169758	0.00160901	0.00184708	0.00204247	0.00159346	0.00170916	0.00166633	0.00185363	0.00189963	0.00185363	0.00174187	0.00181228	0.00174386	0.00160129	0.00169913	0.00215575
KRT18P61	0.00155808	0.00199509	0.00198581	0.0336438	0.00191846	0.00181596	0.00178877	0.00152193	0.0335607	0.0016727	0.00183771	0.00173176	0.00170134	0.00181573	0.00173586	0.00239055	0.00184014	0.00184849	0.0018789	0.0818921	0.0724265	0.00177984	0.00173261	0.00176804	0.00174967	0.00163179	0.0017332	0.00184438	0.0018092	0.0618709	0.00192593	0.00164673	0.00179726	0.00169758	0.00160901	0.00184708	0.00204247	0.00159346	0.00170916	0.00166633	0.0829267	0.00189963	0.0691426	0.00174187	0.00181228	0.0499831	0.00160129	0.00169913	0.136027
AL512326.3	0.00155808	0.00199509	0.00198581	0.00159553	0.00191846	0.00181596	0.00178877	0.00152193	0.00163254	0.0016727	0.00183771	0.00173176	0.00170134	0.00181573	0.00173586	0.00239055	0.00184014	0.00184849	0.0018789	0.00187898	0.00184708	0.00177984	0.00173261	0.00176804	0.00174967	0.00163179	0.0017332	0.00184438	0.0018092	0.00174697	0.00192593	0.00164673	0.00179726	0.00169758	0.00160901	0.00184708	0.00204247	0.00159346	0.00170916	0.00166633	0.00185363	0.00189963	0.00185363	0.00174187	0.00181228	0.00174386	0.00160129	0.00169913	0.00215575
LINC02126	0.00155808	0.00199509	0.00198581	0.00159553	0.00191846	0.00181596	0.00178877	0.0462388	0.00163254	0.0016727	0.00183771	0.00173176	0.00170134	0.1005	0.00173586	0.00239055	0.00184014	0.00184849	0.0018789	0.00187898	0.00184708	0.00177984	0.00173261	0.00176804	0.00174967	0.00163179	0.0017332	0.00184438	0.100753	0.00174697	0.00192593	0.00164673	0.00179726	0.00169758	0.00160901	0.368474	0.00204247	0.00159346	0.0793382	0.00166633	0.00185363	0.00189963	0.00185363	0.00174187	0.00181228	0.00174386	0.00160129	0.0739454	0.00215575
IGLJCOR18	0.00155808	0.00199509	0.00198581	0.00159553	0.00191846	0.00181596	0.00178877	0.00152193	0.00163254	0.0016727	0.00183771	0.00173176	0.00170134	0.00181573	0.00173586	0.00239055	0.00184014	0.00184849	0.0018789	0.00187898	0.00184708	0.00177984	0.00173261	0.00176804	0.00174967	0.00163179	0.0017332	0.00184438	0.0018092	0.00174697	0.00192593	0.00164673	0.00179726	0.00169758	0.00160901	0.00184708	0.00204247	0.00159346	0.00170916	0.00166633	0.00185363	0.00189963	0.00185363	0.00174187	0.00181228	0.00174386	0.00160129	0.00169913	0.00215575
AL136981.1	0.0210665	0.00199509	0.00198581	0.00159553	0.00191846	0.053342	0.00178877	0.00152193	0.00163254	0.0016727	0.179935	0.00173176	0.00170134	0.00181573	0.00173586	0.00239055	0.00184014	0.00184849	0.0018789	0.0672418	0.00184708	0.00177984	0.00173261	0.00176804	0.00174967	0.00163179	0.0017332	0.00184438	0.0018092	0.0364334	0.00192593	0.0261878	0.00179726	0.00169758	0.00160901	0.00184708	0.00204247	0.0362745	0.00170916	0.0329153	0.00185363	0.00189963	0.00185363	0.00174187	0.00181228	0.00174386	0.00160129	0.00169913	0.00215575
AL135937.1	0.00155808	0.00199509	0.00198581	0.0516592	0.141971	0.00181596	0.097321	0.108677	0.00163254	0.0016727	0.111324	0.00173176	0.075327	0.00181573	0.00173586	0.00239055	0.00184014	0.110203	0.116782	0.00187898	0.202017	0.00177984	0.086686	0.00176804	0.00174967	0.278394	0.0017332	0.115841	0.0018092	0.00174697	0.00192593	0.0618615	0.0953049	0.00169758	0.00160901	0.00184708	0.00204247	0.0630026	0.0793382	0.00166633	0.00185363	0.00189963	0.113598	0.00174187	0.108934	0.090655	0.1462	0.135572	0.185078
PCGF7P	0.0714717	0.121672	0.116105	0.0336438	0.226611	0.00181596	0.111766	0.0305764	0.00163254	0.170686	0.142693	0.00173176	0.00170134	0.0728806	0.153286	0.00239055	0.0783755	0.00184849	0.0018789	0.0818921	0.0844215	0.00177984	0.10706	0.00176804	0.0604622	0.0757653	0.0630519	0.188994	0.0756519	0.117955	0.00192593	0.0473941	0.00179726	0.0497237	0.0308648	0.00184708	0.123074	0.0362745	0.0576953	0.0525721	0.0829267	0.00189963	0.0806267	0.00174187	0.253794	0.0596963	0.0891621	0.00169913	0.00215575
AL031009.1	0.29749	0.290747	0.348861	0.115558	0.393004	0.348861	0.33572	0.0655351	0.185422	0.320362	0.384888	0.200087	0.522533	0.232363	0.25494	0.00239055	0.273371	0.428093	0.255559	0.221316	0.270045	0.314886	0.273658	0.211168	0.13485	0.263019	0.383726	0.45254	0.152049	0.367218	0.328846	0.393004	0.320109	0.433711	0.31815	0.445302	0.485143	0.129957	0.337643	0.236069	0.489558	0.506385	0.347249	0.289652	0.333175	0.297703	0.48026	0.280324	0.333699
AC008638.2	0.00155808	0.00199509	0.00198581	0.00159553	0.00191846	0.00181596	0.00178877	0.00152193	0.00163254	0.0016727	0.00183771	0.00173176	0.00170134	0.00181573	0.00173586	0.00239055	0.00184014	0.00184849	0.0018789	0.00187898	0.00184708	0.00177984	0.00173261	0.102215	0.00174967	0.00163179	0.0017332	0.00184438	0.0018092	0.00174697	0.00192593	0.00164673	0.00179726	0.00169758	0.00160901	0.00184708	0.00204247	0.00159346	0.00170916	0.00166633	0.00185363	0.00189963	0.00185363	0.00174187	0.00181228	0.00174386	0.00160129	0.00169913	0.00215575
VN1R53P	0.00155808	0.00199509	0.00198581	0.00159553	0.00191846	0.00181596	0.00178877	0.00152193	0.00163254	0.0016727	0.00183771	0.00173176	0.00170134	0.00181573	0.00173586	0.00239055	0.00184014	0.00184849	0.0018789	0.00187898	0.00184708	0.00177984	0.00173261	0.00176804	0.00174967	0.00163179	0.0017332	0.00184438	0.0018092	0.00174697	0.00192593	0.00164673	0.00179726	0.00169758	0.00160901	0.00184708	0.00204247	0.00159346	0.00170916	0.00166633	0.00185363	0.00189963	0.00185363	0.00174187	0.00181228	0.00174386	0.00160129	0.00169913	0.00215575
AF241726.2	0.00155808	0.00199509	0.00198581	0.00159553	0.00191846	0.00181596	0.00178877	0.00152193	0.00163254	0.0016727	0.00183771	0.00173176	0.00170134	0.00181573	0.00173586	0.00239055	0.00184014	0.00184849	0.0018789	0.00187898	0.00184708	0.00177984	0.00173261	0.00176804	0.00174967	0.00163179	0.0017332	0.00184438	0.0018092	0.00174697	0.00192593	0.00164673	0.00179726	0.00169758	0.00160901	0.00184708	0.00204247	0.00159346	0.00170916	0.00166633	0.00185363	0.00189963	0.00185363	0.00174187	0.00181228	0.00174386	0.00160129	0.00169913	0.00215575
RPL31P53	0.00155808	0.00199509	0.00198581	0.00159553	0.00191846	0.00181596	0.00178877	0.00152193	0.00163254	0.0016727	0.00183771	0.00173176	0.00170134	0.00181573	0.00173586	0.00239055	0.00184014	0.00184849	0.0018789	0.00187898	0.00184708	0.00177984	0.00173261	0.00176804	0.00174967	0.00163179	0.0017332	0.00184438	0.0018092	0.00174697	0.00192593	0.00164673	0.00179726	0.00169758	0.00160901	0.00184708	0.00204247	0.00159346	0.00170916	0.00166633	0.00185363	0.00189963	0.00185363	0.00174187	0.00181228	0.00174386	0.00160129	0.00169913	0.00215575
OR52E1	0.00155808	0.00199509	0.00198581	0.00159553	0.00191846	0.00181596	0.00178877	0.00152193	0.00163254	0.0016727	0.00183771	0.00173176	0.00170134	0.00181573	0.00173586	0.00239055	0.00184014	0.00184849	0.0018789	0.00187898	0.00184708	0.00177984	0.00173261	0.00176804	0.00174967	0.00163179	0.0017332	0.00184438	0.0018092	0.00174697	0.00192593	0.00164673	0.00179726	0.00169758	0.00160901	0.00184708	0.00204247	0.00159346	0.00170916	0.00166633	0.00185363	0.00189963	0.00185363	0.00174187	0.00181228	0.00174386	0.00160129	0.00169913	0.00215575
AC009690.1	0.755638	0.600961	0.687945	0.545105	0.141971	0.299873	0.500047	0.495823	0.48942	0.393983	0.372687	0.530233	0.530014	0.585511	0.661957	0.317806	0.372123	0.550024	0.548632	0.150868	0.14055	0.434518	0.24897	0.484112	0.507771	0.557055	0.515353	0.429763	0.476162	0.524561	0.286374	0.305673	0.519757	0.453821	0.581035	0.347387	0.183316	0.486625	0.434331	0.381688	0.388749	0.301447	0.209011	0.344376	0.366798	0.384048	0.671872	0.440462	0.454692
AC006064.1	0.00155808	0.00199509	0.00198581	0.00159553	0.00191846	0.263497	0.00178877	0.00152193	0.185422	0.0016727	0.00183771	0.113778	0.00170134	0.136518	0.126868	0.00239055	0.00184014	0.00184849	0.0018789	0.00187898	0.00184708	0.126253	0.300635	0.129647	0.00174967	0.0852514	0.0017332	0.00184438	0.0018092	0.00174697	0.17665	0.00164673	0.00179726	0.00169758	0.00160901	0.00184708	0.31791	0.00159346	0.110967	0.00166633	0.17004	0.166355	0.00185363	0.115549	0.00181228	0.216075	0.1462	0.00169913	0.00215575
RNU6-391P	0.00155808	0.00199509	0.00198581	0.00159553	0.00191846	0.00181596	0.00178877	0.00152193	0.00163254	0.0016727	0.00183771	0.00173176	0.00170134	0.00181573	0.00173586	0.00239055	0.00184014	0.00184849	0.0018789	0.00187898	0.00184708	0.00177984	0.00173261	0.00176804	0.00174967	0.00163179	0.0017332	0.00184438	0.0018092	0.00174697	0.00192593	0.00164673	0.00179726	0.00169758	0.00160901	0.00184708	0.00204247	0.00159346	0.00170916	0.00166633	0.00185363	0.00189963	0.00185363	0.00174187	0.00181228	0.00174386	0.00160129	0.00169913	0.00215575
ATP2A1	1.2574	0.788297	1.08947	1.23442	0.844011	0.547408	0.765103	0.670918	1.35073	0.976696	0.637597	0.738269	1.09833	1.66163	1.325	0.879728	1.15278	0.700508	0.831496	0.354675	0.98287	1.11156	1.50224	0.770356	0.836938	0.758977	0.983058	0.877876	0.787633	0.81966	1.22102	0.978061	1.49069	1.0482	1.42529	0.621215	2.58714	0.465757	1.04363	0.934479	0.789733	0.483354	1.46017	0.455184	0.757075	0.511862	0.83116	0.927743	0.499785
IGKV1OR22-5	0.00155808	0.00199509	0.00198581	0.00159553	0.00191846	0.00181596	0.00178877	0.00152193	0.00163254	0.0016727	0.00183771	0.00173176	0.00170134	0.00181573	0.00173586	0.00239055	0.00184014	0.00184849	0.0018789	0.00187898	0.00184708	0.00177984	0.00173261	0.00176804	0.00174967	0.00163179	0.0017332	0.00184438	0.0018092	0.00174697	0.00192593	0.00164673	0.00179726	0.00169758	0.00160901	0.00184708	0.00204247	0.00159346	0.00170916	0.00166633	0.00185363	0.00189963	0.00185363	0.00174187	0.00181228	0.00174386	0.00160129	0.00169913	0.00215575
CALHM1	0.0210665	0.00199509	0.0729071	0.0220814	0.00191846	0.00181596	0.00178877	0.0214771	0.0236554	0.0016727	0.00183771	0.0525887	0.0308575	0.00181573	0.0338029	0.00239055	0.0474505	0.00184849	0.0018789	0.0549988	0.00184708	0.0387981	0.0324478	0.0475719	0.0478636	0.00163179	0.0017332	0.0491223	0.0018092	0.0364334	0.0628703	0.0261878	0.00179726	0.00169758	0.0308648	0.00184708	0.00204247	0.0490762	0.0471376	0.0420716	0.0511855	0.0578779	0.00185363	0.00174187	0.0476843	0.00174386	0.0223752	0.049492	0.00215575
ZNF880	2.25682	2.05529	2.45595	2.2851	2.095	1.58752	2.35646	3.11326	2.4937	2.61242	2.67749	2.46051	1.88557	2.39894	2.82243	2.56067	3.02963	2.32354	2.53824	1.85356	1.8597	1.98445	1.47024	2.54371	2.16586	1.86552	2.44447	2.77311	2.9687	2.50057	2.33339	2.83428	1.21748	2.53301	2.20943	1.98681	2.84947	2.42947	1.84109	1.54616	2.28326	2.09034	2.56131	2.34998	1.82798	2.70378	2.25314	2.56502	1.616
NCAPG	1.5222	2.26263	1.5095	2.09096	2.64292	3.8121	3.07449	1.01864	1.75163	2.03589	2.50267	2.22482	2.67969	1.73569	2.36792	1.33553	2.5825	2.72516	1.43502	1.8377	3.86317	2.28798	5.01106	2.01342	2.77276	1.92181	2.09034	2.31591	2.14937	2.24667	2.35031	2.10348	1.59454	2.75562	2.11157	1.64869	1.45474	2.3168	2.72388	2.1013	0.998986	2.27816	2.96228	1.9686	2.2493	2.36156	2.52111	2.50464	0.755881
AC007253.1	0.00155808	0.00199509	0.00198581	0.00159553	0.00191846	0.00181596	0.00178877	0.00152193	0.0494339	0.0016727	0.0962466	0.00173176	0.00170134	0.00181573	0.00173586	0.00239055	0.00184014	0.00184849	0.0018789	0.00187898	0.00184708	0.00177984	0.00173261	0.00176804	0.00174967	0.00163179	0.0017332	0.00184438	0.0018092	0.00174697	0.00192593	0.00164673	0.00179726	0.00169758	0.00160901	0.00184708	0.00204247	0.00159346	0.00170916	0.00166633	0.00185363	0.00189963	0.00185363	0.00174187	0.00181228	0.00174386	0.00160129	0.00169913	0.00215575
IGHV5-78	0.00155808	0.00199509	0.00198581	0.424267	0.00191846	0.00181596	0.788945	0.00152193	0.00163254	0.320362	0.448025	0.00173176	0.479741	0.00181573	0.00173586	0.00239055	0.393063	0.395183	0.0018789	0.394179	0.753227	0.338529	0.00173261	0.00176804	0.00174967	0.00163179	0.0017332	0.372849	0.382609	0.00174697	0.00192593	0.00164673	0.328665	0.00169758	0.00160901	0.00184708	0.00204247	0.00159346	0.00170916	0.517613	0.43533	0.00189963	0.00185363	0.00174187	0.00181228	0.00174386	0.229843	0.00169913	0.00215575
SETP14	0.700886	0.583576	0.644806	0.556943	0.766628	0.512877	0.744915	0.484112	0.249722	0.266966	0.986135	0.0700248	0.75677	0.510084	0.58516	0.285608	0.533207	0.23972	0.255559	0.445857	0.838578	1.04955	0.290816	0.211168	0.259337	0.316201	0.506015	0.833836	0.0876185	0.471851	0.567953	0.840386	0.500826	0.651939	0.701843	0.245064	0.206271	0.294255	0.487367	0.302318	0.977071	0.53919	0.570485	0.518016	0.657838	0.137013	0.440063	0.328951	0.346026
CLPSL2	0.00155808	0.00199509	0.00198581	0.00159553	0.00191846	0.00181596	0.00178877	0.00152193	0.00163254	0.0016727	0.00183771	0.00173176	0.00170134	0.00181573	0.00173586	0.442287	0.00184014	0.00184849	0.0018789	0.00187898	0.00184708	0.00177984	0.00173261	0.00176804	0.00174967	0.00163179	0.0017332	0.00184438	0.0018092	0.00174697	0.00192593	0.00164673	0.00179726	0.00169758	0.00160901	0.00184708	0.00204247	0.00159346	0.00170916	0.00166633	0.00185363	0.00189963	0.00185363	0.00174187	0.00181228	0.00174386	0.00160129	0.00169913	0.00215575
AL451105.1	0.00155808	0.00199509	0.00198581	0.00159553	0.00191846	0.00181596	0.00178877	0.00152193	0.00163254	0.0016727	0.00183771	0.00173176	0.00170134	0.00181573	0.00173586	0.00239055	0.00184014	0.00184849	0.0018789	0.00187898	0.00184708	0.00177984	0.00173261	0.925239	0.00174967	0.00163179	0.0017332	0.00184438	0.0018092	0.00174697	0.00192593	0.00164673	0.00179726	0.00169758	0.00160901	0.00184708	0.00204247	0.00159346	0.00170916	0.00166633	0.00185363	0.00189963	0.00185363	0.00174187	0.00181228	0.00174386	0.00160129	0.00169913	0.00215575
MELTF	1.53129	1.43136	1.62248	2.02253	1.5994	1.77874	1.46793	4.83487	2.34549	1.55677	1.47673	2.18029	1.56062	2.28142	1.50579	1.62546	1.96157	1.89559	1.82955	1.34294	1.80177	1.43064	2.32986	2.10376	1.80205	1.84976	1.60808	1.39527	2.37565	1.32123	1.94592	1.36795	2.07535	1.58332	1.9751	1.31553	2.43193	2.3814	1.98366	1.84926	1.25938	1.58687	2.48828	1.49437	1.54643	1.55542	1.8513	1.69608	1.50841
ZNF736P9Y	0.00155808	0.00199509	0.00198581	0.670918	0.00191846	0.849409	0.509145	0.00152193	0.202366	0.593142	0.673622	0.00173176	0.80225	0.00181573	0.00173586	0.00239055	0.36099	0.370615	0.0018789	0.549232	0.619695	0.534015	0.00173261	0.00176804	0.00174967	0.612658	0.0017332	0.407586	0.243108	0.503633	0.0861607	0.753709	0.587084	0.00169758	0.878698	0.676511	0.00204247	0.152621	0.566417	0.540245	0.811914	0.00189963	1.19791	0.00174187	0.00181228	0.00174386	0.00160129	0.00169913	0.466787
AC104785.1	0.393548	0.315237	0.334571	0.709732	0.158173	0.133047	0.200528	0.143911	0.249722	0.266966	0.490348	0.923818	0.501588	0.89399	0.00173586	0.00239055	0.717161	0.14747	0.141516	0.235546	0.14055	0.228559	0.791714	0.224476	0.517339	0.482781	0.110166	0.747582	0.231946	0.117955	0.17665	0.494344	0.673727	0.359541	0.33532	0.149643	1.00089	0.254716	0.179358	0.389461	0.59931	0.286998	0.646807	0.507886	0.234643	0.440147	0.5668	0.328951	0.225184
PTPRB	1.34294	1.01284	1.71338	1.652	1.29299	1.10393	1.67182	1.82487	1.51428	1.10708	0.942032	2.72071	1.00321	1.53175	1.65953	1.34512	1.04774	1.7116	1.69235	1.76494	0.851748	2.52012	0.785486	1.33843	2.04629	1.67482	1.24833	1.0225	1.17538	1.22913	1.7317	2.17686	1.70158	1.53776	1.69106	1.37476	0.544303	3.36186	0.928332	1.31952	1.242	1.76521	2.23162	1.72578	1.34466	2.19546	1.75494	1.22788	1.33255
AC116914.1	0.00155808	0.315237	0.00198581	0.251736	0.00191846	0.00181596	0.00178877	0.00152193	0.00163254	0.17869	0.00183771	0.00173176	0.159193	0.00181573	0.199584	0.00239055	0.00184014	0.00184849	0.0018789	0.00187898	0.00184708	0.381512	0.354069	0.00176804	0.191059	0.00163179	0.0017332	0.00184438	0.0018092	0.367218	0.00192593	0.00164673	0.00179726	0.00169758	0.00160901	0.00184708	0.00204247	0.00159346	0.00170916	0.175964	0.00185363	0.00189963	0.00185363	0.00174187	0.00181228	0.197858	0.00160129	0.00169913	0.00215575
AC023762.1	0.00155808	0.00199509	0.00198581	0.00159553	0.00191846	0.00181596	0.00178877	0.00152193	0.00163254	0.0016727	0.00183771	0.00173176	0.00170134	0.00181573	0.00173586	0.00239055	0.00184014	0.00184849	0.0018789	0.00187898	0.00184708	0.00177984	0.00173261	0.00176804	0.00174967	0.00163179	0.0017332	0.00184438	0.0018092	0.00174697	0.00192593	0.00164673	0.00179726	0.00169758	0.00160901	0.00184708	0.00204247	0.00159346	0.00170916	0.00166633	0.00185363	0.00189963	0.00185363	0.00174187	0.00181228	0.00174386	0.00160129	0.00169913	0.00215575
TMCO1	7.4566	9.42984	8.1735	8.23755	9.61025	11.6642	9.37855	6.43826	7.43223	8.14566	8.14566	6.34262	8.78647	7.58423	9.57657	8.61804	7.27884	9.46421	8.04542	7.59987	10.4289	8.55374	8.07219	10.5642	9.42984	7.52119	8.63764	9.22872	7.804	8.77462	7.5416	9.4245	5.99232	10.0802	7.78376	9.68993	5.68871	8.03275	6.61827	7.28377	9.54168	9.48897	6.66344	9.24784	8.3474	8.63174	7.10506	6.97226	7.18185
MTND4LP2	0.00155808	0.00199509	0.00198581	0.00159553	0.00191846	0.00181596	0.00178877	0.00152193	0.00163254	0.0016727	0.00183771	0.00173176	0.00170134	0.00181573	0.00173586	0.00239055	0.00184014	0.00184849	0.0018789	0.00187898	0.00184708	0.00177984	0.00173261	0.00176804	0.00174967	0.00163179	0.0017332	0.00184438	0.0018092	0.00174697	0.00192593	0.00164673	0.00179726	0.00169758	0.00160901	0.00184708	0.00204247	0.00159346	0.00170916	0.00166633	0.00185363	0.00189963	0.00185363	0.00174187	0.00181228	0.00174386	0.00160129	0.00169913	0.00215575
RAB5C	10.5774	11.1371	11.2348	10.375	12.6667	12.7639	11.8599	12.0308	10.6569	9.90202	12.1321	10.3359	9.98157	9.73623	12.9571	19.322	10.9574	12.0733	10.2533	11.1371	11.5278	11.668	10.6508	12.2948	12.8307	9.3121	11.437	10.782	10.611	11.8314	10.2597	11.4283	9.45949	11.9429	9.75716	12.2948	7.55847	16.7984	9.32796	11.7836	11.7661	11.2391	10.5379	11.7406	12.1434	10.1502	9.83164	10.82	10.1077
NPBWR2	0.00155808	0.00199509	0.00198581	0.00159553	0.00191846	0.00181596	0.00178877	0.00152193	0.00163254	0.0016727	0.00183771	0.00173176	0.00170134	0.00181573	0.00173586	0.00239055	0.00184014	0.00184849	0.0018789	0.00187898	0.00184708	0.00177984	0.00173261	0.00176804	0.00174967	0.00163179	0.0017332	0.00184438	0.0018092	0.00174697	0.00192593	0.00164673	0.00179726	0.00169758	0.00160901	0.00184708	0.00204247	0.00159346	0.00170916	0.00166633	0.00185363	0.00189963	0.00185363	0.00174187	0.00181228	0.00174386	0.00160129	0.00169913	0.00215575
UPP1	18.0856	14.4541	21.9865	7.24141	13.5918	14.362	9.47384	4.14384	14.5822	10.1943	11.4823	8.12953	17.0045	20.734	18.7901	3.18586	25.6184	12.9634	23.7337	20.7799	12.7419	11.1744	8.45439	27.6853	10.2062	10.4547	12.6667	19.0179	14.2465	10.1337	11.408	8.14895	19.4504	8.74313	11.1987	15.4984	24.6916	8.61439	15.0392	10.0685	18.825	13.5141	9.37012	10.5379	16.1681	15.4544	7.78376	16.4107	23.2487
AP001610.1	0.00155808	0.00199509	0.00198581	0.0622415	0.00191846	0.0796499	0.00178877	0.135401	0.0787932	0.0899047	0.080246	0.0960766	0.136027	0.536346	0.00173586	0.00239055	0.213449	0.00184849	0.186438	0.0818921	0.0844215	0.169266	0.140745	0.115314	0.445829	0.429332	0.0017332	0.0755858	0.0018092	0.0618709	0.273833	0.075226	0.142018	0.0892117	0.229749	0.0849855	0.70772	0.00159346	0.161083	0.123601	0.0829267	0.00189963	0.167297	0.0594692	0.00181228	0.0596963	0.17335	0.191806	0.148017
AC093323.2	0.137702	0.00199509	0.00198581	0.00159553	0.109982	0.00181596	0.068345	0.00152193	0.00163254	0.0016727	0.00183771	0.00173176	0.00170134	0.00181573	0.0635201	0.251987	0.00184014	0.202909	0.0018789	0.0959101	0.0960766	0.00177984	0.00173261	0.184692	0.00174967	0.00163179	0.0017332	0.00184438	0.0018092	0.0757604	0.111838	0.0473941	0.00179726	0.00169758	0.00160901	0.00184708	0.00204247	0.00159346	0.311673	0.0525721	0.00185363	0.0983942	0.00185363	0.00174187	0.00181228	0.00174386	0.00160129	0.00169913	0.00215575
AC008760.1	2.96034	2.62406	2.95729	2.37453	2.75493	3.02319	2.19463	1.35495	2.31051	3.24296	2.52293	1.41923	2.57713	3.43979	2.6946	1.00548	2.44384	2.18816	3.66441	3.22953	3.53632	2.94391	1.86711	3.23477	1.68061	2.43896	3.92653	3.42326	2.3944	2.96357	5.74016	2.45963	1.86179	2.50923	2.0341	2.59814	3.95143	0.779909	3.437	1.60435	3.32744	2.38113	1.40211	2.08667	3.13783	2.73587	2.53575	2.65131	1.94483
ZNF815P	1.2293	1.31593	1.46076	0.662406	2.08751	1.23603	1.53869	1.36875	0.962618	1.38273	1.49277	1.29882	1.07024	0.920332	1.19603	1.66324	1.05475	1.27063	0.664261	1.55839	1.4072	1.01578	1.11365	1.30907	0.994716	1.0048	1.24043	1.06587	0.801522	1.17669	1.01991	0.991618	1.20344	1.57959	0.789366	1.74372	1.33553	1.20173	1.1687	1.30159	1.51662	1.12587	1.22264	1.2676	1.43392	1.27046	1.08189	1.21303	1.25005
CEBPE	0.0259094	0.0980624	0.101245	0.00159553	0.00191846	0.00181596	0.158988	0.0214771	0.00163254	0.0632742	0.0962466	0.0442729	0.0632251	0.00181573	0.0410206	0.151225	0.00184014	0.00184849	0.0773038	0.00187898	0.0724265	0.00177984	0.0467157	0.0880772	0.00174967	0.047841	0.074289	0.00184438	0.0018092	0.00174697	0.00192593	0.0473941	0.0493607	0.00169758	0.0420749	0.0719257	0.00204247	0.382798	0.00170916	0.0525721	0.00185363	0.0846173	0.00185363	0.00174187	0.00181228	0.00174386	0.0796429	0.00169913	0.00215575
TRABD2B	0.646955	0.571744	0.853039	0.908776	0.578205	0.524368	0.546479	1.09775	0.726197	0.697569	0.432255	2.17637	0.77011	0.834523	1.02048	0.482286	0.45391	0.82123	1.18316	0.989317	0.165191	0.938867	0.470054	1.27257	1.2611	1.124	0.615593	0.63489	1.42823	0.436906	0.590184	0.732465	0.61095	0.785224	0.763055	0.889652	0.577419	1.6381	0.620811	0.786434	0.532509	0.754893	2.04629	1.03581	0.461937	2.03194	0.721062	0.892972	0.900341
RPL36P2	0.213585	0.00199509	0.00198581	0.00159553	0.00191846	0.00181596	0.00178877	0.00152193	0.00163254	0.0016727	0.00183771	0.00173176	0.00170134	0.00181573	0.00173586	0.00239055	0.00184014	0.00184849	0.0018789	0.00187898	0.00184708	0.00177984	0.00173261	0.00176804	0.00174967	0.00163179	0.0017332	0.00184438	0.0018092	0.00174697	0.00192593	0.00164673	0.00179726	0.00169758	0.00160901	0.00184708	0.00204247	0.00159346	0.00170916	0.00166633	0.00185363	0.00189963	0.00185363	0.00174187	0.00181228	0.00174386	0.00160129	0.00169913	0.00215575
AC073534.1	0.234855	0.290747	0.307888	0.338053	0.158173	0.188916	0.264863	0.351474	0.504961	0.0899047	0.462987	0.362665	0.318801	0.174501	0.153286	0.00239055	0.4969	0.23972	0.141516	0.17858	0.130455	0.169266	0.300635	0.434641	0.348346	0.278394	0.0985032	0.243611	0.382609	0.162998	0.273833	0.140084	0.418503	0.293074	0.169888	0.192784	0.163954	0.234643	0.395012	0.166684	0.206668	0.151701	0.374605	0.160768	0.253794	0.564326	0.0586038	0.290467	0.726288
RPS3AP17	0.00155808	0.00199509	0.00198581	0.00159553	0.00191846	0.00181596	0.00178877	0.00152193	0.00163254	0.0016727	0.00183771	0.00173176	0.00170134	0.00181573	0.00173586	0.00239055	0.00184014	0.00184849	0.0018789	0.00187898	0.00184708	0.00177984	0.00173261	0.00176804	0.00174967	0.00163179	0.0017332	0.00184438	0.0018092	0.00174697	0.00192593	0.00164673	0.00179726	0.00169758	0.00160901	0.00184708	0.00204247	0.00159346	0.00170916	0.00166633	0.00185363	0.00189963	0.00185363	0.00174187	0.00181228	0.00174386	0.00160129	0.00169913	0.00215575
AC020914.3	0.00155808	0.00199509	0.00198581	0.00159553	0.00191846	0.00181596	0.00178877	0.00152193	0.00163254	0.0016727	0.00183771	0.00173176	0.00170134	0.00181573	0.00173586	0.00239055	0.00184014	0.00184849	0.0018789	0.00187898	0.00184708	0.00177984	0.00173261	0.00176804	0.00174967	0.00163179	0.0017332	0.00184438	0.0018092	0.00174697	0.00192593	0.00164673	0.00179726	0.00169758	0.00160901	0.00184708	0.00204247	0.00159346	0.00170916	0.00166633	0.00185363	0.00189963	0.00185363	0.00174187	0.00181228	0.00174386	0.00160129	0.00169913	0.00215575
AC244157.1	0.00155808	0.00199509	0.00198581	0.00159553	0.00191846	0.00181596	0.00178877	0.00152193	0.00163254	0.0016727	0.00183771	0.00173176	0.00170134	0.00181573	0.00173586	0.00239055	0.00184014	0.00184849	0.0018789	0.00187898	0.00184708	0.00177984	0.00173261	0.00176804	0.00174967	0.00163179	0.0017332	0.00184438	0.0018092	0.00174697	0.00192593	0.00164673	0.00179726	0.00169758	0.00160901	0.00184708	0.00204247	0.00159346	0.00170916	0.00166633	0.00185363	0.00189963	0.00185363	0.00174187	0.00181228	0.00174386	0.00160129	0.00169913	0.00215575
PSPC1P1	0.717532	1.02088	0.00198581	0.0728316	0.427191	0.148089	0.111766	0.0655351	0.00163254	0.48264	0.161264	0.00173176	0.00170134	0.156129	0.00173586	0.00239055	0.00184014	0.302513	0.0018789	0.136611	0.00184708	0.140745	0.194571	0.224476	0.00174967	0.307642	0.0017332	0.00184438	0.0018092	0.244017	0.00192593	0.208347	0.418503	1.50995	0.553181	1.61146	0.286877	0.00159346	0.00170916	0.00166633	1.29218	0.151701	0.460488	0.00174187	0.00181228	0.125211	0.258967	0.0858851	0.522587
AL645608.7	1.23987	2.1969	1.89179	0.709732	1.34033	0.899088	1.30907	1.59322	1.81297	0.675221	1.009	2.41758	0.839875	1.15771	0.73994	0.42567	2.02469	0.761148	1.52496	0.757827	1.63024	1.32961	1.87397	0.715832	1.0278	1.41404	1.10416	0.723601	0.710165	1.73641	2.34517	0.919358	0.929971	1.62075	1.42087	0.756499	1.62025	0.614578	1.73599	0.396506	0.532509	0.494203	2.02635	1.36592	0.828569	0.929437	1.05427	0.661957	1.3888
KLK10	16.9364	25.8339	29.5965	9.64403	28.7729	49.4509	24.0738	8.2599	26.4229	28.3291	27.4243	13.5243	21.0456	19.7735	28.1543	2.3382	38.1293	26.7357	38.1293	35.2131	25.047	44.3487	21.9001	32.0652	38.3294	16.9752	27.5068	28.2315	12.0391	30.1561	26.8158	18.0856	29.1849	19.1513	15.1253	33.2482	26.4915	6.78983	20.6965	30.0424	35.7603	25.9784	17.6828	25.9784	29.2924	14.7506	8.38523	30.6627	19.595
MRPL57P7	0.00155808	0.00199509	0.00198581	0.00159553	0.00191846	0.00181596	0.00178877	0.00152193	0.00163254	0.0016727	0.00183771	0.00173176	0.00170134	0.00181573	0.00173586	0.00239055	0.00184014	0.00184849	0.0018789	0.00187898	0.00184708	0.00177984	0.00173261	0.00176804	0.00174967	0.00163179	0.0017332	0.00184438	0.0018092	0.00174697	0.00192593	0.00164673	0.00179726	0.00169758	0.00160901	0.00184708	0.00204247	0.00159346	0.00170916	0.00166633	0.00185363	0.00189963	0.00185363	0.00174187	0.00181228	0.00174386	0.00160129	0.00169913	0.00215575
KDM5B	4.83316	5.55237	4.90318	5.55305	5.47052	4.72469	5.8055	4.91309	4.78002	5.70703	4.5576	4.0876	7.45815	5.38144	4.84991	3.24121	5.76497	5.10036	6.1169	6.52556	6.02264	5.35709	5.02888	6.00514	4.73881	6.2562	5.09736	5.32215	4.86359	5.08375	6.69744	5.82265	4.67072	5.99065	4.77493	5.7737	6.95103	3.13226	5.00992	4.1126	5.9015	5.38753	4.09894	5.11106	5.95121	6.277	4.80916	5.4473	5.28611
STPG1	2.36339	2.55637	2.60673	2.49916	2.93965	2.56355	2.11923	1.96974	2.56884	2.39186	2.61399	2.53056	2.79895	2.80405	2.19014	2.43276	2.3262	2.42219	2.12658	2.68277	2.3079	2.12658	2.25226	3.12767	1.94123	2.57162	2.7714	2.28024	2.7242	1.83588	2.42576	2.51649	2.66898	2.41326	2.31051	2.14785	2.88756	1.68445	2.3589	1.64187	2.57909	2.40342	2.16887	2.39952	2.63432	2.47245	2.10991	2.26553	3.73087
RPS3AP37	0.00155808	0.00199509	0.00198581	0.00159553	0.125632	0.00181596	0.00178877	0.0462388	0.130733	0.0016727	0.00183771	0.00173176	0.00170134	0.00181573	0.00173586	0.00239055	0.111122	0.00184849	0.0018789	0.00187898	0.118787	0.00177984	0.086686	0.00176804	0.00174967	0.0565146	0.0860247	0.00184438	0.100753	0.00174697	0.00192593	0.116128	0.00179726	0.00169758	0.00160901	0.00184708	0.00204247	0.00159346	0.00170916	0.00166633	0.00185363	0.00189963	0.00185363	0.00174187	0.00181228	0.00174386	0.1462	0.00169913	0.00215575
AC004951.3	0.762234	0.524897	0.589394	0.304407	0.660208	0.188916	0.432345	0.201381	0.829916	0.9633	0.528411	0.200087	0.494344	1.06292	0.341566	0.285608	0.646052	0.314581	0.382757	0.515652	0.406117	0.541648	0.336409	0.378143	0.297703	0.736359	0.375546	0.63489	0.319188	0.244017	1.64111	0.430776	0.742227	0.491833	0.26767	0.407924	1.42306	0.152621	0.536041	0.123601	0.388749	0.151701	0.646807	0.344376	0.414719	0.306299	0.327978	0.397145	1.01284
AC011530.1	0.00155808	0.470357	0.00198581	0.135207	0.00191846	0.228814	0.187445	0.00152193	0.00163254	0.283746	0.26544	0.171535	0.00170134	0.00181573	0.00173586	0.00239055	0.213449	0.00184849	0.0018789	0.00187898	0.224879	0.413656	0.186438	0.00176804	0.00174967	0.00163179	0.660868	0.230533	0.0018092	0.503633	0.00192593	0.00164673	0.00179726	0.328951	0.287565	0.00184708	0.577419	0.00159346	0.179358	0.166684	0.638014	0.00189963	0.00185363	0.00174187	0.350378	0.125211	0.258967	0.00169913	0.00215575
MIR4292	0.00155808	0.00199509	0.00198581	0.00159553	0.00191846	0.00181596	0.00178877	0.00152193	0.00163254	0.0016727	0.00183771	0.00173176	0.00170134	0.00181573	0.00173586	0.00239055	0.00184014	0.00184849	0.0018789	0.00187898	0.00184708	0.00177984	0.00173261	0.00176804	0.00174967	0.00163179	0.0017332	0.00184438	0.0018092	0.00174697	0.00192593	0.00164673	0.00179726	0.00169758	0.00160901	0.00184708	0.00204247	0.00159346	0.00170916	0.00166633	0.00185363	0.00189963	0.00185363	0.00174187	0.00181228	0.00174386	0.00160129	0.00169913	0.00215575
MIR1184-2	0.00155808	0.00199509	0.00198581	0.00159553	0.00191846	0.00181596	0.00178877	0.00152193	0.00163254	0.0016727	0.00183771	0.00173176	0.00170134	0.00181573	0.00173586	0.00239055	0.00184014	0.00184849	0.0018789	0.00187898	0.00184708	0.00177984	0.00173261	0.00176804	0.00174967	0.00163179	0.0017332	0.00184438	0.0018092	0.00174697	0.00192593	0.00164673	0.00179726	0.00169758	0.00160901	0.00184708	0.00204247	0.00159346	0.00170916	0.00166633	0.00185363	0.00189963	0.00185363	0.00174187	0.00181228	0.00174386	0.00160129	0.00169913	0.00215575
PTPRH	0.0714717	0.109926	0.188218	0.15333	0.176104	1.75319	0.288098	0.108677	0.110974	0.275516	0.161264	0.263116	0.545735	0.392746	0.189196	7.70951	0.14358	0.0852401	0.765851	0.235546	0.686262	0.280205	0.159332	0.705919	0.780718	0.114786	0.15685	0.0884751	0.199261	1.38404	0.0736082	0.187252	0.131067	0.249141	0.444135	0.110561	0.173549	0.294255	0.130879	1.31952	0.0656321	0.198601	0.268032	0.115549	0.27361	0.090655	0.0688489	0.0739454	0.109684
AL591416.1	0.00155808	0.00199509	0.00198581	0.00159553	0.00191846	0.00181596	0.00178877	0.00152193	0.00163254	0.0016727	0.00183771	0.00173176	0.00170134	0.00181573	0.00173586	0.00239055	0.00184014	0.00184849	0.0018789	0.00187898	0.00184708	0.00177984	0.00173261	0.00176804	0.00174967	0.00163179	0.0017332	0.00184438	0.0018092	0.00174697	0.00192593	0.00164673	0.00179726	0.00169758	0.00160901	0.00184708	0.00204247	0.00159346	0.00170916	0.00166633	0.00185363	0.00189963	0.00185363	0.00174187	0.00181228	0.00174386	0.00160129	0.00169913	0.00215575
PCMTD1	6.44009	5.06444	4.98078	4.78002	4.46533	3.67776	5.21963	5.07131	5.62491	5.39967	5.19225	5.00403	4.8376	5.46444	5.49884	3.48137	4.35033	4.51302	5.58914	4.94602	4.99526	5.03488	4.57777	4.81723	5.05714	5.10622	4.99814	4.93571	4.83649	5.0951	6.2252	5.46857	5.07921	4.91981	4.52763	5.07186	5.51112	4.68851	4.98128	3.67979	5.53019	5.35194	4.92977	5.46301	5.10792	6.44875	5.61238	5.26919	5.26053
AL121957.1	0.00155808	0.00199509	0.00198581	0.00159553	0.00191846	0.00181596	0.00178877	0.00152193	0.00163254	0.0016727	0.00183771	0.00173176	0.00170134	0.00181573	0.00173586	0.00239055	0.00184014	0.00184849	0.0018789	0.00187898	0.00184708	0.00177984	0.00173261	0.00176804	0.00174967	0.00163179	0.0017332	0.00184438	0.0018092	0.00174697	0.422306	0.00164673	0.00179726	0.00169758	0.00160901	0.00184708	0.00204247	0.00159346	0.00170916	0.00166633	0.358272	0.00189963	0.00185363	0.00174187	0.00181228	0.00174386	0.17335	0.00169913	0.00215575
AC004925.1	0.193703	0.121672	0.266744	0.281711	0.226611	0.133047	0.213118	0.0253453	0.0787932	0.109937	0.232311	0.0870238	0.337363	0.091144	0.126868	0.00239055	0.179384	0.161773	0.141516	0.0818921	0.0724265	0.205582	0.11922	0.102215	0.310034	0.255256	0.0860247	0.174148	0.265867	0.176784	0.0628703	0.187252	0.106613	0.143774	0.238113	0.233091	0.153187	0.0890635	0.0576953	0.215843	0.25639	0.23187	0.23741	0.27758	0.333175	0.137013	0.181408	0.030337	0.212045
OR14A16	0.00155808	0.00199509	0.00198581	0.00159553	0.00191846	0.00181596	0.00178877	0.00152193	0.00163254	0.0016727	0.00183771	0.00173176	0.00170134	0.00181573	0.00173586	0.00239055	0.00184014	0.00184849	0.0018789	0.00187898	0.00184708	0.00177984	0.00173261	0.00176804	0.00174967	0.00163179	0.0017332	0.00184438	0.0018092	0.00174697	0.00192593	0.00164673	0.00179726	0.00169758	0.00160901	0.00184708	0.00204247	0.10376	0.00170916	0.00166633	0.00185363	0.00189963	0.00185363	0.00174187	0.00181228	0.00174386	0.00160129	0.00169913	0.00215575
NDUFS5P6	0.00155808	0.00199509	0.00198581	0.00159553	0.00191846	0.00181596	0.00178877	0.00152193	0.00163254	0.0016727	0.00183771	0.00173176	0.00170134	0.00181573	0.00173586	0.00239055	0.00184014	0.00184849	0.0018789	0.00187898	0.00184708	0.00177984	0.00173261	0.00176804	0.00174967	0.00163179	0.0017332	0.00184438	0.0018092	0.00174697	0.00192593	0.00164673	0.00179726	0.00169758	0.00160901	0.00184708	0.00204247	0.00159346	0.00170916	0.00166633	0.00185363	0.00189963	0.00185363	0.00174187	0.00181228	0.00174386	0.00160129	0.00169913	0.00215575
AACSP1	0.418139	0.266507	0.321078	0.0622415	0.365555	0.299873	0.158988	0.037677	0.194089	0.15521	0.694975	0.200087	0.147877	0.0474177	0.189196	0.135717	0.166658	0.449179	0.0773038	0.263019	0.0481694	0.350494	0.300635	0.0377371	0.0478636	0.158129	0.0332734	0.0884751	0.0424669	0.13285	0.138365	0.187252	0.152578	0.227952	0.055106	0.407924	0.144058	0.0630026	0.263839	0.0987114	0.548852	0.198601	0.102162	0.400123	0.414719	0.090655	0.154996	0.191806	0.122978
GLRA3	0.00155808	0.00199509	0.00198581	0.00159553	0.00191846	0.00181596	0.0409478	0.143911	0.0787932	0.0016727	0.00183771	0.00173176	0.00170134	0.00181573	0.0338029	0.00239055	0.00184014	0.00184849	0.0018789	0.0549988	0.00184708	0.00177984	0.00173261	0.00176804	0.0369133	0.00163179	0.0332734	0.00184438	0.0018092	0.117955	0.0628703	0.0261878	0.0611604	0.00169758	0.0235621	0.00184708	0.00204247	0.0220886	0.00170916	0.00166633	0.00185363	0.00189963	0.0483279	0.00174187	0.00181228	0.00174386	0.00160129	0.030337	0.00215575
AC002128.1	1.05135	0.804378	0.677192	0.829748	1.01991	0.595055	0.57479	0.484112	0.926192	1.12539	0.579277	0.866301	0.810109	1.04895	0.686588	0.185196	1.12515	0.846917	1.2628	0.638982	1.14931	0.613896	0.766389	0.902423	0.829748	1.17771	0.645493	1.32315	0.439125	0.741772	1.68351	0.637597	0.911866	0.785224	0.979824	0.468644	1.32173	0.519247	0.724996	1.04707	0.341295	1.01003	0.797724	0.658076	0.874289	0.885165	0.986472	0.749736	0.892371
AC112907.2	0.00155808	0.00199509	0.00198581	0.196161	0.00191846	0.00181596	0.00178877	0.00152193	0.00163254	0.0016727	0.00183771	0.00173176	0.00170134	0.00181573	0.00173586	0.00239055	0.00184014	0.00184849	0.0018789	0.00187898	0.346272	0.00177984	0.265066	0.289401	0.00174967	0.00163179	0.455444	0.00184438	0.0018092	0.00174697	0.00192593	0.00164673	0.00179726	0.00169758	0.210938	0.324267	0.00204247	0.00159346	0.00170916	0.00166633	0.00185363	0.00189963	0.347249	0.00174187	0.00181228	0.00174386	0.00160129	0.26944	0.00215575
FRMD8	5.22332	5.16483	5.57815	6.45644	7.04309	5.46777	6.24467	4.651	5.23142	5.92086	5.65879	6.08725	9.19198	6.41431	6.6624	4.09767	7.66543	5.06079	7.87243	7.60769	6.33056	5.65798	6.23324	5.45506	6.40715	6.76129	4.82933	5.66958	5.05195	6.07051	8.16419	4.94545	5.83549	5.38753	7.84407	7.35687	6.81076	4.44773	6.478	7.99651	5.74594	5.23086	7.17572	4.85901	6.97544	4.31918	5.75213	5.59689	6.46139
AL049870.1	0.00155808	0.00199509	0.00198581	0.00159553	0.00191846	0.00181596	0.00178877	0.00152193	0.00163254	0.0016727	0.00183771	0.00173176	0.00170134	0.00181573	0.00173586	0.00239055	0.00184014	0.00184849	0.0018789	0.00187898	0.00184708	0.00177984	0.00173261	0.00176804	0.00174967	0.00163179	0.0017332	0.00184438	0.0018092	0.00174697	0.00192593	0.270942	0.00179726	0.00169758	0.00160901	0.00184708	0.00204247	0.00159346	0.00170916	0.00166633	0.00185363	0.00189963	0.00185363	0.00174187	0.00181228	0.00174386	0.00160129	0.00169913	0.00215575
HELZ2	2.78001	2.56732	3.23382	2.96601	3.16718	4.83914	2.41543	2.42363	2.65445	3.15432	2.9016	2.02147	3.0759	3.63101	4.73881	3.58898	3.06934	2.85891	4.82987	3.51547	3.01809	3.93287	2.40148	3.01538	8.73894	2.73998	3.55506	3.71452	2.49485	4.08557	2.95063	2.7403	2.65989	2.84661	3.29977	4.08635	4.53474	2.9107	2.89579	6.57832	2.70979	2.94535	1.86366	3.47406	3.9368	2.1735	3.20188	2.06895	2.86751
COX7A2P2	0.00155808	0.00199509	0.00198581	0.00159553	0.00191846	0.00181596	0.00178877	0.00152193	0.00163254	0.0016727	0.00183771	0.00173176	0.00170134	0.00181573	0.00173586	0.00239055	0.00184014	0.00184849	0.0018789	0.00187898	0.00184708	0.00177984	0.00173261	0.00176804	0.00174967	0.00163179	0.0017332	0.00184438	0.0018092	0.00174697	0.00192593	0.00164673	0.00179726	0.00169758	0.00160901	0.00184708	0.00204247	0.00159346	0.00170916	0.00166633	0.00185363	0.00189963	0.00185363	0.00174187	0.00181228	0.00174386	0.00160129	0.00169913	0.00215575
MINDY4	0.967488	1.20821	1.32148	1.37539	1.0292	1.46167	1.02266	1.9256	1.62733	1.04324	1.47673	1.40188	1.66556	1.32719	1.27139	1.13701	1.2416	1.11105	1.07577	1.00642	1.0981	1.01578	1.36109	1.39966	1.17078	1.10952	1.07457	0.862002	1.44741	0.91666	1.09515	1.09448	1.35998	1.28916	1.25218	1.22677	0.868248	1.74445	1.1809	1.04707	0.988026	1.35348	1.37232	1.25884	0.977917	1.61748	1.31553	1.18058	0.840024
MAP2K7	5.0951	4.78598	4.87398	6.22968	4.86814	4.82322	4.40777	5.76497	4.77596	5.09213	4.59292	6.16343	5.72569	5.57546	4.44269	5.16993	5.09095	5.1226	5.07545	5.48271	4.10208	4.5621	4.93634	4.67781	4.25027	4.94101	4.97436	4.77596	5.10569	5.0469	5.31363	4.30427	5.15374	5.21849	5.35767	5.12847	5.0075	4.57189	5.5098	5.40494	4.83428	4.47608	5.32146	4.54935	4.95636	5.18449	5.40295	5.23278	6.2848
RPL7P37	0.00155808	0.00199509	0.00198581	0.00159553	0.00191846	0.00181596	0.00178877	0.00152193	0.00163254	0.0016727	0.00183771	0.00173176	0.00170134	0.00181573	0.00173586	0.00239055	0.00184014	0.00184849	0.0018789	0.00187898	0.00184708	0.00177984	0.00173261	0.00176804	0.00174967	0.00163179	0.0017332	0.00184438	0.0018092	0.00174697	0.00192593	0.00164673	0.00179726	0.0757696	0.00160901	0.00184708	0.00204247	0.00159346	0.00170916	0.00166633	0.00185363	0.00189963	0.00185363	0.0868133	0.00181228	0.00174386	0.00160129	0.00169913	0.00215575
AC013733.2	0.00155808	0.00199509	0.00198581	0.00159553	0.00191846	0.00181596	0.00178877	0.00152193	0.00163254	0.0016727	0.00183771	0.00173176	0.00170134	0.00181573	0.00173586	0.00239055	0.00184014	0.00184849	0.0018789	0.00187898	0.00184708	0.00177984	0.00173261	0.00176804	0.00174967	0.00163179	0.0017332	0.00184438	0.0018092	0.00174697	0.00192593	0.00164673	0.00179726	0.00169758	0.00160901	0.00184708	0.00204247	0.00159346	0.00170916	0.00166633	0.00185363	0.00189963	0.00185363	0.00174187	0.00181228	0.00174386	0.00160129	0.00169913	0.00215575
SMIM32	0.0259094	0.0980624	0.00198581	0.00159553	0.00191846	0.00181596	0.00178877	0.00152193	0.0494339	0.0549528	0.00183771	0.0619331	0.00170134	0.00181573	0.0410206	0.831625	0.111122	0.00184849	0.0018789	0.617736	0.0960766	0.0489351	0.00173261	0.00176804	0.00174967	0.00163179	0.0406015	0.00184438	0.0018092	0.00174697	0.00192593	0.00164673	0.142018	0.00169758	0.00160901	0.0585537	0.123074	0.00159346	0.00170916	0.00166633	0.00185363	0.00189963	0.0915488	0.00174187	0.130875	0.00174386	0.00160129	0.00169913	0.00215575
ZNF767P	4.89029	3.94319	3.51622	5.31696	3.17733	3.04283	3.19143	4.60082	4.44823	5.26294	2.74645	5.00403	4.81351	4.61622	3.30226	2.65665	4.71074	3.9453	3.8565	3.83852	3.65178	3.22319	3.8411	3.69566	3.3015	4.72042	3.85449	3.68105	4.01322	3.63579	3.56146	3.46346	4.73393	4.00052	3.85407	3.84359	5.25991	2.83793	5.31298	3.69607	3.44088	3.4518	3.90591	3.35401	2.71842	4.5306	5.59057	4.51139	4.34473
AC010376.1	0.00155808	0.00199509	0.00198581	0.00159553	0.00191846	0.00181596	0.00178877	0.00152193	0.00163254	0.0016727	0.00183771	0.00173176	0.00170134	0.00181573	0.00173586	0.00239055	0.00184014	0.00184849	0.0018789	0.00187898	0.00184708	0.00177984	0.00173261	0.00176804	0.00174967	0.00163179	0.0017332	0.00184438	0.0018092	0.00174697	0.00192593	0.00164673	0.00179726	0.00169758	0.00160901	0.00184708	0.00204247	0.00159346	0.00170916	0.00166633	0.00185363	0.00189963	0.00185363	0.00174187	0.00181228	0.00174386	0.00160129	0.00169913	0.00215575
AC023824.2	0.00155808	0.00199509	0.00198581	0.00159553	0.00191846	0.00181596	0.00178877	0.00152193	0.00163254	0.0016727	0.00183771	0.00173176	0.00170134	0.00181573	0.00173586	0.00239055	0.00184014	0.00184849	0.0018789	0.00187898	0.00184708	0.00177984	0.00173261	0.00176804	0.00174967	0.00163179	0.0017332	0.00184438	0.0018092	0.00174697	0.00192593	0.00164673	0.00179726	0.00169758	0.00160901	0.00184708	0.00204247	0.00159346	0.00170916	0.00166633	0.00185363	0.00189963	0.00185363	0.00174187	0.00181228	0.00174386	0.00160129	0.00169913	0.00215575
AL021395.1	0.00155808	0.00199509	0.00198581	0.00159553	0.00191846	0.00181596	0.00178877	0.037677	0.00163254	0.0016727	0.00183771	0.00173176	0.00170134	0.00181573	0.00173586	0.151225	0.00184014	0.00184849	0.0637779	0.00187898	0.00184708	0.00177984	0.00173261	0.00176804	0.00174967	0.00163179	0.0017332	0.00184438	0.0517048	0.00174697	0.00192593	0.00164673	0.00179726	0.00169758	0.00160901	0.00184708	0.00204247	0.00159346	0.00170916	0.00166633	0.00185363	0.00189963	0.00185363	0.00174187	0.00181228	0.00174386	0.0223752	0.00169913	0.00215575
GRIP1	1.75421	1.60938	2.60043	1.27779	1.97432	1.84976	1.6427	1.85551	1.24632	1.42907	1.42087	0.928494	1.45562	0.80225	1.6701	0.23617	1.30728	1.83796	2.20236	1.45772	0.934039	1.95937	1.76549	1.6683	1.33988	1.36226	1.57072	1.35348	1.59001	2.21794	2.54281	1.78987	1.15934	1.82774	1.49983	1.69905	1.29927	1.65443	1.4095	1.09278	1.91294	1.83415	1.10461	2.26182	1.49791	1.56259	1.88906	2.64475	0.877546
RPS29P12	0.00155808	0.00199509	0.00198581	0.00159553	0.00191846	0.00181596	0.00178877	0.00152193	0.00163254	0.0016727	0.00183771	0.00173176	0.00170134	0.00181573	0.00173586	0.00239055	0.00184014	0.00184849	0.0018789	0.00187898	0.00184708	0.00177984	0.00173261	0.00176804	0.00174967	0.00163179	0.0017332	0.00184438	0.0018092	0.00174697	0.00192593	0.00164673	0.00179726	0.00169758	0.00160901	0.00184708	0.00204247	0.00159346	0.00170916	0.00166633	0.00185363	0.00189963	0.00185363	0.00174187	0.00181228	0.00174386	0.00160129	0.00169913	0.00215575
SRSF10P1	0.00155808	0.00199509	0.00198581	0.00159553	0.00191846	0.00181596	0.00178877	0.00152193	0.00163254	0.0016727	0.00183771	0.00173176	0.0632251	0.00181573	0.00173586	0.00239055	0.00184014	0.189566	0.0018789	0.00187898	0.00184708	0.00177984	0.00173261	0.00176804	0.00174967	0.00163179	0.0017332	0.00184438	0.0018092	0.00174697	0.00192593	0.0618615	0.00179726	0.00169758	0.00160901	0.00184708	0.00204247	0.00159346	0.00170916	0.00166633	0.116968	0.00189963	0.00185363	0.00174187	0.00181228	0.00174386	0.00160129	0.00169913	0.00215575
LINC01880	0.00155808	0.00199509	0.00198581	0.00159553	0.00191846	0.00181596	0.00178877	0.00152193	0.00163254	0.0016727	0.00183771	0.00173176	0.00170134	0.00181573	0.00173586	0.00239055	0.00184014	0.00184849	0.0018789	0.00187898	0.00184708	0.00177984	0.00173261	0.00176804	0.00174967	0.00163179	0.0017332	0.00184438	0.0018092	0.00174697	0.00192593	0.00164673	0.00179726	0.00169758	0.00160901	0.00184708	0.00204247	0.00159346	0.00170916	0.00166633	0.00185363	0.00189963	0.00185363	0.00174187	0.00181228	0.00174386	0.00160129	0.00169913	0.00215575
SNORD99	0.00155808	0.00199509	0.00198581	0.00159553	0.00191846	0.00181596	0.00178877	0.00152193	0.00163254	0.0016727	0.00183771	0.00173176	0.00170134	0.00181573	0.00173586	0.00239055	0.00184014	0.00184849	0.0018789	0.00187898	0.00184708	0.00177984	0.00173261	0.00176804	0.00174967	0.00163179	0.0017332	0.00184438	0.0018092	0.00174697	0.00192593	0.00164673	0.00179726	0.00169758	0.00160901	0.00184708	0.00204247	0.00159346	0.00170916	0.00166633	0.00185363	0.00189963	0.00185363	0.00174187	0.00181228	0.00174386	0.00160129	0.00169913	0.00215575
FP236315.1	0.213585	0.446669	0.444225	0.796804	0.672641	0.337015	0.158988	0.108677	0.00163254	0.580608	0.541317	0.460586	0.401511	0.183444	0.00173586	0.333175	0.686368	1.11105	0.0018789	0.00187898	0.357514	0.314886	0.837947	1.13849	0.00174967	0.50743	0.27534	0.346727	0.449179	0.649109	0.233006	0.00164673	0.383113	0.392456	0.27758	0.641504	0.412994	0.254716	0.904833	0.355948	0.548852	0.562186	0.00185363	0.160768	0.534103	0.15875	0.420953	0.561329	0.698191
AC027369.4	0.00155808	0.00199509	0.00198581	0.00159553	0.00191846	0.00181596	0.00178877	0.00152193	0.00163254	0.0016727	0.00183771	0.00173176	0.00170134	0.00181573	0.00173586	0.00239055	0.00184014	0.00184849	0.0018789	0.00187898	0.00184708	0.00177984	0.00173261	0.00176804	0.00174967	0.00163179	0.0017332	0.00184438	0.0018092	0.00174697	0.00192593	0.00164673	0.00179726	0.00169758	0.00160901	0.00184708	0.00204247	0.00159346	0.00170916	0.00166633	0.00185363	0.00189963	0.00185363	0.00174187	0.00181228	0.00174386	0.00160129	0.00169913	0.00215575
NDUFAF4P4	0.00155808	0.00199509	0.00198581	0.00159553	0.00191846	0.00181596	0.00178877	0.00152193	0.00163254	0.0016727	0.00183771	0.00173176	0.00170134	0.00181573	0.00173586	0.00239055	0.00184014	0.00184849	0.0018789	0.00187898	0.00184708	0.00177984	0.00173261	0.00176804	0.00174967	0.106321	0.0017332	0.00184438	0.0018092	0.00174697	0.00192593	0.00164673	0.00179726	0.00169758	0.00160901	0.00184708	0.00204247	0.00159346	0.00170916	0.00166633	0.00185363	0.00189963	0.00185363	0.00174187	0.00181228	0.137013	0.00160129	0.00169913	0.00215575
AC123904.2	0.00155808	0.00199509	0.00198581	0.00159553	0.00191846	0.00181596	0.00178877	0.00152193	0.00163254	0.0016727	0.00183771	0.00173176	0.00170134	0.00181573	0.00173586	0.00239055	0.00184014	0.00184849	0.0018789	0.00187898	0.00184708	0.00177984	0.00173261	0.00176804	0.00174967	0.00163179	0.0017332	0.00184438	0.0018092	0.00174697	0.00192593	0.00164673	0.00179726	0.00169758	0.00160901	0.00184708	0.00204247	0.00159346	0.00170916	0.00166633	0.00185363	0.00189963	0.00185363	0.00174187	0.00181228	0.00174386	0.00160129	0.00169913	0.00215575
VENTXP3	0.00155808	0.00199509	0.00198581	0.00159553	0.00191846	0.00181596	0.00178877	0.00152193	0.059303	0.0016727	0.00183771	0.00173176	0.00170134	0.00181573	0.00173586	0.00239055	0.00184014	0.00184849	0.0018789	0.00187898	0.00184708	0.00177984	0.00173261	0.00176804	0.00174967	0.00163179	0.0017332	0.00184438	0.0018092	0.00174697	0.00192593	0.00164673	0.00179726	0.00169758	0.00160901	0.00184708	0.00204247	0.00159346	0.00170916	0.00166633	0.00185363	0.00189963	0.00185363	0.00174187	0.00181228	0.00174386	0.00160129	0.00169913	0.00215575
SLC2A1	13.7159	18.3435	16.1681	14.362	27.7911	18.2883	21.7725	26.4229	13.479	20.3831	15.107	14.8777	20.9142	25.7718	21.4936	5.0559	14.5003	17.84	36.1027	29.1849	19.595	19.0874	19.5544	16.8623	12.6451	24.9693	18.2212	17.7358	13.5918	17.0045	26.1287	18.6658	15.0012	20.4565	36.7849	24.2427	33.4051	9.58141	27.0794	20.1182	17.8131	14.9927	20.9142	17.9216	24.7673	17.2692	12.2318	20.734	16.1862
ARMH2	0.00155808	0.00199509	0.00198581	0.00159553	0.00191846	0.00181596	0.00178877	0.00152193	0.00163254	0.0016727	0.00183771	0.00173176	0.00170134	0.00181573	0.00173586	0.00239055	0.00184014	0.00184849	0.0018789	0.00187898	0.247839	0.00177984	0.00173261	0.00176804	0.00174967	0.00163179	0.0017332	0.00184438	0.0018092	0.0899083	0.00192593	0.00164673	0.00179726	0.00169758	0.00160901	0.00184708	0.00204247	0.224984	0.00170916	0.00166633	0.00185363	0.00189963	0.00185363	0.00174187	0.00181228	0.00174386	0.00160129	0.00169913	0.00215575
LEMD1-AS1	0.112449	0.0843538	0.00198581	0.00159553	0.0630461	0.0431489	0.0409478	0.0253453	0.0335607	0.0378434	0.0637591	0.00173176	0.0308575	0.0474177	0.0883809	0.00239055	0.00184014	0.0727061	0.0018789	0.0672418	0.00184708	0.0741399	0.00173261	0.00176804	0.00174967	0.0332563	0.0332734	0.0491223	0.0424669	0.0477842	0.00192593	0.103442	0.0403042	0.00169758	0.0420749	0.00184708	0.183316	0.0268848	0.0375749	0.00166633	0.0511855	0.0846173	0.00185363	0.0464644	0.0476843	0.0342967	0.0223752	0.030337	0.17162
AL360270.2	0.0341204	0.0843538	0.0859025	0.0220814	0.0940959	0.0668169	0.0409478	0.037677	0.0271053	0.0378434	0.0637591	0.0442729	0.0391364	0.0548974	0.0761192	0.151225	0.0563078	0.0593929	0.0532712	0.0549988	0.0724265	0.0616367	0.0467157	0.0737016	0.0478636	0.047841	0.0511825	0.0616255	0.0635201	0.103381	0.0992581	0.075226	0.0611604	0.0892117	0.055106	0.0585537	0.123074	0.0362745	0.0308073	0.0987114	0.0656321	0.0699068	0.0691426	0.0594692	0.0671088	0.0596963	0.0586038	0.049492	0.00215575
WNT1	0.057608	0.160725	0.158921	0.0622415	0.141971	0.0668169	0.0533384	0.00152193	0.00163254	0.0812689	0.00183771	0.0525887	0.00170134	0.00181573	0.178383	0.168278	0.00184014	0.0727061	0.0018789	0.00187898	0.118787	0.0998933	0.00173261	0.00176804	0.13485	0.0398688	0.0860247	0.0755858	0.0635201	0.00174697	0.0861607	0.0349149	0.131067	0.167745	0.111688	0.0719257	0.00204247	0.0762201	0.0471376	0.451198	0.0829267	0.0983942	0.00185363	0.00174187	0.00181228	0.00174386	0.0260563	0.112308	0.00215575
AC104825.1	3.32841	4.20149	2.32258	1.28137	2.73062	2.22034	3.03749	1.15048	2.89512	3.73169	2.59352	3.12138	2.0569	2.46787	2.98523	0.844282	3.37889	3.22319	1.81115	2.83498	3.36639	2.82115	2.83537	2.52171	1.88588	3.01776	3.60552	3.8781	2.71485	2.734	2.29628	2.93383	3.0818	3.70062	1.41545	2.1093	3.66654	1.86848	3.80067	2.02117	3.58898	3.64863	1.83145	3.44963	3.72799	2.43218	2.10659	1.87226	4.77545
SNRPD2	17.2792	20.3458	19.0874	32.9752	21.4936	25.0081	23.3101	25.1081	18.317	22.345	21.1356	27.8893	29.0795	21.2309	21.2888	21.3763	24.6916	22.1469	20.3063	17.9216	23.1963	22.5397	26.8158	22.3028	20.0384	25.8028	19.3833	20.2352	21.5416	19.9326	17.7087	20.4928	19.1513	24.2427	27.6853	20.7799	19.7436	28.6809	24.1298	24.6279	17.7623	19.7089	27.1678	20.1182	19.4848	21.0042	31.4507	22.1469	19.7089
AC024681.2	0.00155808	0.00199509	0.00198581	0.00159553	0.00191846	0.00181596	0.00178877	0.00152193	0.00163254	0.0016727	0.00183771	0.00173176	0.00170134	0.00181573	0.00173586	0.00239055	0.00184014	0.00184849	0.0018789	0.00187898	0.00184708	0.00177984	0.00173261	0.00176804	0.00174967	0.00163179	0.0017332	0.00184438	0.0018092	0.00174697	0.00192593	0.00164673	0.00179726	0.00169758	0.00160901	0.00184708	0.00204247	0.00159346	0.00170916	0.00166633	0.00185363	0.00189963	0.00185363	0.00174187	0.00181228	0.00174386	0.00160129	0.00169913	0.00215575
AC012414.4	0.00155808	0.00199509	0.00198581	0.00159553	0.00191846	0.00181596	0.0409478	0.00152193	0.00163254	0.0016727	0.00183771	0.00173176	0.00170134	0.00181573	0.00173586	0.00239055	0.00184014	0.00184849	0.0018789	0.00187898	0.00184708	0.00177984	0.00173261	0.00176804	0.00174967	0.00163179	0.0406015	0.00184438	0.0018092	0.00174697	0.00192593	0.00164673	0.00179726	0.00169758	0.00160901	0.00184708	0.00204247	0.00159346	0.00170916	0.00166633	0.00185363	0.00189963	0.00185363	0.00174187	0.00181228	0.00174386	0.00160129	0.00169913	0.00215575
AC134050.1	0.0341204	0.00199509	0.00198581	0.00159553	0.00191846	0.00181596	0.00178877	0.117967	0.00163254	0.0016727	0.0962466	0.00173176	0.00170134	0.136518	0.00173586	0.00239055	0.00184014	0.00184849	0.0018789	0.00187898	0.00184708	0.0741399	0.065344	0.0737016	0.00174967	0.00163179	0.0017332	0.00184438	0.0018092	0.00174697	0.00192593	0.00164673	0.00179726	0.00169758	0.00160901	0.00184708	0.134242	0.00159346	0.00170916	0.00166633	0.00185363	0.00189963	0.00185363	0.00174187	0.0876691	0.00174386	0.00160129	0.0622173	0.00215575
SUCLG2P4	0.00155808	0.00199509	0.00198581	0.00159553	0.00191846	0.00181596	0.00178877	0.00152193	0.00163254	0.0016727	0.00183771	0.00173176	0.00170134	0.00181573	0.00173586	0.00239055	0.00184014	0.00184849	0.0018789	0.00187898	0.00184708	0.00177984	0.00173261	0.00176804	0.00174967	0.00163179	0.0017332	0.00184438	0.0018092	0.00174697	0.00192593	0.00164673	0.00179726	0.00169758	0.00160901	0.00184708	0.00204247	0.00159346	0.00170916	0.00166633	0.00185363	0.00189963	0.00185363	0.00174187	0.00181228	0.00174386	0.00160129	0.00169913	0.00215575
MUSK	0.307133	0.778854	0.780127	0.499785	0.304524	0.821541	0.480666	0.0983942	0.583898	0.838578	0.448025	0.990216	0.471374	1.03065	0.57575	0.333175	0.213449	0.561178	0.455058	0.549232	0.189463	0.685507	0.448286	0.399586	0.580741	0.692218	0.599091	0.595857	1.03065	0.380046	0.483164	0.952693	0.263408	0.670631	0.901172	0.284956	0.352373	1.00414	0.290541	0.485471	0.223677	0.636236	1.10952	0.791619	0.477574	0.920056	0.650973	0.512174	0.17162
PTPN4	1.65728	2.06601	2.49665	1.73032	2.83569	2.97667	2.05779	2.22216	2.45168	1.82542	1.9583	2.07815	2.40477	1.76042	1.89342	2.5551	2.32099	2.22184	2.63582	2.58805	1.97869	3.25881	2.17429	3.05347	2.2874	2.17322	2.3458	2.37424	1.85582	2.24874	3.65137	2.00051	1.73886	2.07596	1.93638	2.39744	2.75835	1.44949	2.67686	1.89126	2.00784	1.88356	2.85055	2.10868	1.97927	2.88827	1.81353	2.25014	1.91387
CDY1	0.00155808	0.00199509	0.00198581	0.00159553	0.00191846	0.00181596	0.00178877	0.00152193	0.00163254	0.0016727	0.00183771	0.00173176	0.00170134	0.00181573	0.00173586	0.00239055	0.00184014	0.00184849	0.0018789	0.00187898	0.00184708	0.00177984	0.00173261	0.00176804	0.00174967	0.00163179	0.0017332	0.00184438	0.0018092	0.00174697	0.00192593	0.00164673	0.00179726	0.00169758	0.00160901	0.00184708	0.00204247	0.0220886	0.00170916	0.00166633	0.00185363	0.00189963	0.00185363	0.00174187	0.00181228	0.00174386	0.00160129	0.00169913	0.00215575
AL591684.3	0.00155808	0.00199509	0.00198581	0.00159553	0.00191846	0.383678	0.00178877	0.245742	0.00163254	0.0016727	0.00183771	0.00173176	0.00170134	0.00181573	0.00173586	0.00239055	0.00184014	0.00184849	0.684515	0.00187898	0.00184708	0.00177984	0.00173261	0.00176804	0.00174967	0.00163179	0.0017332	0.00184438	0.0018092	0.00174697	0.00192593	0.00164673	0.00179726	0.00169758	0.00160901	0.92127	0.00204247	0.00159346	0.00170916	0.291865	0.420685	0.00189963	0.00185363	0.00174187	0.00181228	0.00174386	0.00160129	0.00169913	0.00215575
LINC02317	0.00155808	0.00199509	0.00198581	0.00159553	0.00191846	0.00181596	0.00178877	0.00152193	0.00163254	0.0016727	0.00183771	0.00173176	0.00170134	0.00181573	0.00173586	0.00239055	0.00184014	0.00184849	0.0018789	0.00187898	0.00184708	0.00177984	0.00173261	0.00176804	0.00174967	0.00163179	0.0017332	0.00184438	0.0018092	0.00174697	0.00192593	0.00164673	0.00179726	0.00169758	0.00160901	0.00184708	0.00204247	0.00159346	0.00170916	0.00166633	0.00185363	0.00189963	0.00185363	0.00174187	0.00181228	0.00174386	0.00160129	0.00169913	0.00215575
SNRPCP20	0.00155808	0.00199509	0.00198581	0.00159553	0.00191846	0.00181596	0.00178877	0.00152193	0.00163254	0.0016727	0.00183771	0.00173176	0.00170134	0.00181573	0.00173586	0.00239055	0.00184014	0.00184849	0.0018789	0.00187898	0.00184708	0.00177984	0.00173261	0.00176804	0.00174967	0.00163179	0.0017332	0.00184438	0.0018092	0.00174697	0.00192593	0.00164673	0.00179726	0.00169758	0.00160901	0.00184708	0.00204247	0.00159346	0.00170916	0.00166633	0.00185363	0.00189963	0.00185363	0.00174187	0.00181228	0.00174386	0.00160129	0.00169913	0.00215575
POLR2LP1	0.00155808	0.00199509	0.00198581	0.00159553	0.00191846	0.00181596	0.00178877	0.00152193	0.00163254	0.0016727	0.00183771	0.00173176	0.00170134	0.00181573	0.00173586	0.00239055	0.00184014	0.00184849	0.0018789	0.00187898	0.00184708	0.00177984	0.00173261	0.00176804	0.00174967	0.00163179	0.0017332	0.00184438	0.0018092	1.40313	0.00192593	0.00164673	0.00179726	0.00169758	0.00160901	0.00184708	0.00204247	0.00159346	0.00170916	0.00166633	0.00185363	0.00189963	0.00185363	0.00174187	0.00181228	0.00174386	0.00160129	0.00169913	0.00215575
APOOP4	0.0714717	0.00199509	0.00198581	0.00159553	0.00191846	0.00181596	0.00178877	0.00152193	0.166709	0.0016727	0.384888	0.00173176	0.00170134	0.00181573	0.00173586	0.00239055	0.00184014	0.00184849	0.0018789	0.00187898	0.00184708	0.00177984	0.00173261	0.00176804	0.00174967	0.00163179	0.0017332	0.346727	0.125412	0.117955	0.164061	0.00164673	0.00179726	0.00169758	0.00160901	0.135572	0.00204247	0.00159346	0.00170916	0.00166633	0.388749	0.166355	0.00185363	0.00174187	0.130875	0.00174386	0.00160129	0.00169913	0.00215575
RNA5SP465	0.00155808	0.00199509	0.00198581	0.00159553	0.00191846	0.00181596	0.00178877	0.00152193	0.00163254	0.0016727	0.00183771	0.00173176	0.00170134	0.00181573	0.00173586	0.00239055	0.00184014	0.00184849	0.0018789	0.00187898	0.00184708	0.00177984	0.00173261	0.00176804	0.00174967	0.00163179	0.0017332	0.00184438	0.0018092	0.00174697	0.00192593	0.00164673	0.00179726	0.00169758	0.00160901	0.00184708	0.00204247	0.00159346	0.00170916	0.00166633	0.00185363	0.00189963	0.00185363	0.00174187	0.00181228	0.00174386	0.00160129	0.00169913	0.00215575
DUX4L5	0.00155808	0.00199509	0.00198581	0.00159553	0.00191846	0.00181596	0.00178877	0.00152193	0.00163254	0.0016727	0.00183771	0.00173176	0.00170134	0.00181573	0.00173586	0.00239055	0.00184014	0.00184849	0.0018789	0.00187898	0.00184708	0.00177984	0.00173261	0.00176804	0.00174967	0.00163179	0.0017332	0.00184438	0.0018092	0.00174697	0.00192593	0.00164673	0.00179726	0.00169758	0.00160901	0.00184708	0.00204247	0.00159346	0.00170916	0.00166633	0.00185363	0.00189963	0.00185363	0.00174187	0.00181228	0.00174386	0.00160129	0.00169913	0.00215575
AC093249.6	0.734644	0.583576	1.34755	0.753065	0.868966	1.25389	1.21676	0.883878	0.726197	0.664071	0.604028	1.56953	0.989317	0.613422	0.907299	0.495823	1.2416	1.24043	0.71456	0.937471	0.995599	0.720777	1.63878	0.885751	1.04877	1.44834	0.904376	1.20972	0.823817	0.811206	0.803468	0.840386	2.15196	0.729142	0.708282	0.578271	0.70772	1.18263	1.12689	0.843394	0.586182	0.908008	1.18782	0.70841	1.1482	0.402105	1.02182	0.79218	1.17104
WASH4P	1.44189	1.24065	0.861674	0.764375	0.948486	1.40771	1.21195	0.870554	1.20344	0.848168	0.931406	0.768531	0.672302	1.281	1.21151	1.20566	1.57102	1.14412	0.782659	1.52543	0.705038	0.877711	1.1328	1.28603	1.14148	0.715687	1.41892	1.35898	1.50579	0.649109	0.590184	1.11123	0.841126	1.0917	1.04206	1.38162	0.986303	1.04788	1.32703	0.776715	1.40748	1.57631	1.35002	0.925458	0.215364	1.00305	1.11046	1.81297	1.7777
RNU6-175P	0.00155808	0.00199509	0.00198581	0.00159553	0.00191846	0.00181596	0.00178877	0.00152193	0.00163254	0.0016727	0.00183771	0.00173176	0.00170134	0.00181573	0.00173586	0.00239055	0.00184014	0.00184849	0.0018789	0.00187898	0.00184708	0.00177984	0.00173261	0.00176804	0.00174967	0.00163179	0.0017332	0.00184438	0.0018092	0.00174697	0.00192593	0.00164673	0.00179726	0.00169758	0.00160901	0.00184708	0.00204247	0.00159346	0.00170916	0.00166633	0.00185363	0.00189963	0.00185363	0.00174187	0.00181228	0.00174386	0.00160129	0.00169913	0.00215575
LZIC	3.89743	4.46481	4.33895	4.38327	3.99757	5.03488	4.50067	3.62622	3.55209	4.17885	3.94491	2.88856	5.29942	3.93328	4.09808	2.88553	3.76135	4.39736	4.06026	4.18059	4.6202	4.25663	4.394	5.66807	3.88742	3.8781	4.11843	4.25855	4.06296	3.43897	3.64389	4.8315	2.83134	4.23087	3.71138	3.97392	3.437	3.71752	3.69814	3.12016	4.49594	4.49594	3.18362	4.18609	3.82739	4.0607	3.67263	3.96892	3.49194
AL031710.1	0.00155808	0.00199509	0.00198581	0.00159553	0.00191846	0.00181596	0.00178877	0.00152193	0.00163254	0.136715	0.00183771	0.00173176	0.00170134	0.00181573	0.00173586	0.00239055	0.00184014	0.00184849	0.0018789	0.00187898	0.00184708	0.00177984	0.00173261	0.00176804	0.00174967	0.00163179	0.0017332	0.00184438	0.0018092	0.00174697	0.422306	0.116128	0.152578	0.00169758	0.00160901	0.00184708	0.00204247	0.00159346	0.00170916	0.00166633	0.00185363	0.00189963	0.00185363	0.00174187	0.00181228	0.00174386	0.00160129	0.00169913	0.00215575
PHKBP2	0.00155808	0.00199509	0.00198581	0.00159553	0.00191846	0.00181596	0.00178877	0.00152193	0.00163254	0.0016727	0.00183771	0.00173176	0.00170134	0.00181573	0.00173586	0.00239055	0.00184014	0.00184849	0.0018789	0.00187898	0.00184708	0.00177984	0.00173261	0.00176804	0.00174967	0.00163179	0.0017332	0.00184438	0.0018092	0.00174697	0.00192593	0.00164673	0.00179726	0.00169758	0.00160901	0.00184708	0.00204247	0.00159346	0.00170916	0.00166633	0.00185363	0.00189963	0.00185363	0.00174187	0.00181228	0.00174386	0.00160129	0.00169913	0.00215575
AC107015.1	0.00155808	0.00199509	0.00198581	0.00159553	0.00191846	0.00181596	0.00178877	0.00152193	0.00163254	0.0016727	0.00183771	0.00173176	0.00170134	0.00181573	0.00173586	0.00239055	0.00184014	0.00184849	0.0018789	0.00187898	0.00184708	0.00177984	0.00173261	0.00176804	0.00174967	0.00163179	0.0017332	0.00184438	0.0018092	0.00174697	0.00192593	0.00164673	0.00179726	0.00169758	0.00160901	0.00184708	0.00204247	0.00159346	0.00170916	0.00166633	0.00185363	0.00189963	0.00185363	0.00174187	0.00181228	0.00174386	0.00160129	0.00169913	0.00215575
HCG27	1.125	0.752744	0.546395	1.53323	0.243762	0.493459	0.641693	1.05111	1.04307	1.75187	0.800836	1.66494	0.728891	1.41773	0.5389	0.333175	0.978432	1.15131	1.41474	1.13937	1.24659	0.622114	1.39666	0.677482	0.955611	1.40136	0.779909	0.73816	1.14639	1.09921	2.34517	1.1595	1.42549	1.13717	1.04206	1.22677	1.08786	1.3225	1.18977	1.92101	0.404608	0.796642	0.70645	0.835652	0.477574	1.01515	0.944586	0.749736	1.29747
RN7SL521P	0.904684	0.00199509	0.534987	0.417843	0.427191	0.00181596	0.00178877	0.00152193	0.291773	0.0016727	0.432255	0.75578	0.640594	0.3759	0.00173586	0.986303	0.678502	0.669745	0.0018789	0.00187898	0.745048	0.00177984	0.336409	0.340248	0.55929	0.270942	0.743813	0.372849	0.382609	0.330463	0.00192593	0.293567	0.978061	0.543156	0.00160901	0.394268	2.01342	0.00159346	0.899819	0.00166633	0.00185363	0.00189963	1.00162	0.00174187	0.804208	0.00174386	0.721062	0.00169913	0.635932
AC079298.1	0.0210665	0.00199509	0.0729071	0.00159553	0.00191846	0.0796499	0.068345	0.0773038	0.059303	0.0016727	0.0492501	0.00173176	0.00170134	0.0636795	0.00173586	0.00239055	0.00184014	0.00184849	0.0018789	0.00187898	0.00184708	0.0489351	0.086686	0.00176804	0.00174967	0.00163179	0.0332734	0.00184438	0.125412	0.00174697	0.00192593	0.0618615	0.00179726	0.00169758	0.055106	0.0585537	0.226405	0.163446	0.0471376	0.00166633	0.0511855	0.00189963	0.219026	0.0594692	0.0671088	0.00174386	0.126911	0.049492	0.00215575
SPATA31D1	0.00155808	0.00199509	0.00198581	0.00159553	0.00191846	0.00181596	0.00178877	0.0192206	0.00163254	0.0016727	0.00183771	0.0322864	0.0308575	0.00181573	0.00173586	0.00239055	0.00184014	0.00184849	0.0018789	0.00187898	0.00184708	0.00177984	0.00173261	0.00176804	0.00174967	0.0270765	0.0017332	0.00184438	0.0018092	0.00174697	0.00192593	0.00164673	0.00179726	0.0299662	0.00160901	0.00184708	0.00204247	0.00159346	0.00170916	0.00166633	0.00185363	0.00189963	0.0483279	0.00174187	0.00181228	0.00174386	0.00160129	0.00169913	0.00215575
MASP2	1.20772	1.332	1.07577	0.588801	0.899509	0.964441	0.878251	0.754146	0.674681	0.593142	0.910999	0.498911	0.537245	0.543794	1.04877	0.168278	0.533207	0.993964	0.186438	0.787556	0.576108	1.0029	0.605954	0.471656	0.922393	0.730829	0.974657	1.11828	0.601276	1.06904	0.151477	1.34826	0.272108	1.10253	0.404185	1.25962	0.749194	0.878251	0.566417	0.837102	1.35145	1.08843	0.804513	1.27343	1.12171	0.727543	0.874027	0.600846	0.308002
LINC02384	0.373292	0.3882	0.468025	0.614418	0.551876	0.416229	0.187445	0.300754	0.0888567	0.730309	0.399464	0.29691	0.418606	0.407186	0.373394	0.365107	0.351223	0.00184849	0.215992	0.00187898	0.00184708	0.303314	0.256494	0.198413	0.336688	0.520215	0.421649	0.396682	0.243108	0.770794	0.00192593	0.00164673	0.173971	0.249141	0.531709	0.720189	0.00204247	0.152621	0.00170916	1.42879	0.00185363	0.166355	0.00185363	0.690481	0.00181228	0.0800089	0.282286	0.00169913	0.466787
FOXD2-AS1	0.234855	0.536232	0.145236	0.891121	0.321374	0.437509	0.556077	0.700301	0.324757	0.599548	0.249882	0.80225	0.58587	0.608009	0.288696	0.54536	0.36099	0.228085	0.578784	0.458315	0.438977	0.392746	0.39089	0.184692	0.487281	0.583507	0.145467	0.334973	0.362561	0.244017	0.248148	0.165215	0.272108	0.443642	0.484722	0.337092	0.226405	0.763873	0.458315	0.644806	0.18913	0.198601	0.383726	0.36605	0.195048	0.57921	0.35659	0.191806	0.442736
DNAJA1P6	0.00155808	0.00199509	0.00198581	0.00159553	0.00191846	0.00181596	0.00178877	0.00152193	0.00163254	0.0016727	0.00183771	0.00173176	0.00170134	0.00181573	0.00173586	0.00239055	0.00184014	0.00184849	0.0018789	0.00187898	0.00184708	0.00177984	0.00173261	0.00176804	0.00174967	0.00163179	0.0017332	0.00184438	0.0018092	0.00174697	0.00192593	0.00164673	0.00179726	0.00169758	0.00160901	0.00184708	0.00204247	0.00159346	0.00170916	0.00166633	0.00185363	0.00189963	0.00185363	0.00174187	0.00181228	0.00174386	0.00160129	0.00169913	0.00215575
RPRM	0.443494	0.172118	0.644806	0.297079	0.500177	0.360572	0.264863	0.245742	0.55566	0.221003	0.232311	0.704514	0.169742	0.308047	0.112795	5.60539	0.300162	0.370615	0.322071	0.433228	0.270045	0.676851	0.309704	0.289401	0.38555	0.199396	0.188473	0.308735	0.695608	0.269123	0.203836	0.364877	0.345869	0.453821	0.220495	0.631488	0.163954	0.117813	0.28157	0.283232	0.388749	0.151701	0.330187	0.41043	0.215364	0.0697072	0.274326	0.212111	0.646535
SPAG11B	0.112449	0.266507	0.235269	0.00159553	0.00191846	0.228814	0.00178877	0.00152193	0.059303	0.15521	0.399464	0.341799	0.231307	0.209904	0.166134	0.00239055	0.179384	0.228085	0.0018789	0.0672418	0.00184708	0.182179	0.00173261	0.00176804	0.162915	0.00163179	0.074289	0.00184438	0.0018092	0.319007	0.00192593	0.00164673	0.193431	0.00169758	0.287565	0.00184708	1.20917	0.00159346	0.1998	0.00166633	0.00185363	0.138465	0.0483279	0.0464644	0.00181228	0.315361	0.00160129	0.0988567	0.00215575
TNNT1	2.42608	3.10293	1.53825	5.62564	4.18914	1.89955	1.16147	7.55453	2.51304	3.15114	4.12499	3.62153	3.55112	1.86341	5.26983	1.72668	2.8082	3.57185	3.95185	3.41702	2.12386	2.14502	3.95696	6.0687	2.56001	1.96687	4.03657	1.8059	4.01059	1.24484	2.1402	2.24079	2.79733	4.31489	3.73515	2.93313	2.85715	3.30811	3.81087	1.78821	2.35417	2.38796	2.51428	2.2287	2.53172	1.90904	2.17686	3.22285	2.24957
AC009220.1	0.00155808	0.00199509	0.00198581	0.492837	0.00191846	0.00181596	0.00178877	0.00152193	0.00163254	0.658919	0.00183771	0.644924	0.00170134	0.437018	0.00173586	0.00239055	0.00184014	0.00184849	0.0018789	0.00187898	0.00184708	0.00177984	0.00173261	0.00176804	0.00174967	0.795553	0.0017332	0.429763	0.0018092	0.380046	0.00192593	0.00164673	0.00179726	0.00169758	0.00160901	0.00184708	0.00204247	0.00159346	0.00170916	0.00166633	0.00185363	0.00189963	0.00185363	0.00174187	0.00181228	0.00174386	0.274326	0.414328	0.00215575
MTND1P11	0.04506	0.213777	0.131384	0.0423729	0.109982	0.00181596	0.12776	0.037677	0.00163254	0.109937	0.00183771	0.00173176	0.147877	0.091144	0.0761192	0.00239055	0.0895289	0.00184849	0.103527	0.00187898	0.0960766	0.00177984	0.00173261	0.00176804	0.00174967	0.047841	0.0017332	0.00184438	0.152049	0.00174697	0.00192593	0.0473941	0.0836434	0.0627191	0.00160901	0.00184708	0.258205	0.00159346	0.00170916	0.00166633	0.00185363	0.182052	0.00185363	0.0731581	0.00181228	0.125211	0.0796429	0.00169913	0.00215575
XKR5	0.0210665	0.0843538	0.00198581	0.00159553	0.00191846	0.00181596	0.0409478	0.0305764	0.0236554	0.0262304	0.00183771	0.0322864	0.00170134	0.0414533	0.0338029	0.00239055	0.0563078	0.0489385	0.0532712	0.00187898	0.0588468	0.0387981	0.130879	0.0475719	0.00174967	0.0235504	0.0985032	0.00184438	0.0018092	0.0618709	0.0628703	0.0618615	0.0493607	0.0627191	0.00160901	0.0585537	0.0808795	0.0268848	0.0308073	0.00166633	0.0511855	0.0699068	0.00185363	0.0356406	0.0476843	0.0596963	0.0223752	0.049492	0.00215575
AC138869.1	0.00155808	0.00199509	0.00198581	0.00159553	0.00191846	0.00181596	0.00178877	0.00152193	0.00163254	0.0016727	0.00183771	0.00173176	0.00170134	0.00181573	0.00173586	0.00239055	0.00184014	0.00184849	0.0018789	0.00187898	0.00184708	0.00177984	0.00173261	0.00176804	0.00174967	0.00163179	0.0017332	0.00184438	0.0018092	0.00174697	0.00192593	0.00164673	0.00179726	0.00169758	0.00160901	0.00184708	0.00204247	0.00159346	0.00170916	0.00166633	0.00185363	0.00189963	0.00185363	0.00174187	0.00181228	0.00174386	0.00160129	0.00169913	0.00215575
MT-ND1	333.043	395.275	732.498	562.268	440.407	282.822	562.268	562.268	395.275	52.4685	830.953	499.129	75.3549	158.565	361.732	732.498	203.817	395.275	83.9734	203.817	304.942	562.268	71.6951	153.367	645.592	244.739	562.268	645.592	192.068	928.052	119.092	361.732	562.268	562.268	127.916	304.942	333.043	732.498	92.3276	928.052	440.407	333.043	645.592	830.953	732.498	244.739	562.268	116.031	645.592
CAMK1	2.62977	2.62406	2.61049	3.97757	1.98002	2.9626	2.72126	3.43857	3.66611	2.38049	2.19781	4.20499	2.82243	2.62105	2.76687	4.01013	2.85342	3.60715	3.44621	2.53516	2.8754	2.90558	3.03372	2.82453	2.91816	2.91597	3.06563	2.4451	3.43007	2.20528	2.57013	2.14877	3.58738	2.31799	3.07482	2.6702	1.68423	6.65425	3.23879	3.57584	2.25074	2.97829	3.23205	3.17606	2.49698	3.50975	3.67263	2.69263	2.54971
OR2U2P	0.00155808	0.00199509	0.00198581	0.00159553	0.00191846	0.00181596	0.00178877	0.00152193	0.00163254	0.0016727	0.00183771	0.00173176	0.00170134	0.00181573	0.00173586	0.00239055	0.00184014	0.00184849	0.0018789	0.00187898	0.00184708	0.00177984	0.00173261	0.00176804	0.00174967	0.00163179	0.0017332	0.00184438	0.0018092	0.00174697	0.00192593	0.00164673	0.00179726	0.00169758	0.00160901	0.00184708	0.00204247	0.00159346	0.00170916	0.00166633	0.00185363	0.00189963	0.00185363	0.00174187	0.00181228	0.00174386	0.00160129	0.00169913	0.00215575
MTATP6P26	0.520852	0.172118	0.00198581	0.517405	0.00191846	0.119937	0.097321	0.00152193	0.274138	0.357888	0.34429	0.449617	0.748256	0.437018	0.1005	0.00239055	0.36099	0.122857	0.0018789	0.00187898	0.224879	0.112921	0.176784	0.102215	0.245785	0.520215	0.0985032	0.216583	0.113801	0.00174697	0.151477	0.128415	0.106613	0.306029	0.246838	0.123433	0.501499	0.00159346	0.28157	0.156435	0.43533	0.00189963	0.00185363	0.100798	0.108934	0.090655	0.342574	0.00169913	0.7463
DEFA1	0.148821	0.00199509	0.00198581	3.17912	0.791619	0.813912	0.213118	0.653484	0.538064	0.0016727	1.20648	2.66476	0.701103	0.1005	0.00173586	1.90658	0.00184014	0.00184849	0.0018789	1.90316	0.501397	0.205582	0.868764	4.0634	1.20274	1.58818	0.178383	0.230533	0.309767	0.203268	0.00192593	0.875085	0.00179726	0.0757696	1.20299	1.06317	1.02048	1.48818	0.170231	0.00166633	0.00185363	0.948214	0.831625	0.00174187	0.563387	0.812033	0.504113	0.181171	0.666835
AL136369.2	0.00155808	0.00199509	0.00198581	0.00159553	0.00191846	0.00181596	0.00178877	0.00152193	0.00163254	0.0016727	0.00183771	0.00173176	0.00170134	0.00181573	0.00173586	0.00239055	0.00184014	0.00184849	0.0018789	0.00187898	0.00184708	0.00177984	0.00173261	0.00176804	0.00174967	0.00163179	0.0017332	0.00184438	0.0018092	0.00174697	0.00192593	0.00164673	0.00179726	0.00169758	0.00160901	0.00184708	0.00204247	0.00159346	0.00170916	0.00166633	0.00185363	0.00189963	0.00185363	0.00174187	0.00181228	0.00174386	0.0796429	0.00169913	0.00215575
H6PD	3.42398	3.52447	3.86063	3.85769	3.16467	3.11358	3.82404	4.77493	3.61724	4.01369	3.72759	4.02939	2.73815	4.07955	4.44975	3.51815	3.39449	3.67666	2.70533	3.76135	3.70393	3.69029	3.92229	3.21963	3.88493	4.33126	4.1583	3.52905	3.73387	5.40166	2.74491	4.31623	3.20399	4.14913	3.56644	4.95929	3.44022	4.41014	3.29446	4.14781	3.4874	3.40904	4.03438	3.64181	4.01416	3.38821	3.84196	3.15464	2.62406
GRAMD1C	2.86951	3.83852	2.90932	2.3127	2.3127	2.34194	3.08844	2.93999	2.7781	3.67021	3.40424	2.37309	2.55446	2.85715	2.35146	2.45712	2.84336	2.29478	2.48278	2.70022	3.59622	2.3601	2.67838	3.01538	2.41514	3.12871	2.6325	3.0615	2.18847	2.94466	3.85071	3.03616	2.64227	2.63432	1.9147	2.87806	2.55326	0.916174	2.97151	2.04165	4.19247	3.23621	2.79412	3.32611	3.1716	2.21092	2.33551	3.02319	3.17912
AC135586.2	0.00155808	0.00199509	0.00198581	0.00159553	0.00191846	0.00181596	0.00178877	0.00152193	0.00163254	0.0016727	0.00183771	0.00173176	0.00170134	0.00181573	0.00173586	0.809979	0.00184014	0.302513	0.0018789	0.00187898	0.00184708	0.00177984	0.00173261	0.00176804	0.00174967	0.00163179	0.0017332	0.00184438	0.0018092	0.00174697	0.00192593	0.00164673	0.00179726	0.00169758	0.00160901	0.00184708	0.00204247	0.00159346	0.00170916	0.00166633	0.00185363	0.00189963	0.00185363	0.00174187	0.00181228	0.178362	0.00160129	0.00169913	0.00215575
WFDC1	2.20911	1.9759	2.13472	1.6701	1.86909	2.02663	1.56625	1.71713	4.12672	2.1043	1.28047	3.01841	1.52415	1.58216	1.92864	3.86276	2.45898	2.43002	3.53748	2.46387	1.48017	2.24578	2.25707	3.15293	1.63903	1.43846	2.05662	2.75835	3.00824	1.64216	2.66612	1.27176	3.69933	1.42721	2.40677	2.23318	1.13407	6.94382	2.86296	2.35146	2.15967	2.15255	2.50181	2.58588	1.52128	3.66114	3.9531	2.87605	1.22377
RPS6KB1	3.74973	3.94757	4.02008	4.53825	5.14471	4.15918	4.34899	3.22319	3.70867	4.58343	4.10779	4.20499	5.17055	4.49594	5.37314	2.52592	3.89328	3.94229	4.40285	3.3916	4.37408	4.57461	4.0414	4.20873	4.91418	4.56523	4.34944	3.86872	4.08292	5.00686	4.59292	4.38512	3.55249	4.24504	5.05036	4.8601	4.90782	2.9687	3.98946	3.73211	4.21917	4.3351	3.99068	4.03867	4.39058	4.3638	4.49914	4.5056	4.16693
AC099792.1	0.0210665	0.0843538	0.101245	0.0220814	0.00191846	0.053342	0.00178877	0.0655351	0.0494339	0.03061	0.00183771	0.0960766	0.0308575	0.00181573	0.051497	0.00239055	0.0895289	0.00184849	0.103527	0.0818921	0.00184708	0.00177984	0.0467157	0.00176804	0.0369133	0.0332563	0.0332734	0.00184438	0.125412	0.0364334	0.17665	0.0261878	0.131067	0.00169758	0.0420749	0.0585537	0.00204247	0.0490762	0.0308073	0.0266082	0.00185363	0.0699068	0.0570992	0.00174187	0.00181228	0.0697072	0.0223752	0.00169913	0.00215575
ADIRF-AS1	3.70548	2.59294	3.64863	3.31722	2.63009	1.75319	1.88495	10	5.69454	3.57511	3.92435	3.72759	2.57713	4.27912	2.38439	0.986303	3.83172	2.98965	3.36004	4.65347	2.9436	2.74736	4.31394	2.05297	2.06895	3.04317	3.67585	3.48014	2.5998	2.31539	6.53811	4.14781	5.47184	2.97829	3.59622	2.9305	4.43544	2.19842	4.67511	1.6375	3.52637	3.77166	4.11354	2.70664	3.03506	3.98102	2.84085	6.20415	3.06692
RNU6-1206P	0.00155808	0.00199509	0.00198581	0.00159553	0.00191846	0.00181596	0.00178877	0.00152193	0.00163254	0.0016727	0.00183771	0.00173176	0.00170134	0.00181573	0.00173586	0.00239055	0.00184014	0.00184849	0.0018789	0.00187898	0.00184708	0.00177984	0.00173261	0.00176804	0.00174967	0.00163179	0.0017332	0.00184438	0.0018092	0.00174697	0.00192593	0.00164673	0.00179726	0.00169758	0.00160901	0.00184708	0.00204247	0.00159346	0.00170916	0.00166633	0.00185363	0.00189963	0.00185363	0.00174187	0.00181228	0.00174386	0.00160129	0.00169913	0.00215575
MIR3936HG	2.5976	1.83953	1.35411	1.86711	1.64601	0.94109	1.8138	2.4574	1.8421	2.13935	0.96989	1.61054	2.16503	2.4126	1.29549	1.89955	1.91263	1.79173	1.68564	1.86023	1.75214	0.83897	1.75969	1.41637	1.20756	2.08132	1.38187	1.9486	1.82831	1.86663	2.26467	2.05556	2.3698	2.0033	1.69411	1.25962	2.095	0.983681	2.63711	0.912629	2.02087	1.56625	1.14681	1.6926	1.52925	2.53084	2.75962	1.85005	2.48483
MTATP6P19	0.00155808	0.00199509	0.00198581	0.00159553	0.00191846	0.00181596	0.00178877	0.00152193	0.00163254	0.0016727	0.00183771	0.00173176	0.00170134	0.00181573	0.00173586	0.00239055	0.00184014	0.00184849	0.0018789	0.00187898	0.00184708	0.00177984	0.00173261	0.00176804	0.00174967	0.00163179	0.0017332	0.00184438	0.0018092	0.00174697	0.00192593	0.00164673	0.00179726	0.00169758	0.00160901	0.00184708	0.00204247	0.00159346	0.00170916	0.00166633	0.133774	0.00189963	0.00185363	0.00174187	0.00181228	0.00174386	0.00160129	0.00169913	0.00215575
OFD1P4Y	0.00155808	0.00199509	0.00198581	0.00159553	0.00191846	0.00181596	0.00178877	0.00152193	0.00163254	0.0016727	0.00183771	0.00173176	0.00170134	0.00181573	0.00173586	0.00239055	0.00184014	0.00184849	0.0018789	0.00187898	0.00184708	0.00177984	0.00173261	0.00176804	0.00174967	0.00163179	0.0017332	0.00184438	0.0018092	0.00174697	0.00192593	0.00164673	0.00179726	0.00169758	0.00160901	0.00184708	0.00204247	0.00159346	0.00170916	0.00166633	0.00185363	0.00189963	0.00185363	0.00174187	0.00181228	0.00174386	0.00160129	0.00169913	0.00215575
KCNE4	0.782659	0.536232	0.789198	0.812216	0.908153	0.427313	0.806328	0.900827	0.878548	0.730309	0.448025	1.37634	0.75677	0.710947	0.670523	2.86119	0.57665	0.968157	1.24696	0.867668	0.448849	0.668476	0.538064	0.715832	0.748846	0.514217	1.02217	0.624922	0.779244	0.491993	0.444924	0.697468	1.5667	0.561329	0.956189	0.588992	0.412994	2.00658	0.660475	0.687076	1.00987	0.737877	0.9192	1.03581	0.606546	1.16655	0.889157	0.785062	0.442736
AL589987.1	0.00155808	0.134214	0.00198581	0.0516592	0.00191846	0.00181596	0.00178877	0.037677	0.110974	0.0016727	0.00183771	0.131492	0.00170134	0.00181573	0.0761192	0.00239055	0.00184014	0.00184849	0.0018789	0.00187898	0.00184708	0.00177984	0.00173261	0.00176804	0.00174967	0.00163179	0.0017332	0.00184438	0.0018092	0.00174697	0.00192593	0.0473941	0.00179726	0.00169758	0.0420749	0.00184708	0.00204247	0.0630026	0.00170916	0.00166633	0.00185363	0.00189963	0.00185363	0.00174187	0.00181228	0.00174386	0.00160129	0.0622173	0.00215575
EIF1P5	0.00155808	0.00199509	0.00198581	0.00159553	0.00191846	0.00181596	0.00178877	0.00152193	0.00163254	0.0016727	0.00183771	0.00173176	0.00170134	0.00181573	0.00173586	0.00239055	0.00184014	0.00184849	0.0018789	0.00187898	0.00184708	0.00177984	0.00173261	0.00176804	0.00174967	0.00163179	0.0017332	0.00184438	0.0018092	0.00174697	0.00192593	0.00164673	0.00179726	0.00169758	0.00160901	0.00184708	0.00204247	0.00159346	0.00170916	0.00166633	0.00185363	0.00189963	0.00185363	0.00174187	0.00181228	0.00174386	0.00160129	0.00169913	0.00215575
FCGR2B	2.02663	2.1063	1.36972	1.83171	1.68011	2.43595	2.49253	3.19108	1.01048	2.07477	1.8257	1.19475	1.56403	1.17305	3.17384	1.16168	1.87527	1.62973	1.31335	1.59739	1.98234	2.47644	2.42759	1.14658	3.27278	1.42879	2.75234	1.64216	1.40337	2.13217	1.89761	1.90931	2.0071	2.20086	1.60249	2.50146	0.619415	3.84991	1.74115	3.14519	1.40748	1.54589	0.942211	2.87345	1.81677	1.49839	1.35495	1.56924	0.532509
HOXC13	0.0210665	0.121672	0.00198581	0.144152	0.0630461	0.105673	0.00178877	1.41658	0.0271053	0.03061	0.00183771	0.123026	0.222938	0.00181573	0.00173586	0.00239055	0.202478	0.0977376	0.0018789	0.221316	0.0960766	0.00177984	0.0971338	0.00176804	0.149221	0.114786	0.0017332	0.00184438	0.0018092	0.00174697	0.00192593	0.0349149	0.00179726	0.0384068	0.0308648	0.0719257	0.144058	0.00159346	0.179358	0.145835	0.0829267	0.00189963	0.00185363	0.0356406	0.00181228	0.00174386	0.0260563	0.030337	0.17162
DAP3P1	0.00155808	0.00199509	0.00198581	0.00159553	0.00191846	0.00181596	0.00178877	0.00152193	0.00163254	0.0016727	0.00183771	0.00173176	0.537245	0.00181573	0.00173586	0.00239055	0.00184014	0.00184849	0.0018789	0.00187898	0.00184708	0.00177984	0.00173261	0.00176804	0.00174967	0.00163179	0.0017332	0.00184438	0.0018092	0.00174697	0.00192593	0.00164673	0.00179726	0.00169758	0.00160901	0.00184708	0.00204247	0.00159346	0.00170916	0.00166633	0.00185363	0.00189963	0.00185363	0.00174187	0.00181228	0.00174386	0.00160129	0.00169913	0.00215575
TOLLIP-AS1	1.14988	1.35145	1.24791	0.720351	0.590022	0.761148	0.827557	1.05111	1.02088	1.16798	1.1092	1.68511	0.299014	0.710947	0.77824	1.86909	0.825109	0.579564	0.782659	0.906668	1.05533	0.668476	1.02889	0.786713	0.771442	0.677585	1.27063	0.614634	0.809494	0.787478	1.2143	1.28486	1.35998	0.955483	1.07692	0.729992	1.39527	0.910652	0.955611	0.740103	0.776431	0.686262	1.36354	1.1419	0.885335	0.873873	0.700093	1.18912	0.159332
AC009065.8	1.14292	1.20821	0.970365	1.364	1.13142	0.933051	0.788945	0.799662	1.09278	1.49207	0.931406	1.34294	1.28233	1.43416	1.08	0.798733	1.2953	0.791361	1.02816	0.588568	0.975467	1.24138	0.996301	0.973229	0.695831	1.17242	1.10416	0.853614	1.46584	1.11212	1.56813	0.766532	1.19475	0.75402	1.20733	0.854434	1.06173	0.861244	1.35822	1.04707	0.998986	0.956373	1.20756	0.809156	0.921523	0.633913	1.44814	1.16906	1.61054
AC011396.1	0.00155808	0.00199509	0.00198581	0.00159553	0.00191846	0.00181596	0.00178877	0.00152193	0.00163254	0.0016727	0.00183771	0.00173176	0.00170134	0.00181573	0.00173586	0.00239055	0.00184014	0.00184849	0.0018789	0.00187898	0.00184708	0.00177984	0.00173261	0.00176804	0.00174967	0.00163179	0.0017332	0.00184438	0.0018092	0.00174697	0.00192593	0.00164673	0.00179726	0.00169758	0.00160901	0.00184708	0.00204247	0.00159346	0.00170916	0.00166633	0.00185363	0.00189963	0.00185363	0.00174187	0.00181228	0.00174386	0.00160129	0.00169913	0.00215575
AC139143.1	0.00155808	0.00199509	0.00198581	0.00159553	0.00191846	0.00181596	0.00178877	0.00152193	0.00163254	0.0016727	0.00183771	0.00173176	0.00170134	0.00181573	0.00173586	0.00239055	0.00184014	0.00184849	0.0018789	0.00187898	0.00184708	0.00177984	0.00173261	0.00176804	0.00174967	0.00163179	0.0017332	0.00184438	0.0018092	0.00174697	0.00192593	0.00164673	0.00179726	0.00169758	0.00160901	0.00184708	0.00204247	0.00159346	0.00170916	0.00166633	0.00185363	0.00189963	0.00185363	0.00174187	0.00181228	0.00174386	0.00160129	0.00169913	0.00215575
AC067817.2	0.00155808	0.00199509	0.00198581	0.00159553	0.27498	0.239097	0.213118	0.285198	0.00163254	0.35111	0.00183771	0.335206	0.00170134	0.00181573	0.00173586	0.409253	0.243697	0.438977	1.07577	0.235546	0.466601	0.392746	0.203019	0.00176804	0.00174967	0.00163179	0.357674	0.243611	0.716436	0.380046	0.556781	0.00164673	0.354665	0.190722	0.257202	0.00184708	0.327498	0.00159346	0.00170916	0.329559	0.271155	0.518132	0.258714	0.354214	0.670828	0.526896	0.252037	0.202075	0.00215575
PHYKPL	8.10146	6.86935	5.97543	10.6339	5.34246	6.09349	6.33333	8.38003	7.24928	8.95948	6.17093	8.8291	7.6298	9.27056	6.17807	6.58403	5.79227	7.13564	5.50024	6.40715	5.8729	6.13308	5.51809	6.85768	7.01823	8.77114	7.56556	6.62325	6.79484	6.01232	6.17414	7.88451	7.20621	7.66693	8.46971	7.00718	7.09121	8.85214	7.60769	8.37138	6.23646	6.29331	6.33056	7.25473	5.49419	8.12953	9.19407	6.58812	6.74369
TRIM27	5.22712	4.81351	4.17639	6.99822	4.4974	4.3085	4.98462	4.7361	4.88975	4.69319	4.19342	6.57927	6.55666	5.09095	5.10569	6.32394	5.19608	4.45294	4.35659	3.97757	4.55046	4.42533	5.0531	5.33413	4.92185	5.82947	4.23039	4.95755	5.3451	4.75582	4.13408	5.29127	5.82633	4.86245	7.0468	4.58735	5.24667	5.69757	5.85248	5.66807	4.52379	4.31967	6.37177	4.62842	4.17317	5.39355	6.25182	5.89301	5.60391
VN1R7P	0.00155808	0.00199509	0.00198581	0.00159553	0.00191846	0.00181596	0.00178877	0.00152193	0.00163254	0.0016727	0.00183771	0.00173176	0.00170134	0.00181573	0.00173586	0.00239055	0.00184014	0.00184849	0.0018789	0.00187898	0.00184708	0.00177984	0.00173261	0.00176804	0.00174967	0.00163179	0.0017332	0.00184438	0.0018092	0.00174697	0.00192593	0.00164673	0.00179726	0.00169758	0.00160901	0.00184708	0.00204247	0.00159346	0.00170916	0.00166633	0.00185363	0.00189963	0.00185363	0.00174187	0.00181228	0.00174386	0.00160129	0.00169913	0.00215575
AC034234.1	0.00155808	0.00199509	0.00198581	0.00159553	0.00191846	0.00181596	0.00178877	0.00152193	0.00163254	0.0016727	0.00183771	0.00173176	0.00170134	0.00181573	0.00173586	0.00239055	0.00184014	0.00184849	0.0018789	0.00187898	0.00184708	0.00177984	0.00173261	0.00176804	0.00174967	0.00163179	0.0017332	0.00184438	0.0018092	0.00174697	0.00192593	0.00164673	0.00179726	0.00169758	0.00160901	0.00184708	0.00204247	0.00159346	0.00170916	0.00166633	0.00185363	0.00189963	0.00185363	0.00174187	0.00181228	0.00174386	0.00160129	0.00169913	0.00215575
KRT8P10	0.00155808	0.00199509	0.00198581	0.00159553	0.00191846	0.00181596	0.00178877	0.0253453	0.00163254	0.0016727	0.111324	0.00173176	0.00170134	0.00181573	0.00173586	0.593038	0.00184014	0.0727061	0.0018789	0.00187898	0.00184708	0.00177984	0.0467157	0.00176804	0.00174967	0.00163179	0.0511825	0.0755858	0.0018092	0.00174697	0.124844	0.00164673	0.0493607	0.0384068	0.0420749	0.00184708	0.00204247	0.00159346	0.0471376	0.0329153	0.00185363	0.00189963	0.00185363	0.00174187	0.00181228	0.00174386	0.00160129	0.00169913	0.00215575
AC022133.1	0.383361	0.00199509	0.913921	0.0336438	0.0940959	0.00181596	0.00178877	0.00152193	0.233617	0.0016727	0.080246	0.0525887	0.0391364	0.00181573	0.153286	0.00239055	0.191455	0.00184849	0.0018789	0.00187898	0.00184708	0.00177984	0.00173261	0.00176804	0.10461	0.00163179	0.383726	0.0755858	0.0018092	0.269123	0.0992581	0.00164673	0.152578	0.117036	0.0235621	0.00184708	0.00204247	0.338571	0.0898105	0.00166633	0.00185363	0.198601	0.00185363	0.465261	0.0671088	0.00174386	0.00160129	0.00169913	0.00215575
RNU7-90P	0.00155808	0.00199509	0.00198581	0.00159553	0.00191846	0.00181596	0.00178877	0.00152193	0.00163254	0.0016727	0.00183771	0.00173176	0.00170134	0.00181573	0.00173586	0.00239055	0.00184014	0.00184849	0.0018789	0.00187898	0.00184708	0.00177984	0.00173261	0.00176804	0.00174967	0.00163179	0.0017332	0.00184438	0.0018092	0.00174697	0.00192593	0.00164673	0.00179726	0.00169758	0.00160901	0.00184708	0.00204247	0.00159346	0.00170916	0.00166633	0.00185363	0.00189963	0.00185363	0.00174187	0.00181228	0.00174386	0.00160129	0.00169913	0.00215575
NME1-NME2	3.46269	3.53562	4.5056	4.41315	4.79646	5.32596	3.17842	3.96209	2.1279	4.25907	4.19342	2.90027	3.51851	1.73337	4.22461	3.58898	4.70279	4.53722	4.51905	4.04677	5.77118	3.87364	4.48954	6.19014	3.93287	3.0008	4.93276	3.04731	3.86994	3.0211	4.23453	3.61875	2.8151	3.57145	3.09783	4.5066	3.17005	3.66114	5.4777	4.37903	4.42307	3.85196	3.6075	3.87074	4.17968	3.15641	3.58075	4.54083	2.71081
AC007274.2	0.00155808	0.00199509	0.00198581	0.00159553	0.00191846	0.00181596	0.00178877	0.00152193	0.00163254	0.0016727	0.00183771	0.00173176	0.00170134	0.00181573	0.00173586	0.00239055	0.00184014	0.00184849	0.0018789	0.00187898	0.00184708	0.00177984	0.00173261	0.00176804	0.00174967	0.00163179	0.0017332	0.00184438	0.0018092	0.00174697	0.00192593	0.00164673	0.00179726	0.00169758	0.00160901	0.00184708	0.00204247	0.00159346	0.00170916	0.00166633	0.00185363	0.00189963	0.00185363	0.00174187	0.00181228	0.00174386	0.00160129	0.00169913	0.00215575
PHLDA2	3.89035	3.86872	5.59349	5.61549	7.01478	7.97484	4.21127	2.75002	4.52483	4.85525	3.90505	4.51992	8.77114	4.24457	3.85071	6.2305	5.02238	5.41206	6.65237	5.64754	4.19054	9.44003	5.63604	6.74162	5.85896	3.90805	5.09095	6.57263	5.92637	3.30376	23.0176	3.35583	3.30336	3.76828	7.3305	4.60992	7.0804	3.66694	4.95455	8.0924	4.04587	4.41952	3.32126	3.73641	6.01303	6.47372	4.41559	4.42584	4.80046
CBL	1.8306	1.79869	2.06193	1.69848	2.3127	2.05266	2.00811	1.43082	1.65728	2.01727	1.81191	1.78278	2.33251	1.83307	2.21031	0.986303	1.95419	1.83219	2.75234	1.92344	1.74018	2.2693	1.88274	1.92396	1.9267	1.99744	1.90258	1.73599	1.82313	1.86991	1.76042	1.70407	1.5402	1.72371	1.9215	1.97838	1.74529	2.20204	1.8883	2.02635	1.85033	2.07119	1.65103	1.9686	2.02436	1.73486	1.7081	1.79232	2.05014
ASS1P2	0.057608	0.109926	0.158921	0.274547	0.243762	0.105673	0.12776	0.192664	0.14041	0.17869	0.080246	0.237142	0.231307	0.299959	0.00173586	0.00239055	0.14358	0.00184849	0.129215	0.00187898	0.202017	0.0616367	0.222208	0.184692	0.0604622	0.215722	0.0511825	0.115841	0.113801	0.176784	0.189983	0.208347	0.164061	0.0892117	0.189456	0.20753	0.00204247	0.141795	0.170231	0.145835	0.0829267	0.0846173	0.113598	0.0594692	0.0671088	0.15875	0.252037	0.135572	0.185078
SMAP1	5.787	6.33333	6.71203	3.93126	6.92015	5.42564	5.87447	3.70665	4.4398	4.87819	6.6404	3.31722	4.68002	5.32412	6.22103	4.99421	4.73881	5.68375	5.44051	5.89448	4.71864	5.83549	4.42488	6.16343	5.76423	4.41851	6.02436	5.67452	4.88316	5.71311	6.1439	6.91241	4.17089	5.42365	4.3935	5.84228	4.22188	3.88044	3.992	3.71988	7.05824	6.2562	3.91088	5.98662	6.16343	5.80318	3.78154	5.54044	5.7098
AC022690.1	0.00155808	0.00199509	0.00198581	0.00159553	0.00191846	0.00181596	0.00178877	0.00152193	0.00163254	0.0016727	0.00183771	0.00173176	0.00170134	0.00181573	0.00173586	0.00239055	0.00184014	0.00184849	0.0018789	0.00187898	0.00184708	0.00177984	0.00173261	0.00176804	0.00174967	0.00163179	0.0017332	0.00184438	0.138553	0.00174697	0.00192593	0.00164673	0.00179726	0.00169758	0.00160901	0.00184708	0.00204247	0.00159346	0.00170916	0.00166633	0.00185363	0.00189963	0.00185363	0.00174187	0.00181228	0.00174386	0.00160129	0.00169913	0.00215575
TERB2	0.00155808	0.00199509	0.00198581	0.00159553	0.00191846	0.00181596	0.0533384	0.00152193	0.00163254	0.0016727	0.00183771	0.00173176	0.00170134	0.1005	0.00173586	0.00239055	0.00184014	0.00184849	0.0018789	0.00187898	0.00184708	0.00177984	0.00173261	0.00176804	0.00174967	0.00163179	0.0017332	0.00184438	0.0018092	0.00174697	0.00192593	0.00164673	0.00179726	0.0497237	0.0986172	0.00184708	0.00204247	0.00159346	0.00170916	0.00166633	0.00185363	0.00189963	0.00185363	0.00174187	0.00181228	0.00174386	0.00160129	0.00169913	0.00215575
RLN1	0.085672	0.121672	0.131384	0.106326	0.176104	0.105673	0.238589	0.00152193	0.00163254	0.0721909	0.111324	0.139337	0.00170134	0.00181573	0.00173586	0.482286	0.243697	0.110203	0.0018789	0.00187898	0.686262	0.0998933	0.203019	0.0880772	0.00174967	0.0565146	0.0630519	0.188994	0.100753	0.0899083	0.138365	0.0618615	0.202865	0.0757696	0.0420749	0.192784	0.360231	0.0630026	0.0793382	0.00166633	0.0999017	0.124703	0.113598	0.0868133	0.0876691	0.00174386	0.0319753	0.0988567	0.382939
AC093801.2	0.00155808	0.00199509	0.00198581	0.00159553	0.00191846	0.00181596	0.00178877	0.00152193	0.00163254	0.0016727	0.00183771	0.00173176	0.00170134	0.00181573	0.00173586	0.00239055	0.00184014	0.00184849	0.0018789	0.00187898	0.00184708	0.00177984	0.00173261	0.00176804	0.00174967	0.00163179	0.0017332	0.00184438	0.0018092	0.00174697	0.00192593	0.00164673	0.00179726	0.00169758	0.00160901	0.00184708	0.00204247	0.00159346	0.00170916	0.00166633	0.00185363	0.00189963	0.00185363	0.00174187	0.00181228	0.00174386	0.00160129	0.00169913	0.00215575
IGHV1-12	0.00155808	0.00199509	0.00198581	0.00159553	0.00191846	0.00181596	0.00178877	0.00152193	0.00163254	0.0016727	0.00183771	0.00173176	0.00170134	0.00181573	0.00173586	0.00239055	0.00184014	0.00184849	0.0018789	0.00187898	0.00184708	0.00177984	0.00173261	0.00176804	0.00174967	0.00163179	0.0017332	0.00184438	0.0018092	0.00174697	0.00192593	0.00164673	0.00179726	0.00169758	0.00160901	0.00184708	0.00204247	0.00159346	0.00170916	0.00166633	0.00185363	0.00189963	0.00185363	0.00174187	0.00181228	0.00174386	0.00160129	0.00169913	0.00215575
RN7SL193P	0.00155808	0.00199509	0.00198581	0.00159553	0.00191846	0.00181596	0.00178877	0.00152193	0.00163254	0.0016727	0.00183771	0.00173176	0.00170134	0.00181573	0.00173586	0.00239055	0.00184014	0.00184849	0.0018789	0.00187898	0.00184708	0.00177984	0.00173261	0.00176804	0.00174967	0.00163179	0.0017332	0.00184438	0.0018092	0.00174697	0.00192593	0.00164673	0.00179726	0.00169758	0.00160901	0.00184708	0.00204247	0.00159346	0.00170916	0.00166633	0.00185363	0.00189963	0.00185363	0.00174187	0.00181228	0.00174386	0.00160129	0.00169913	0.00215575
AC245128.2	0.00155808	0.00199509	0.00198581	0.00159553	0.00191846	0.00181596	0.00178877	0.00152193	0.00163254	0.0016727	0.00183771	0.00173176	0.00170134	0.00181573	0.00173586	0.00239055	0.00184014	0.00184849	0.0018789	0.00187898	0.00184708	0.00177984	0.00173261	0.00176804	0.00174967	0.00163179	0.0017332	0.00184438	0.0018092	0.00174697	0.00192593	0.00164673	0.00179726	0.00169758	0.00160901	0.00184708	0.00204247	0.00159346	0.00170916	0.00166633	0.00185363	0.00189963	0.00185363	0.00174187	0.00181228	0.00174386	0.00160129	0.00169913	0.00215575
KRT8P50	0.04506	0.0980624	0.101245	0.289122	0.158173	0.00181596	0.00178877	0.037677	0.257043	0.17869	0.0637591	0.395781	0.288926	0.0636795	0.00173586	0.00239055	0.100665	0.00184849	0.336779	0.109219	0.107109	0.00177984	0.345669	0.198413	0.0478636	0.132682	0.0017332	0.174148	0.254071	0.00174697	0.444924	0.0349149	0.383113	0.0757696	0.189456	0.00184708	0.296856	0.0890635	0.263839	0.0642307	0.00185363	0.00189963	0.482205	0.0731581	0.0671088	0.440147	0.109124	0.371394	0.593708
AC108063.1	0.00155808	0.00199509	0.00198581	0.00159553	0.00191846	0.00181596	0.00178877	0.126567	0.291773	0.170686	0.00183771	0.00173176	0.00170134	0.00181573	0.00173586	0.00239055	0.00184014	0.00184849	0.230593	0.00187898	0.00184708	0.194149	0.00173261	0.198413	0.177128	0.00163179	0.0017332	0.00184438	0.372849	0.19016	0.273833	0.152663	0.00179726	0.00169758	0.229749	0.00184708	0.00204247	0.163446	0.161083	0.00166633	0.00185363	0.00189963	0.00185363	0.00174187	0.00181228	0.33565	0.117895	0.00169913	0.00215575
PPIAP27	0.00155808	0.00199509	0.00198581	0.00159553	0.00191846	0.00181596	0.00178877	0.00152193	0.00163254	0.0016727	0.00183771	0.00173176	0.00170134	0.00181573	0.00173586	0.00239055	0.00184014	0.00184849	0.0018789	0.00187898	0.00184708	0.00177984	0.00173261	0.00176804	0.00174967	0.00163179	0.0017332	0.00184438	0.0018092	0.00174697	0.00192593	0.00164673	0.00179726	0.00169758	0.00160901	0.00184708	0.00204247	0.00159346	0.00170916	0.00166633	0.00185363	0.00189963	0.00185363	0.00174187	0.00181228	0.00174386	0.00160129	0.00169913	0.00215575
AC103592.1	0.00155808	0.00199509	0.00198581	0.00159553	0.00191846	0.00181596	0.00178877	0.00152193	0.00163254	0.0016727	0.00183771	0.00173176	0.00170134	0.00181573	0.00173586	0.00239055	0.00184014	0.00184849	0.0018789	0.00187898	0.00184708	0.00177984	0.00173261	0.00176804	0.00174967	0.00163179	0.0017332	0.00184438	0.0018092	0.00174697	0.00192593	0.00164673	0.00179726	0.00169758	0.00160901	0.00184708	0.00204247	0.00159346	0.00170916	0.00166633	0.00185363	0.00189963	0.00185363	0.00174187	0.00181228	0.00174386	0.00160129	0.00169913	0.00215575
AC007823.1	0.085672	0.134214	0.131384	0.297079	0.077951	0.053342	0.264863	0.00152193	0.100272	0.0632742	0.126911	0.341799	0.147877	0.147087	0.0761192	0.00239055	0.121267	0.134249	0.0637779	0.122767	0.130455	0.0489351	0.150109	0.115314	0.177128	0.20741	0.0406015	0.158589	0.287897	0.0477842	0.00192593	0.0473941	0.0718406	0.179174	0.179458	0.0719257	0.00204247	0.184147	0.161083	0.0525721	0.133774	0.111068	0.0691426	0.100798	0.108934	0.0499831	0.0994365	0.112308	0.370441
RPS15AP30	0.148821	0.00199509	0.00198581	0.259087	0.27498	0.00181596	0.00178877	0.700301	1.36925	0.476423	0.26544	1.06531	0.159193	1.23054	0.199584	0.00239055	0.717161	0.00184849	0.0018789	0.00187898	0.628217	0.216447	0.739818	0.399586	0.00174967	0.422839	0.188473	0.00184438	1.41773	0.00174697	2.15588	0.967303	0.202865	0.605729	0.80871	0.00184708	2.41139	0.457389	0.179358	0.175964	0.00185363	0.286998	1.74951	0.00174187	0.00181228	1.17881	0.911631	1.11142	1.07361
EVPL	26.0435	21.8111	23.0777	11.7146	22.6946	14.8265	17.5514	13.6195	22.1469	19.7735	21.9422	15.356	16.049	23.6808	18.0613	2.09582	24.9024	21.7725	22.0968	29.3916	19.0179	20.4197	18.2601	20.6965	15.107	17.9821	24.4354	22.3976	20.3063	19.0874	21.1356	24.0407	32.6936	18.825	10.3118	21.0456	37.5447	3.36776	28.1074	12.71	24.2427	24.6916	16.8211	22.6946	22.5397	22.8504	15.6785	22.3028	37.1715
GRAMD4P8	0.00155808	0.00199509	0.00198581	0.00159553	0.00191846	0.00181596	0.097321	0.00152193	0.00163254	0.0016727	0.00183771	0.00173176	0.00170134	0.00181573	0.0635201	0.00239055	0.00184014	0.00184849	0.0018789	0.00187898	0.00184708	0.00177984	0.00173261	0.00176804	0.00174967	0.00163179	0.0017332	0.00184438	0.0018092	0.00174697	0.00192593	0.00164673	0.00179726	0.00169758	0.00160901	0.00184708	0.00204247	0.00159346	0.00170916	0.0420716	0.00185363	0.00189963	0.00185363	0.00174187	0.0671088	0.0596963	0.0319753	0.00169913	0.00215575
AC120024.4	0.00155808	0.00199509	0.00198581	0.00159553	0.00191846	0.00181596	0.00178877	0.037677	0.00163254	0.0016727	0.00183771	0.00173176	0.00170134	0.00181573	0.00173586	0.00239055	0.00184014	0.00184849	0.0018789	0.00187898	0.00184708	0.0489351	0.00173261	0.00176804	0.00174967	0.00163179	0.0017332	0.00184438	0.0018092	0.00174697	0.00192593	0.00164673	0.00179726	0.00169758	0.00160901	0.00184708	0.00204247	0.00159346	0.00170916	0.00166633	0.00185363	0.00189963	0.0570992	0.00174187	0.00181228	0.00174386	0.00160129	0.00169913	0.00215575
SMIM2	0.00155808	0.134214	0.00198581	0.0423729	0.00191846	0.00181596	0.00178877	0.00152193	0.00163254	0.119354	0.00183771	0.00173176	0.00170134	0.00181573	0.00173586	0.00239055	0.100665	0.00184849	0.0018789	0.00187898	0.00184708	0.00177984	0.00173261	0.00176804	0.00174967	0.00163179	0.0017332	0.00184438	0.0018092	0.00174697	0.707828	0.103442	0.00179726	0.0757696	0.00160901	0.00184708	0.00204247	0.00159346	0.068502	0.00166633	0.00185363	0.00189963	0.00185363	0.0731581	0.0876691	0.00174386	0.00160129	0.00169913	0.00215575
RDH12	4.60586	5.7106	5.17183	2.46848	8.39215	2.48954	2.98585	8.08379	4.52483	3.44055	4.35222	2.07391	3.1448	2.08776	4.10165	4.21825	5.38887	5.70356	8.72073	5.13172	3.45801	6.35167	4.35815	13.479	1.27619	2.92618	5.0313	2.55939	7.29544	1.36618	3.07761	3.63015	3.52216	4.39892	2.18691	6.64145	2.14621	0.936128	3.62576	1.67098	4.41266	4.84576	2.4451	3.95392	4.32204	2.52685	1.87089	5.70901	3.94229
SPON1-AS1	0.00155808	0.00199509	0.00198581	0.00159553	0.00191846	0.686368	0.00178877	0.00152193	0.00163254	0.0016727	0.00183771	0.530233	0.00170134	0.00181573	0.00173586	1.02701	0.00184014	0.00184849	0.0018789	0.00187898	0.00184708	0.00177984	0.00173261	0.00176804	0.548528	0.00163179	0.0017332	0.00184438	0.610717	0.503633	0.00192593	0.00164673	0.543061	0.00169758	0.00160901	0.00184708	0.00204247	0.00159346	0.00170916	0.00166633	0.00185363	0.00189963	0.00185363	0.491465	0.00181228	0.00174386	0.383	0.623841	1.02108
IL27RA	0.979001	1.39462	1.2239	1.5705	0.889884	1.5761	1.4522	1.21608	1.01048	1.34979	1.11658	1.0682	1.41679	0.936716	1.96974	2.17081	2.09323	1.11828	1.16774	1.35411	2.53763	1.53272	1.50529	1.20173	1.35295	1.54332	1.70731	1.2416	1.01067	1.40313	0.760423	1.31063	0.978061	1.21769	1.14027	2.25374	1.05646	2.3076	1.18587	2.91254	0.70393	0.980225	1.38094	1.12269	1.52128	0.873873	1.71111	1.52727	1.19139
AC068787.1	0.00155808	0.00199509	0.00198581	0.00159553	0.00191846	0.00181596	0.00178877	0.00152193	0.00163254	0.0016727	0.00183771	0.00173176	0.00170134	0.00181573	0.00173586	0.00239055	0.00184014	0.00184849	0.0018789	0.00187898	0.00184708	0.00177984	0.00173261	0.00176804	0.00174967	0.00163179	0.0017332	0.00184438	0.0018092	0.00174697	0.00192593	0.00164673	0.00179726	0.00169758	0.00160901	0.00184708	0.00204247	0.00159346	0.00170916	0.00166633	0.00185363	0.00189963	0.00185363	0.00174187	0.00181228	0.00174386	0.00160129	0.00169913	0.00215575
SRGAP2-AS1	0.00155808	0.00199509	0.00198581	0.00159553	0.00191846	0.00181596	0.00178877	0.0773038	0.00163254	0.0016727	0.00183771	0.00173176	0.00170134	0.0474177	0.00173586	0.00239055	0.00184014	0.00184849	0.0018789	0.00187898	0.00184708	0.00177984	0.00173261	0.00176804	0.00174967	0.00163179	0.0017332	0.00184438	0.0424669	0.00174697	0.124844	0.0349149	0.00179726	0.00169758	0.00160901	0.00184708	0.00204247	0.00159346	0.00170916	0.00166633	0.00185363	0.00189963	0.00185363	0.00174187	0.0671088	0.00174386	0.00160129	0.00169913	0.00215575
FTCD-AS1	0.00155808	0.00199509	0.00198581	0.00159553	0.00191846	0.00181596	0.00178877	0.00152193	0.110974	0.0016727	0.00183771	0.00173176	0.00170134	0.407186	0.00173586	0.00239055	0.00184014	0.00184849	0.0018789	0.00187898	0.00184708	0.00177984	0.00173261	0.00176804	0.00174967	0.00163179	0.0017332	0.174148	0.0018092	0.00174697	0.00192593	0.00164673	0.00179726	0.00169758	0.00160901	0.00184708	0.00204247	0.00159346	0.00170916	0.00166633	0.00185363	0.00189963	0.00185363	0.00174187	0.00181228	0.00174386	0.0891621	0.00169913	0.00215575
BRDT	0.0341204	0.00199509	0.00198581	0.0220814	0.00191846	0.053342	0.00178877	0.00152193	0.00163254	0.0016727	0.0962466	0.131492	0.0391364	0.00181573	0.00173586	0.151225	0.00184014	0.0593929	0.0018789	0.0549988	0.00184708	0.00177984	0.00173261	0.0377371	0.0369133	0.00163179	0.0017332	0.00184438	0.0517048	0.00174697	0.00192593	0.0261878	0.00179726	0.00169758	0.00160901	0.00184708	0.00204247	0.0220886	0.00170916	0.00166633	0.0656321	0.0578779	0.0483279	0.0356406	0.00181228	0.0342967	0.0688489	0.00169913	0.00215575
WDR70	4.28012	4.28374	4.62497	4.20782	4.18371	3.55209	4.33851	5.24118	4.16117	4.27018	4.52217	4.56735	3.94023	4.6817	3.45416	4.47792	4.39152	4.97555	4.11759	4.23453	4.50264	3.9877	4.48282	3.77577	3.92388	4.81994	3.44655	4.97972	5.04638	4.77647	4.68112	4.38512	5.93055	4.85255	4.52586	3.89118	4.16928	4.14515	4.48084	4.07399	3.58421	3.77327	5.58708	4.31721	4.29851	4.07316	4.59292	5.26919	5.15732
AL162724.2	0.00155808	0.00199509	0.00198581	0.218709	0.00191846	0.00181596	0.727358	0.00152193	0.00163254	0.298509	0.00183771	0.29691	0.249722	0.351612	0.00173586	0.00239055	0.36099	0.00184849	0.0018789	0.00187898	0.00184708	0.314886	0.00173261	0.00176804	0.00174967	0.00163179	0.0017332	0.346727	0.3523	0.00174697	0.00192593	0.00164673	0.00179726	0.00169758	0.238113	0.00184708	0.00204247	0.00159346	0.00170916	0.00166633	0.00185363	0.00189963	0.00185363	0.00174187	0.00181228	0.00174386	0.00160129	0.00169913	0.00215575
TTC5	1.88962	2.59294	1.85502	2.17518	2.37151	1.91185	2.62347	2.55169	2.0654	2.11894	1.85761	2.40247	3.05112	2.46787	1.8883	2.50582	2.33782	2.04375	1.39462	2.14267	2.48954	1.66297	2.61787	2.30253	2.76483	2.14937	2.03281	2.1391	2.36189	2.18878	1.95965	2.24079	2.54848	2.32065	2.07477	2.1093	1.96541	2.33872	2.31591	2.00106	2.43129	2.14648	2.70632	2.2188	2.32956	2.1442	2.32326	2.15477	2.92554
AC009480.1	0.00155808	0.00199509	0.00198581	0.00159553	0.00191846	0.00181596	0.00178877	0.00152193	0.00163254	0.170686	0.00183771	0.00173176	0.00170134	0.00181573	0.00173586	0.00239055	0.00184014	0.00184849	0.0018789	0.00187898	0.00184708	0.00177984	0.00173261	0.00176804	0.00174967	0.00163179	0.0017332	0.00184438	0.0018092	0.00174697	0.00192593	0.00164673	0.00179726	0.00169758	0.00160901	0.00184708	0.00204247	0.00159346	0.00170916	0.00166633	0.00185363	0.00189963	0.00185363	0.00174187	0.00181228	0.00174386	0.00160129	0.00169913	0.00215575
AC137675.1	0.00155808	0.00199509	0.00198581	0.00159553	0.00191846	0.00181596	0.00178877	0.00152193	0.00163254	0.0016727	0.00183771	0.00173176	0.00170134	0.00181573	0.00173586	0.00239055	0.00184014	0.00184849	0.0018789	0.00187898	0.00184708	0.00177984	0.00173261	0.00176804	0.00174967	0.00163179	0.0017332	0.00184438	0.0018092	0.00174697	0.00192593	0.00164673	0.00179726	0.00169758	0.00160901	0.00184708	0.00204247	0.00159346	0.00170916	0.00166633	0.00185363	0.00189963	0.00185363	0.00174187	0.00181228	0.00174386	0.00160129	0.00169913	0.00215575
CENPH	1.68744	2.88369	2.18578	2.50835	2.97667	3.84153	3.15186	2.55573	2.18847	2.30936	2.93823	2.40652	2.6886	2.23073	2.77034	0.996781	3.24909	2.63531	2.84787	1.84237	3.65748	3.0615	4.66761	2.82453	2.89023	2.28111	2.21178	2.64164	2.93181	2.685	2.35828	2.54187	2.27308	3.03032	2.80702	2.05501	1.71899	2.54249	2.3079	2.36639	1.67828	2.3416	3.73599	2.43624	2.7714	2.32409	2.69392	3.83852	1.26088
AC008267.7	0.00155808	0.00199509	0.00198581	0.00159553	0.00191846	0.00181596	0.00178877	0.00152193	0.00163254	0.0016727	0.00183771	0.00173176	0.00170134	0.00181573	0.00173586	0.00239055	0.00184014	0.00184849	0.0018789	0.00187898	0.00184708	0.00177984	0.00173261	0.00176804	0.00174967	0.00163179	0.0017332	0.00184438	0.0018092	0.00174697	0.00192593	0.00164673	0.00179726	0.00169758	0.00160901	0.00184708	0.00204247	0.00159346	0.00170916	0.00166633	0.00185363	0.00189963	0.00185363	0.00174187	0.00181228	0.00174386	0.00160129	0.00169913	0.00215575
AP000439.2	1.32043	1.30133	0.86976	0.16173	0.697128	0.535998	0.821674	1.28539	0.48942	0.565887	0.673622	0.256322	0.124703	0.460755	0.233492	0.42567	1.52078	0.96064	0.0018789	1.40826	0.61095	0.0998933	1.364	0.326564	0.162915	0.183814	0.546699	0.67346	0.100753	0.706177	0.509283	1.48417	0.905723	1.0917	0.00160901	1.12539	0.153187	0.141795	1.332	0.57268	1.35145	1.20972	0.00185363	0.930316	1.26241	0.344898	0.446338	0.617087	1.33255
AC138430.2	0.00155808	0.00199509	0.00198581	0.179277	0.00191846	0.00181596	0.00178877	0.0462388	0.0494339	0.229671	0.00183771	0.200087	0.00170134	0.00181573	0.362911	0.168278	0.233006	0.00184849	0.295581	0.301883	0.00184708	0.00177984	0.00173261	0.0880772	0.00174967	0.158129	0.0017332	0.00184438	0.0018092	0.00174697	0.189983	0.00164673	0.328665	0.0757696	0.123899	0.00184708	0.00204247	0.0890635	0.0898105	0.0752022	0.00185363	0.166355	0.146969	0.00174187	0.00181228	0.187682	0.00160129	0.00169913	0.00215575
RPL7P22	0.085672	0.00199509	0.00198581	0.00159553	0.00191846	0.00181596	0.158988	0.108677	0.059303	0.0721909	0.111324	0.00173176	0.00170134	0.00181573	0.00173586	0.00239055	0.111122	0.277874	0.0018789	0.00187898	0.00184708	0.0998933	0.140745	0.00176804	0.00174967	0.00163179	0.0017332	0.158589	0.0018092	0.176784	0.00192593	0.116128	0.00179726	0.190722	0.00160901	0.110561	0.00204247	0.0630026	0.00170916	0.0752022	0.116968	0.138465	0.00185363	0.00174187	0.108934	0.0800089	0.0489886	0.00169913	0.00215575
EPB41L2	4.67072	4.01672	3.94668	6.08895	3.9295	3.72236	4.27018	6.71389	6.17179	4.72469	3.65547	7.45415	4.00745	5.302	4.47792	3.13443	4.36676	4.37018	4.95072	4.61622	3.46346	4.28709	5.05899	3.55774	4.50461	5.34442	5.5118	3.79893	4.83206	3.54483	5.49704	4.85255	5.74667	3.91045	5.14333	3.61155	2.6368	7.10506	4.42936	4.10349	3.0211	4.01804	6.044	4.52162	2.95323	6.39631	5.81657	4.59777	3.59473
RNA5SP442	0.00155808	0.00199509	0.00198581	0.00159553	0.00191846	0.00181596	0.00178877	0.00152193	0.00163254	0.0016727	0.00183771	0.00173176	0.00170134	0.00181573	0.00173586	0.00239055	0.00184014	0.00184849	0.0018789	0.00187898	0.00184708	0.00177984	0.00173261	0.00176804	0.00174967	0.00163179	0.0017332	0.00184438	0.0018092	0.00174697	0.00192593	0.00164673	0.00179726	0.00169758	0.00160901	0.00184708	0.00204247	0.00159346	0.00170916	0.00166633	0.00185363	0.00189963	0.00185363	0.00174187	0.00181228	0.00174386	0.00160129	0.00169913	0.00215575
AL772337.3	0.00155808	0.00199509	0.00198581	0.00159553	0.00191846	0.00181596	0.00178877	0.00152193	0.00163254	0.0016727	0.00183771	0.00173176	0.00170134	0.00181573	0.00173586	0.00239055	0.00184014	0.00184849	0.0018789	0.00187898	0.00184708	0.00177984	0.00173261	0.00176804	0.00174967	0.00163179	0.0017332	0.00184438	0.0018092	0.00174697	0.00192593	0.00164673	0.00179726	0.00169758	0.00160901	0.00184708	0.00204247	0.00159346	0.00170916	0.00166633	0.00185363	0.00189963	0.00185363	0.00174187	0.00181228	0.00174386	0.00160129	0.00169913	0.00215575
AC004554.1	0.00155808	0.00199509	0.00198581	0.00159553	0.00191846	0.00181596	0.00178877	0.00152193	0.00163254	0.0016727	0.00183771	0.00173176	0.0391364	0.00181573	0.00173586	0.00239055	0.00184014	0.00184849	0.0018789	0.0959101	0.00184708	0.00177984	0.00173261	0.00176804	0.00174967	0.00163179	0.0017332	0.00184438	0.0018092	0.00174697	0.00192593	0.00164673	0.00179726	0.00169758	0.00160901	0.00184708	0.00204247	0.00159346	0.00170916	0.00166633	0.00185363	0.00189963	0.00185363	0.00174187	0.00181228	0.00174386	0.00160129	0.00169913	0.00215575
AC002310.3	0.112449	0.00199509	0.158921	0.202958	0.00191846	0.105673	0.00178877	0.00152193	0.00163254	0.204582	0.126911	0.00173176	0.179978	0.00181573	0.00173586	0.00239055	0.00184014	0.00184849	0.215992	0.109219	0.00184708	0.182179	0.00173261	0.102215	0.0902339	0.0663028	0.0860247	0.00184438	0.0018092	0.00174697	0.138365	0.00164673	0.0953049	0.215636	0.0986172	0.00184708	0.00204247	0.00159346	0.0793382	0.00166633	0.116968	0.138465	0.00185363	0.00174187	0.00181228	0.090655	0.00160129	0.135572	0.308002
C2orf27A	0.762234	0.278506	0.954895	0.908776	0.603689	0.239097	1.13591	1.62198	1.10049	0.838578	0.79218	0.954558	1.04575	1.06292	0.507015	0.00239055	1.09	1.27779	1.17211	0.275728	0.811796	0.993368	1.39666	0.565694	1.24462	1.5667	0.828022	1.10524	0.787633	1.05548	0.707828	1.52415	0.874736	1.30584	1.1462	0.491708	2.90801	1.11468	1.05988	1.03619	0.00185363	0.261404	1.08983	1.22196	1.18263	1.0336	1.67538	0.202075	1.72095
RNU6ATAC25P	0.00155808	0.00199509	0.00198581	0.00159553	0.00191846	0.00181596	0.00178877	0.00152193	0.00163254	0.0016727	0.00183771	0.00173176	0.00170134	0.00181573	0.00173586	0.00239055	0.00184014	0.00184849	0.0018789	0.00187898	0.00184708	0.00177984	0.00173261	0.00176804	0.00174967	0.00163179	0.0017332	0.00184438	0.0018092	0.00174697	0.00192593	0.00164673	0.00179726	0.00169758	0.00160901	0.00184708	0.00204247	0.00159346	0.00170916	0.00166633	0.00185363	0.00189963	0.00185363	0.00174187	0.00181228	0.00174386	0.00160129	0.00169913	0.00215575
WWC2-AS2	0.256314	0.398572	0.482899	0.378143	0.393004	0.427313	0.288098	0.344231	0.240988	0.393983	0.280179	0.403206	0.222938	0.290995	0.233492	0.365107	0.341048	0.302513	0.200487	0.458315	0.521408	0.338529	0.516588	0.496305	0.323589	0.467512	0.357674	0.38486	0.176315	0.244017	0.218364	0.47873	0.291191	0.339175	0.257202	0.357778	0.570631	0.390616	0.189144	0.205065	0.388749	0.345388	0.248148	0.604683	0.29362	0.263597	0.154996	0.328951	0.583729
HMGB1P46	0.00155808	0.00199509	0.00198581	0.00159553	0.00191846	0.00181596	0.00178877	0.00152193	0.00163254	0.0016727	0.00183771	0.00173176	0.00170134	0.00181573	0.00173586	0.00239055	0.00184014	0.00184849	0.0018789	0.00187898	0.00184708	0.00177984	0.00173261	0.00176804	0.00174967	0.00163179	0.0017332	0.00184438	0.0018092	0.00174697	0.00192593	0.00164673	0.00179726	0.00169758	0.00160901	0.00184708	0.00204247	0.00159346	0.00170916	0.00166633	0.00185363	0.00189963	0.00185363	0.00174187	0.00181228	0.00174386	0.00160129	0.00169913	0.00215575
AC109329.1	0.00155808	0.00199509	0.00198581	0.00159553	0.00191846	0.00181596	0.00178877	0.00152193	0.00163254	0.0016727	0.00183771	0.00173176	0.00170134	0.00181573	0.00173586	0.00239055	0.00184014	0.00184849	0.0018789	0.00187898	0.00184708	0.00177984	0.00173261	0.00176804	0.00174967	0.00163179	0.0017332	0.00184438	0.0018092	0.00174697	0.00192593	0.00164673	0.00179726	0.00169758	0.00160901	0.00184708	0.00204247	0.00159346	0.00170916	0.00166633	0.00185363	0.00189963	0.00185363	0.00174187	0.00181228	0.00174386	0.00160129	0.00169913	0.00215575
C1orf35	5.35822	4.82268	4.83369	5.3868	5.35131	5.28428	5.04411	5.41917	5.18972	5.09626	4.78297	6.03888	5.23031	5.14027	4.40436	5.33788	6.01846	4.78297	4.6651	5.06561	5.3	4.67838	6.03118	6.05349	4.1219	5.06953	5.97461	5.52602	5.11467	4.48327	5.30662	4.98462	6.40715	5.7333	5.67103	4.76134	6.15008	3.81871	5.80241	4.77105	4.81994	4.5479	5.45438	4.69161	4.63029	4.6468	5.5118	5.56985	6.40385
LDHA	32.8237	33.5355	31.3587	45.2882	39.8261	38.9554	42.2572	33.5355	24.3702	34.6024	40.7438	29.6982	39.8261	32.9752	50.668	13.7958	26.99	30.2662	34.6024	35.9377	41.74	32.9752	38.5501	28.5775	38.5501	47.0905	33.8401	31.2261	30.0424	36.1027	22.3028	39.5896	17.1061	28.7729	43.6281	43.0061	24.4354	41.74	27.3414	36.9721	28.9787	38.3294	39.5896	32.0652	35.354	37.7135	34.4493	32.4439	24.6279
RN7SL446P	0.00155808	0.00199509	0.00198581	0.00159553	0.00191846	0.00181596	0.00178877	0.00152193	0.00163254	0.0016727	0.00183771	0.00173176	0.00170134	0.00181573	0.00173586	0.00239055	0.00184014	0.00184849	0.0018789	0.00187898	0.00184708	0.00177984	0.00173261	0.00176804	0.00174967	0.00163179	0.0017332	0.00184438	0.0018092	0.00174697	0.00192593	0.00164673	0.00179726	0.00169758	0.00160901	0.00184708	0.00204247	0.00159346	0.00170916	0.00166633	0.00185363	0.00189963	0.00185363	0.00174187	0.00181228	0.00174386	0.00160129	0.00169913	0.00215575
XCL1	0.04506	0.226611	0.235269	0.15333	0.209223	0.251376	0.27658	0.152049	0.00163254	0.0997983	0.161264	0.00173176	0.0632251	0.00181573	0.00173586	0.348196	0.291386	0.25283	0.200487	0.136611	0.540302	0.26799	0.203019	0.0599512	0.814571	0.141767	0.265645	0.334973	0.231946	0.319007	0.124844	0.152663	0.0836434	0.167745	0.0420749	0.00184708	0.00204247	0.0268848	0.0793382	0.973836	0.288926	0.0846173	0.136445	0.115549	0.195048	0.0800089	0.237173	0.124187	0.00215575
RBM10	6.50552	6.15008	6.58223	6.1111	5.26735	5.85515	5.64382	5.35878	6.17179	5.3802	7.29544	5.85981	5.64531	5.75213	6.05428	5.58841	6.79794	5.98333	5.62216	7.63801	5.45438	5.3	5.91108	6.96269	5.40809	5.28611	5.48419	6.61338	5.84617	5.51249	6.80236	5.06079	6.87528	5.82793	5.35194	6.56067	6.04929	5.35822	7.58276	5.78922	6.8098	6.60378	6.07222	5.97693	6.88147	5.47372	5.76117	5.96121	6.75001
AL033527.3	0.203101	0.266507	0.219865	0.23617	0.0940959	0.371635	0.225954	0.0253453	0.0691395	0.17869	0.126911	0.244141	0.179978	0.267821	0.140721	0.482286	0.568385	0.161773	0.0773038	0.235546	0.324063	0.228559	0.194571	0.314121	0.162915	0.324951	0.338215	0.4182	0.0635201	0.402616	0.00192593	0.176373	0.452716	0.25856	0.111688	0.220461	0.31791	0.141795	0.263839	0.291865	0.133774	0.138465	0.338571	0.0594692	0.108934	0.0499831	0.434303	0.35547	0.466787
AL596245.1	0.00155808	0.00199509	0.00198581	0.00159553	0.00191846	0.00181596	0.00178877	0.00152193	0.00163254	0.0016727	0.00183771	0.00173176	0.00170134	0.00181573	0.00173586	0.00239055	0.00184014	0.00184849	0.0018789	0.00187898	0.00184708	0.00177984	0.00173261	0.00176804	0.00174967	0.00163179	0.0017332	0.00184438	0.0018092	0.00174697	0.00192593	0.00164673	0.00179726	0.00169758	0.00160901	0.00184708	0.00204247	0.00159346	0.00170916	0.00166633	0.00185363	0.00189963	0.00185363	0.00174187	0.00181228	0.00174386	0.00160129	0.00169913	0.00215575
RNU6-90P	0.00155808	0.00199509	0.00198581	0.00159553	0.00191846	0.00181596	0.00178877	0.00152193	0.00163254	0.0016727	0.00183771	0.00173176	0.00170134	0.00181573	0.00173586	0.00239055	0.00184014	0.00184849	0.0018789	0.00187898	0.00184708	0.00177984	0.00173261	0.00176804	0.00174967	0.00163179	0.0017332	0.00184438	0.0018092	0.00174697	0.00192593	0.00164673	0.00179726	0.00169758	0.00160901	0.00184708	0.00204247	0.00159346	0.00170916	0.00166633	0.00185363	0.00189963	0.00185363	0.00174187	0.00181228	0.00174386	0.00160129	0.00169913	0.00215575
DNMT3A	2.57373	3.05842	2.40652	2.59947	2.87667	2.09187	2.29918	2.35446	2.57845	2.60104	2.56034	2.20086	2.50863	2.91597	2.65923	2.51869	2.71012	2.96197	3.30417	2.74736	2.63774	2.44213	2.53824	2.72799	2.39952	2.32258	2.56101	2.74098	2.34399	2.54473	2.73197	2.83428	2.13297	2.65633	1.96751	2.6368	3.28898	2.75493	2.77206	2.28826	2.86682	2.96034	1.7354	2.73964	2.65068	2.87605	1.97704	2.54001	2.7073
CYP4F22	4.40533	6.08647	5.6573	0.338053	5.19724	0.876058	3.0211	5.59416	4.6646	1.56133	3.97251	1.24462	1.59026	1.6751	3.44088	3.61314	5.46444	4.84991	11.6881	5.6666	3.26923	4.43238	4.65147	6.22614	1.22176	1.27956	7.4566	1.79282	3.34799	1.27575	2.88719	3.32206	5.16412	2.23671	1.15048	4.49785	5.08258	0.224984	3.04804	0.887333	4.43929	4.60435	1.91043	2.1981	6.29595	3.41624	0.591559	5.48783	3.83993
AC005165.1	2.33927	1.26049	2.10753	1.19751	0.814893	1.08396	1.61442	0.300754	0.726197	0.78156	1.50599	0.488719	0.617736	0.308047	2.62347	0.42567	0.524438	2.00136	1.00726	0.588568	0.303094	2.52592	0.367124	0.831496	1.61198	0.395183	1.22463	1.20972	1.79457	1.44406	0.164061	1.16526	0.937251	1.9302	0.908628	1.18243	0.216201	3.37815	0.386947	0.894283	1.56524	1.92126	0.810109	2.7781	1.44237	1.49839	1.44505	0.927743	0.26832
PPIAP16	0.0997367	0.238844	0.00198581	0.106326	0.51336	0.175487	0.00178877	0.00152193	0.00163254	0.0016727	0.196174	0.244141	0.288926	0.00181573	0.153286	0.00239055	0.166658	0.00184849	0.0018789	0.00187898	0.00184708	0.00177984	0.00173261	0.00176804	0.149221	0.215722	0.133294	0.441732	0.164139	0.00174697	0.00192593	0.00164673	0.00179726	0.249141	0.179458	0.177303	0.226405	0.129957	0.00170916	0.2259	0.00185363	0.00189963	0.177434	0.00174187	0.00181228	0.00174386	0.0891621	0.00169913	0.00215575
AL662844.3	0.223677	0.459036	0.321078	0.774366	0.338092	0.606546	0.537245	0.365609	0.378	0.599548	0.179935	0.581035	0.494344	0.704613	0.244374	0.00239055	0.550472	0.25283	0.872513	0.221316	0.189463	0.140745	0.695155	0.264795	0.517339	0.429332	0.402149	0.00184438	0.55108	0.402616	1.17196	0.219026	0.742227	0.642469	0.363833	0.501677	0.00204247	0.486625	0.566417	0.638014	0.18913	0.00189963	0.00185363	0.174405	0.366798	0.244755	0.486375	0.389253	0.442736
PDE5A	2.62977	1.81647	2.64195	1.91363	1.81808	1.47774	2.27484	2.1866	4.02993	2.35295	1.77353	3.04836	1.79116	2.29565	2.29889	0.786538	2.4937	2.36339	2.62133	2.46637	1.90005	2.11566	1.74093	1.90229	2.29596	1.83276	2.49636	2.3868	2.12185	1.86663	2.63582	1.99386	3.76093	1.7748	2.74364	1.76578	2.07037	3.38417	2.51521	1.48484	2.41971	2.45993	2.38737	2.38113	1.95703	3.4821	3.39601	2.80566	1.59669
FTLP10	0.183602	0.290747	0.219865	0.210879	0.379153	0.228814	0.213118	0.00152193	0.264998	0.221003	0.296368	0.19199	0.299014	0.392746	0.112795	0.00239055	0.243697	0.228085	0.280993	0.368652	0.346272	0.0866256	0.159332	0.459902	0.191059	0.255256	0.297568	0.585647	0.382609	0.354978	0.203836	0.176373	0.383113	0.25856	0.0841276	0.135572	0.562708	0.00159346	0.161083	0.0854776	0.450256	0.419403	0.188325	0.421488	0.366798	0.448706	0.117895	0.112308	0.602993
RN7SL648P	0.234855	0.00199509	0.00198581	0.23617	0.00191846	0.00181596	0.00178877	0.00152193	0.00163254	0.312617	0.00183771	0.00173176	0.626418	0.00181573	0.307383	0.00239055	0.00184014	0.370615	0.0018789	0.00187898	0.00184708	0.00177984	0.00173261	0.00176804	0.00174967	0.263019	0.0017332	0.360057	0.0018092	0.00174697	0.496779	0.00164673	0.00179726	0.293074	0.00160901	0.00184708	0.00204247	0.00159346	0.00170916	0.283232	0.00185363	0.00189963	0.00185363	0.00174187	0.00181228	0.344898	0.00160129	0.593247	0.00215575
LINC01730	0.460008	0.134214	0.00198581	0.817842	0.409059	0.395277	0.187445	0.336333	0.185422	0.599548	0.327813	0.460586	0.816289	0.275181	0.547135	0.201193	0.372123	0.00184849	0.1717	0.00187898	0.292694	0.00177984	0.0761148	0.211168	0.28506	0.149919	0.133294	0.102016	0.220461	0.319007	0.203836	0.0473941	0.281829	0.167745	0.33532	0.177303	0.134242	0.163446	0.419915	0.291865	0.00185363	0.198601	0.383726	0.0731581	0.00181228	0.00174386	0.31292	0.00169913	0.255063
RNU6-1045P	0.00155808	0.00199509	0.00198581	0.00159553	0.00191846	0.00181596	0.00178877	0.00152193	0.00163254	0.0016727	0.00183771	0.00173176	0.00170134	0.00181573	0.00173586	0.00239055	0.00184014	0.00184849	0.0018789	0.00187898	0.00184708	0.00177984	0.00173261	0.00176804	0.00174967	0.00163179	0.0017332	0.00184438	0.0018092	0.00174697	0.00192593	0.00164673	0.00179726	0.00169758	0.00160901	0.00184708	0.00204247	0.00159346	0.00170916	0.00166633	0.00185363	0.00189963	0.00185363	0.00174187	0.00181228	0.00174386	0.00160129	0.00169913	0.00215575
AC110774.1	0.04506	0.0843538	0.00198581	0.0263443	0.00191846	0.00181596	0.00178877	0.143911	0.0787932	0.0016727	0.0637591	0.0525887	0.0308575	0.00181573	0.0410206	0.00239055	0.0783755	0.00184849	0.0018789	0.0672418	0.0844215	0.00177984	0.00173261	0.00176804	0.0369133	0.0270765	0.0406015	0.0884751	0.0756519	0.0899083	0.00192593	0.0261878	0.0611604	0.00169758	0.055106	0.00184708	0.089185	0.0362745	0.0471376	0.00166633	0.0656321	0.00189963	0.0806267	0.00174187	0.0476843	0.113025	0.0319753	0.230835	0.148017
AL158801.4	0.00155808	0.00199509	0.00198581	0.00159553	0.00191846	0.00181596	0.00178877	0.00152193	0.00163254	0.0016727	0.00183771	0.00173176	0.00170134	0.00181573	0.00173586	0.00239055	0.00184014	0.00184849	0.0018789	0.00187898	0.00184708	0.00177984	0.00173261	0.00176804	0.149221	0.00163179	0.0017332	0.188994	0.0018092	0.00174697	0.00192593	0.00164673	0.272108	0.143774	0.00160901	0.00184708	0.00204247	0.00159346	0.141281	0.00166633	0.00185363	0.23187	0.00185363	0.00174187	0.00181228	0.15875	0.00160129	0.00169913	0.00215575
AL359258.3	0.0259094	0.00199509	0.219865	0.0336438	0.00191846	0.00181596	0.213118	0.0462388	0.0408856	0.0378434	0.080246	0.131492	0.0505663	0.0823975	0.051497	0.442287	0.233006	0.0593929	0.0018789	0.136611	0.189463	0.112921	0.00173261	0.0599512	0.00174967	0.0398688	0.0860247	0.115841	0.0018092	0.103381	0.00192593	0.165215	0.0718406	0.0497237	0.0841276	0.0719257	0.00204247	0.19612	0.100266	0.134581	0.116968	0.166355	0.322071	0.0868133	0.108934	0.101615	0.1462	0.148203	0.00215575
ZNF304	1.88526	1.96831	2.07505	1.35411	2.27697	1.65333	2.20086	1.50623	1.47597	1.47415	2.09556	1.19021	1.71899	1.41773	1.83119	1.17053	1.71211	2.06465	1.44793	2.14937	1.96999	1.89022	1.88859	1.72415	1.7559	1.69338	1.65002	1.99599	1.62051	2.42947	1.98766	2.29349	1.52293	2.26007	1.8212	1.4072	1.83119	1.47989	1.70249	1.51738	2.11508	2.14156	1.91859	2.08261	2.23706	1.85812	1.54406	1.52027	1.41174
ATP6AP2	7.64189	9.1412	8.01421	7.87714	9.10248	8.24056	9.27056	10.6178	8.01697	8.43452	8.53264	7.48224	8.8403	8.62199	9.33032	7.29303	7.59145	8.18982	9.35892	7.17683	9.64403	8.33756	8.60659	8.20006	8.94717	8.33559	7.45155	8.93275	8.81057	8.64681	8.73894	9.67943	7.75686	8.86055	8.41188	8.59278	6.91667	10.782	6.71483	6.26257	8.88402	8.87029	8.61054	9.09857	8.23755	9.88682	7.69759	8.71075	6.83219
RN7SL714P	0.00155808	0.00199509	0.00198581	0.00159553	0.00191846	0.00181596	0.00178877	0.00152193	0.00163254	0.0016727	0.00183771	0.00173176	0.00170134	0.00181573	0.00173586	0.00239055	0.00184014	0.00184849	0.0018789	0.00187898	0.00184708	0.00177984	0.00173261	0.00176804	0.00174967	0.00163179	0.0017332	0.00184438	0.0018092	0.00174697	0.00192593	0.00164673	0.00179726	0.00169758	0.00160901	0.00184708	0.00204247	0.00159346	0.00170916	0.00166633	0.00185363	0.00189963	0.00185363	0.00174187	0.00181228	0.00174386	0.00160129	0.00169913	0.00215575
AP001207.1	0.00155808	0.00199509	0.00198581	0.00159553	0.00191846	0.00181596	0.00178877	0.00152193	0.00163254	0.35111	0.00183771	0.139337	0.288926	0.00181573	0.00173586	0.00239055	0.00184014	0.00184849	0.0018789	0.00187898	0.00184708	0.00177984	0.150109	0.00176804	0.00174967	0.00163179	0.0017332	0.00184438	0.0018092	0.00174697	0.00192593	0.00164673	0.00179726	0.00169758	0.00160901	0.00184708	0.00204247	0.00159346	0.00170916	0.123601	0.00185363	0.00189963	0.00185363	0.00174187	0.00181228	0.147765	0.00160129	0.23997	0.295202
ATP23	2.83602	3.30262	2.31947	1.75163	3.10195	2.95697	3.19599	2.64856	2.26553	2.78889	2.9436	2.64031	3.20613	2.28619	2.11508	2.05038	2.89761	2.94731	2.3398	2.46022	2.91254	2.56287	3.3403	2.90656	2.06064	2.78065	2.28965	2.49223	2.67866	2.18423	2.39865	2.70213	1.86179	2.72836	1.83464	2.65259	2.34696	2.72038	2.65445	1.55763	2.2163	2.52878	2.39981	2.89952	2.73267	3.04137	2.84085	2.44623	2.0071
AC008079.1	0.057608	0.0980624	0.145236	0.0849599	0.125632	0.0668169	0.097321	0.0880772	0.0787932	0.0721909	0.080246	0.104433	0.147877	0.126354	0.0635201	0.00239055	0.121267	0.0852401	0.0637779	0.0818921	0.0724265	0.0741399	0.0761148	0.0475719	0.10461	0.0757653	0.0511825	0.0616255	0.0876185	0.0757604	0.0628703	0.0618615	0.0953049	0.0497237	0.111688	0.0719257	0.183316	0.0630026	0.068502	0.111993	0.0999017	0.0983942	0.102162	0.0594692	0.108934	0.101615	0.0891621	0.0739454	0.122978
MTND4P24	0.266664	0.00199509	0.00198581	0.144152	0.00191846	0.00181596	0.00178877	0.00152193	0.00163254	0.0016727	0.00183771	0.00173176	0.159193	0.00181573	0.00173586	0.00239055	0.233006	0.00184849	0.0018789	0.00187898	0.00184708	0.00177984	0.00173261	0.00176804	0.00174967	0.158129	0.0017332	0.00184438	0.0018092	0.00174697	0.00192593	0.00164673	0.00179726	0.00169758	0.00160901	0.00184708	0.00204247	0.00159346	0.00170916	0.00166633	0.00185363	0.00189963	0.00185363	0.00174187	0.00181228	0.00174386	0.00160129	0.00169913	0.00215575
AC244100.3	0.00155808	0.00199509	0.00198581	0.00159553	0.00191846	0.00181596	0.00178877	0.00152193	0.00163254	0.0016727	0.00183771	0.00173176	0.00170134	0.00181573	0.00173586	0.00239055	0.00184014	0.00184849	0.0018789	0.00187898	0.00184708	0.00177984	0.00173261	0.00176804	0.00174967	0.00163179	0.0017332	0.00184438	0.0018092	0.00174697	0.0736082	0.00164673	0.00179726	0.00169758	0.00160901	0.00184708	0.00204247	0.00159346	0.00170916	0.00166633	0.00185363	0.00189963	0.00185363	0.00174187	0.00181228	0.00174386	0.00160129	0.00169913	0.00215575
AL035411.1	0.354426	0.600961	0.363688	0.681889	1.08668	0.821541	0.939201	0.870554	0.726197	0.510325	1.13125	0.620115	1.28233	0.460755	0.633429	0.62981	0.902956	0.791361	1.05344	0.381512	0.95979	0.954558	0.832104	0.496305	0.844282	0.730829	0.580269	0.833836	0.533207	0.620913	0.567953	1.04707	0.202865	0.892371	0.773684	0.797552	0.47635	0.486625	0.35417	0.704711	0.464331	0.686262	0.824132	0.5668	0.941314	0.612658	0.868407	0.389253	0.646535
AL157944.1	0.00155808	0.00199509	0.00198581	0.00159553	0.00191846	0.00181596	0.00178877	0.00152193	0.00163254	0.0016727	0.00183771	0.00173176	0.00170134	0.00181573	0.00173586	0.00239055	0.00184014	0.00184849	0.0018789	0.00187898	0.00184708	0.00177984	0.00173261	0.00176804	0.00174967	0.00163179	0.0017332	0.00184438	0.0018092	0.00174697	0.00192593	0.00164673	0.00179726	0.00169758	0.00160901	0.00184708	0.00204247	0.00159346	0.00170916	0.00166633	0.00185363	0.00189963	0.00185363	0.00174187	0.00181228	0.00174386	0.00160129	0.00169913	0.00215575
DSCR4-IT1	0.00155808	0.00199509	0.00198581	0.00159553	0.00191846	0.00181596	0.00178877	0.00152193	0.00163254	0.0016727	0.00183771	0.00173176	0.00170134	0.00181573	0.00173586	0.00239055	0.00184014	0.00184849	0.0018789	0.00187898	0.00184708	0.00177984	0.00173261	0.00176804	0.00174967	0.00163179	0.0017332	0.00184438	0.0018092	0.00174697	0.00192593	0.00164673	0.00179726	0.00169758	0.00160901	0.00184708	0.00204247	0.00159346	0.00170916	0.00166633	0.00185363	0.00189963	0.00185363	0.00174187	0.00181228	0.00174386	0.00160129	0.00169913	0.00215575
HMGN2P10	0.00155808	0.00199509	0.00198581	0.00159553	0.00191846	0.00181596	0.00178877	0.00152193	0.00163254	0.0016727	0.00183771	0.00173176	0.00170134	0.00181573	0.00173586	0.00239055	0.00184014	0.00184849	0.0018789	0.00187898	0.00184708	0.00177984	0.00173261	0.00176804	0.00174967	0.00163179	0.0017332	0.00184438	0.0018092	0.00174697	0.00192593	0.00164673	0.00179726	0.00169758	0.00160901	0.00184708	0.00204247	0.00159346	0.00170916	0.00166633	0.00185363	0.00189963	0.00185363	0.00174187	0.00181228	0.00174386	0.00160129	0.00169913	0.00215575
AC141257.2	0.00155808	0.00199509	0.00198581	0.00159553	0.109982	0.00181596	0.00178877	0.00152193	0.00163254	0.0016727	0.161264	0.00173176	0.00170134	0.091144	0.00173586	0.00239055	0.00184014	0.00184849	0.0018789	0.00187898	0.00184708	0.00177984	0.00173261	0.00176804	0.00174967	0.00163179	0.0017332	0.00184438	0.152049	0.00174697	0.00192593	0.00164673	0.0718406	0.00169758	0.00160901	0.00184708	0.00204247	0.00159346	0.00170916	0.00166633	0.00185363	0.00189963	0.00185363	0.00174187	0.195048	0.00174386	0.00160129	0.00169913	0.00215575
RLIMP1	0.0259094	0.00199509	0.131384	0.00159553	0.077951	0.00181596	0.00178877	0.0305764	0.00163254	0.0016727	0.0637591	0.00173176	0.0391364	0.0823975	0.00173586	0.00239055	0.0563078	0.00184849	0.129215	0.00187898	0.00184708	0.00177984	0.0382799	0.00176804	0.0478636	0.0270765	0.0017332	0.0616255	0.0018092	0.00174697	0.0861607	0.0261878	0.118392	0.00169758	0.0235621	0.0585537	0.00204247	0.0268848	0.0375749	0.0329153	0.0656321	0.00189963	0.0570992	0.0731581	0.00181228	0.0408216	0.0260563	0.00169913	0.00215575
COPS5P1	0.00155808	0.00199509	0.00198581	0.00159553	0.00191846	0.00181596	0.00178877	0.00152193	0.00163254	0.0016727	0.00183771	0.00173176	0.00170134	0.00181573	0.00173586	0.00239055	0.00184014	0.00184849	0.0018789	0.00187898	0.00184708	0.00177984	0.00173261	0.00176804	0.00174967	0.00163179	0.0017332	0.00184438	0.0018092	0.00174697	0.00192593	0.00164673	0.00179726	0.00169758	0.00160901	0.00184708	0.00204247	0.00159346	0.00170916	0.00166633	0.00185363	0.00189963	0.00185363	0.00174187	0.00181228	0.00174386	0.00160129	0.00169913	0.00215575
MIR129-2	0.00155808	0.00199509	0.00198581	0.00159553	0.00191846	0.00181596	0.00178877	0.00152193	0.00163254	0.0016727	0.00183771	0.00173176	0.00170134	0.00181573	0.00173586	0.00239055	0.00184014	0.00184849	0.0018789	0.00187898	0.00184708	0.00177984	0.00173261	0.00176804	0.00174967	0.00163179	0.0017332	0.00184438	0.0018092	0.00174697	0.00192593	0.00164673	0.00179726	0.00169758	0.00160901	0.00184708	0.00204247	0.00159346	0.00170916	0.00166633	0.00185363	0.00189963	0.00185363	0.00174187	0.00181228	0.00174386	0.00160129	0.00169913	0.00215575
AL158166.1	0.00155808	0.00199509	0.00198581	0.00159553	0.00191846	0.00181596	0.225954	0.00152193	0.00163254	0.0016727	0.00183771	0.207572	0.00170134	0.00181573	0.00173586	0.00239055	0.254029	0.00184849	0.0018789	0.00187898	0.00184708	0.00177984	0.00173261	0.00176804	0.00174967	0.176012	0.0017332	0.00184438	0.0018092	0.00174697	0.328846	0.00164673	0.383113	0.00169758	0.00160901	0.00184708	0.00204247	0.00159346	0.1998	0.00166633	0.00185363	0.00189963	0.00185363	0.00174187	0.00181228	0.00174386	0.00160129	0.00169913	0.00215575
TREH	1.50179	1.57463	1.62973	0.125521	0.53835	0.46707	0.961491	0.00152193	0.953678	0.229671	2.3133	0.207572	0.124703	0.762611	0.288696	2.05721	0.264072	2.03032	0.336779	2.37686	1.00803	0.896416	0.53109	0.0475719	0.620426	0.474337	0.223155	2.63369	0.978779	0.600527	2.53913	0.818561	1.80205	2.20911	0.159383	1.79356	0.237368	0.00159346	2.2185	0.0525721	1.50841	1.59716	0.401292	1.09335	2.69873	2.26156	0.188838	0.860465	0.532509
AC138466.5	0.234855	0.134214	0.321078	0.218709	0.289525	0.175487	0.0831084	0.236372	0.257043	0.283746	0.111324	0.131492	0.346846	0.290995	0.0761192	0.00239055	0.166658	0.110203	0.46739	0.109219	0.177128	0.0866256	0.0761148	0.00176804	0.203387	0.294062	0.133294	0.243611	0.0876185	0.0899083	0.124844	0.26142	0.0836434	0.130879	0.404185	0.257358	0.144058	0.0630026	0.170231	0.123601	0.116968	0.36954	0.167297	0.145599	0.215364	0.297703	0.397145	0.310328	0.00215575
AL049861.1	0.00155808	0.00199509	0.00198581	0.00159553	0.00191846	0.00181596	0.00178877	0.00152193	0.00163254	0.0016727	0.00183771	0.00173176	0.00170134	0.00181573	0.00173586	0.00239055	0.00184014	0.00184849	0.0018789	0.00187898	0.00184708	0.00177984	0.00173261	0.00176804	0.00174967	0.00163179	0.0017332	0.00184438	0.0018092	0.00174697	0.00192593	0.00164673	0.00179726	0.00169758	0.00160901	0.00184708	0.00204247	0.00159346	0.00170916	0.00166633	0.00185363	0.00189963	0.00185363	0.00174187	0.00181228	0.00174386	0.00160129	0.00169913	0.00215575
NOP16	6.81286	6.93644	7.25473	8.2477	8.66431	10.033	7.32532	4.51248	5.61004	5.49419	7.24518	7.27125	10.0535	5.72413	7.97207	5.64456	10.293	7.34587	6.70363	6.45946	6.8098	8.75143	8.41919	8.0924	7.69173	6.70363	6.4305	6.81398	7.60629	7.05714	5.23595	6.25015	5.75377	7.48998	10.3181	7.1037	6.36796	6.478	6.75539	8.61054	7.16144	6.79687	8.62616	6.28833	6.85883	6.12134	7.76395	8.2801	5.57333
HEY2	0.637484	0.668778	0.743102	1.04019	0.948486	1.02217	1.05111	0.988396	1.36925	0.711859	0.70556	1.49129	1.05196	0.718028	0.7477	0.531294	0.693098	1.06606	1.40793	1.21769	0.859015	1.01578	0.919358	0.786713	1.41118	0.854565	0.653721	1.138	0.879219	0.96137	1.53689	0.89383	1.2982	0.85139	1.1462	0.936873	1.0502	2.1093	1.10936	0.849409	0.833029	0.840553	1.18782	0.967118	0.989317	1.29607	0.868407	0.553636	0.726288
AC087742.1	0.04506	0.147877	0.251092	0.281711	0.125632	0.188916	0.00178877	0.307945	0.339818	0.0016727	0.111324	0.518016	0.124703	0.315726	0.0883809	0.00239055	0.254029	0.189566	0.116782	0.00187898	0.540302	0.182179	0.086686	0.102215	0.216858	0.223155	0.338215	0.115841	0.100753	0.424364	0.233006	0.208347	0.272108	0.268405	0.179458	0.110561	0.511161	0.141795	0.189144	0.302318	0.223677	0.124703	0.188325	0.160768	0.173514	0.272336	0.0994365	0.521023	0.185078
ACOX2	4.47608	3.7027	3.7272	6.58812	3.13584	4.52428	3.8395	2.80001	5.28304	4.14559	3.87861	4.74601	5.42846	4.31205	3.67263	2.43834	3.73754	3.44477	2.24547	3.31649	2.8754	3.52124	4.35958	4.72469	2.50643	4.67312	5.81877	2.734	4.08675	2.51398	2.33339	2.99679	4.35504	3.09441	3.58119	3.29042	3.50443	4.90902	4.25348	3.42139	2.41514	4.91064	3.0759	2.99714	3.68021	4.98521	5.88751	3.75722	3.49194
INTS13	3.61724	3.97251	3.32495	5.17852	3.8781	4.53474	4.18738	2.61627	3.80744	3.94975	4.36914	5.12004	5.37698	3.90964	4.14829	2.9393	4.65453	3.60951	4.58189	3.64901	4.92185	3.25312	5.19973	4.31868	3.99113	5.17248	3.27461	3.8125	4.70175	3.52905	3.78121	3.6232	4.13184	4.08846	5.12066	3.79469	5.06383	3.91223	3.5589	3.91701	3.18745	3.64505	5.04358	3.45689	3.3019	4.20583	4.4288	4.52162	4.06026
SLC25A51P2	0.00155808	0.00199509	0.00198581	0.00159553	0.00191846	0.00181596	0.00178877	0.00152193	0.00163254	0.0016727	0.00183771	0.00173176	0.00170134	0.00181573	0.00173586	0.00239055	0.00184014	0.00184849	0.0018789	0.00187898	0.00184708	0.00177984	0.00173261	0.00176804	0.00174967	0.00163179	0.0017332	0.00184438	0.0018092	0.00174697	0.00192593	0.00164673	0.00179726	0.00169758	0.00160901	0.00184708	0.00204247	0.00159346	0.00170916	0.00166633	0.00185363	0.00189963	0.00185363	0.00174187	0.00181228	0.00174386	0.00160129	0.00169913	0.00215575
MAJIN	0.00155808	0.00199509	0.00198581	0.00159553	0.00191846	0.00181596	0.00178877	0.0305764	0.00163254	0.0632742	0.00183771	0.00173176	0.00170134	0.260033	0.00173586	0.798733	0.273371	0.00184849	0.0018789	0.00187898	0.00184708	0.00177984	0.00173261	0.0880772	0.120098	0.00163179	0.0017332	0.00184438	0.0018092	0.0757604	0.00192593	0.0473941	0.213349	1.72728	0.111688	0.00184708	0.00204247	0.00159346	0.00170916	0.00166633	0.00185363	0.00189963	0.338571	0.00174187	0.00181228	0.00174386	0.00160129	0.030337	0.00215575
AC119150.1	0.00155808	0.198855	0.00198581	0.00159553	0.00191846	0.00181596	0.00178877	0.00152193	0.00163254	0.0016727	0.00183771	0.00173176	0.00170134	0.00181573	0.00173586	0.00239055	0.00184014	0.00184849	0.0018789	0.00187898	0.00184708	0.00177984	0.00173261	0.00176804	0.00174967	0.00163179	0.0017332	0.00184438	0.0018092	0.00174697	0.00192593	0.00164673	0.00179726	0.00169758	0.00160901	0.00184708	0.00204247	0.00159346	0.00170916	0.00166633	0.00185363	0.00189963	0.00185363	0.00174187	0.00181228	0.00174386	0.00160129	0.26944	0.00215575
PROSER2	2.58561	2.40741	3.58348	2.13935	2.8082	3.79685	2.97219	1.56883	2.86914	2.558	3.16182	2.45168	2.9463	3.39341	3.0005	4.30764	3.4469	2.6216	3.84471	4.59935	2.78226	2.3968	3.16429	3.75875	3.40291	2.43896	2.57071	3.13893	2.50891	3.40904	3.68229	1.90528	3.4619	2.87699	2.62561	3.49354	5.49704	1.50403	4.12007	3.57316	3.36811	3.08043	2.78514	3.22285	4.14073	2.04189	2.27554	2.71265	4.04365
PPP1R7	10.9081	11.8967	10.7427	8.45963	11.0232	10.9787	11.8263	9.99124	9.54168	10.5326	11.9683	8.22669	9.154	10.2533	10.5446	11.8314	9.87535	12.9417	8.93069	11.478	13.3218	10.782	11.8779	11.7105	11.553	10.1643	10.5135	11.0163	10.9367	10.9897	10.0629	12.7419	8.57593	11.9593	10.1476	11.6881	8.11969	10.7427	9.68497	8.44879	11.8497	12.35	8.82578	11.1438	11.9429	10.4021	10.5001	11.223	8.78254
HNRNPA2B1	40.2431	32.8237	28.5775	46.7485	36.7849	38.5501	39.5896	37.5447	31.4507	33.1053	29.3916	36.9721	43.0061	28.6809	37.1715	26.7357	31.6876	35.0509	33.9703	26.4229	34.7493	39.3797	46.2524	31.3587	37.9124	41.2863	31.4507	31.6876	31.2261	33.9703	25.7002	28.8673	25.1879	40.0279	39.8261	29.5965	23.6808	42.2572	34.6024	40.0279	27.1678	36.4476	40.2431	32.6936	27.267	30.7626	45.2882	32.9752	25.901
AP001468.1	0.00155808	0.00199509	0.00198581	0.00159553	0.00191846	0.00181596	0.00178877	0.00152193	0.00163254	0.0016727	0.00183771	0.00173176	0.00170134	0.00181573	0.00173586	0.00239055	0.00184014	0.00184849	0.0018789	0.00187898	0.00184708	0.00177984	0.00173261	0.00176804	0.00174967	0.00163179	0.0017332	0.00184438	0.309767	0.00174697	0.00192593	0.00164673	0.00179726	0.00169758	0.00160901	0.00184708	0.00204247	0.00159346	0.237927	0.00166633	0.00185363	0.00189963	0.00185363	0.00174187	0.00181228	0.00174386	0.00160129	0.00169913	0.00215575
RN7SL25P	0.00155808	0.00199509	0.00198581	0.00159553	0.00191846	0.00181596	0.00178877	0.00152193	0.00163254	0.0016727	0.00183771	0.00173176	0.00170134	0.00181573	0.00173586	0.00239055	0.00184014	0.00184849	0.0018789	0.00187898	0.00184708	0.00177984	0.00173261	0.00176804	0.00174967	0.00163179	0.0017332	0.00184438	0.0018092	0.00174697	0.00192593	0.00164673	0.00179726	0.00169758	0.00160901	0.00184708	0.00204247	0.00159346	0.00170916	0.00166633	0.00185363	0.00189963	0.00185363	0.00174187	0.00181228	0.00174386	0.00160129	0.00169913	0.00215575
MIR6720	0.00155808	0.00199509	0.00198581	0.00159553	0.00191846	0.00181596	0.00178877	0.00152193	0.00163254	0.0016727	0.00183771	0.00173176	0.00170134	0.00181573	0.00173586	0.00239055	0.00184014	0.00184849	0.0018789	0.00187898	0.00184708	0.00177984	0.00173261	0.00176804	0.00174967	0.00163179	0.0017332	0.00184438	0.0018092	0.00174697	0.00192593	0.00164673	0.00179726	0.00169758	0.00160901	0.00184708	0.00204247	0.00159346	0.00170916	0.00166633	0.00185363	0.00189963	0.00185363	0.00174187	0.00181228	0.00174386	0.00160129	0.00169913	0.00215575
AC020703.1	0.00155808	0.00199509	0.00198581	0.00159553	0.00191846	0.00181596	0.00178877	0.00152193	0.00163254	0.0016727	0.00183771	0.00173176	0.00170134	0.00181573	0.00173586	0.00239055	0.00184014	0.00184849	0.0018789	0.00187898	0.00184708	0.00177984	0.00173261	0.00176804	0.00174967	0.00163179	0.0017332	0.00184438	0.0018092	0.00174697	0.00192593	0.00164673	0.00179726	0.00169758	0.00160901	0.00184708	0.00204247	0.00159346	0.00170916	0.00166633	0.00185363	0.00189963	0.00185363	0.00174187	0.00181228	0.00174386	0.00160129	0.00169913	0.00215575
OR51E2	0.057608	0.00199509	0.00198581	0.0423729	0.077951	0.00181596	0.00178877	0.0983942	0.00163254	0.0016727	0.0492501	0.00173176	0.0308575	0.00181573	0.0883809	0.135717	0.00184014	0.0852401	0.0900303	0.0549988	0.00184708	0.140745	0.00173261	0.171012	0.0604622	0.00163179	0.0332734	0.14289	0.0756519	0.00174697	0.0861607	0.0349149	0.0836434	0.0299662	0.0308648	0.149643	0.089185	0.636532	0.0375749	0.0642307	0.0656321	0.111068	0.0691426	0.0356406	0.00181228	0.0697072	0.0223752	0.00169913	0.00215575
MIR100HG	2.6325	2.14967	2.38467	3.22752	1.88177	2.3458	2.37806	3.00554	3.64221	3.13479	2.24202	4.42988	3.40424	4.07145	2.57939	0.558533	2.18313	2.32354	3.8216	2.76216	1.74018	2.3968	2.57471	2.14357	3.32282	3.52447	2.6325	2.04884	3.01841	2.98764	2.82811	2.09641	3.3369	2.17112	4.5301	1.84237	3.08773	4.28709	3.14558	3.60324	2.24405	2.52231	5.52805	2.63432	1.74609	3.978	3.69891	3.01907	2.20774
AP002992.1	0.00155808	0.00199509	0.00198581	0.00159553	0.00191846	0.263497	0.00178877	0.00152193	0.00163254	0.0016727	0.00183771	0.00173176	0.00170134	0.00181573	0.140721	0.00239055	0.00184014	0.00184849	0.0018789	0.00187898	0.00184708	0.00177984	0.00173261	0.00176804	0.00174967	0.00163179	0.0017332	0.00184438	0.0018092	0.147613	0.00192593	0.116128	0.00179726	0.00169758	0.00160901	0.00184708	0.00204247	0.00159346	0.130879	0.00166633	0.00185363	0.00189963	0.00185363	0.344376	0.00181228	0.00174386	0.00160129	0.00169913	0.00215575
CYP2E1	5.45695	4.59031	5.33222	1.71136	5.41856	6.21173	4.53722	3.31502	5.8615	1.81862	5.0602	2.14051	3.99936	3.19391	4.11522	3.05599	4.61829	5.89301	4.10779	8.13433	5.80019	5.16865	0.925239	4.40579	4.33383	3.75639	4.72411	7.87863	4.32494	5.47247	4.82377	4.44175	4.75702	2.72836	2.96228	4.0254	5.50168	1.40052	5.1929	3.4642	6.39178	5.05139	3.14939	6.20941	8.53996	4.65507	1.78798	5.24052	2.5573
AP003041.2	0.00155808	0.00199509	0.00198581	0.00159553	0.00191846	0.00181596	0.00178877	0.00152193	0.00163254	0.0016727	0.00183771	0.00173176	0.00170134	0.00181573	0.00173586	0.00239055	0.00184014	0.00184849	0.0018789	0.00187898	0.00184708	0.00177984	0.00173261	0.00176804	0.00174967	0.00163179	0.0860247	0.00184438	0.0018092	0.00174697	0.00192593	0.00164673	0.00179726	0.00169758	0.00160901	0.00184708	0.00204247	0.0762201	0.00170916	0.00166633	0.00185363	0.00189963	0.00185363	0.00174187	0.00181228	0.00174386	0.00160129	0.00169913	0.00215575
PES1	5.93518	6.51651	6.28015	7.50339	7.47972	7.90603	6.51566	6.97544	6.28015	5.98662	6.48501	7.87371	8.31251	5.6372	7.40548	7.69312	9.27289	7.54916	5.95665	6.42128	6.50653	7.67137	7.60769	7.84686	6.99924	6.4727	6.88595	6.66136	7.05271	6.88925	4.33895	6.42035	7.20621	7.21739	7.83935	7.22513	6.36185	8.3626	6.16257	7.72491	6.64253	6.1773	9.44206	6.88925	6.91667	5.92637	7.48998	7.90159	5.7098
ADAM20P2	0.00155808	0.00199509	0.00198581	0.00159553	0.00191846	0.00181596	0.00178877	0.00152193	0.00163254	0.0016727	0.00183771	0.00173176	0.00170134	0.00181573	0.00173586	0.00239055	0.00184014	0.00184849	0.0018789	0.00187898	0.00184708	0.00177984	0.00173261	0.00176804	0.00174967	0.00163179	0.0017332	0.00184438	0.0018092	0.00174697	0.00192593	0.00164673	0.00179726	0.00169758	0.00160901	0.00184708	0.00204247	0.00159346	0.00170916	0.00166633	0.00185363	0.00189963	0.00185363	0.00174187	0.00181228	0.00174386	0.00160129	0.00169913	0.00215575
USP3-AS1	1.00691	1.12153	1.32833	1.09871	1.00277	0.977071	0.735508	2.06121	1.28655	1.30769	0.986135	1.45845	1.55212	1.14207	0.362911	1.62546	1.80069	1.04755	1.83953	1.23356	1.88668	0.701978	1.48713	1.29195	0.722754	1.31024	0.66788	1.18617	1.29073	0.755983	2.59382	0.998377	1.05312	0.822616	1.30514	1.27213	1.57463	1.00971	1.70249	0.813912	0.925882	1.46347	1.26024	0.947881	1.09984	1.66706	1.42631	1.71775	1.19139
IGLC7	0.637484	0.935157	1.53272	0.456206	1.05455	2.00478	1.15193	0.117967	0.00163254	0.283746	3.76135	0.156555	0.00170134	0.00181573	0.434063	11.9769	0.202478	0.202909	0.0018789	0.354675	0.213585	1.72095	0.00173261	0.184692	1.56858	1.71564	2.10043	1.11105	1.21907	5.83396	0.00192593	0.430776	0.519757	0.156321	0.00160901	2.77876	0.267906	0.79955	0.945137	5.95121	0.00185363	0.956373	0.356425	1.08189	1.43392	0.00174386	1.30262	0.00169913	0.543409
AC078899.3	0.00155808	0.00199509	0.00198581	0.00159553	0.00191846	0.00181596	0.00178877	0.00152193	0.00163254	0.0016727	0.00183771	0.00173176	0.00170134	0.00181573	0.00173586	0.00239055	0.00184014	0.00184849	0.0018789	0.00187898	0.00184708	0.00177984	0.00173261	0.00176804	0.00174967	0.00163179	0.0017332	0.00184438	0.0018092	0.00174697	0.00192593	0.00164673	0.00179726	0.00169758	0.00160901	0.00184708	0.00204247	0.00159346	0.00170916	0.00166633	0.00185363	0.00189963	0.00185363	0.00174187	0.00181228	0.00174386	0.00160129	0.00169913	0.00215575
MIR516A2	0.00155808	0.00199509	0.00198581	0.00159553	0.00191846	0.00181596	0.00178877	0.00152193	0.00163254	0.0016727	0.00183771	0.00173176	0.00170134	0.00181573	0.00173586	0.00239055	0.00184014	0.00184849	0.0018789	0.00187898	0.00184708	0.00177984	0.00173261	0.00176804	0.00174967	0.00163179	0.0017332	0.00184438	0.0018092	0.00174697	0.00192593	0.00164673	0.00179726	0.00169758	0.00160901	0.00184708	0.00204247	0.00159346	0.00170916	0.00166633	0.00185363	0.00189963	0.00185363	0.00174187	0.00181228	0.00174386	0.00160129	0.00169913	0.00215575
RNU6-919P	0.00155808	0.00199509	0.00198581	0.00159553	0.00191846	0.00181596	0.00178877	0.00152193	0.00163254	0.0016727	0.00183771	0.00173176	0.00170134	0.00181573	0.00173586	0.00239055	0.00184014	0.00184849	0.0018789	0.00187898	0.00184708	0.00177984	0.00173261	0.00176804	0.00174967	0.00163179	0.0017332	0.00184438	0.0018092	0.00174697	0.00192593	0.00164673	0.00179726	0.00169758	0.00160901	0.00184708	0.00204247	0.00159346	0.00170916	0.00166633	0.00185363	0.00189963	0.00185363	0.00174187	0.00181228	0.00174386	0.00160129	0.00169913	0.00215575
LINC01548	0.00155808	0.00199509	0.00198581	0.00159553	0.00191846	0.00181596	0.00178877	0.00152193	0.00163254	0.0016727	0.00183771	0.00173176	0.00170134	0.00181573	0.00173586	0.00239055	0.00184014	0.00184849	0.0018789	0.00187898	0.00184708	0.00177984	0.00173261	0.00176804	0.00174967	0.00163179	0.0017332	0.00184438	0.0018092	0.00174697	0.00192593	0.00164673	0.118392	0.00169758	0.00160901	0.00184708	0.00204247	0.00159346	0.00170916	0.00166633	0.00185363	0.00189963	0.00185363	0.00174187	0.00181228	0.00174386	0.00160129	0.00169913	0.00215575
RPS13P2	1.19553	1.17078	1.34235	0.929254	1.68511	0.616798	0.400669	1.79521	0.370227	0.686091	1.39863	1.02201	2.0272	0.333304	1.06173	1.25809	1.48261	1.38386	0.79181	1.0231	1.23543	1.34541	0.613783	1.08462	0.629651	0.52669	0.85915	1.60012	1.05788	0.566959	0.782211	1.0786	0.400489	1.1536	0.997512	0.368474	0.423566	0.264675	0.638133	0.465934	1.54466	0.948214	0.93122	0.507886	1.1309	0.633913	0.806177	0.26944	1.7264
HSDL2	4.57352	4.89923	4.77697	4.41169	4.69006	3.87559	4.33283	4.2484	4.12672	4.51451	5.567	3.602	4.90373	4.4794	5.08037	4.59445	3.68706	4.75965	5.0667	4.56423	5.17972	4.34644	4.34989	4.51694	3.35171	4.29392	4.78149	5.12066	4.5961	4.37551	4.69006	5.21468	3.69566	4.42399	4.21633	4.05319	4.54238	3.41786	3.80416	2.86451	4.47146	4.50167	3.5882	4.04845	4.02234	4.92185	4.19247	4.5479	4.61731
RPL31P9	0.00155808	0.00199509	0.00198581	0.00159553	0.00191846	0.00181596	0.00178877	0.00152193	0.00163254	0.0016727	0.00183771	0.00173176	0.00170134	0.00181573	0.00173586	0.00239055	0.00184014	0.00184849	0.0018789	0.00187898	0.00184708	0.00177984	0.00173261	0.00176804	0.00174967	0.00163179	0.0017332	0.00184438	0.0018092	0.00174697	0.00192593	0.00164673	0.00179726	0.00169758	0.00160901	0.00184708	0.00204247	0.00159346	0.00170916	0.00166633	0.00185363	0.00189963	0.00185363	0.00174187	0.00181228	0.00174386	0.00160129	0.00169913	0.00215575
LINC00395	0.00155808	0.00199509	0.00198581	0.00159553	0.00191846	0.00181596	0.00178877	0.00152193	0.00163254	0.0016727	0.00183771	0.00173176	0.00170134	0.00181573	0.00173586	0.00239055	0.00184014	0.00184849	0.0018789	0.00187898	0.00184708	0.00177984	0.00173261	0.00176804	0.00174967	0.00163179	0.0017332	0.00184438	0.0018092	0.00174697	0.00192593	0.00164673	0.00179726	0.00169758	0.00160901	0.00184708	0.00204247	0.00159346	0.00170916	0.00166633	0.00185363	0.00189963	0.00185363	0.00174187	0.00181228	0.00174386	0.00160129	0.00169913	0.00215575
PTCD3	6.47474	6.82382	6.17897	7.96898	6.57927	6.69848	7.15528	6.56344	6.22713	7.91088	5.44664	6.97774	9.0266	6.70363	6.16257	4.88581	6.277	6.38248	7.43704	6.17006	6.44297	7.10966	8.11027	5.92714	6.88497	8.41362	5.74245	6.46695	6.77087	6.90222	7.32682	7.55166	5.70535	7.50623	8.32321	6.66136	6.68081	5.97928	7.19038	6.65522	5.91783	6.19734	6.93219	6.00514	5.46098	7.76854	9.89684	6.87255	7.01351
STARD5	4.62112	4.6178	3.73047	6.15563	3.83299	4.6556	5.44118	8.23905	5.19914	6.74162	4.78811	4.87343	4.27477	5.52381	3.38787	3.09819	5.5071	4.34989	4.36286	5.11525	6.56992	3.52124	5.13786	3.47599	7.50339	6.9223	3.82874	4.70704	4.33806	5.89148	5.67866	3.99757	5.80685	5.07069	7.12244	5.2191	5.8084	2.63279	6.17807	8.03275	4.60484	4.48327	5.93437	4.57295	4.63029	4.1219	8.21194	4.82268	4.75803
TSPEAR	0.0997367	0.0980624	0.00198581	0.188005	0.0630461	0.053342	0.068345	1.25503	0.0888567	0.0632742	0.080246	0.148478	0.0505663	0.0636795	0.0410206	0.168278	0.282705	0.134249	0.0773038	0.0672418	0.0724265	0.0998933	0.055557	0.0475719	0.0369133	0.183814	0.0332734	0.0755858	0.100753	0.0757604	0.0628703	0.103442	0.193431	0.0757696	0.123899	0.0849855	0.111688	0.234643	0.1998	0.0420716	0.0656321	0.0578779	0.0570992	0.0731581	0.108934	0.0596963	0.1462	0.112308	0.122978
DNAJC8	8.0356	8.51376	7.86786	8.84464	9.28031	8.71075	9.0683	9.35451	7.98741	7.97207	8.7923	7.76854	8.73096	6.77905	8.64479	7.77419	8.22178	8.90727	7.41659	7.09961	8.94311	8.81793	8.65672	7.8136	8.69306	8.08523	7.72782	8.0981	7.82905	8.57973	6.78983	8.50624	6.43254	9.32559	8.06325	8.2599	6.62998	11.0452	7.45285	8.33017	8.65672	9.22427	8.39543	8.27828	8.18135	8.00077	8.60283	7.99311	6.27354
AL162425.1	0.00155808	0.00199509	0.00198581	0.00159553	0.00191846	0.00181596	0.00178877	0.00152193	0.00163254	0.0016727	0.00183771	0.00173176	0.00170134	0.00181573	0.00173586	0.00239055	0.00184014	0.00184849	0.0018789	0.00187898	0.00184708	0.00177984	0.00173261	0.00176804	0.00174967	0.00163179	0.0017332	0.00184438	0.0018092	0.00174697	0.00192593	0.00164673	0.00179726	0.00169758	0.00160901	0.00184708	0.00204247	0.00159346	0.00170916	0.00166633	0.00185363	0.00189963	0.00185363	0.00174187	0.00181228	0.00174386	0.00160129	0.00169913	0.00215575
ABHD17AP4	0.00155808	0.00199509	0.00198581	0.00159553	0.00191846	0.00181596	0.00178877	0.00152193	0.158	0.119354	0.111324	0.00173176	0.00170134	0.00181573	0.0761192	0.00239055	0.00184014	0.00184849	0.103527	0.00187898	0.00184708	0.00177984	0.00173261	0.00176804	0.00174967	0.00163179	0.074289	0.102016	0.209575	0.00174697	0.00192593	0.00164673	0.00179726	0.00169758	0.159383	0.00184708	0.00204247	0.0490762	0.00170916	0.00166633	0.00185363	0.00189963	0.00185363	0.00174187	0.00181228	0.0596963	0.00160129	0.191806	0.00215575
TRAV5	0.00155808	0.3882	0.00198581	0.00159553	0.00191846	0.00181596	0.00178877	0.177252	0.00163254	0.229671	0.00183771	0.00173176	0.00170134	0.00181573	0.233492	0.00239055	0.678502	0.00184849	0.0018789	0.00187898	0.312997	0.00177984	0.00173261	0.471656	0.593142	0.00163179	0.0017332	0.00184438	0.0018092	0.244017	0.00192593	0.00164673	0.00179726	0.00169758	0.00160901	0.298722	0.00204247	0.00159346	0.220302	0.644806	0.00185363	0.00189963	0.00185363	0.00174187	0.00181228	0.00174386	0.00160129	0.00169913	0.00215575
AC009643.2	0.00155808	0.00199509	0.00198581	0.00159553	0.00191846	0.00181596	0.00178877	0.00152193	0.00163254	0.0016727	0.00183771	0.00173176	0.00170134	0.00181573	0.00173586	0.00239055	0.00184014	0.00184849	0.0018789	0.00187898	0.00184708	0.00177984	0.00173261	0.00176804	0.00174967	0.00163179	0.0017332	0.00184438	0.0018092	0.00174697	0.00192593	0.00164673	0.00179726	0.00169758	0.00160901	0.00184708	0.00204247	0.00159346	0.00170916	0.00166633	0.00185363	0.00189963	0.00185363	0.00174187	0.00181228	0.00174386	0.00160129	0.00169913	0.00215575
AC011487.1	0.50452	0.184235	0.00198581	0.226568	0.176104	0.133047	0.518296	0.262091	0.00163254	0.427764	0.161264	0.321374	0.279439	0.147087	0.126868	0.00239055	0.00184014	0.00184849	0.0018789	0.471156	0.224879	0.392746	0.150109	0.00176804	0.323589	0.0852514	0.15685	0.115841	0.382609	0.00174697	0.203836	0.753709	0.862002	0.443642	0.00160901	0.110561	0.00204247	0.129957	0.494877	0.381688	0.00185363	0.419403	0.347249	0.335676	0.195048	0.205981	0.0688489	0.310328	0.409125
SRRM1	9.00904	8.2017	8.97118	9.92624	9.0858	8.08703	8.32664	13.5243	9.00904	9.49118	7.48358	9.20968	8.06809	8.97118	9.30304	5.90558	7.76395	8.9228	8.99215	8.07078	7.66693	9.70782	8.74313	7.80684	9.47384	9.62087	10.5199	8.882	8.44306	9.63396	9.66156	9.29375	7.74642	9.9143	8.64681	8.39543	9.38529	7.92609	8.48048	8.00497	8.42563	9.00702	8.7963	8.21354	7.95047	10.5001	10.074	9.76002	6.22425
LINC01874	0.00155808	0.00199509	0.00198581	0.00159553	0.00191846	0.00181596	0.00178877	0.00152193	0.00163254	0.0016727	0.00183771	0.00173176	0.00170134	0.00181573	0.00173586	0.00239055	0.00184014	0.00184849	0.0018789	0.00187898	0.00184708	0.00177984	0.00173261	0.00176804	0.00174967	0.00163179	0.0017332	0.00184438	0.0018092	0.00174697	0.00192593	0.00164673	0.00179726	0.00169758	0.00160901	0.00184708	0.00204247	0.00159346	0.00170916	0.00166633	0.00185363	0.00189963	0.00185363	0.00174187	0.00181228	0.00174386	0.00160129	0.00169913	0.00215575
MEF2C-AS1	0.276216	0.446669	0.321078	0.556943	0.260033	0.337015	0.834334	0.433811	0.872513	0.448025	0.142693	0.613097	0.259127	0.452227	0.233492	0.00239055	0.341048	0.613097	1.2239	0.704381	0.00184708	0.589162	0.550094	0.238426	0.853812	0.278394	0.53835	0.4182	0.578924	0.19016	1.17843	0.521711	0.917616	0.61516	0.763055	0.324267	0.806328	0.758128	0.494877	0.619695	0.844282	0.586182	0.417415	0.649804	0.195048	1.11191	0.920056	0.466601	0.612658
RNU6-3P	0.00155808	0.00199509	0.00198581	0.00159553	0.00191846	0.00181596	0.00178877	0.00152193	0.00163254	0.0016727	0.00183771	0.00173176	0.00170134	0.00181573	0.00173586	0.00239055	0.00184014	0.00184849	0.0018789	0.00187898	0.00184708	0.00177984	0.00173261	0.00176804	0.00174967	0.00163179	0.0017332	1.78171	0.0018092	0.00174697	0.00192593	0.00164673	0.00179726	0.00169758	0.00160901	0.00184708	0.00204247	0.00159346	0.00170916	0.00166633	0.00185363	0.00189963	0.00185363	0.00174187	0.00181228	0.00174386	0.00160129	0.00169913	0.00215575
FLYWCH2	4.18609	4.4974	4.96286	4.94488	5.00164	4.49914	4.74857	4.92917	5.09039	5.31959	4.41851	5.39662	4.50943	4.75965	4.86942	5.52874	5.22896	5.06383	4.85255	5.08668	4.66668	4.09986	4.66025	5.81957	4.30718	4.78349	4.56886	4.19693	4.92287	4.96113	4.13735	4.61973	5.43633	4.78445	4.97324	4.26457	5.61549	5.4314	5.41269	4.57144	4.5291	4.25706	5.88751	5.06777	5.2955	5.15732	5.3942	4.9084	5.02888
SERF1AP1	0.00155808	0.00199509	0.00198581	0.00159553	0.00191846	0.00181596	0.00178877	0.00152193	0.00163254	0.0016727	0.00183771	0.00173176	0.00170134	0.00181573	0.00173586	0.00239055	0.00184014	0.00184849	0.0018789	0.00187898	0.00184708	0.00177984	0.00173261	0.00176804	0.00174967	0.00163179	0.0017332	0.00184438	0.0018092	0.00174697	0.00192593	0.00164673	0.00179726	0.00169758	0.00160901	0.00184708	0.00204247	0.00159346	0.00170916	0.00166633	0.00185363	0.00189963	0.00185363	0.00174187	0.00181228	0.00174386	0.00160129	0.00169913	0.00215575
NTM	1.32686	0.869922	1.124	1.39779	1.08668	0.947725	0.744915	2.56101	2.87245	2.41758	0.863577	2.32065	1.29882	1.61146	1.03931	0.469751	1.9657	0.669745	2.62561	1.19229	0.866763	0.938867	2.01889	1.69082	0.899934	2.10165	1.75734	0.948979	1.62878	0.354978	2.1866	1.12215	2.33872	0.75402	2.13885	1.16511	0.659177	1.91953	1.29729	0.883001	0.573949	0.616699	3.27624	1.10776	0.507725	2.53084	2.19347	2.76314	1.33255
AC091489.2	0.00155808	0.00199509	0.00198581	0.00159553	0.00191846	0.00181596	0.00178877	0.00152193	0.00163254	0.0016727	0.00183771	0.00173176	0.00170134	0.00181573	0.00173586	0.00239055	0.00184014	0.00184849	0.0018789	0.00187898	0.00184708	0.00177984	0.00173261	0.00176804	0.00174967	0.00163179	0.0017332	0.00184438	0.0018092	0.00174697	0.00192593	0.00164673	0.00179726	0.00169758	0.00160901	0.00184708	0.00204247	0.00159346	0.00170916	0.00166633	0.00185363	0.00189963	0.00185363	0.00174187	0.00181228	0.00174386	0.00160129	0.00169913	0.00215575
LSM4	7.88323	10.3847	9.60755	13.8089	12.1434	14.4855	11.8876	11.0452	12.7303	10.7157	10.2032	16.0678	12.6262	10.5071	10.1643	16.7492	14.0978	10.443	10.739	9.80008	13.2201	10.8929	17.3108	12.9301	9.33494	11.3534	11.1609	10.3248	11.8967	9.63934	9.20968	9.22427	13.4892	11.038	12.9634	10.4056	10.4943	13.3008	12.2591	11.2961	9.15639	9.01333	16.8892	10.0063	10.7484	10.2505	11.0658	13.5141	12.5083
IFNA1	0.085672	0.00199509	0.00198581	0.00159553	0.00191846	0.161614	0.00178877	0.00152193	0.0787932	0.0016727	0.0962466	0.29691	0.00170134	0.00181573	0.00173586	0.00239055	0.00184014	0.00184849	0.0018789	0.00187898	0.00184708	0.00177984	0.00173261	0.00176804	0.00174967	0.158129	0.0017332	0.00184438	0.0876185	0.00174697	0.00192593	0.075226	0.00179726	0.00169758	0.111688	0.00184708	0.00204247	0.00159346	0.179358	0.00166633	0.00185363	0.00189963	0.00185363	0.00174187	0.00181228	0.00174386	0.154996	0.00169913	0.00215575
DLGAP1-AS4	0.00155808	0.00199509	0.00198581	0.00159553	0.00191846	0.00181596	0.00178877	0.00152193	0.00163254	0.0016727	0.111324	0.00173176	0.00170134	0.00181573	0.00173586	0.00239055	0.00184014	0.00184849	0.0018789	0.00187898	0.00184708	0.00177984	0.00173261	0.00176804	0.00174967	0.00163179	0.0017332	0.00184438	0.0018092	0.00174697	0.00192593	0.00164673	0.00179726	0.00169758	0.00160901	0.00184708	0.00204247	0.00159346	0.00170916	0.00166633	0.00185363	0.00189963	0.00185363	0.00174187	0.00181228	0.00174386	0.00160129	0.0739454	0.00215575
AC108738.1	0.00155808	0.00199509	0.00198581	0.00159553	0.00191846	0.00181596	0.00178877	0.00152193	0.00163254	0.0016727	0.00183771	0.00173176	0.00170134	0.00181573	0.00173586	0.00239055	0.65499	0.00184849	0.0018789	0.00187898	0.00184708	0.00177984	0.00173261	0.00176804	0.00174967	0.00163179	0.0017332	0.00184438	0.0018092	0.00174697	0.00192593	0.00164673	0.00179726	0.00169758	0.00160901	0.00184708	0.00204247	0.00159346	0.00170916	0.00166633	0.00185363	0.00189963	0.00185363	0.00174187	0.00181228	0.00174386	0.00160129	0.00169913	0.00215575
ZDHHC20P3	0.00155808	0.00199509	0.00198581	0.00159553	0.00191846	0.00181596	0.00178877	0.00152193	0.00163254	0.0016727	0.00183771	0.00173176	0.00170134	0.00181573	0.00173586	0.00239055	0.00184014	0.00184849	0.0018789	0.00187898	0.00184708	0.00177984	0.00173261	0.00176804	0.00174967	0.00163179	0.0017332	0.00184438	0.0018092	0.00174697	0.00192593	0.00164673	0.00179726	0.00169758	0.00160901	0.00184708	0.00204247	0.00159346	0.00170916	0.00166633	0.00185363	0.00189963	0.00185363	0.00174187	0.00181228	0.00174386	0.00160129	0.00169913	0.00215575
DDX3X	14.2004	13.4562	13.559	9.94168	16.0678	11.5112	12.815	11.7532	9.01539	12.9115	10.9787	9.76288	12.2948	11.6053	16.1862	6.90019	7.52514	11.0622	14.9615	10.1217	11.569	14.1449	11.2961	13.4339	15.8621	12.0391	13.7402	11.6263	10.1643	12.7303	14.0236	12.7523	7.07364	14.1838	12.6262	11.536	13.2311	11.001	9.9143	11.3293	12.2411	15.1634	9.22872	13.3338	12.377	12.9178	12.4986	11.7927	8.42906
AC010387.1	0.00155808	0.00199509	0.00198581	0.00159553	0.00191846	0.00181596	0.00178877	0.00152193	0.00163254	0.0016727	0.00183771	0.00173176	0.00170134	0.00181573	0.00173586	0.00239055	0.00184014	0.00184849	0.0018789	0.00187898	0.00184708	0.00177984	0.00173261	0.00176804	0.00174967	0.00163179	0.0017332	0.00184438	0.0018092	0.147613	0.00192593	0.00164673	0.00179726	0.00169758	0.00160901	0.00184708	0.00204247	0.00159346	0.00170916	0.00166633	0.00185363	0.00189963	0.00185363	0.00174187	0.00181228	0.00174386	0.00160129	0.00169913	0.00215575
RN7SL177P	0.00155808	0.00199509	0.00198581	0.00159553	0.00191846	0.00181596	0.00178877	0.00152193	0.00163254	0.0016727	0.00183771	0.00173176	0.00170134	0.00181573	0.00173586	0.00239055	0.00184014	0.00184849	0.0018789	0.00187898	0.00184708	0.00177984	0.00173261	0.00176804	0.00174967	0.00163179	0.0017332	0.00184438	0.0018092	0.00174697	0.00192593	0.00164673	0.00179726	0.00169758	0.00160901	0.00184708	0.00204247	0.00159346	0.00170916	0.00166633	0.00185363	0.00189963	0.00185363	0.00174187	0.00181228	0.00174386	0.00160129	0.00169913	0.00215575
RPL41	215.455	192.068	148.929	228.631	183.269	173.964	260.664	361.732	203.817	333.043	215.455	244.739	228.631	215.455	192.068	173.964	192.068	228.631	173.964	158.565	192.068	244.739	282.822	244.739	203.817	260.664	203.817	244.739	215.455	192.068	192.068	215.455	203.817	333.043	203.817	165.962	87.5727	361.732	192.068	192.068	144.677	183.269	304.942	203.817	158.565	203.817	215.455	173.964	158.565
LINC01771	0.00155808	0.00199509	0.00198581	0.0849599	0.00191846	0.00181596	0.12776	0.0773038	0.0888567	0.0016727	0.00183771	0.00173176	0.00170134	0.00181573	0.112795	0.00239055	0.00184014	0.00184849	0.0018789	0.00187898	0.00184708	0.00177984	0.00173261	0.00176804	0.00174967	0.00163179	0.0017332	0.14289	0.138553	0.00174697	0.00192593	0.00164673	0.118392	0.00169758	0.00160901	0.00184708	0.00204247	0.00159346	0.00170916	0.0987114	0.00185363	0.00189963	0.146969	0.00174187	0.130875	0.00174386	0.136715	0.00169913	0.00215575
AC093890.1	0.203101	0.213777	0.235269	0.371736	0.352488	0.446894	0.158988	1.09775	0.210747	0.337092	0.196174	0.308779	0.00170134	0.392746	0.403449	0.00239055	0.273371	0.176142	0.442665	0.00187898	0.236549	0.402887	0.434317	0.555755	0.455825	0.00163179	0.329262	0.539828	0.687945	0.147613	0.00192593	0.281818	0.00179726	0.00169758	0.461438	0.177303	0.206271	0.855184	0.395012	0.555248	0.18913	0.198601	0.513425	0.00174187	0.27361	0.541571	0.282286	0.250008	0.00215575
RNY1P5	0.00155808	0.00199509	0.00198581	0.00159553	0.00191846	0.00181596	0.00178877	0.00152193	0.00163254	0.0016727	0.00183771	0.00173176	0.00170134	0.00181573	0.00173586	0.00239055	0.00184014	0.00184849	0.0018789	0.00187898	0.00184708	0.00177984	0.00173261	0.00176804	0.00174967	0.00163179	0.0017332	0.00184438	0.0018092	0.00174697	0.00192593	0.00164673	0.00179726	0.00169758	0.00160901	0.00184708	0.00204247	0.00159346	0.00170916	0.00166633	0.00185363	0.00189963	0.00185363	0.00174187	0.00181228	0.00174386	0.00160129	0.00169913	0.00215575
AC018946.1	0.00155808	0.00199509	0.00198581	0.00159553	0.00191846	0.188916	0.00178877	0.108677	0.00163254	0.0016727	0.00183771	0.00173176	0.545735	0.00181573	0.00173586	0.00239055	0.00184014	0.00184849	0.0018789	0.00187898	0.00184708	0.00177984	0.00173261	0.171012	0.00174967	0.00163179	0.0017332	0.188994	0.0018092	0.00174697	0.00192593	0.00164673	0.00179726	0.00169758	0.00160901	0.192784	0.00204247	0.00159346	0.00170916	0.00166633	0.206668	0.00189963	0.00185363	0.00174187	0.00181228	0.00174386	0.00160129	0.148203	0.00215575
LINC01127	1.07247	0.657986	0.687945	1.5705	0.628767	0.992616	1.23853	0.177252	0.332457	1.138	0.615936	1.00709	1.35201	0.290995	1.91676	0.618648	0.400822	0.97507	0.116782	0.381512	1.52102	0.71152	0.706703	0.422932	0.654268	1.35769	0.607474	0.38486	0.6441	1.60728	0.0992581	0.549486	0.427046	0.929971	0.973836	1.76578	0.844282	1.41365	0.502644	0.734354	0.71505	1.0786	0.61583	0.70841	1.36519	0.455444	0.473394	0.512174	0.666835
AC103808.1	0.00155808	0.00199509	0.00198581	0.00159553	0.00191846	0.00181596	0.00178877	0.00152193	0.00163254	0.0016727	0.00183771	0.00173176	0.00170134	0.00181573	0.00173586	0.00239055	0.00184014	0.00184849	0.0018789	0.00187898	0.00184708	0.00177984	0.00173261	0.00176804	0.00174967	0.00163179	0.0017332	0.00184438	0.0018092	0.00174697	0.00192593	0.00164673	0.00179726	0.00169758	0.00160901	0.00184708	0.00204247	0.00159346	0.0576953	0.00166633	0.00185363	0.00189963	0.00185363	0.00174187	0.00181228	0.00174386	0.00160129	0.00169913	0.00215575
RNU7-2P	0.00155808	0.00199509	0.00198581	0.00159553	0.00191846	0.00181596	0.00178877	0.00152193	0.00163254	0.0016727	0.00183771	0.00173176	0.00170134	0.00181573	0.00173586	0.00239055	0.00184014	0.00184849	0.0018789	0.00187898	0.00184708	0.00177984	0.00173261	0.00176804	0.00174967	0.00163179	0.0017332	0.00184438	0.0018092	0.00174697	0.00192593	0.00164673	0.00179726	0.00169758	0.00160901	0.00184708	0.00204247	0.00159346	0.00170916	0.00166633	0.00185363	0.00189963	0.00185363	0.00174187	0.00181228	0.00174386	0.00160129	0.00169913	0.00215575
ELOCP13	0.00155808	0.00199509	0.00198581	0.00159553	0.00191846	0.00181596	0.00178877	0.00152193	0.00163254	0.0016727	0.00183771	0.00173176	0.00170134	0.00181573	0.00173586	0.00239055	0.00184014	0.00184849	0.0018789	0.00187898	0.00184708	0.00177984	0.00173261	0.00176804	0.00174967	0.00163179	0.0017332	0.00184438	0.0018092	0.00174697	0.00192593	0.00164673	0.00179726	0.00169758	0.00160901	0.00184708	0.00204247	0.00159346	0.00170916	0.00166633	0.00185363	0.00189963	0.00185363	0.00174187	0.00181228	0.00174386	0.00160129	0.00169913	0.00215575
TP73-AS1	3.4786	3.04804	2.96904	4.31094	2.41289	2.48954	2.88516	3.18052	3.4451	3.49125	2.39981	4.38094	3.26209	3.75596	3.08679	3.62856	3.02589	3.37371	2.24547	2.73434	2.40183	2.70378	2.977	2.70601	2.87731	3.38711	3.27098	2.77311	2.95761	2.98764	2.23555	2.9999	3.52447	3.08315	3.53414	2.88176	3.03098	3.68742	3.76497	3.297	2.42339	2.58068	3.55038	3.38752	2.72895	3.37153	3.65632	3.06785	3.54291
RN7SKP132	0.00155808	0.00199509	0.00198581	0.00159553	0.00191846	0.00181596	0.00178877	0.00152193	0.00163254	0.0016727	0.00183771	0.00173176	0.00170134	0.00181573	0.00173586	0.00239055	0.00184014	0.00184849	0.0018789	0.00187898	0.00184708	0.00177984	0.00173261	0.00176804	0.00174967	0.00163179	0.0017332	0.00184438	0.0018092	0.00174697	0.00192593	0.00164673	0.00179726	0.00169758	0.00160901	0.00184708	0.00204247	0.00159346	0.00170916	0.00166633	0.00185363	0.00189963	0.00185363	0.00174187	0.00181228	0.00174386	0.00160129	0.00169913	0.00215575
DEFB109D	0.383361	0.00199509	0.00198581	0.371736	0.00191846	0.00181596	0.901347	1.43082	1.41996	0.883544	0.00183771	1.75898	0.00170134	0.608009	0.822726	0.00239055	0.00184014	0.588992	0.0018789	0.628767	0.705038	0.00177984	0.00173261	0.532056	0.497786	0.443642	0.0017332	0.00184438	0.0018092	0.00174697	0.82392	0.880714	0.543061	1.0917	1.22377	0.00184708	1.57463	0.510497	1.14169	0.781866	0.638014	0.00189963	0.00185363	0.00174187	0.534103	0.593781	0.00160129	1.01181	0.00215575
SERPINB3	50.1589	49.0567	49.0567	20.1587	27.0794	45.0098	42.5357	2.17404	24.0077	25.148	45.9395	14.6318	36.9721	20.8212	39.5896	0.185196	19.7735	58.2594	42.0125	39.5896	46.5047	46.2524	41.74	20.6543	26.2676	35.354	51.7311	34.2983	12.4056	35.0509	31.9427	39.3797	24.5297	26.4229	13.1856	37.9124	15.7533	5.62763	22.9676	17.5759	101.43	51.0338	5.73474	23.3101	49.8136	42.5357	22.4477	26.8991	32.0652
MIR5739	0.00155808	0.00199509	0.00198581	0.00159553	0.00191846	0.00181596	0.00178877	0.00152193	0.00163254	0.0016727	0.00183771	0.00173176	0.00170134	0.00181573	0.00173586	0.00239055	0.00184014	0.00184849	0.0018789	0.00187898	0.00184708	0.00177984	0.00173261	0.00176804	0.00174967	0.00163179	0.0017332	0.00184438	0.0018092	0.00174697	0.00192593	0.00164673	0.00179726	0.00169758	0.00160901	0.00184708	0.00204247	0.00159346	0.00170916	0.00166633	0.00185363	0.00189963	0.00185363	0.00174187	0.00181228	0.00174386	0.00160129	0.00169913	0.00215575
ASB2	2.46022	1.75293	1.94123	1.0007	1.78656	1.84465	2.03644	0.277573	2.91492	1.74147	1.2586	1.73857	0.665575	1.53554	1.55465	1.61776	2.12595	2.54473	2.72038	2.38168	1.9402	1.48737	1.35898	1.7362	1.34801	1.78338	2.91355	1.89582	1.89908	1.50198	1.34273	1.10691	2.52878	1.71443	1.78338	1.34119	1.89313	2.67516	2.5835	3.13409	2.50955	1.84109	1.02955	1.99214	1.37158	2.68598	3.13859	1.81734	0.951984
RNU7-105P	0.00155808	0.00199509	0.00198581	0.00159553	0.00191846	0.00181596	0.00178877	0.00152193	0.00163254	0.0016727	0.00183771	0.00173176	0.00170134	0.00181573	0.00173586	0.00239055	0.00184014	0.00184849	0.0018789	0.00187898	0.00184708	0.00177984	0.00173261	0.00176804	0.00174967	0.00163179	0.0017332	0.00184438	0.0018092	0.00174697	0.00192593	0.00164673	0.00179726	0.00169758	0.00160901	0.00184708	0.00204247	0.00159346	0.00170916	0.00166633	0.00185363	0.00189963	0.00185363	0.00174187	0.00181228	0.00174386	0.00160129	0.00169913	0.00215575
RPS6P16	0.137702	0.290747	0.397308	0.00159553	0.00191846	0.251376	0.187445	0.0552669	0.00163254	0.229671	0.34429	0.00173176	0.075327	0.00181573	0.556602	0.00239055	0.121267	0.228085	0.0018789	0.00187898	0.00184708	0.112921	0.00173261	0.00176804	0.191059	0.00163179	0.255705	0.285158	0.265867	0.402616	0.00192593	0.440254	0.491303	0.167745	0.00160901	0.357778	0.163954	0.234643	0.00170916	0.00166633	0.358272	0.138465	0.322071	0.301708	0.313938	0.00174386	0.0796429	0.0858851	0.00215575
CD1C	1.09887	1.43136	1.08947	0.594545	1.62904	0.456983	1.30907	2.8658	0.68047	0.47044	1.34008	0.0700248	0.288926	0.437018	0.867045	0.442287	1.43046	1.51595	0.63435	0.767416	2.20419	1.18421	1.77507	0.66788	0.231142	0.294062	2.05204	1.60619	0.679142	1.31508	0.995039	0.899313	1.58074	2.44907	0.297813	0.953916	0.134242	0.630105	0.724996	0.906948	0.953916	0.91814	0.330187	1.32875	1.4023	0.463194	0.282286	0.553636	0.122978
DDX55P1	0.00155808	0.00199509	0.00198581	0.0263443	0.00191846	0.00181596	0.00178877	0.00152193	0.00163254	0.0016727	0.00183771	0.0442729	0.00170134	0.00181573	0.00173586	0.00239055	0.00184014	0.0727061	0.0018789	0.00187898	0.00184708	0.00177984	0.0761148	0.0599512	0.00174967	0.00163179	0.0511825	0.00184438	0.0018092	0.00174697	0.00192593	0.00164673	0.00179726	0.00169758	0.00160901	0.00184708	0.00204247	0.00159346	0.00170916	0.00166633	0.0656321	0.00189963	0.00185363	0.00174187	0.00181228	0.137013	0.00160129	0.0384068	0.00215575
AC025575.1	0.00155808	0.00199509	0.00198581	0.00159553	0.00191846	0.00181596	0.00178877	0.00152193	0.00163254	0.0016727	0.00183771	0.00173176	0.00170134	0.00181573	0.00173586	0.00239055	0.00184014	0.00184849	0.0018789	0.00187898	0.00184708	0.00177984	0.00173261	0.00176804	0.00174967	0.00163179	0.0017332	0.00184438	0.0018092	0.00174697	0.00192593	0.00164673	0.00179726	0.00169758	0.00160901	0.00184708	0.00204247	0.00159346	0.00170916	0.00166633	0.00185363	0.00189963	0.00185363	0.00174187	0.00181228	0.00174386	0.00160129	0.00169913	0.00215575
MZT2A	9.6972	9.71036	11.8497	15.8439	15.7907	10.6042	13.0588	9.65664	13.3086	14.8099	11.1438	13.6057	12.1784	14.2465	11.0553	15.7907	13.0245	10.8371	13.4562	15.575	14.9103	11.8314	18.2883	10.8893	10.7291	12.6067	13.3585	15.221	14.1264	12.0391	11.152	13.255	16.1681	16.049	14.4082	12.7862	14.0076	9.62345	15.1815	10.7427	9.23349	10.6819	11.7836	12.3151	15.0902	13.156	14.2465	12.7523	12.1833
EXOSC7	6.58497	7.07265	6.07366	6.92891	7.36964	7.59562	6.54899	10.5294	6.36535	6.91785	7.36075	6.10261	7.48998	6.00602	6.6404	7.65276	7.88323	7.38591	7.94776	5.88357	6.93644	6.96814	7.50889	7.58835	6.32394	6.87159	6.52923	7.56116	6.63935	7.47972	6.89916	7.58423	6.25182	7.74491	7.37093	6.72203	6.29829	6.96917	6.81621	6.175	6.86935	6.68501	8.33559	6.82706	6.56601	6.8794	6.83869	8.2546	5.76497
FOXO1B	0.00155808	0.00199509	0.00198581	0.00159553	0.00191846	0.00181596	0.00178877	0.00152193	0.00163254	0.0016727	0.00183771	0.00173176	0.00170134	0.0548974	0.00173586	0.00239055	0.00184014	0.00184849	0.0018789	0.00187898	0.00184708	0.00177984	0.00173261	0.00176804	0.00174967	0.00163179	0.0017332	0.00184438	0.0018092	0.00174697	0.00192593	0.00164673	0.00179726	0.00169758	0.00160901	0.00184708	0.00204247	0.00159346	0.00170916	0.00166633	0.00185363	0.00189963	0.00185363	0.00174187	0.00181228	0.0499831	0.00160129	0.00169913	0.00215575
RNA5SP237	0.00155808	0.00199509	0.00198581	0.00159553	0.00191846	0.00181596	0.00178877	0.00152193	0.00163254	0.0016727	0.00183771	0.00173176	0.00170134	0.00181573	0.00173586	0.00239055	0.00184014	0.00184849	0.0018789	0.00187898	0.00184708	0.00177984	0.00173261	0.00176804	0.00174967	0.00163179	0.0017332	0.00184438	0.0018092	0.00174697	0.00192593	0.00164673	0.00179726	0.00169758	0.00160901	0.00184708	0.00204247	0.00159346	0.00170916	0.00166633	0.00185363	0.00189963	0.00185363	0.00174187	0.00181228	0.00174386	0.00160129	0.00169913	0.00215575
IGHGP	0.223677	0.366256	0.173121	0.23617	0.00191846	1.39482	1.05688	0.00152193	0.0787932	0.427764	0.432255	0.131492	0.00170134	0.00181573	0.79218	0.974212	0.166658	0.00184849	0.724444	0.249637	0.00184708	0.784374	0.00173261	0.115314	0.177128	0.353885	0.85915	0.216583	0.276493	1.25809	0.0992581	1.14412	0.173971	0.280324	0.00160901	2.11537	0.00204247	0.129957	0.189144	3.36846	0.0829267	0.151701	0.00185363	0.604683	0.234643	0.00174386	0.0319753	0.0858851	0.00215575
RECQL5	13.4892	10.9081	11.6881	8.11027	8.58165	7.69759	8.79434	6.45066	11.7756	11.9963	11.008	9.64873	8.72706	15.9271	8.19841	9.46185	12.3448	10.5943	9.40014	12.2854	12.1634	8.71868	12.2591	10.3987	7.90603	9.86014	12.3448	11.5798	11.2471	10.4289	10.7226	9.80566	14.0556	9.52159	6.18933	11.001	21.1356	4.33074	17.439	8.45439	10.5379	10.8401	8.20542	11.7927	9.93705	10.5379	10.1476	11.1987	18.7605
ZNF35	1.53849	2.07158	2.30668	1.24632	2.08751	1.89511	1.74372	1.40872	1.07471	1.27779	2.0778	1.00277	1.64869	1.04895	1.75241	1.98234	1.76128	2.02503	0.880883	2.04982	1.55926	2.16503	1.39269	1.71282	1.82041	1.19139	1.28655	2.0126	1.49004	1.98965	0.852016	1.84874	1.04722	1.73914	1.44406	1.84237	1.36226	1.54743	1.2184	1.41244	2.62377	1.91525	1.74631	1.78745	2.06465	1.39597	1.35963	1.75844	1.37539
AP003031.1	0.183602	0.00199509	0.00198581	0.00159553	0.00191846	0.148089	0.00178877	0.192664	0.00163254	0.0016727	0.00183771	0.00173176	0.00170134	0.00181573	0.00173586	0.00239055	0.00184014	0.277874	0.15595	0.00187898	0.00184708	0.140745	0.00173261	0.156991	0.00174967	0.0852514	0.0017332	0.00184438	0.0018092	0.342488	0.00192593	0.00164673	0.00179726	0.00169758	0.0695615	0.00184708	0.00204247	0.00159346	0.00170916	0.00166633	0.17004	0.166355	0.00185363	0.00174187	0.00181228	0.00174386	0.00160129	0.00169913	0.00215575
OGDHL	0.0259094	0.160725	0.00198581	0.244063	0.0630461	0.547408	0.0831084	0.037677	0.0787932	0.109937	0.142693	0.0525887	0.231307	0.217095	0.0635201	0.731	0.131954	0.0593929	0.15595	0.340075	0.177128	0.0616367	0.159332	0.143817	0.10461	0.588568	0.285862	0.00184438	0.125412	0.00174697	0.0736082	0.0349149	0.0493607	0.102605	0.435625	0.0585537	0.183316	0.0268848	0.272336	0.236069	0.0999017	0.0699068	0.0483279	0.115549	0.130875	0.197858	0.0891621	0.0988567	0.122978
AL117382.2	0.00155808	0.00199509	0.00198581	0.00159553	0.00191846	0.00181596	0.00178877	0.00152193	0.00163254	0.0016727	0.00183771	0.00173176	0.00170134	0.00181573	0.00173586	0.00239055	0.00184014	0.00184849	0.0018789	0.00187898	0.00184708	0.00177984	0.00173261	0.00176804	0.00174967	0.00163179	0.0017332	0.00184438	0.0018092	0.00174697	0.00192593	0.00164673	0.00179726	0.00169758	0.00160901	0.00184708	0.00204247	0.00159346	0.00170916	0.00166633	0.00185363	0.00189963	0.00185363	0.00174187	0.00181228	0.00174386	0.00160129	0.00169913	0.00215575
NOX1	0.057608	0.160725	0.0859025	0.0220814	0.289525	0.133047	0.0409478	0.135401	0.00163254	0.0812689	0.126911	0.0870238	0.124703	0.0548974	0.051497	0.00239055	0.0672656	0.14747	0.0018789	0.165094	0.107109	0.182179	0.065344	0.102215	0.0902339	0.047841	0.0860247	0.115841	0.125412	0.13285	0.0861607	0.103442	0.0953049	0.0757696	0.159383	0.135572	0.123074	0.152621	0.0308073	0.156435	0.0829267	0.138465	0.0570992	0.0868133	0.195048	0.090655	0.0994365	0.0858851	0.109684
FGFBP1	17.8651	29.8128	26.99	15.3208	42.2572	42.5357	34.9038	15.356	10.2714	20.1182	25.3194	18.2883	34.7493	16.6333	31.5488	1.98848	24.3702	32.3061	21.0906	21.4546	22.903	45.9395	23.2487	22.4477	39.5896	16.369	26.0435	21.3349	34.4493	21.3763	22.199	25.6184	15.4544	29.5965	47.7746	25.047	15.6971	14.0236	16.7029	24.9024	26.6572	33.3267	18.5427	31.6876	31.3587	14.8099	16.3368	25.6184	13.5243
BRD9P2	0.00155808	0.00199509	0.00198581	1.37158	0.500177	1.03693	1.27004	2.02279	0.575126	1.7564	1.59157	1.11264	0.00170134	0.00181573	2.31591	1.16168	1.25962	0.00184849	1.61723	0.00187898	0.00184708	0.00177984	1.4465	0.00176804	1.25699	0.00163179	0.546699	0.00184438	1.67916	0.908008	3.3986	1.43064	0.00179726	1.82774	2.72799	0.00184708	3.05009	0.00159346	1.5093	0.837102	0.70393	0.00189963	2.567	0.728539	2.40477	1.87722	0.73592	0.00169913	0.00215575
RN7SL150P	0.00155808	0.00199509	0.00198581	0.00159553	0.00191846	0.00181596	0.00178877	0.00152193	0.00163254	0.0016727	0.00183771	0.00173176	0.00170134	0.00181573	0.00173586	0.00239055	0.00184014	0.00184849	0.0018789	0.867668	0.00184708	0.00177984	0.00173261	0.00176804	0.00174967	0.00163179	0.0017332	0.00184438	0.0018092	0.00174697	0.00192593	0.00164673	0.00179726	0.00169758	0.00160901	0.00184708	0.00204247	0.00159346	0.00170916	0.00166633	0.00185363	0.00189963	0.00185363	0.00174187	0.00181228	0.00174386	0.00160129	0.00169913	0.00215575
FAM86C1	1.90447	2.32803	2.29231	2.27373	2.34821	2.53001	1.86736	1.16511	1.65414	1.31196	1.93884	1.43846	2.17915	1.15771	2.02663	1.82313	2.97797	2.37596	1.2541	2.26131	2.03644	2.13155	2.66231	2.52171	1.90931	1.68331	1.63675	2.02547	2.03336	1.92724	1.39666	1.84038	2.33455	2.22276	1.75139	2.29918	2.08726	2.11566	1.86204	2.21539	2.41971	1.86879	2.56131	2.1043	2.27554	1.37819	2.14877	2.38504	1.39505
HNRNPA1P40	0.00155808	0.00199509	0.00198581	0.00159553	0.00191846	0.00181596	0.00178877	0.0253453	0.0335607	0.0016727	0.00183771	0.00173176	0.00170134	0.00181573	0.00173586	0.00239055	0.00184014	0.00184849	0.0018789	0.00187898	0.0724265	0.00177984	0.00173261	0.00176804	0.00174967	0.00163179	0.0017332	0.00184438	0.0018092	0.00174697	0.00192593	0.00164673	0.00179726	0.00169758	0.00160901	0.00184708	0.00204247	0.0630026	0.00170916	0.00166633	0.00185363	0.00189963	0.00185363	0.00174187	0.00181228	0.00174386	0.00160129	0.00169913	0.00215575
AL021578.1	1.12955	0.354793	0.762889	0.637484	1.05455	0.933051	0.660015	0.793441	0.818932	0.587084	0.214052	0.704514	1.06392	0.72546	0.498047	0.218173	0.524438	0.830083	1.441	0.192373	0.799473	1.0029	0.502175	0.264795	0.361457	0.866917	0.615593	0.56492	1.08786	0.675404	6.97123	0.345787	1.23014	0.9157	1.28941	0.368474	0.799473	0.365582	0.549954	0.699441	0.404608	0.23187	1.00607	0.622216	0.743102	0.880064	1.36795	1.31531	0.918003
AC005237.2	0.469524	0.00199509	0.00198581	0.00159553	0.00191846	0.00181596	0.00178877	0.00152193	0.00163254	0.0016727	0.00183771	0.00173176	0.00170134	0.00181573	0.593992	0.00239055	0.00184014	0.00184849	0.0018789	0.00187898	0.00184708	0.00177984	0.700772	0.00176804	0.00174967	0.00163179	0.0017332	0.00184438	0.0018092	0.00174697	0.00192593	0.00164673	0.00179726	0.00169758	0.00160901	0.00184708	0.00204247	0.00159346	0.00170916	0.00166633	0.00185363	0.00189963	0.00185363	0.00174187	0.00181228	0.00174386	0.00160129	0.00169913	0.00215575
AP001610.2	0.00155808	0.00199509	0.00198581	0.00159553	0.00191846	0.00181596	0.187445	0.00152193	0.149516	0.0016727	0.232311	0.00173176	0.00170134	0.00181573	0.00173586	0.00239055	0.00184014	0.00184849	0.0018789	0.00187898	0.00184708	0.00177984	0.00173261	0.00176804	0.323589	0.00163179	0.0017332	0.38486	0.0018092	0.342488	0.273833	0.00164673	0.00179726	0.00169758	0.00160901	0.70393	0.00204247	0.00159346	0.290541	0.00166633	0.59931	0.00189963	0.00185363	0.174405	0.593142	0.00174386	0.00160129	0.00169913	0.00215575
PIGA	1.50841	2.27135	2.57071	2.03252	3.19178	2.42639	2.56001	2.48423	2.49999	2.50296	2.25608	1.85551	3.0002	3.14903	2.57225	1.40546	2.57044	2.48248	4.75061	2.70867	3.0089	2.65036	2.47915	2.68035	2.56531	2.67139	2.57401	2.49665	2.91597	2.59352	5.57188	2.71265	2.23128	2.23196	2.98692	2.51745	3.10973	1.80422	2.05779	2.57532	2.5456	2.23404	3.0395	2.23706	2.32956	2.49131	2.42548	2.80566	2.97421
AP006565.1	0.00155808	0.00199509	0.00198581	0.00159553	0.00191846	0.00181596	0.00178877	0.00152193	0.00163254	0.0016727	0.00183771	0.00173176	0.00170134	0.00181573	0.00173586	0.00239055	0.00184014	0.00184849	0.0018789	0.00187898	0.00184708	0.00177984	0.00173261	0.00176804	0.00174967	0.00163179	0.0017332	0.00184438	0.0018092	0.00174697	0.00192593	0.00164673	0.00179726	0.00169758	0.00160901	0.00184708	0.00204247	0.00159346	0.00170916	0.00166633	0.00185363	0.00189963	0.00185363	0.00174187	0.00181228	0.00174386	0.00160129	0.00169913	0.00215575
MNT	3.90427	3.6722	4.4974	4.63344	5.15792	4.36104	3.99113	3.4278	3.86317	3.85846	3.79977	4.18694	6.76335	5.41917	4.18413	2.81084	2.88616	5.98985	5.9941	4.27477	3.20827	6.06034	3.78154	3.78475	5.44466	4.75752	4.75642	4.56687	4.71019	5.04225	8.59278	3.34876	3.40868	4.63394	6.1617	3.71536	5.07186	3.73641	4.84687	5.19549	4.31532	3.57733	3.89954	4.30567	4.45116	4.73778	4.44226	3.46786	5.02
AC107074.1	0.00155808	0.00199509	0.00198581	0.00159553	0.00191846	0.00181596	0.00178877	0.00152193	0.00163254	0.0016727	0.00183771	0.00173176	0.00170134	0.00181573	0.00173586	0.00239055	0.00184014	0.00184849	0.0018789	0.00187898	0.00184708	0.00177984	0.00173261	0.00176804	0.00174967	0.00163179	0.0017332	0.00184438	0.0018092	0.00174697	0.00192593	0.00164673	0.00179726	0.00169758	0.00160901	0.00184708	0.00204247	0.00159346	0.00170916	0.00166633	0.00185363	0.00189963	0.00185363	0.00174187	0.00181228	0.00174386	0.00160129	0.00169913	0.00215575
AC009145.3	0.00155808	0.00199509	0.00198581	0.00159553	0.00191846	0.00181596	0.00178877	0.00152193	0.00163254	0.0016727	0.00183771	0.00173176	0.00170134	0.00181573	0.00173586	0.00239055	0.00184014	0.00184849	0.0018789	0.00187898	0.00184708	0.00177984	0.00173261	0.00176804	0.00174967	0.00163179	0.0017332	0.00184438	0.0018092	0.00174697	0.00192593	0.00164673	0.00179726	0.00169758	0.00160901	0.00184708	0.00204247	0.00159346	0.00170916	0.00166633	0.00185363	0.00189963	0.00185363	0.00174187	0.00181228	0.00174386	0.00160129	0.00169913	0.00215575
AC139792.3	0.00155808	0.00199509	0.00198581	0.00159553	0.00191846	0.00181596	0.00178877	0.842056	0.00163254	0.0016727	0.00183771	0.00173176	0.00170134	0.00181573	0.00173586	0.00239055	0.00184014	0.00184849	0.0018789	0.00187898	0.00184708	0.00177984	0.00173261	0.00176804	0.00174967	0.00163179	0.0017332	0.00184438	0.0018092	0.00174697	0.00192593	0.00164673	0.00179726	0.551767	0.00160901	0.00184708	0.00204247	0.00159346	0.00170916	0.00166633	0.00185363	0.00189963	0.00185363	0.547952	0.00181228	0.71456	0.00160129	0.00169913	0.00215575
AL354794.2	0.085672	0.00199509	0.101245	0.0516592	0.00191846	0.00181596	0.158988	0.143911	0.00163254	0.109937	0.161264	0.113778	0.00170134	0.0636795	0.051497	0.00239055	0.191455	0.00184849	0.0018789	0.0818921	0.00184708	0.0616367	0.086686	0.0599512	0.00174967	0.123352	0.0511825	0.00184438	0.100753	0.00174697	0.52146	0.0618615	0.131067	0.0497237	0.200487	0.0719257	0.183316	0.00159346	0.0793382	0.00166633	0.00185363	0.00189963	0.322071	0.0868133	0.108934	0.0499831	0.1462	0.171017	0.00215575
AC136632.1	2.83363	2.00838	2.03692	4.32345	2.74296	1.84976	2.63937	2.84029	2.01112	2.57013	3.39235	2.72071	2.95831	2.24142	2.11022	2.2191	2.43308	2.16859	2.38656	1.57488	2.24547	2.65538	2.18847	2.13678	2.01167	2.34254	2.07718	3.59162	3.12356	1.97927	1.95341	2.5588	3.16254	2.61593	2.73267	2.04375	3.97017	1.68445	2.05356	2.14877	3.18745	2.30501	2.35174	1.737	2.64444	2.44934	2.09298	1.98136	5.19608
AC104333.2	0.00155808	0.00199509	0.00198581	0.00159553	0.00191846	0.00181596	0.00178877	0.00152193	0.00163254	0.0016727	0.00183771	0.00173176	0.00170134	0.00181573	0.00173586	0.00239055	0.00184014	0.00184849	0.0018789	0.00187898	0.00184708	0.00177984	0.00173261	0.00176804	0.00174967	0.00163179	0.0017332	0.00184438	0.0018092	0.00174697	0.00192593	0.00164673	0.00179726	0.00169758	0.00160901	0.00184708	0.00204247	0.00159346	0.00170916	0.00166633	0.00185363	0.00189963	0.00185363	0.00174187	0.00181228	0.00174386	0.00160129	0.00169913	0.00215575
MSANTD3	2.71202	3.11222	2.99092	3.33463	3.28823	3.0365	3.3314	3.21709	2.46911	2.95665	2.98314	3.10195	2.86751	2.92088	2.82996	3.15364	2.13793	2.9513	2.72799	3.30591	3.42216	3.04978	3.33808	2.4973	2.95904	3.52048	3.13549	3.27665	2.64444	2.91219	1.87746	2.77072	2.04017	3.33543	3.29406	3.05421	2.80435	4.18561	2.79085	2.88756	2.94226	2.86981	3.39901	3.0615	3.37634	2.51521	3.11358	2.92618	3.04062
WDR45BP1	0.383361	0.00199509	0.00198581	0.144152	0.672641	0.00181596	0.068345	0.00152193	0.0408856	0.0016727	0.47694	0.139337	0.0871806	0.126354	0.00173586	0.317806	0.0783755	0.00184849	0.0018789	0.00187898	0.376226	0.314886	0.10706	0.0737016	0.361457	0.158129	0.319918	0.0884751	0.0018092	0.00174697	0.0992581	0.00164673	0.300777	0.00169758	0.00160901	0.889652	0.00204247	0.00159346	0.00170916	0.0525721	0.151054	0.00189963	0.00185363	0.354214	0.00181228	0.0596963	0.00160129	0.0858851	0.00215575
LINC01776	0.00155808	0.00199509	0.00198581	0.00159553	0.00191846	0.00181596	0.00178877	0.00152193	0.00163254	0.0016727	0.00183771	0.00173176	0.00170134	0.00181573	0.00173586	0.00239055	0.00184014	0.00184849	0.0018789	0.00187898	0.00184708	0.00177984	0.00173261	0.00176804	0.00174967	0.00163179	0.0017332	0.00184438	0.0018092	0.00174697	0.00192593	0.00164673	0.00179726	0.00169758	0.00160901	0.00184708	0.00204247	0.00159346	0.00170916	0.00166633	0.00185363	0.00189963	0.00185363	0.00174187	0.00181228	0.00174386	0.00160129	0.00169913	0.00215575
AL139130.1	0.00155808	0.00199509	0.00198581	0.0220814	0.00191846	0.0431489	0.00178877	0.0192206	0.00163254	0.0016727	0.00183771	0.00173176	0.00170134	0.00181573	0.00173586	0.135717	0.00184014	0.00184849	0.0018789	0.00187898	0.00184708	0.00177984	0.00173261	0.00176804	0.00174967	0.00163179	0.0017332	0.00184438	0.0018092	0.00174697	0.00192593	0.00164673	0.00179726	0.00169758	0.00160901	0.00184708	0.00204247	0.00159346	0.00170916	0.00166633	0.00185363	0.00189963	0.00185363	0.00174187	0.00181228	0.00174386	0.00160129	0.00169913	0.00215575
OR2V2	0.00155808	0.121672	0.00198581	0.00159553	0.00191846	0.00181596	0.00178877	0.00152193	0.00163254	0.0016727	0.00183771	0.00173176	0.00170134	0.00181573	0.00173586	0.00239055	0.00184014	0.00184849	0.0018789	0.00187898	0.00184708	0.00177984	0.00173261	0.00176804	0.00174967	0.00163179	0.110166	0.00184438	0.0018092	0.00174697	0.00192593	0.00164673	0.00179726	0.00169758	0.00160901	0.0979518	0.00204247	0.00159346	0.00170916	0.00166633	0.00185363	0.00189963	0.00185363	0.00174187	0.00181228	0.00174386	0.00160129	0.00169913	0.00215575
PLOD1	4.21319	4.71195	4.28984	6.69744	4.90612	5.49884	5.65079	7.03478	4.99421	5.13538	4.64371	6.05876	6.93332	5.27927	5.1311	6.11195	4.19564	5.23345	4.09445	5.41084	4.74857	3.88742	5.35591	4.63549	4.67312	4.96811	4.34854	4.33074	4.59292	3.53941	4.38695	4.394	4.34079	4.26324	4.82541	5.567	4.59195	10.1368	5.24184	5.29182	3.89613	4.75431	4.70433	5.66458	4.90263	5.46709	5.62289	4.27867	6.96814
SNCA-AS1	0.00155808	0.0843538	0.00198581	0.0336438	0.00191846	0.00181596	0.00178877	0.00152193	0.0408856	0.0016727	0.00183771	0.00173176	0.00170134	0.091144	0.00173586	0.00239055	0.00184014	0.176142	0.0532712	0.00187898	0.00184708	0.00177984	0.00173261	0.0880772	0.00174967	0.0565146	0.145467	0.00184438	0.0018092	0.0364334	0.203836	0.00164673	0.00179726	0.00169758	0.055106	0.110561	0.00204247	0.00159346	0.00170916	0.00166633	0.0511855	0.00189963	0.00185363	0.00174187	0.00181228	0.00174386	0.00160129	0.00169913	0.00215575
AC092803.1	0.00155808	0.00199509	0.00198581	0.00159553	0.00191846	0.00181596	0.00178877	0.00152193	0.00163254	0.0016727	0.00183771	0.00173176	0.00170134	0.00181573	0.00173586	0.00239055	0.00184014	0.00184849	0.0018789	0.00187898	0.00184708	0.00177984	0.00173261	0.00176804	0.00174967	0.00163179	0.0017332	0.00184438	0.0018092	0.00174697	0.00192593	0.00164673	0.00179726	0.00169758	0.00160901	0.00184708	0.00204247	0.00159346	0.00170916	0.00166633	0.00185363	0.00189963	0.00185363	0.00174187	0.00181228	0.00174386	0.00160129	0.00169913	0.00215575
PSMB3P2	0.00155808	0.00199509	0.00198581	0.00159553	0.00191846	0.00181596	0.00178877	0.00152193	0.00163254	0.0016727	0.00183771	0.00173176	0.00170134	0.00181573	0.00173586	0.00239055	0.00184014	0.00184849	0.0018789	0.00187898	0.00184708	0.00177984	0.00173261	0.00176804	0.00174967	0.00163179	0.0017332	0.00184438	0.0018092	0.117955	0.00192593	0.00164673	0.00179726	0.00169758	0.00160901	0.00184708	0.00204247	0.0890635	0.00170916	0.00166633	0.00185363	0.00189963	0.00185363	0.00174187	0.00181228	0.00174386	0.00160129	0.00169913	0.00215575
AC108471.2	0.418139	0.515734	0.00198581	0.274547	0.0940959	0.105673	0.537245	0.426917	0.233617	0.251935	0.448025	0.276493	0.392456	0.400403	0.0761192	0.867824	0.341048	0.34729	0.280993	0.420184	0.270045	0.402887	0.629651	0.786713	0.297703	0.36707	0.319918	0.230533	0.494622	0.491993	0.578784	0.356397	0.472437	0.464122	0.650069	0.00184708	0.986303	0.331316	0.509283	0.510325	0.151054	0.151701	0.383726	0.499343	0.606546	0.640157	0.327978	0.475751	0.282339
RNA5S10	0.00155808	0.00199509	0.00198581	0.00159553	0.00191846	0.00181596	0.00178877	0.00152193	0.00163254	0.0016727	0.00183771	0.00173176	1.03864	0.00181573	0.00173586	1.81165	0.00184014	0.00184849	0.0018789	0.00187898	0.00184708	0.00177984	0.00173261	0.00176804	0.00174967	0.00163179	0.0017332	0.00184438	0.0018092	0.00174697	0.00192593	0.00164673	0.00179726	0.00169758	0.00160901	0.00184708	0.00204247	0.00159346	0.00170916	0.00166633	0.00185363	0.00189963	0.00185363	0.00174187	0.00181228	0.00174386	0.00160129	0.00169913	0.00215575
RNU6-464P	0.00155808	0.00199509	0.00198581	0.00159553	0.00191846	0.00181596	0.00178877	0.00152193	0.00163254	0.0016727	0.00183771	0.00173176	0.00170134	0.00181573	0.00173586	0.00239055	0.00184014	0.00184849	0.0018789	0.00187898	0.00184708	0.00177984	0.00173261	0.00176804	0.00174967	0.00163179	0.0017332	0.00184438	0.0018092	0.00174697	0.00192593	0.00164673	0.00179726	0.00169758	0.00160901	0.00184708	0.00204247	0.00159346	0.00170916	0.00166633	0.00185363	0.00189963	0.00185363	0.00174187	0.00181228	0.00174386	0.00160129	0.00169913	0.00215575
AC244502.3	0.0210665	0.00199509	0.00198581	0.00159553	0.00191846	0.00181596	0.00178877	0.00152193	0.130733	0.0016727	0.00183771	0.148478	0.0391364	0.00181573	0.00173586	0.00239055	0.00184014	0.00184849	0.0018789	0.00187898	0.00184708	0.00177984	0.00173261	0.00176804	0.00174967	0.00163179	0.0017332	0.00184438	0.0018092	0.00174697	0.00192593	0.00164673	0.272108	0.00169758	0.00160901	0.00184708	0.00204247	0.00159346	0.00170916	0.00166633	0.00185363	0.00189963	0.00185363	0.00174187	0.00181228	0.00174386	0.00160129	0.00169913	0.00215575
AC091812.2	0.00155808	0.00199509	0.00198581	0.00159553	0.00191846	0.00181596	0.00178877	0.00152193	0.175819	0.0016727	0.00183771	0.341799	0.00170134	0.00181573	0.00173586	0.00239055	0.243697	0.00184849	0.0018789	0.00187898	0.00184708	0.00177984	0.203019	0.00176804	0.00174967	0.00163179	0.0017332	0.00184438	0.0018092	0.00174697	0.00192593	0.00164673	0.202865	0.00169758	0.00160901	0.00184708	0.00204247	0.00159346	0.00170916	0.00166633	0.00185363	0.00189963	0.00185363	0.00174187	0.234643	0.00174386	0.252037	0.00169913	0.00215575
CD79B	1.34801	1.04707	1.71338	2.64822	0.778981	2.00949	1.33817	2.58648	1.50891	2.10868	1.77973	2.60486	1.05196	1.44125	3.10017	2.56825	1.6756	1.60085	1.2827	1.62357	1.07002	2.2693	0.98322	1.1309	2.14785	1.46145	1.83363	1.91387	1.63832	1.75447	1.20411	2.00629	2.3022	1.13015	2.16313	2.3272	0.901966	2.64566	2.10457	3.60679	0.91023	1.43046	1.59052	0.983681	0.838718	1.24351	1.46145	1.18454	1.94483
FARS2	2.3934	2.98866	2.85947	2.59232	3.15606	3.42017	3.42702	4.02146	2.26553	2.56635	3.07283	2.28826	3.26666	2.31508	2.35561	3.03063	2.82552	3.13926	2.35091	3.25951	3.30336	2.99445	2.65989	3.32532	2.63774	2.48614	3.08844	2.9931	2.72708	2.86614	3.46641	2.84494	2.47177	3.15293	2.94996	3.21391	1.62025	3.64458	3.26566	2.94429	2.68925	2.57255	2.63338	2.95223	2.99855	2.72646	2.85251	2.81084	1.98209
MTND4LP26	0.00155808	0.00199509	0.00198581	0.00159553	0.00191846	0.00181596	0.00178877	0.00152193	0.00163254	0.0016727	0.00183771	0.00173176	0.00170134	0.00181573	0.00173586	0.00239055	0.00184014	0.00184849	0.0018789	0.00187898	0.00184708	0.00177984	0.00173261	0.00176804	0.00174967	0.00163179	0.0017332	0.00184438	0.0018092	0.00174697	0.00192593	0.00164673	0.00179726	0.00169758	0.00160901	0.00184708	0.00204247	0.00159346	0.00170916	0.00166633	0.00185363	0.00189963	0.00185363	0.00174187	0.00181228	0.00174386	0.00160129	0.00169913	0.00215575
AC020656.2	0.125479	0.121672	0.0729071	0.0336438	0.0630461	0.0431489	0.00178877	0.00152193	0.059303	0.136715	0.0637591	0.00173176	0.0632251	0.0474177	0.0883809	0.482286	0.0895289	0.00184849	0.0018789	0.597762	0.0724265	0.0741399	0.0467157	0.00176804	0.0604622	0.0565146	0.0630519	0.14289	0.0018092	0.0899083	0.0628703	0.0349149	0.0403042	0.0627191	0.0420749	0.0482201	0.089185	0.0490762	0.0576953	0.0329153	0.0511855	0.00189963	0.00185363	0.0464644	0.00181228	0.0342967	0.117895	0.0384068	0.148017
DDX60L	1.2982	1.41043	1.52027	1.79356	1.08668	1.91973	1.39863	2.78624	1.80367	1.81862	1.21907	2.23196	1.56403	2.38081	1.96018	3.06997	1.82389	1.44328	1.46994	1.71805	2.1043	1.78987	1.56205	0.647354	5.56833	2.16231	1.42879	1.54332	1.51334	1.7748	1.17843	2.00301	2.16859	1.49916	1.84408	1.29364	2.93573	2.76753	1.5093	3.0279	1.33432	1.21608	1.80367	1.62484	1.21728	1.48101	1.9158	1.34373	2.12353
VNN2	0.203101	0.290747	0.522533	1.14046	0.352488	3.60871	0.765103	0.270139	0.77156	0.981307	0.50205	1.15383	0.617736	0.437018	1.04385	1.24182	0.121267	0.277874	0.215992	0.597762	1.13347	0.444286	0.675404	0.636236	1.2708	1.14311	0.571334	0.45254	0.83897	0.989317	0.433113	0.383061	0.300777	0.306029	0.820133	1.68564	0.766532	4.9443	0.22949	1.61497	0.0656321	0.274138	0.374605	0.547952	0.874289	0.440147	0.561027	0.756607	0.499785
RNU6-1307P	0.00155808	0.00199509	0.00198581	0.00159553	0.00191846	0.00181596	0.00178877	0.00152193	0.00163254	0.0016727	0.00183771	0.00173176	0.00170134	0.00181573	0.00173586	0.00239055	0.00184014	0.00184849	0.0018789	0.00187898	0.00184708	0.00177984	0.00173261	0.00176804	0.00174967	0.00163179	0.0017332	0.00184438	0.0018092	0.00174697	0.00192593	0.00164673	0.00179726	0.00169758	0.00160901	0.00184708	0.00204247	0.00159346	0.00170916	0.00166633	0.00185363	0.00189963	0.00185363	0.00174187	0.00181228	0.00174386	0.00160129	0.00169913	0.00215575
RPS6KB2-AS1	0.00155808	0.00199509	0.00198581	0.00159553	0.00191846	0.00181596	0.00178877	0.00152193	0.00163254	0.0016727	0.00183771	0.00173176	0.00170134	0.00181573	0.00173586	0.00239055	0.00184014	0.00184849	0.0018789	0.00187898	0.00184708	0.00177984	0.00173261	0.00176804	0.00174967	0.00163179	0.0017332	0.00184438	0.0018092	0.00174697	0.00192593	0.00164673	0.00179726	0.00169758	0.00160901	0.00184708	0.00204247	0.00159346	0.00170916	0.00166633	0.00185363	0.00189963	0.00185363	0.00174187	0.00181228	0.00174386	0.00160129	0.00169913	0.00215575
IGHJ1P	0.00155808	0.00199509	0.00198581	0.00159553	0.00191846	0.00181596	0.00178877	0.00152193	0.00163254	0.0016727	0.00183771	0.00173176	0.00170134	0.00181573	0.00173586	0.00239055	0.00184014	0.00184849	0.0018789	0.00187898	0.00184708	0.00177984	0.00173261	0.00176804	0.00174967	0.00163179	0.0017332	0.00184438	0.0018092	0.00174697	0.00192593	0.00164673	0.00179726	0.00169758	0.00160901	0.00184708	0.00204247	0.00159346	0.00170916	0.00166633	0.00185363	0.00189963	0.00185363	0.00174187	0.00181228	0.00174386	0.00160129	0.00169913	0.00215575
LINC01219	0.057608	0.160725	0.00198581	0.00159553	0.226611	0.00181596	0.158988	0.169266	0.00163254	0.0721909	0.00183771	0.00173176	0.00170134	0.00181573	0.00173586	0.00239055	0.111122	0.110203	0.215992	0.00187898	0.00184708	0.0998933	0.00173261	0.00176804	0.0902339	0.00163179	0.0017332	0.00184438	0.100753	0.244017	0.422306	0.0618615	0.164061	0.00169758	0.055106	0.00184708	0.00204247	0.00159346	0.00170916	0.00166633	0.00185363	0.00189963	0.268032	0.00174187	0.00181228	0.090655	0.0994365	0.35547	0.00215575
LINC01994	0.00155808	0.0843538	0.00198581	0.00159553	0.077951	0.053342	0.00178877	0.0214771	0.0408856	0.0016727	0.0637591	0.00173176	0.00170134	0.00181573	0.00173586	0.00239055	0.00184014	0.00184849	0.0018789	0.109219	0.00184708	0.0998933	0.130879	0.00176804	0.00174967	0.00163179	0.0017332	0.00184438	0.0018092	0.00174697	0.00192593	0.00164673	0.00179726	0.00169758	0.00160901	0.00184708	0.00204247	0.00159346	0.00170916	0.00166633	0.0656321	0.00189963	0.0915488	0.0464644	0.00181228	0.0408216	0.00160129	0.00169913	0.00215575
RCN3	2.47739	2.59294	2.41289	4.62161	1.63475	2.84817	2.08805	8.3626	3.442	3.318	2.49945	7.83057	3.32085	4.98291	2.77467	4.42988	3.06596	2.82996	2.90932	2.56825	2.04629	2.10784	3.62856	2.53763	2.69965	3.21492	2.98314	2.26007	3.38787	1.82337	3.1319	2.81413	4.41115	1.89202	3.6684	3.29042	2.82284	10.4259	3.68063	4.12096	1.84435	1.92614	4.30944	2.57681	1.92002	3.81528	3.66876	3.10658	4.29997
PPP4C	10.6312	12.4455	12.2591	11.7315	13.2201	13.9861	11.9151	9.69471	10.669	12.2683	12.8919	11.4164	12.372	11.5611	11.2471	11.3367	13.3086	12.4809	12.5083	13.5918	13.379	13.0245	12.5503	13.5243	11.223	11.613	12.3669	12.4662	10.6757	11.7927	11.9769	11.3689	10.6042	12.0853	12.2146	12.5666	12.2189	11.074	12.9751	13.1621	12.5503	11.1371	12.2683	12.0391	12.7862	10.9502	11.8698	12.2854	11.7235
COX6CP17	0.00155808	0.00199509	0.00198581	0.00159553	0.00191846	0.00181596	0.00178877	0.00152193	0.00163254	0.0016727	0.00183771	0.00173176	0.00170134	0.00181573	0.00173586	0.00239055	0.00184014	0.00184849	0.0018789	0.00187898	0.00184708	0.00177984	0.00173261	0.00176804	0.00174967	0.00163179	0.0017332	0.00184438	0.0018092	0.00174697	0.00192593	0.00164673	0.00179726	0.00169758	0.00160901	0.00184708	0.00204247	0.00159346	0.00170916	0.00166633	0.00185363	0.00189963	0.00185363	0.00174187	0.00181228	0.00174386	0.00160129	0.00169913	0.00215575
AL121929.1	0.00155808	0.00199509	0.00198581	0.00159553	0.00191846	0.00181596	0.00178877	0.00152193	0.00163254	0.0016727	0.00183771	0.00173176	0.00170134	0.00181573	0.00173586	0.442287	0.00184014	0.00184849	0.0018789	0.00187898	0.00184708	0.00177984	0.00173261	0.00176804	0.00174967	0.00163179	0.0017332	0.00184438	0.0018092	0.00174697	0.00192593	0.00164673	0.00179726	0.00169758	0.00160901	0.00184708	0.00204247	0.00159346	0.00170916	0.00166633	0.00185363	0.00189963	0.00185363	0.00174187	0.00181228	0.00174386	0.00160129	0.00169913	0.00215575
JAKMIP3	0.266664	0.470357	0.235269	0.0964785	0.193037	0.148089	0.111766	0.245742	0.233617	0.237142	0.179935	0.104433	0.0632251	0.147087	0.1005	0.23617	0.0895289	0.122857	0.230593	0.122767	0.152485	0.155041	0.0761148	0.115314	0.0753897	0.0964785	0.188473	0.14289	0.152049	0.117955	0.0992581	0.208347	0.193431	0.167745	0.246838	0.177303	0.195074	0.206839	0.179358	0.195176	0.17004	0.21498	0.188325	0.160768	0.215364	0.23617	0.229843	0.191806	0.0992102
AL365440.1	0.00155808	0.00199509	0.00198581	0.00159553	0.141971	0.00181596	0.0409478	0.00152193	0.00163254	0.0016727	0.00183771	0.00173176	0.0308575	0.00181573	0.00173586	0.00239055	0.0563078	0.00184849	0.0018789	0.00187898	0.00184708	0.0489351	0.00173261	0.00176804	0.00174967	0.00163179	0.0017332	0.00184438	0.0018092	0.0364334	0.00192593	0.00164673	0.00179726	0.00169758	0.00160901	0.00184708	0.00204247	0.00159346	0.0375749	0.0329153	0.00185363	0.0699068	0.0570992	0.00174187	0.00181228	0.0408216	0.0223752	0.030337	0.109684
AC099494.1	0.0259094	0.00199509	0.00198581	0.00159553	0.0940959	0.0668169	0.0533384	0.0462388	0.00163254	0.0378434	0.00183771	0.0442729	0.179978	0.00181573	0.112795	0.00239055	0.131954	0.0727061	0.0018789	0.0672418	0.00184708	0.00177984	0.0467157	0.00176804	0.00174967	0.0332563	0.0017332	0.00184438	0.0018092	0.00174697	0.299437	0.0349149	0.00179726	0.00169758	0.0420749	0.192784	0.00204247	0.00159346	0.0471376	0.0420716	0.00185363	0.0846173	0.00185363	0.0464644	0.130875	0.0499831	0.0260563	0.0739454	0.00215575
AC004233.3	0.709732	0.342229	0.798619	0.0849599	0.321374	0.00181596	0.12776	0.135401	0.240988	0.0464152	0.760106	0.0525887	0.169742	0.492837	0.199584	1.70273	0.614634	0.539041	0.295581	1.29195	0.406117	0.140745	0.212593	0.471656	0.231142	0.123352	0.319918	0.202629	0.411013	0.176784	0.590184	0.229799	0.559762	0.117036	0.123899	0.284956	0.829748	0.10376	0.494877	0.0420716	0.822142	0.865685	0.146969	0.0594692	0.828569	0.33565	0.0688489	0.422796	1.67767
ALDOA	90.9883	86.4671	103.42	69.3626	101.43	76.4212	105.638	52.1383	85.1654	87.5727	183.269	61.4461	56.6562	112.918	158.565	103.42	68.5467	77.5506	78.7486	131.438	77.5506	63.2876	85.1654	61.4461	62.6604	76.4212	119.092	95.4669	85.1654	101.43	76.4212	99.2298	97.5175	73.3317	87.5727	121.81	95.4669	72.4512	82.5329	82.5329	97.5175	101.43	81.3189	70.9689	105.638	124.55	68.5467	76.4212	83.9734
AL121769.1	0.00155808	0.00199509	0.00198581	0.00159553	0.00191846	0.00181596	0.00178877	0.00152193	0.00163254	0.0016727	0.00183771	0.185196	0.00170134	0.400403	0.00173586	0.00239055	0.22323	0.00184849	0.243598	0.406732	0.00184708	0.00177984	0.345669	0.211168	0.00174967	0.286433	0.0017332	0.407586	0.220461	0.203268	0.286374	0.281818	0.472437	0.00169758	0.246838	0.00184708	0.307083	0.00159346	0.00170916	0.166684	0.00185363	0.00189963	0.248148	0.00174187	0.00181228	0.00174386	0.00160129	0.191806	0.00215575
AC023866.2	0.00155808	0.00199509	0.00198581	0.00159553	0.00191846	0.00181596	0.00178877	0.00152193	0.00163254	0.0016727	0.00183771	0.00173176	0.00170134	0.00181573	0.00173586	0.00239055	0.00184014	0.00184849	0.0018789	0.00187898	0.00184708	0.00177984	0.00173261	0.00176804	0.00174967	0.00163179	0.0017332	0.00184438	0.0018092	0.00174697	0.00192593	0.00164673	0.00179726	0.00169758	0.00160901	0.00184708	0.00204247	0.00159346	0.00170916	0.00166633	0.00185363	0.00189963	0.00185363	0.00174187	0.00181228	0.00174386	0.00160129	0.00169913	0.00215575
CTAGE6	0.882217	0.354793	0.188218	0.0516592	0.00191846	0.00181596	0.173889	0.00152193	0.185422	0.15521	0.00183771	0.185196	0.337363	0.299959	0.199584	0.00239055	0.0783755	0.0977376	0.116782	0.354675	0.165191	0.00177984	0.176784	0.156991	0.10461	0.395183	0.0406015	0.00184438	0.0018092	0.13285	0.189983	0.240847	0.232363	0.102605	0.0308648	0.368474	1.29195	0.00159346	0.28157	0.00166633	0.206668	0.00189963	0.0915488	0.100798	0.195048	0.137013	0.21498	0.148203	1.62484
AL109941.1	0.00155808	0.00199509	0.00198581	0.00159553	0.00191846	0.00181596	0.00178877	0.00152193	0.00163254	0.0016727	0.00183771	0.00173176	0.00170134	0.00181573	0.00173586	0.00239055	0.00184014	0.00184849	0.0018789	0.00187898	0.00184708	0.00177984	0.00173261	0.00176804	0.00174967	0.00163179	0.0017332	0.00184438	0.0018092	0.00174697	0.00192593	0.00164673	0.00179726	0.00169758	0.00160901	0.00184708	0.00204247	0.00159346	0.00170916	0.00166633	0.00185363	0.00189963	0.00185363	0.00174187	0.00181228	0.00174386	0.00160129	0.00169913	0.00215575
NCEH1	1.35998	1.68218	1.4236	1.14536	2.30613	2.05266	1.56155	1.07632	1.5188	1.46099	3.2886	0.933748	0.80225	1.30769	2.43129	2.79342	1.96157	1.10049	0.79181	1.72889	2.43928	1.51662	1.52683	1.14658	1.76242	1.19578	1.31573	1.68816	1.04288	1.95556	1.47305	1.29073	2.11228	1.50995	1.20733	1.78391	1.32173	1.18263	1.82515	1.10562	2.95665	1.49747	1.22264	1.77162	2.33745	1.30159	1.44814	1.18454	1.78938
RFX4	0.0259094	0.00199509	0.0859025	0.0220814	0.00191846	0.0431489	0.00178877	0.0214771	0.0236554	0.0549528	0.126911	0.00173176	0.0871806	0.00181573	0.00173586	0.00239055	0.00184014	0.00184849	0.0900303	0.0549988	0.14055	0.00177984	0.00173261	0.0475719	0.00174967	0.00163179	0.0017332	0.00184438	0.0424669	0.00174697	0.0628703	0.0349149	0.0403042	0.00169758	0.0308648	0.00184708	0.00204247	0.00159346	0.00170916	0.0329153	0.0656321	0.00189963	0.00185363	0.00174187	0.0476843	0.00174386	0.0260563	0.00169913	0.00215575
NRAP	0.307133	0.226611	0.00198581	0.144152	0.158173	0.0668169	0.264863	0.169266	0.307747	0.0721909	0.214052	0.0373462	0.124703	0.00181573	1.44578	0.482286	0.0474505	0.122857	0.0900303	0.192373	0.0724265	0.228559	0.0382799	0.0737016	0.203387	0.0398688	0.285862	0.115841	0.125412	0.103381	0.0861607	0.26142	0.142018	0.143774	0.210938	0.00184708	0.286877	0.0220886	0.411329	0.0266082	0.240927	0.0699068	0.0691426	0.00174187	0.00181228	0.0342967	0.117895	0.35547	0.0992102
ZFYVE28	2.40994	2.37657	2.3272	3.04445	2.73335	2.73721	2.13379	2.81444	2.82752	4.12545	1.97172	2.59947	2.9436	2.97487	2.64065	5.84302	2.4937	2.51712	2.54155	2.46022	2.74586	2.20774	2.66231	2.80532	3.24803	4.26639	2.35146	2.50464	2.71942	2.65445	2.58533	2.16887	2.52481	2.36949	2.71676	2.73964	4.73881	2.54692	2.34074	4.33563	1.92753	1.9765	3.3118	2.7612	2.71485	2.86843	3.01247	2.89476	2.24667
NPM1P19	0.00155808	0.00199509	0.00198581	0.0516592	0.00191846	0.00181596	0.00178877	0.0462388	0.00163254	0.0016727	0.126911	0.00173176	0.0632251	0.00181573	0.0883809	0.00239055	0.00184014	0.00184849	0.116782	0.00187898	0.00184708	0.182179	0.159332	0.00176804	0.0902339	0.00163179	0.0017332	0.00184438	0.0018092	0.00174697	0.00192593	0.00164673	0.00179726	0.0757696	0.00160901	0.00184708	0.00204247	0.00159346	0.00170916	0.00166633	0.00185363	0.138465	0.00185363	0.00174187	0.00181228	0.15875	0.00160129	0.0739454	0.00215575
RCAN3	3.48852	3.67666	3.81448	2.04017	3.73599	3.1396	3.27877	2.49399	2.85891	3.26991	3.62234	1.87699	2.59321	3.05805	3.04445	2.42188	2.88616	3.18186	3.20538	3.71943	3.28713	3.66734	2.98242	4.30377	2.91289	2.88616	3.9453	3.70393	3.20048	3.49891	3.3986	3.73882	2.49072	3.25767	2.64031	3.70474	3.2034	1.58424	2.58835	2.13096	3.9183	4.05981	2.50776	3.70744	3.79428	3.01209	2.20999	3.49694	3.48925
RNU6-18P	0.00155808	0.00199509	0.00198581	0.00159553	0.00191846	0.00181596	0.00178877	0.00152193	0.00163254	0.0016727	0.00183771	0.00173176	0.00170134	0.00181573	0.00173586	0.00239055	0.00184014	0.00184849	0.0018789	0.00187898	0.00184708	0.00177984	0.00173261	0.00176804	0.00174967	0.00163179	0.0017332	0.00184438	0.0018092	0.00174697	0.00192593	0.00164673	0.00179726	0.00169758	0.00160901	0.00184708	0.00204247	0.00159346	0.00170916	0.00166633	0.00185363	0.00189963	0.00185363	0.00174187	0.00181228	0.00174386	0.00160129	0.00169913	0.00215575
GALC	1.88526	2.14967	2.05501	2.1896	1.93052	2.04684	2.15857	2.72004	2.09906	2.30404	2.02353	2.6497	2.20419	2.13599	2.26553	3.18887	1.38187	2.03032	2.39835	1.46963	1.64369	1.93407	2.41637	1.94513	2.60104	2.18933	1.73005	2.19436	2.25226	1.92724	2.51428	2.70949	1.62946	2.24699	2.41543	1.99243	1.47163	3.44438	1.99546	2.25657	1.42032	1.93942	2.88516	2.2287	1.99085	2.45437	2.17142	2.10043	1.18172
MIR548AM	0.00155808	0.00199509	0.00198581	0.00159553	0.00191846	0.00181596	0.00178877	0.00152193	0.00163254	0.0016727	0.00183771	0.00173176	0.00170134	0.00181573	0.00173586	0.00239055	0.00184014	0.00184849	0.0018789	0.00187898	0.00184708	0.00177984	0.00173261	0.00176804	0.00174967	0.00163179	0.0017332	0.00184438	0.0018092	0.00174697	0.00192593	0.00164673	0.00179726	0.00169758	0.00160901	0.00184708	0.00204247	0.00159346	0.00170916	0.00166633	0.00185363	0.00189963	0.00185363	0.00174187	0.00181228	0.00174386	0.00160129	0.00169913	0.00215575
ZNF451	3.297	3.72358	3.3343	2.96323	3.57068	2.5947	3.27138	3.98377	3.48658	3.62663	3.54329	3.33651	3.00291	3.19599	3.38117	2.62726	3.16824	3.14519	3.39786	2.88147	3.28162	3.27842	3.06078	3.00221	3.35655	3.56332	2.94535	3.14939	3.64978	3.42017	4.27166	3.95784	3.37303	3.29977	3.52602	2.79895	3.89078	3.00326	3.39409	3.10017	3.43045	2.98489	3.70393	3.17606	3.09207	4.34989	3.50046	3.72881	3.19487
MIR574	0.00155808	0.00199509	0.00198581	0.00159553	0.00191846	0.00181596	0.00178877	0.00152193	0.00163254	0.0016727	0.00183771	0.00173176	0.00170134	0.00181573	0.00173586	0.00239055	0.00184014	0.00184849	0.0018789	0.00187898	0.00184708	0.00177984	0.00173261	0.00176804	0.00174967	0.00163179	0.0017332	0.00184438	0.0018092	0.00174697	0.00192593	0.00164673	0.00179726	0.00169758	0.00160901	0.00184708	0.00204247	0.00159346	0.00170916	0.00166633	0.00185363	0.00189963	0.00185363	0.00174187	0.00181228	0.00174386	0.00160129	0.00169913	0.00215575
LINC02503	0.00155808	0.00199509	0.00198581	0.00159553	0.00191846	0.00181596	0.00178877	0.00152193	0.059303	0.0016727	0.00183771	0.00173176	0.00170134	0.00181573	0.0761192	0.00239055	0.00184014	0.00184849	0.0018789	0.00187898	0.107109	0.00177984	0.00173261	0.0880772	0.00174967	0.00163179	0.0017332	0.102016	0.0018092	0.00174697	0.00192593	0.00164673	0.00179726	0.00169758	0.00160901	0.00184708	0.00204247	0.0630026	0.00170916	0.00166633	0.116968	0.00189963	0.00185363	0.00174187	0.00181228	0.0800089	0.00160129	0.00169913	0.00215575
AC012506.2	0.00155808	0.00199509	0.00198581	0.00159553	0.193037	0.00181596	0.00178877	0.00152193	0.00163254	0.0016727	0.00183771	0.00173176	0.00170134	0.00181573	0.00173586	0.00239055	0.00184014	0.00184849	0.0018789	0.00187898	0.00184708	0.00177984	0.00173261	0.00176804	0.00174967	0.00163179	0.0017332	0.00184438	0.0018092	0.00174697	0.00192593	0.00164673	0.00179726	0.00169758	0.00160901	0.00184708	0.00204247	0.00159346	0.00170916	0.00166633	0.00185363	0.00189963	0.00185363	0.00174187	0.00181228	0.00174386	0.00160129	0.00169913	0.00215575
AC007557.2	0.00155808	0.00199509	0.00198581	0.00159553	0.00191846	0.00181596	0.00178877	0.00152193	0.00163254	0.0016727	0.00183771	0.00173176	0.00170134	0.00181573	0.00173586	0.00239055	0.00184014	0.00184849	0.0018789	0.00187898	0.00184708	0.00177984	0.00173261	0.00176804	0.00174967	0.00163179	0.0017332	0.00184438	0.0018092	0.00174697	0.00192593	0.00164673	0.00179726	0.00169758	0.00160901	0.00184708	0.00204247	0.00159346	0.00170916	0.00166633	0.00185363	0.00189963	0.00185363	0.00174187	0.00181228	0.00174386	0.00160129	0.00169913	0.00215575
LINC00621	0.00155808	0.00199509	0.116105	0.170231	0.00191846	0.00181596	0.097321	0.0253453	0.00163254	0.0016727	0.00183771	0.104433	0.249722	0.00181573	0.00173586	0.00239055	0.00184014	0.00184849	0.0018789	0.00187898	0.165191	0.00177984	0.0761148	0.00176804	0.00174967	0.0398688	0.0017332	0.0884751	0.0018092	0.147613	0.00192593	0.0473941	0.00179726	0.00169758	0.0420749	0.00184708	0.00204247	0.00159346	0.00170916	0.00166633	0.206668	0.0983942	0.0915488	0.00174187	0.00181228	0.137013	0.0489886	0.00169913	0.00215575
RNF24	2.44877	2.67107	2.68243	2.4451	3.19669	1.80688	1.96493	2.15113	2.01112	1.91414	2.20114	2.28052	2.03989	2.57314	2.7487	1.16168	2.25074	1.95391	3.39786	2.90527	1.891	2.21741	1.93854	2.91626	1.94932	2.39098	2.28024	1.90828	2.47274	1.88775	2.06895	2.11276	2.50955	1.73486	2.28571	2.15967	3.58973	2.78478	2.07718	2.37686	2.2983	2.75493	2.04434	2.07477	2.91322	2.20236	1.5227	2.37868	3.40722
MIR378E	0.00155808	0.00199509	0.00198581	0.00159553	0.00191846	0.00181596	0.00178877	0.00152193	0.00163254	0.0016727	0.00183771	0.00173176	0.00170134	0.00181573	0.00173586	0.00239055	0.00184014	0.00184849	0.0018789	0.00187898	0.00184708	0.00177984	0.00173261	0.00176804	0.00174967	0.00163179	0.0017332	0.00184438	0.0018092	0.00174697	0.00192593	0.00164673	0.00179726	0.00169758	0.00160901	0.00184708	0.00204247	0.00159346	0.00170916	0.00166633	0.00185363	0.00189963	0.00185363	0.00174187	0.00181228	0.00174386	0.00160129	0.00169913	0.00215575
CYP4F34P	0.125479	0.00199509	0.720189	0.00159553	0.00191846	0.00181596	0.00178877	0.00152193	0.00163254	0.0016727	0.00183771	0.00173176	0.427764	1.00336	0.393621	0.00239055	0.00184014	0.00184849	0.308735	0.00187898	0.00184708	0.228559	0.448286	0.00176804	0.177128	0.00163179	0.188473	0.00184438	0.0018092	0.00174697	0.00192593	0.818561	0.00179726	0.679142	0.134683	0.00184708	0.00204247	0.00159346	0.00170916	0.00166633	0.223677	0.606904	0.00185363	0.00174187	0.00181228	0.913022	0.00160129	0.617087	0.308002
DROSHA	5.02238	5.30058	4.50843	7.88893	4.70869	5.67658	5.80762	6.65822	6.48702	5.74897	6.04148	7.90453	7.53643	5.72782	4.71195	6.03046	6.37001	5.56492	4.30041	4.59554	5.80241	4.75431	6.68609	5.10912	5.33588	6.1773	4.31623	5.81657	6.48793	5.49032	5.14333	5.03488	6.85327	5.75964	6.42717	4.84805	7.05824	5.84765	6.33738	5.80999	4.89359	4.91364	7.03015	4.72682	5.16612	5.65225	6.65046	6.14569	8.36087
BCL7C	4.14384	4.75375	4.78054	5.26857	4.48662	5.31429	4.74857	5.63662	5.39725	4.77105	4.51498	6.6104	4.57242	5.06724	4.35174	6.93978	6.37628	4.68057	4.80046	4.8027	4.5565	4.36722	5.79591	5.23537	3.84826	4.34644	4.89196	4.84518	5.1929	4.08805	4.4789	4.64788	6.15008	4.8771	4.99052	4.39058	5.54537	5.65447	5.77285	4.25706	4.15046	4.6178	6.39178	4.97917	4.7501	5.05652	5.26419	5.24309	5.63026
AC098851.1	0.614939	0.328782	0.334571	0.0728316	0.525876	0.00181596	0.213118	0.227238	0.332457	0.275516	0.280179	0.113778	0.231307	0.240847	0.00173586	0.00239055	0.00184014	0.265691	0.0018789	0.136611	0.270045	0.126253	0.11922	0.238426	0.120098	0.443642	0.199378	0.63489	0.243108	1.14046	0.444924	0.229799	0.00179726	0.280324	0.396301	0.149643	0.307083	0.00159346	0.189144	0.264795	0.00185363	0.53919	0.258714	0.528411	0.234643	0.463194	0.412753	0.653015	0.00215575
RAB9AP2	0.00155808	0.00199509	0.00198581	0.00159553	0.00191846	0.00181596	0.00178877	0.00152193	0.00163254	0.0016727	0.00183771	0.00173176	0.00170134	0.00181573	0.00173586	0.00239055	0.00184014	0.00184849	0.0018789	0.00187898	0.00184708	0.00177984	0.00173261	0.00176804	0.00174967	0.00163179	0.0017332	0.00184438	0.0018092	0.00174697	0.00192593	0.00164673	0.00179726	0.00169758	0.00160901	0.00184708	0.00204247	0.00159346	0.00170916	0.00166633	0.00185363	0.00189963	0.00185363	0.00174187	0.00181228	0.00174386	0.00160129	0.00169913	0.00215575
LEMD2	7.92293	7.33675	7.32259	8.66431	7.657	6.78373	7.39116	8.05726	8.07521	8.32664	7.37513	9.63396	8.09543	9.07447	7.19281	7.33793	7.88579	7.39759	6.91476	7.82379	7.38106	7.13807	7.657	7.40425	7.17349	8.27828	7.68885	7.02515	7.6253	7.12491	6.9916	6.96814	8.95562	6.77793	8.65672	7.29424	10.6249	7.12367	8.28561	7.47861	6.85883	7.57018	9.25261	7.29424	7.34706	8.06639	7.31895	8.10428	10.782
BTLA	0.172913	0.495121	0.158921	0.477948	0.321374	0.287386	0.69195	0.236372	0.0888567	0.476423	0.214052	0.113778	0.112454	0.0474177	0.77011	0.442287	0.834217	0.14747	0.360057	0.150868	0.270045	0.182179	0.300635	0.252065	0.231142	0.338714	0.168023	1.05344	0.276493	0.367218	0.138365	0.772401	0.232363	0.156321	0.238113	0.740022	0.123074	0.356425	0.1998	1.03619	0.0656321	0.138465	0.0570992	0.225612	0.234643	0.113025	0.320595	0.191806	0.255063
HES7	0.234855	0.160725	0.173121	1.01369	0.338092	0.119937	0.0533384	0.209991	0.185422	0.237142	0.232311	0.355533	0.159193	0.579034	0.178383	0.333175	0.121267	0.189566	0.888705	0.122767	0.0588468	0.381512	0.0382799	0.198413	0.177128	0.278394	0.402149	0.38486	0.362561	0.103381	0.71816	0.187252	0.213349	0.00169758	0.257202	0.324267	0.286877	0.10376	0.419915	0.478633	0.0999017	0.21498	0.167297	0.239678	0.414719	0.0408216	0.342574	0.221244	0.869651
AC022898.2	0.0259094	0.00199509	0.00198581	0.0516592	0.00191846	0.0668169	0.00178877	0.209991	0.059303	0.0378434	0.00183771	0.171535	0.00170134	0.0636795	0.051497	0.317806	0.00184014	0.0727061	0.116782	0.00187898	0.0724265	0.00177984	0.00173261	0.102215	0.0478636	0.0332563	0.145467	0.00184438	0.138553	0.0899083	0.17665	0.0889026	0.213349	0.117036	0.0986172	0.00184708	0.00204247	0.00159346	0.00170916	0.0642307	0.00185363	0.00189963	0.177434	0.0868133	0.00181228	0.00174386	0.0688489	0.160256	0.00215575
PRDM10	1.97555	1.98071	1.94123	1.5116	2.068	2.06193	2.16641	1.59322	1.49862	1.62121	2.08467	1.48755	2.05297	1.74786	1.38831	0.933748	1.48818	1.65573	1.63267	1.78493	1.67797	1.65707	2.05973	1.68423	1.85356	1.73783	1.59322	1.59531	1.66706	1.76435	2.63279	1.63972	1.37107	1.67035	1.51906	2.0707	2.16428	1.20733	1.74813	1.65873	2.06743	1.93942	1.55011	1.65522	1.87371	1.75078	1.79205	2.04241	2.16171
IGLC3	12.9301	10.3248	10.2174	7.31298	7.46487	21.73	19.5544	2.23347	4.42307	15.0392	26.2676	1.56233	3.16644	2.3121	21.5416	116.031	2.9492	4.23275	4.99994	7.29889	5.8729	32.0652	1.01806	7.18921	4.38856	22.345	32.8237	13.7818	11.0315	34.9038	1.89761	11.0988	3.03471	4.56015	5.91183	36.5987	0.993964	8.20356	11.1371	645.592	5.22153	7.18447	2.81116	11.8314	5.16161	0.707127	10.8495	2.56001	4.13605
TRAJ36	0.00155808	0.00199509	0.00198581	0.00159553	0.00191846	0.00181596	0.00178877	0.00152193	0.00163254	0.0016727	0.00183771	0.00173176	0.00170134	0.00181573	0.00173586	0.00239055	0.00184014	0.00184849	0.0018789	0.00187898	0.00184708	0.00177984	0.00173261	0.00176804	0.00174967	0.00163179	0.0017332	0.00184438	0.0018092	0.00174697	0.00192593	0.00164673	0.00179726	0.00169758	0.00160901	0.00184708	0.00204247	0.00159346	0.00170916	0.00166633	0.00185363	0.00189963	0.00185363	0.00174187	0.00181228	0.00174386	0.00160129	0.00169913	0.00215575
VPS18	2.55939	2.85856	2.78289	2.13935	3.42623	3.26243	3.19143	2.32835	2.38973	2.26749	3.5558	1.90809	2.55446	2.11052	3.50555	4.79087	3.0759	3.13296	2.46911	3.33253	3.13859	3.02319	2.44355	2.9906	2.74768	2.14386	3.2918	2.80136	2.54848	2.97667	2.27373	2.77742	2.64787	2.93606	2.13155	3.77577	2.26522	3.50046	3.0117	3.6587	3.12249	2.97454	2.40741	3.13479	3.61233	1.72668	2.65569	2.03794	2.45655
LINC01686	0.0997367	0.00199509	0.101245	0.0516592	0.00191846	0.0668169	0.00178877	0.218683	0.291773	0.127608	0.0637591	0.207572	0.00170134	0.00181573	0.112795	0.218173	0.166658	0.0727061	0.0773038	0.136611	0.177128	0.0616367	0.00173261	0.0599512	0.203387	0.114786	0.145467	0.102016	0.138553	0.0899083	0.0861607	0.229799	0.142018	0.143774	0.0695615	0.0719257	0.00204247	0.254716	0.130879	0.175964	0.206668	0.166355	0.347249	0.0464644	0.152736	0.0800089	0.17335	0.0739454	0.17162
RNU6-78P	0.00155808	0.00199509	0.00198581	0.00159553	0.00191846	0.00181596	0.00178877	0.00152193	0.00163254	0.0016727	0.00183771	0.00173176	0.00170134	0.00181573	0.00173586	0.00239055	0.00184014	0.00184849	0.0018789	0.00187898	0.00184708	0.00177984	0.00173261	0.00176804	0.00174967	0.00163179	0.0017332	0.00184438	0.0018092	0.00174697	0.00192593	0.00164673	0.00179726	0.00169758	0.00160901	0.00184708	0.00204247	0.00159346	0.00170916	0.00166633	0.00185363	0.00189963	0.00185363	0.00174187	0.00181228	0.00174386	0.00160129	0.00169913	0.00215575
DUX4L11	0.00155808	0.00199509	0.00198581	0.00159553	0.00191846	0.00181596	0.00178877	0.00152193	0.00163254	0.0016727	0.00183771	0.00173176	0.00170134	0.00181573	0.00173586	0.00239055	0.00184014	0.00184849	0.0018789	0.00187898	0.00184708	0.00177984	0.00173261	0.00176804	0.00174967	0.00163179	0.0017332	0.00184438	0.0018092	0.00174697	0.00192593	0.00164673	0.00179726	0.00169758	0.00160901	0.00184708	0.00204247	0.00159346	0.00170916	0.00166633	0.00185363	0.00189963	0.00185363	0.00174187	0.00181228	0.00174386	0.00160129	0.00169913	0.00215575
AC137803.1	0.00155808	0.00199509	0.00198581	0.00159553	0.00191846	0.484589	0.00178877	0.00152193	0.00163254	0.0016727	0.00183771	0.00173176	0.00170134	0.00181573	0.00173586	0.00239055	0.00184014	0.00184849	0.0018789	0.00187898	0.00184708	0.00177984	0.00173261	0.00176804	0.00174967	0.00163179	0.0017332	0.00184438	0.0018092	0.00174697	0.00192593	0.00164673	0.00179726	0.00169758	0.00160901	0.00184708	0.00204247	0.00159346	0.00170916	0.00166633	0.00185363	0.00189963	0.00185363	0.00174187	0.00181228	0.00174386	0.00160129	0.00169913	0.00215575
AL022316.1	0.00155808	0.00199509	0.00198581	0.210879	0.00191846	0.00181596	0.00178877	0.00152193	0.175819	0.0016727	0.00183771	0.00173176	0.00170134	0.00181573	0.112795	0.00239055	0.00184014	0.00184849	0.0018789	0.00187898	0.00184708	0.00177984	0.00173261	0.00176804	0.00174967	0.167273	0.0017332	0.00184438	0.0018092	0.117955	0.00192593	0.00164673	0.00179726	0.00169758	0.00160901	0.00184708	0.00204247	0.10376	0.00170916	0.264795	0.00185363	0.00189963	0.00185363	0.00174187	0.00181228	0.113025	0.00160129	0.00169913	0.00215575
UQCRB	22.0968	22.9676	19.4848	33.9703	24.6916	20.734	26.4915	24.6916	21.8504	27.0794	24.4354	25.1081	27.0794	22.8504	23.3746	30.5444	18.9816	25.4757	25.5458	18.5995	26.4915	23.1963	23.7337	21.6876	21.5884	30.0424	21.185	25.3194	24.1298	25.1879	20.1182	24.3702	17.7623	25.1081	27.5068	19.8508	16.0285	22.345	21.8111	20.6543	22.199	25.262	23.2487	24.1298	21.4546	24.4989	28.3291	20.9556	17.5759
AL049650.1	0.605954	0.583576	0.546395	0.331375	0.260033	0.416229	0.735508	0.404239	0.264998	0.212888	0.00183771	0.47635	0.617736	0.460755	0.00173586	0.00239055	0.770625	0.948214	1.07577	0.445857	0.385623	0.541648	0.725253	0.471656	0.216858	0.270942	0.429245	0.499343	0.610717	0.00174697	0.942032	0.494344	0.00179726	0.570048	0.643784	0.578271	1.37023	0.510497	0.337643	0.874736	0.00185363	0.636236	1.16822	0.70841	0.333175	0.263597	0.383	0.876058	0.00215575
MIR3117	0.00155808	0.00199509	0.00198581	0.00159553	0.00191846	0.00181596	0.00178877	0.00152193	0.00163254	0.0016727	0.00183771	0.00173176	0.00170134	0.00181573	0.00173586	0.00239055	0.00184014	0.00184849	0.0018789	0.00187898	0.00184708	0.00177984	0.00173261	0.00176804	0.00174967	0.00163179	0.0017332	0.00184438	0.0018092	0.00174697	0.00192593	0.00164673	0.00179726	0.00169758	0.00160901	0.00184708	0.00204247	0.00159346	0.00170916	0.00166633	0.00185363	0.00189963	0.00185363	0.00174187	0.00181228	0.00174386	0.00160129	0.00169913	0.00215575
AC009065.7	0.00155808	0.00199509	0.00198581	0.00159553	0.00191846	0.00181596	0.00178877	0.00152193	0.00163254	0.0016727	0.00183771	0.00173176	0.00170134	0.00181573	0.00173586	0.00239055	0.00184014	0.00184849	0.0018789	0.00187898	0.00184708	0.00177984	0.00173261	0.00176804	0.00174967	0.00163179	0.0017332	0.00184438	0.0018092	0.00174697	0.00192593	0.00164673	0.00179726	0.00169758	0.00160901	0.00184708	0.00204247	0.00159346	0.00170916	0.00166633	0.00185363	0.00189963	0.0570992	0.00174187	0.00181228	0.00174386	0.00160129	0.00169913	0.00215575
DIPK1B	1.5222	1.63579	1.9017	1.73032	1.51048	1.44348	1.71057	2.50806	2.64326	1.91414	1.46538	2.38851	0.728891	2.17854	1.82716	2.00598	2.33782	1.97142	1.89908	1.73513	1.18799	1.73942	1.35348	1.56062	1.67582	1.38729	2.27754	1.84572	1.57752	1.83588	1.61408	2.30697	2.81841	1.75187	1.80744	1.76015	1.80011	3.28823	1.78094	1.51738	1.73216	1.49233	2.31914	1.6378	1.88557	2.50216	2.0569	2.16887	1.55071
PRRT1	2.98656	2.51953	2.20204	3.66156	2.44934	2.0583	2.41543	2.45405	3.02657	3.74554	2.17488	4.69474	2.47304	2.72038	2.16671	3.6827	2.83269	2.85891	3.4374	2.85919	2.44706	2.28111	2.89512	2.51616	1.86264	3.67585	3.08315	2.45993	3.00326	2.49636	2.78857	2.24079	3.35212	3.03032	2.48248	1.9278	3.05842	3.18745	3.52602	2.20661	2.31085	2.21941	3.05212	2.43624	2.41167	3.07832	2.94596	3.50586	3.69066
MRPL20-AS1	3.74554	3.05524	3.32282	3.92045	3.38895	3.64309	3.53902	2.99549	3.64221	3.17005	3.30013	3.73169	4.27254	3.15258	3.27278	4.48755	4.95695	3.54099	2.38021	3.74051	3.38383	3.15075	3.87911	4.01416	3.22172	3.53708	3.75681	3.49125	3.36041	3.70393	2.59845	3.24803	4.21271	3.53453	3.64141	3.84359	5.05489	3.77865	3.93287	3.96001	3.87199	3.14312	4.41608	3.17125	3.49809	2.86228	3.82958	3.32806	3.34569
AC083843.2	0.04506	0.00199509	0.00198581	0.0423729	0.00191846	0.00181596	0.00178877	0.00152193	0.00163254	0.0016727	0.00183771	0.123026	0.00170134	0.00181573	0.00173586	0.00239055	0.100665	0.00184849	0.0018789	0.00187898	0.00184708	0.00177984	0.00173261	0.00176804	0.00174967	0.00163179	0.0017332	0.102016	0.0018092	0.00174697	0.00192593	0.0473941	0.00179726	0.00169758	0.00160901	0.00184708	0.00204247	0.00159346	0.00170916	0.00166633	0.00185363	0.00189963	0.102162	0.00174187	0.152736	0.0697072	0.0396204	0.00169913	0.00215575
RNF5	5.97999	6.56707	6.46139	6.30894	6.69237	6.08984	7.04439	7.58835	6.17179	5.49954	6.65522	6.06348	5.1667	6.478	5.83636	12.9417	5.74667	7.4597	5.79668	6.15563	6.77399	6.75539	6.46991	5.73256	6.02089	5.59827	6.06034	6.34537	7.01351	6.58709	6.90322	6.60858	6.38881	7.14964	5.63791	5.7674	4.64582	7.20402	6.9311	5.69963	6.25182	6.26604	6.10456	7.26851	6.39441	6.72307	5.59416	6.40805	6.2848
ONECUT1	0.00155808	0.00199509	0.00198581	0.00159553	0.00191846	0.00181596	0.00178877	0.00152193	0.0408856	0.0016727	0.0962466	0.00173176	0.00170134	0.00181573	0.00173586	0.00239055	0.00184014	0.00184849	0.0018789	0.0672418	0.00184708	0.00177984	0.0382799	0.00176804	0.00174967	0.0270765	0.0017332	0.00184438	0.0018092	0.00174697	0.00192593	0.00164673	0.00179726	0.0384068	0.00160901	0.00184708	0.00204247	0.0268848	0.00170916	0.00166633	0.00185363	0.00189963	0.00185363	0.00174187	0.00181228	0.00174386	0.00160129	0.00169913	0.00215575
POTEC	0.00155808	0.00199509	0.00198581	0.00159553	0.00191846	0.00181596	0.00178877	0.00152193	0.00163254	0.0016727	0.00183771	0.00173176	0.00170134	0.0414533	0.00173586	0.00239055	0.00184014	0.00184849	0.0018789	0.00187898	0.00184708	0.00177984	0.00173261	0.00176804	0.00174967	0.00163179	0.0017332	0.00184438	0.0018092	0.00174697	0.0628703	0.00164673	0.00179726	0.00169758	0.0235621	0.0482201	0.00204247	0.00159346	0.00170916	0.00166633	0.00185363	0.00189963	0.00185363	0.00174187	0.00181228	0.00174386	0.00160129	0.00169913	0.00215575
MIR217	0.00155808	0.00199509	0.00198581	0.00159553	0.00191846	0.00181596	0.00178877	0.00152193	0.00163254	0.0016727	0.00183771	0.00173176	0.00170134	0.00181573	0.00173586	0.00239055	0.00184014	0.00184849	0.0018789	0.00187898	0.00184708	0.00177984	0.00173261	0.00176804	0.00174967	0.00163179	0.0017332	0.00184438	0.0018092	0.00174697	0.00192593	0.00164673	0.00179726	0.00169758	0.00160901	0.00184708	0.00204247	0.00159346	0.00170916	0.00166633	0.00185363	0.00189963	0.00185363	0.00174187	0.00181228	0.00174386	0.00160129	0.00169913	0.00215575
AL606534.5	0.0259094	0.00199509	0.00198581	0.00159553	0.00191846	0.00181596	0.00178877	0.0214771	0.00163254	0.0016727	0.00183771	0.00173176	0.0505663	0.00181573	0.00173586	0.00239055	0.00184014	0.00184849	0.0637779	0.0672418	0.00184708	0.00177984	0.00173261	0.00176804	0.00174967	0.0270765	0.0017332	0.00184438	0.0018092	0.00174697	0.00192593	0.0261878	0.00179726	0.00169758	0.00160901	0.00184708	0.00204247	0.0268848	0.00170916	0.00166633	0.00185363	0.00189963	0.0691426	0.00174187	0.00181228	0.00174386	0.00160129	0.0384068	0.00215575
RN7SL49P	0.234855	0.00199509	0.00198581	0.573515	0.00191846	0.00181596	0.772401	0.454986	0.00163254	0.565887	0.73994	0.314396	0.640594	0.664576	0.00173586	0.00239055	0.00184014	0.382939	0.0018789	0.00187898	0.00184708	0.579564	0.336409	0.00176804	0.764239	0.270942	0.309219	0.00184438	0.888215	0.00174697	0.876387	0.521711	0.00179726	0.306029	0.00160901	0.394268	0.00204247	0.00159346	0.311673	0.00166633	0.420685	0.458669	0.00185363	0.00174187	0.00181228	0.353355	0.843394	0.00169913	0.00215575
BNIP3P32	0.00155808	0.00199509	0.00198581	0.00159553	0.00191846	0.00181596	0.00178877	0.00152193	0.00163254	0.0016727	0.00183771	0.00173176	0.00170134	0.00181573	0.00173586	0.00239055	0.00184014	0.00184849	0.0018789	0.00187898	0.00184708	0.00177984	0.00173261	0.00176804	0.00174967	0.00163179	0.0017332	0.00184438	0.0018092	0.00174697	0.00192593	0.00164673	0.00179726	0.00169758	0.00160901	0.00184708	0.00204247	0.00159346	0.00170916	0.00166633	0.00185363	0.00189963	0.00185363	0.00174187	0.00181228	0.00174386	0.00160129	0.00169913	0.00215575
ITFG1-AS1	0.00155808	0.00199509	0.00198581	0.00159553	0.00191846	0.188916	0.158988	0.108677	0.14041	0.14587	0.384888	0.148478	0.00170134	0.00181573	0.00173586	0.00239055	0.00184014	0.603859	0.200487	0.00187898	0.357514	0.00177984	0.159332	0.00176804	0.00174967	0.00163179	0.0017332	0.00184438	0.188126	0.00174697	0.233006	0.00164673	0.00179726	0.381688	0.111688	0.00184708	0.00204247	0.00159346	0.254595	0.00166633	0.388749	0.23187	0.19914	0.266047	0.00181228	0.00174386	0.00160129	0.148203	0.00215575
CCDC63	0.00155808	0.00199509	0.00198581	0.00159553	0.00191846	0.00181596	0.00178877	0.00152193	0.00163254	0.0016727	0.0637591	0.00173176	0.00170134	0.00181573	0.00173586	0.00239055	0.00184014	0.00184849	0.0018789	0.00187898	0.00184708	0.00177984	0.00173261	0.0475719	0.00174967	0.00163179	0.0017332	0.00184438	0.0018092	0.00174697	0.00192593	0.0618615	0.00179726	0.00169758	0.0235621	0.00184708	0.00204247	0.00159346	0.00170916	0.00166633	0.00185363	0.00189963	0.00185363	0.00174187	0.00181228	0.00174386	0.00160129	0.00169913	0.122978
CDK8	2.93788	2.88616	3.05912	3.12905	3.47678	3.0615	3.15863	2.52259	3.06328	2.73659	3.36846	2.98348	3.2513	3.15606	2.75962	3.22137	3.37371	2.86781	3.47937	3.22953	3.01378	2.82919	3.02078	3.44963	2.44677	3.05009	2.54187	2.81579	3.18647	2.88176	3.10437	2.6946	3.19391	2.65036	3.04907	3.14219	3.97943	2.68661	2.89829	2.70344	3.19702	3.17606	3.36742	2.79142	3.02453	2.66017	2.99205	3.20864	3.80498
NPIPB14P	7.32259	3.87199	4.33283	3.37406	2.49193	3.49047	2.2854	3.14623	3.79215	4.37114	4.24928	2.97219	2.14502	4.64105	3.03063	3.88992	3.59202	3.35437	2.39186	1.58594	3.97757	5.28611	4.28472	3.32052	4.16391	3.20758	4.73061	3.70707	4.55153	4.28181	4.44175	3.23945	3.68908	2.2854	4.53267	4.50361	5.71122	3.11677	3.59511	3.87074	5.93677	3.80828	4.05534	3.4682	2.8175	2.96427	2.34549	5.0554	2.89317
AL162386.2	0.00155808	0.00199509	0.00198581	0.00159553	0.00191846	0.00181596	0.00178877	0.209991	0.00163254	0.14587	0.214052	0.148478	0.00170134	0.00181573	0.166134	0.00239055	0.00184014	0.00184849	0.200487	0.00187898	0.00184708	0.00177984	0.00173261	0.00176804	0.00174967	0.00163179	0.0017332	0.00184438	0.0018092	0.00174697	0.00192593	0.128415	0.00179726	0.00169758	0.00160901	0.00184708	0.00204247	0.141795	0.254595	0.00166633	0.00185363	0.00189963	0.00185363	0.00174187	0.00181228	0.00174386	0.00160129	0.148203	0.00215575
PCBP3	0.801522	0.668778	0.568385	1.25109	0.365555	0.512877	1.14007	0.715977	0.346669	0.848168	0.951868	1.17881	0.92817	0.931598	1.98071	1.57072	0.372123	0.709447	0.71456	1.08305	0.258967	1.28233	0.490231	0.850549	1.04877	1.505	0.717161	0.63489	1.17034	0.908008	1.02904	0.532112	0.391627	1.23807	1.18471	1.21226	0.681889	3.05313	0.411329	1.87959	0.573949	0.36954	1.83145	0.776861	2.07094	1.0498	1.3391	0.389253	0.795206
TRAJ5	0.00155808	0.00199509	0.00198581	0.00159553	0.00191846	0.00181596	0.00178877	0.00152193	0.00163254	0.0016727	0.00183771	0.00173176	0.00170134	0.00181573	0.00173586	0.00239055	0.00184014	0.00184849	0.0018789	0.00187898	0.00184708	0.00177984	0.00173261	0.00176804	0.00174967	0.00163179	0.0017332	0.00184438	0.0018092	0.00174697	0.00192593	0.00164673	0.00179726	0.00169758	0.00160901	0.00184708	0.00204247	0.00159346	0.00170916	0.00166633	0.00185363	0.00189963	0.00185363	0.00174187	0.00181228	0.00174386	0.00160129	0.00169913	0.00215575
LAMA1	0.256314	0.3882	0.188218	0.424267	0.193037	0.595055	0.225954	0.448025	0.361865	0.504399	0.514616	0.403206	0.748256	0.57268	0.189196	0.267906	0.506227	0.526428	0.280993	0.445857	0.61095	0.326449	0.411825	0.301708	0.177128	0.821674	0.188473	0.174148	0.514121	0.28196	0.261043	0.662089	0.535791	0.215636	0.531709	0.164145	0.394816	0.683924	1.0997	0.533207	0.240927	0.381644	0.863132	0.301708	0.173514	0.226475	0.466601	0.371394	0.830798
AP006621.3	2.29739	2.41395	2.81084	4.44975	1.85996	1.73755	1.46793	2.46758	3.57229	3.1375	1.81965	4.41115	2.96357	3.88201	1.79776	2.12717	2.95831	3.06628	2.32591	3.25951	2.7964	1.89022	3.22319	2.38796	1.55926	3.42969	2.10043	2.72996	2.83194	2.068	1.65301	2.39529	4.29221	1.90447	2.31565	1.72846	4.94101	1.59716	2.84174	2.48396	1.99599	2.23855	2.40741	2.34998	1.77397	2.91597	3.5974	3.27058	4.59935
GRPEL2P2	0.00155808	0.00199509	0.00198581	0.00159553	0.00191846	0.00181596	0.00178877	0.00152193	0.149516	0.0016727	0.00183771	0.00173176	0.00170134	0.00181573	0.1005	0.00239055	0.00184014	0.00184849	0.129215	0.207029	0.00184708	0.00177984	0.00173261	0.00176804	0.00174967	0.00163179	0.0017332	0.129111	0.0018092	0.00174697	0.00192593	0.00164673	0.00179726	0.00169758	0.00160901	0.123433	0.00204247	0.00159346	0.00170916	0.00166633	0.133774	0.00189963	0.00185363	0.00174187	0.27361	0.00174386	0.00160129	0.00169913	0.00215575
RIC8B	1.80638	1.82389	1.54774	1.91043	1.43757	1.71713	1.78637	2.03465	1.81965	1.61676	1.35321	2.23642	1.9351	1.51187	1.81887	1.41699	1.63475	1.60728	0.94097	1.27716	1.49889	1.72521	2.07745	1.70524	1.85356	1.7559	1.64492	1.07486	1.76608	1.18338	1.32703	1.49207	2.11228	1.62075	1.50623	2.15967	1.37769	2.10403	1.72728	1.87226	1.40094	1.65079	1.44529	1.54443	1.26241	1.67054	2.13502	1.40849	1.90848
ULK4P1	0.623004	0.377409	0.655243	0.384518	0.844011	0.105673	0.751829	0.160336	0.414719	1.03297	0.34429	0.993149	0.545735	0.79538	0.725876	0.00239055	0.514928	0.417641	0.775105	0.894415	0.671495	1.00918	0.700772	0.726106	0.610717	0.514217	0.682296	0.73816	0.138553	0.937623	0.52146	0.827713	0.951483	0.500622	0.997512	0.468644	1.52818	1.28768	0.320233	0.644806	0.420685	0.0983942	0.99074	0.455184	0.350378	1.02792	0.591559	1.42209	0.00215575
PLK3	6.63188	4.36054	7.28958	3.41786	7.41931	5.07981	3.44165	7.81501	6.65727	5.71311	5.92486	2.99344	4.25958	6.20768	5.68077	3.01633	6.30542	5.82713	7.5857	10.2995	3.96806	8.39379	3.88742	6.56521	4.91871	3.75309	5.3802	7.37636	5.74456	4.26775	28.6809	3.13514	6.97019	3.91746	6.44575	6.08407	6.31679	4.63597	8.57199	5.52602	7.10098	5.50096	4.60435	4.29574	7.804	8.42247	4.13605	6.1229	5.35591
MPLKIP	1.37744	1.689	1.66737	1.652	1.69977	1.47774	1.76098	1.24536	1.2121	1.32703	1.53535	1.5375	1.88094	1.45845	1.25483	1.79205	1.76956	1.50224	1.86938	1.49154	1.86578	1.43434	1.73088	1.72415	1.41474	1.54859	1.32632	1.52193	1.54533	1.39863	1.61408	1.42139	1.12758	1.5222	1.88121	1.39571	1.41841	1.48568	1.53993	1.22323	1.56524	1.59716	1.69059	1.37107	1.55357	1.4401	1.50695	1.42209	1.47924
RN7SL144P	0.00155808	0.00199509	0.00198581	0.00159553	0.00191846	0.00181596	0.00178877	0.00152193	0.00163254	0.0016727	0.00183771	0.00173176	0.00170134	0.00181573	0.319078	0.00239055	0.00184014	0.395183	0.0018789	0.00187898	0.00184708	0.00177984	0.00173261	0.00176804	0.00174967	0.00163179	0.0017332	0.00184438	0.0018092	0.00174697	0.00192593	0.00164673	0.00179726	0.306029	0.00160901	0.00184708	0.00204247	0.32297	0.00170916	0.00166633	0.00185363	0.00189963	0.00185363	0.00174187	0.00181228	0.00174386	0.00160129	0.00169913	0.00215575
LIPJ	0.125479	0.109926	0.00198581	0.115558	0.00191846	0.00181596	0.00178877	0.0462388	0.0335607	0.0378434	0.0962466	0.0870238	0.0308575	0.0414533	0.153286	0.686588	0.0672656	0.0727061	0.0018789	0.0549988	0.107109	0.0387981	0.00173261	0.00176804	0.00174967	0.0332563	0.0017332	0.188994	0.0517048	0.0618709	0.00192593	0.0261878	0.164061	0.0384068	0.134683	0.220461	0.00204247	0.0220886	0.130879	0.00166633	0.0656321	0.247267	0.19914	0.160768	0.0876691	0.00174386	0.0396204	0.0739454	0.00215575
EN1	0.00155808	0.00199509	0.00198581	0.0220814	0.0630461	0.00181596	0.0409478	2.88113	0.00163254	0.0016727	0.00183771	0.00173176	0.0391364	0.00181573	0.00173586	0.00239055	0.00184014	0.00184849	0.0018789	0.00187898	0.00184708	0.00177984	0.00173261	0.0599512	0.0369133	0.00163179	0.0017332	0.00184438	0.0018092	0.00174697	0.00192593	0.0261878	0.0403042	0.0299662	0.0308648	0.00184708	0.00204247	0.117813	0.0308073	0.00166633	0.0829267	0.00189963	0.0570992	0.0356406	0.00181228	0.00174386	0.0223752	0.0384068	0.00215575
PEMT	3.95392	5.2191	4.98078	4.74548	5.38543	5.65588	4.92452	6.29829	6.33145	5.54823	6.24129	6.4253	3.70474	4.15223	4.85683	8.12126	6.67905	5.18786	5.47633	5.24722	5.22265	5.15502	6.15814	5.88679	4.41952	4.4448	6.4468	5.22771	6.04929	5.30733	6.04849	5.02583	8.07825	5.04585	5.97543	5.60391	5.3431	5.60391	5.22653	4.97972	5.3948	4.49594	8.41188	5.30918	5.66249	5.27418	4.70175	6.89672	4.79252
RPL32P31	0.00155808	0.00199509	0.00198581	0.00159553	0.00191846	0.00181596	0.00178877	0.00152193	0.00163254	0.0016727	0.00183771	0.00173176	0.00170134	0.00181573	0.00173586	0.00239055	0.00184014	0.228085	0.0018789	0.00187898	0.00184708	0.00177984	0.00173261	0.00176804	0.00174967	0.00163179	0.0017332	0.00184438	0.0018092	0.00174697	0.00192593	0.00164673	0.00179726	0.00169758	0.00160901	0.00184708	0.00204247	0.00159346	0.00170916	0.00166633	0.00185363	0.00189963	0.00185363	0.00174187	0.00181228	0.00174386	0.00160129	0.00169913	0.00215575
TRIM51	0.00155808	0.00199509	0.00198581	0.00159553	0.00191846	0.00181596	0.00178877	0.00152193	0.00163254	0.0016727	0.080246	0.00173176	0.00170134	0.00181573	0.00173586	0.00239055	0.00184014	0.00184849	0.0018789	0.00187898	0.00184708	0.00177984	0.00173261	0.00176804	0.00174967	0.00163179	0.0017332	0.00184438	0.0018092	0.00174697	0.00192593	0.00164673	0.00179726	0.00169758	0.00160901	0.00184708	0.00204247	0.00159346	0.00170916	0.00166633	0.00185363	0.00189963	0.00185363	0.00174187	0.00181228	0.00174386	0.00160129	0.00169913	0.00215575
WNK4	4.36621	4.83263	5.26053	0.16173	4.5321	0.0668169	2.01776	0.285198	3.13296	0.497786	4.4364	0.131492	0.288926	2.44961	0.686588	4.5621	6.3343	4.68851	1.53825	5.85171	5.03488	2.97185	3.54483	1.3193	1.19374	0.84979	1.53068	6.2679	0.895609	2.10483	3.50207	6.19569	5.41856	3.4266	0.0841276	2.70533	5.87043	0.206839	7.33171	0.626762	4.4696	5.969	1.93407	3.28635	3.61233	4.11928	2.81683	3.72881	7.74082
RNU6-940P	0.00155808	0.00199509	0.00198581	0.00159553	0.00191846	0.00181596	0.00178877	0.00152193	0.00163254	0.0016727	0.00183771	0.00173176	0.00170134	0.00181573	0.00173586	0.00239055	0.00184014	0.00184849	0.0018789	0.00187898	0.00184708	0.00177984	0.00173261	0.00176804	0.00174967	0.00163179	0.0017332	0.00184438	0.0018092	0.00174697	0.00192593	0.00164673	0.00179726	0.00169758	0.00160901	0.00184708	0.00204247	0.00159346	0.00170916	0.00166633	0.00185363	0.00189963	0.00185363	0.00174187	0.00181228	0.00174386	0.00160129	0.00169913	0.00215575
AL161629.2	0.00155808	0.00199509	0.00198581	0.00159553	0.00191846	0.00181596	0.00178877	0.00152193	0.00163254	0.0016727	0.00183771	0.00173176	0.00170134	0.00181573	0.00173586	0.00239055	0.00184014	0.00184849	0.0018789	0.00187898	0.00184708	0.00177984	0.00173261	0.00176804	0.00174967	0.00163179	0.0017332	0.00184438	0.0018092	0.00174697	0.00192593	0.00164673	0.00179726	0.00169758	0.00160901	0.00184708	0.00204247	0.00159346	0.00170916	0.00166633	0.00185363	0.00189963	0.00185363	0.00174187	0.00181228	0.00174386	0.00160129	0.00169913	0.00215575
KF459542.1	0.0997367	0.00199509	0.00198581	0.297079	0.500177	0.761148	0.719731	0.00152193	0.00163254	0.298509	0.771656	0.321374	0.00170134	0.00181573	0.00173586	0.531294	0.273371	0.14747	0.538484	0.00187898	0.00184708	0.00177984	0.00173261	0.129647	0.361457	0.00163179	0.0017332	0.334973	0.265867	0.503633	0.00192593	0.229799	0.300777	0.00169758	0.477632	0.578271	0.00204247	0.365582	0.00170916	0.00166633	0.690656	0.274138	0.00185363	0.00174187	0.398529	0.376554	0.453484	0.00169913	0.370441
RPL19P14	0.00155808	0.00199509	0.00198581	0.0728316	0.00191846	0.00181596	0.00178877	0.00152193	0.00163254	0.0016727	0.00183771	0.00173176	0.00170134	0.00181573	0.00173586	0.00239055	0.00184014	0.00184849	0.0018789	0.00187898	0.00184708	0.00177984	0.00173261	0.00176804	0.120098	0.00163179	0.0017332	0.00184438	0.0018092	0.00174697	0.00192593	0.00164673	0.00179726	0.00169758	0.146976	0.00184708	0.00204247	0.00159346	0.00170916	0.00166633	0.00185363	0.00189963	0.146969	0.00174187	0.00181228	0.00174386	0.136715	0.00169913	0.00215575
AP002392.1	0.00155808	0.00199509	0.00198581	0.00159553	0.00191846	0.00181596	0.00178877	0.00152193	0.00163254	0.0016727	0.00183771	0.00173176	0.00170134	0.00181573	0.00173586	0.00239055	0.00184014	0.00184849	0.0018789	0.00187898	0.00184708	0.00177984	0.00173261	0.00176804	0.00174967	0.00163179	0.0017332	0.00184438	0.0018092	0.00174697	0.00192593	0.00164673	0.00179726	0.00169758	0.00160901	0.00184708	0.00204247	0.00159346	0.00170916	0.00166633	0.00185363	0.00189963	0.00185363	0.00174187	0.00181228	0.00174386	0.00160129	0.00169913	0.00215575
NACAP5	0.00155808	0.00199509	0.00198581	0.00159553	0.00191846	0.00181596	0.00178877	0.00152193	0.00163254	0.0016727	0.00183771	0.00173176	0.00170134	0.00181573	0.00173586	0.00239055	0.00184014	0.00184849	0.0018789	0.00187898	0.00184708	0.00177984	0.00173261	0.00176804	0.00174967	0.00163179	0.0017332	0.00184438	0.0018092	0.00174697	0.00192593	0.00164673	0.00179726	0.00169758	0.00160901	0.00184708	0.00204247	0.00159346	0.00170916	0.00166633	0.00185363	0.00189963	0.00185363	0.00174187	0.00181228	0.00174386	0.00160129	0.00169913	0.00215575
LNPEP	2.60644	3.23912	2.83232	2.11331	3.02926	2.48954	2.98348	2.74491	2.98729	2.84143	3.1192	2.72451	2.92017	3.25804	2.7964	1.69507	2.92194	2.61399	2.85183	2.67838	3.04352	2.75528	2.91626	2.52171	2.85919	3.03822	2.46696	2.98554	2.96461	2.8151	3.37668	3.61571	3.26629	2.91918	2.57401	2.77876	3.34723	2.15088	2.86296	2.16733	3.15829	2.87451	2.84427	2.97521	2.7655	3.22849	2.67838	3.25505	4.1219
AP002518.1	0.0210665	0.00199509	0.00198581	0.00159553	0.00191846	0.0431489	0.0409478	0.0192206	0.0236554	0.0016727	0.00183771	0.0322864	0.00170134	0.0636795	0.0338029	0.00239055	0.00184014	0.00184849	0.0018789	0.00187898	0.00184708	0.0489351	0.00173261	0.0377371	0.0369133	0.00163179	0.0406015	0.00184438	0.0018092	0.00174697	0.0628703	0.00164673	0.00179726	0.0299662	0.0235621	0.00184708	0.00204247	0.0268848	0.00170916	0.0266082	0.00185363	0.0578779	0.0483279	0.0464644	0.0671088	0.00174386	0.0489886	0.030337	0.00215575
SNORA11F	0.00155808	0.00199509	0.00198581	2.65796	0.00191846	0.00181596	0.00178877	0.00152193	0.00163254	0.0016727	0.00183771	0.00173176	3.86736	0.00181573	0.00173586	0.00239055	0.00184014	0.00184849	2.99445	0.00187898	0.00184708	0.00177984	0.00173261	0.00176804	0.00174967	0.00163179	0.0017332	0.00184438	0.0018092	0.00174697	5.15064	0.00164673	0.00179726	0.00169758	0.00160901	3.64065	0.00204247	0.00159346	0.00170916	0.00166633	0.00185363	0.00189963	0.00185363	0.00174187	0.00181228	5.0897	0.00160129	0.00169913	6.41825
LINC01562	0.00155808	0.0843538	0.0859025	0.0220814	0.00191846	0.00181596	0.068345	0.0214771	0.059303	0.0016727	0.0962466	0.0525887	0.0308575	0.00181573	0.0410206	0.00239055	0.111122	0.0593929	0.0018789	0.165094	0.0960766	0.0387981	0.0467157	0.00176804	0.0369133	0.047841	0.0332734	0.0491223	0.0018092	0.0364334	0.00192593	0.0349149	0.0403042	0.0299662	0.0420749	0.00184708	0.00204247	0.0220886	0.0471376	0.0752022	0.0511855	0.0846173	0.0570992	0.0594692	0.00181228	0.00174386	0.0260563	0.00169913	0.00215575
AC021146.8	0.00155808	0.00199509	0.00198581	0.00159553	0.00191846	0.00181596	0.00178877	0.00152193	0.00163254	0.0016727	0.00183771	0.00173176	0.00170134	0.00181573	0.00173586	0.00239055	0.00184014	0.00184849	0.0018789	0.00187898	0.00184708	0.00177984	0.00173261	0.00176804	0.00174967	0.00163179	0.0017332	0.00184438	0.0018092	0.00174697	0.00192593	0.00164673	0.00179726	0.00169758	0.00160901	0.00184708	0.00204247	0.00159346	0.00170916	0.00166633	0.00185363	0.00189963	0.00185363	0.00174187	0.00181228	0.00174386	0.00160129	0.00169913	0.00215575
AC079340.2	0.00155808	0.00199509	0.00198581	0.00159553	0.00191846	0.00181596	0.00178877	0.00152193	0.00163254	0.0016727	0.00183771	0.00173176	0.00170134	0.00181573	0.00173586	0.00239055	0.191455	0.00184849	0.0018789	0.00187898	0.00184708	0.00177984	0.00173261	0.00176804	0.13485	0.00163179	0.0017332	0.00184438	0.0018092	0.176784	0.00192593	0.00164673	0.00179726	0.00169758	0.111688	0.00184708	0.00204247	0.00159346	0.00170916	0.145835	0.00185363	0.00189963	0.00185363	0.00174187	0.00181228	0.00174386	0.00160129	0.00169913	0.00215575
PXT1	0.00155808	0.00199509	0.0859025	0.0728316	0.00191846	0.148089	0.0533384	0.0253453	0.00163254	0.0997983	0.249882	0.0373462	0.00170134	0.0728806	0.1005	0.00239055	0.00184014	0.00184849	0.0637779	0.00187898	0.00184708	0.112921	0.00173261	0.00176804	0.0369133	0.158129	0.0511825	0.00184438	0.0018092	0.00174697	0.0992581	0.0349149	0.00179726	0.0384068	0.0695615	0.00184708	0.00204247	0.00159346	0.00170916	0.205065	0.116968	0.0699068	0.125534	0.0594692	0.00181228	0.00174386	0.126911	0.0622173	0.00215575
FAM205BP	0.0210665	0.00199509	0.0729071	0.170231	0.00191846	0.00181596	0.0409478	0.0214771	0.0236554	0.0016727	0.0492501	0.00173176	0.00170134	0.0414533	0.0338029	0.00239055	0.00184014	0.00184849	0.0018789	0.0672418	0.00184708	0.00177984	0.0467157	0.0377371	0.00174967	0.00163179	0.0332734	0.00184438	0.0018092	0.00174697	0.0628703	0.165215	0.0403042	0.00169758	0.00160901	0.00184708	0.00204247	0.0220886	0.00170916	0.0266082	0.0511855	0.00189963	0.00185363	0.00174187	0.00181228	0.0408216	0.0396204	0.030337	0.00215575
MRPL22	6.15008	7.27125	6.43538	7.27884	6.26153	7.6253	6.87159	5.75132	5.9452	6.63188	6.62998	6.28739	6.46894	6.65918	6.058	9.18256	6.82177	6.75815	6.92558	5.98507	7.69451	6.36269	7.29544	6.59599	6.94172	6.87528	6.23724	6.96164	7.28114	6.53706	6.81964	6.50552	6.09268	6.86098	7.18804	6.22011	5.93598	7.80248	6.65918	5.56766	6.15814	6.75627	7.60228	6.29249	6.42624	7.25208	7.03921	7.25341	5.58987
LINC02618	0.00155808	0.00199509	0.00198581	0.00159553	0.00191846	0.00181596	0.00178877	0.00152193	0.0408856	0.0549528	0.00183771	0.00173176	0.00170134	0.00181573	0.0635201	0.00239055	0.00184014	0.00184849	0.0018789	0.00187898	0.00184708	0.00177984	0.00173261	0.00176804	0.00174967	0.00163179	0.0017332	0.00184438	0.0018092	0.00174697	0.00192593	0.00164673	0.00179726	0.00169758	0.00160901	0.00184708	0.00204247	0.00159346	0.00170916	0.00166633	0.00185363	0.00189963	0.00185363	0.00174187	0.00181228	0.00174386	0.00160129	0.00169913	0.00215575
MIR6737	0.00155808	0.00199509	0.00198581	0.00159553	0.00191846	0.00181596	0.00178877	0.00152193	0.00163254	0.0016727	0.00183771	0.00173176	0.00170134	0.00181573	0.00173586	0.00239055	0.00184014	0.00184849	0.0018789	0.00187898	0.00184708	0.00177984	0.00173261	0.00176804	0.00174967	0.00163179	0.0017332	0.00184438	0.0018092	0.00174697	0.00192593	0.00164673	0.00179726	0.00169758	0.00160901	0.00184708	0.00204247	0.00159346	0.00170916	0.00166633	0.00185363	0.00189963	0.00185363	0.00174187	0.00181228	0.00174386	0.00160129	0.00169913	0.00215575
KRT18P37	0.00155808	0.147877	0.00198581	0.0849599	0.00191846	0.00181596	0.0831084	0.0462388	0.0335607	0.0464152	0.00183771	0.00173176	0.0391364	0.0636795	0.00173586	0.00239055	0.0672656	0.00184849	0.0018789	0.0818921	0.00184708	0.00177984	0.0467157	0.0599512	0.00174967	0.0964785	0.0017332	0.00184438	0.0018092	0.00174697	0.0861607	0.00164673	0.0953049	0.00169758	0.0695615	0.00184708	0.144058	0.00159346	0.0793382	0.0420716	0.00185363	0.00189963	0.188325	0.00174187	0.0671088	0.0499831	0.0489886	0.0384068	0.00215575
SLC7A11	0.637484	2.41879	1.13052	0.378143	3.31395	1.49437	0.609533	0.201381	0.47052	0.697569	0.942032	0.321374	1.12289	0.343002	1.36248	0.641803	0.65499	0.481359	1.78391	0.549232	0.438977	1.45543	0.662406	4.29131	0.610717	0.961611	0.974657	0.441732	2.84757	0.471851	0.457707	0.430776	0.25349	1.12332	0.886392	1.57438	0.837102	0.921725	0.263839	0.510325	0.638014	0.889463	0.817087	0.925458	1.1309	0.494262	0.290231	1.35225	0.346026
ARPC3P5	0.085672	0.00199509	0.00198581	0.00159553	0.193037	0.161614	0.00178877	0.00152193	0.00163254	0.0016727	0.00183771	0.00173176	0.0999017	0.00181573	0.189196	0.00239055	0.00184014	0.161773	0.0018789	0.00187898	0.00184708	0.00177984	0.00173261	0.00176804	0.00174967	0.00163179	0.0017332	0.00184438	0.0018092	0.13285	0.00192593	0.103442	0.00179726	0.00169758	0.00160901	0.164145	0.206271	0.00159346	0.00170916	0.00166633	0.00185363	0.00189963	0.00185363	0.00174187	0.00181228	0.00174386	0.0796429	0.00169913	0.00215575
AC012366.1	0.00155808	0.00199509	0.00198581	0.0849599	0.00191846	0.00181596	0.00178877	0.00152193	0.00163254	0.0016727	0.00183771	0.00173176	0.00170134	0.00181573	0.00173586	0.00239055	0.00184014	0.265691	0.0018789	0.00187898	0.00184708	0.00177984	0.00173261	0.00176804	0.177128	0.00163179	0.0017332	0.14289	0.0018092	0.00174697	0.233006	0.00164673	0.00179726	0.00169758	0.00160901	0.00184708	0.00204247	0.00159346	0.00170916	0.0987114	0.00185363	0.00189963	0.00185363	0.00174187	0.00181228	0.00174386	0.00160129	0.00169913	0.7463
AL391416.1	0.00155808	0.00199509	0.00198581	0.00159553	0.109982	0.00181596	0.00178877	0.00152193	0.00163254	0.0016727	0.00183771	0.00173176	0.159193	0.0823975	0.00173586	0.00239055	0.00184014	0.0852401	0.215992	0.00187898	0.0960766	0.0741399	0.00173261	0.00176804	0.00174967	0.00163179	0.0017332	0.00184438	0.0756519	0.00174697	0.233006	0.075226	0.00179726	0.0627191	0.00160901	0.00184708	0.276809	0.00159346	0.0576953	0.0525721	0.151054	0.00189963	0.00185363	0.00174187	0.00181228	0.0596963	0.00160129	0.0988567	0.00215575
NCAN	0.00155808	0.00199509	0.00198581	0.0220814	0.0630461	0.053342	0.00178877	0.0214771	0.0271053	0.0721909	0.0492501	0.0373462	0.147877	0.00181573	0.126868	0.168278	0.0474505	0.0593929	0.0018789	0.0549988	0.00184708	0.00177984	0.0324478	0.0475719	0.00174967	0.0270765	0.0630519	0.0491223	0.0424669	0.0364334	0.00192593	0.00164673	0.0836434	0.00169758	0.0308648	0.0585537	0.0808795	0.00159346	0.0375749	0.00166633	0.00185363	0.0699068	0.00185363	0.0356406	0.0671088	0.0342967	0.0796429	0.030337	0.109684
AL121601.1	0.513202	0.00199509	0.00198581	0.202958	0.365555	0.953409	0.288098	0.542643	0.00163254	0.0016727	0.863577	0.263116	0.00170134	0.784015	0.266851	1.11007	0.00184014	0.326233	0.336779	0.00187898	0.00184708	0.498662	0.668285	0.00176804	0.00174967	0.223155	0.0017332	0.00184438	0.55108	0.28196	0.00192593	0.240847	0.272108	0.00169758	0.732308	0.337092	0.00204247	0.254716	0.458315	0.436412	0.00185363	0.00189963	0.356425	0.63096	0.00181228	0.28885	0.00160129	0.682907	0.00215575
AC244131.1	0.00155808	0.00199509	0.131384	0.00159553	0.00191846	0.00181596	0.00178877	0.00152193	0.00163254	0.0016727	0.00183771	0.0619331	0.00170134	0.00181573	0.00173586	0.00239055	0.00184014	0.00184849	0.0018789	0.00187898	0.00184708	0.00177984	0.00173261	0.00176804	0.00174967	0.00163179	0.0017332	0.00184438	0.0018092	0.00174697	0.00192593	0.00164673	0.00179726	0.00169758	0.00160901	0.00184708	0.00204247	0.00159346	0.00170916	0.00166633	0.00185363	0.00189963	0.00185363	0.00174187	0.00181228	0.00174386	0.00160129	0.00169913	0.00215575
IGHV1OR15-3	0.00155808	0.00199509	0.00198581	0.00159553	0.00191846	0.00181596	0.583729	0.00152193	0.00163254	0.413572	0.00183771	0.00173176	0.00170134	0.00181573	0.00173586	0.00239055	0.00184014	0.00184849	0.0018789	0.28859	0.312997	0.256322	0.00173261	0.00176804	0.434141	0.00163179	0.0017332	0.00184438	0.0018092	0.00174697	0.00192593	0.00164673	0.00179726	0.227952	0.179458	0.00184708	0.00204247	0.786434	0.00170916	0.651452	0.00185363	0.345388	0.00185363	0.239678	0.253794	0.00174386	0.00160129	0.00169913	0.00215575
AC017053.1	0.00155808	0.00199509	0.00198581	0.00159553	0.00191846	0.00181596	0.00178877	0.00152193	0.00163254	0.0016727	0.00183771	0.00173176	0.00170134	0.00181573	0.00173586	0.267906	0.00184014	0.00184849	0.0018789	0.00187898	0.00184708	0.00177984	0.00173261	0.00176804	0.00174967	0.00163179	0.0017332	0.00184438	0.0018092	0.00174697	0.00192593	0.00164673	0.00179726	0.00169758	0.00160901	0.00184708	0.00204247	0.00159346	0.00170916	0.00166633	0.00185363	0.00189963	0.00185363	0.00174187	0.00181228	0.00174386	0.00160129	0.00169913	0.00215575
AL138767.2	0.00155808	0.00199509	0.00198581	0.00159553	0.00191846	0.00181596	0.00178877	0.00152193	0.00163254	0.0016727	0.00183771	0.00173176	0.00170134	0.00181573	0.00173586	0.00239055	0.00184014	0.00184849	0.0018789	0.00187898	0.00184708	0.00177984	0.00173261	0.00176804	0.00174967	0.00163179	0.0017332	0.00184438	0.0018092	0.00174697	0.00192593	0.00164673	0.00179726	0.00169758	0.00160901	0.00184708	0.00204247	0.00159346	0.00170916	0.00166633	0.00185363	0.00189963	0.00185363	0.00174187	0.00181228	0.00174386	0.00160129	0.00169913	0.00215575
RNU4-22P	0.00155808	0.00199509	0.00198581	0.00159553	0.00191846	0.00181596	0.00178877	0.00152193	0.00163254	0.0016727	0.00183771	0.00173176	0.00170134	0.00181573	0.00173586	0.00239055	0.00184014	0.00184849	0.0018789	0.00187898	0.00184708	0.00177984	0.00173261	0.00176804	0.00174967	0.00163179	0.0017332	0.00184438	0.0018092	0.00174697	0.00192593	0.00164673	0.00179726	0.00169758	0.00160901	0.00184708	0.00204247	0.00159346	0.00170916	0.00166633	0.00185363	0.00189963	0.00185363	0.00174187	0.00181228	0.00174386	0.00160129	0.00169913	0.00215575
AC011491.2	0.112449	0.00199509	0.282048	0.115558	0.00191846	0.00181596	0.00178877	0.00152193	0.00163254	0.0016727	0.00183771	0.00173176	0.00170134	0.00181573	0.297625	0.00239055	0.191455	0.202909	0.215992	0.00187898	0.00184708	0.182179	0.159332	0.459902	0.00174967	0.132682	0.0017332	0.00184438	0.0018092	0.00174697	0.444924	0.00164673	0.00179726	0.00169758	0.287565	0.368474	0.00204247	0.264675	0.00170916	0.145835	0.223677	0.00189963	0.209011	0.00174187	0.00181228	0.00174386	0.00160129	0.160256	0.00215575
AC044836.1	0.00155808	0.00199509	0.00198581	0.00159553	0.00191846	0.00181596	0.00178877	0.00152193	0.00163254	0.0016727	0.00183771	0.00173176	0.00170134	0.00181573	0.00173586	0.00239055	0.00184014	0.00184849	0.0018789	0.00187898	0.00184708	0.00177984	0.00173261	0.00176804	0.00174967	0.00163179	0.0017332	0.00184438	0.0018092	0.00174697	0.00192593	0.00164673	0.00179726	0.00169758	0.00160901	0.00184708	0.00204247	0.00159346	0.00170916	0.00166633	0.00185363	0.00189963	0.00185363	0.00174187	0.00181228	0.00174386	0.00160129	0.00169913	0.00215575
EEF1A1P11	0.40892	0.470357	0.363688	0.807145	0.791619	0.47564	0.592167	0.411212	0.210747	0.664071	0.684183	0.376836	0.75677	0.224612	0.7477	0.58152	0.243697	0.98716	0.831496	0.515652	0.728448	0.904155	0.273658	0.636236	0.507771	0.514217	0.234558	1.03019	0.401453	1.04019	0.82392	0.511762	0.281829	0.9157	0.588159	0.588992	0.183316	0.382798	0.290541	0.381688	0.727458	0.720189	0.452974	0.682392	0.894151	0.455444	0.327978	0.26944	0.678179
CDRT15P1	0.34416	0.198855	0.204343	0.396803	0.638439	0.701497	0.668667	0.0773038	0.0888567	0.258229	0.514616	0.570204	0.222938	0.543794	0.288696	0.00239055	0.600629	0.00184849	0.612173	0.354675	0.357514	0.314886	0.476994	0.532056	0.271958	0.247135	0.27534	0.372849	0.3409	0.230301	0.17665	0.128415	0.118392	0.500622	0.0695615	0.381212	0.412994	0.00159346	0.272336	0.52514	0.586182	0.166355	0.258714	0.27758	0.27361	0.216075	0.320595	0.112308	0.00215575
AC073188.6	0.00155808	0.00199509	0.00198581	0.00159553	0.00191846	0.00181596	0.00178877	0.00152193	0.00163254	0.0016727	0.00183771	0.00173176	0.00170134	0.00181573	0.00173586	0.00239055	0.00184014	0.00184849	0.0018789	0.00187898	0.00184708	0.00177984	0.00173261	0.00176804	0.00174967	0.00163179	0.0017332	0.00184438	0.0018092	0.00174697	0.00192593	0.00164673	0.00179726	0.00169758	0.00160901	0.00184708	0.00204247	0.00159346	0.00170916	0.00166633	0.00185363	0.00189963	0.00185363	0.00174187	0.00181228	0.00174386	0.00160129	0.00169913	0.00215575
ALG3P1	0.0341204	0.00199509	0.00198581	0.0336438	0.00191846	0.00181596	0.097321	0.00152193	0.0408856	0.0464152	0.00183771	0.0960766	0.00170134	0.0728806	0.00173586	0.00239055	0.00184014	0.00184849	0.0018789	0.00187898	0.00184708	0.00177984	0.00173261	0.0599512	0.00174967	0.00163179	0.0017332	0.0755858	0.0018092	0.00174697	0.00192593	0.0349149	0.0611604	0.0497237	0.00160901	0.0849855	0.00204247	0.0762201	0.0471376	0.00166633	0.00185363	0.00189963	0.00185363	0.00174187	0.0671088	0.0596963	0.0586038	0.00169913	0.148017
MTND2P5	0.00155808	0.00199509	0.00198581	0.00159553	0.00191846	0.0796499	0.00178877	0.0305764	0.00163254	0.0016727	0.00183771	0.00173176	0.00170134	0.00181573	0.00173586	0.00239055	0.00184014	0.00184849	0.0018789	0.00187898	0.00184708	0.00177984	0.00173261	0.00176804	0.00174967	0.00163179	0.0017332	0.00184438	0.0018092	0.00174697	0.00192593	0.00164673	0.00179726	0.00169758	0.00160901	0.00184708	0.00204247	0.00159346	0.00170916	0.00166633	0.00185363	0.0983942	0.00185363	0.00174187	0.00181228	0.00174386	0.00160129	0.049492	0.00215575
AC027228.1	0.00155808	0.00199509	0.00198581	0.00159553	0.00191846	0.00181596	0.00178877	0.381468	0.240988	0.0016727	0.00183771	0.00173176	0.00170134	0.00181573	0.00173586	0.00239055	0.00184014	0.00184849	0.0018789	0.327498	0.00184708	0.00177984	0.00173261	0.00176804	0.00174967	0.00163179	0.0017332	0.00184438	0.0018092	0.00174697	0.00192593	0.00164673	0.272108	0.00169758	0.00160901	0.00184708	0.452021	0.00159346	0.00170916	0.00166633	0.00185363	0.00189963	0.00185363	0.00174187	0.00181228	0.00174386	0.00160129	0.00169913	0.00215575
GABRA3	0.393548	0.620159	0.568385	0.259087	0.27498	0.188916	0.684183	0.0773038	0.283772	0.127608	0.448025	0.229773	0.159193	0.183444	0.112795	0.00239055	0.14358	0.459143	0.0637779	0.301883	0.395675	0.242477	0.461844	0.129647	0.28506	0.247135	0.245742	0.00184438	0.138553	0.269123	0.189983	0.468196	0.263408	0.524019	0.229749	0.0979518	0.248107	0.00159346	0.263839	0.134581	0.649941	0.606904	0.0806267	0.53798	0.130875	0.353355	0.117895	0.414328	0.382939
DOCK10	1.44898	2.40741	1.88327	2.02635	2.05973	2.64917	1.78637	2.08192	1.39704	2.0858	2.03589	1.75898	1.75241	1.46449	2.65923	0.762611	2.26007	2.04046	1.58661	1.39991	2.75528	2.17713	2.9503	2.02253	2.13155	2.19436	1.75734	2.19436	1.20566	2.36419	2.12185	1.55123	1.34008	1.652	2.03692	2.40377	1.49597	2.69548	1.45145	3.98377	2.18205	1.39387	1.44529	1.96389	1.86768	1.49069	2.0569	2.02861	1.19886
AL136985.1	0.00155808	0.00199509	0.00198581	0.00159553	0.00191846	0.00181596	0.00178877	0.00152193	0.00163254	0.0016727	0.00183771	0.00173176	0.00170134	0.00181573	0.00173586	0.00239055	0.00184014	0.00184849	0.0018789	0.00187898	0.00184708	0.00177984	0.00173261	0.00176804	0.00174967	0.00163179	0.0017332	0.00184438	0.0018092	0.00174697	0.00192593	0.00164673	0.00179726	0.00169758	0.00160901	0.00184708	0.00204247	0.00159346	0.00170916	0.00166633	0.00185363	0.00189963	0.00185363	0.00174187	0.00181228	0.00174386	0.00160129	0.00169913	0.00215575
DHDDS	5.92334	5.90386	6.08725	3.98182	6.98752	6.82597	5.04106	5.83025	6.27615	5.70194	6.59499	4.01761	4.61467	4.91581	6.44875	5.68659	6.39538	6.67703	6.39344	6.2133	6.06348	7.04178	4.92627	5.89227	5.72253	4.81994	6.62902	6.64761	5.67731	6.37001	5.22265	6.28739	6.17006	6.39102	4.52107	6.44875	7.46618	4.81723	5.41269	5.20447	6.45524	5.93518	5.20382	5.67528	6.55492	5.14938	5.04165	6.58223	5.01226
HSFY7P	0.00155808	0.00199509	0.00198581	0.00159553	0.00191846	0.00181596	0.00178877	0.00152193	0.00163254	0.0016727	0.00183771	0.00173176	0.00170134	0.00181573	0.00173586	0.00239055	0.00184014	0.00184849	0.0018789	0.00187898	0.00184708	0.00177984	0.00173261	0.00176804	0.00174967	0.00163179	0.0017332	0.00184438	0.0018092	0.00174697	0.00192593	0.00164673	0.00179726	0.00169758	0.00160901	0.00184708	0.00204247	0.00159346	0.00170916	0.00166633	0.00185363	0.00189963	0.00185363	0.00174187	0.00181228	0.00174386	0.00160129	0.00169913	0.00215575
AC009704.2	0.364351	0.00199509	0.00198581	0.637484	0.209223	0.175487	0.264863	0.365609	0.670347	0.35111	0.625802	0.80225	0.816289	0.299959	0.153286	1.25005	0.300162	0.00184849	0.186438	0.301883	0.792368	0.00177984	0.713573	0.289401	0.259337	0.395183	0.366545	0.00184438	0.809494	0.162998	0.556781	0.116128	0.996301	0.359541	0.979824	0.337092	1.60965	0.129957	0.509283	0.420383	0.638014	0.00189963	1.20254	0.00174187	0.00181228	0.653484	0.775987	0.600846	0.804648
SIAH2-AS1	0.223677	0.00199509	0.00198581	0.115558	0.00191846	0.00181596	0.299041	0.329372	0.00163254	0.283746	0.232311	0.156555	0.00170134	0.00181573	0.00173586	0.00239055	0.341048	0.515514	0.0018789	0.494344	0.376226	0.453998	0.290816	0.340248	0.162915	0.247135	0.285862	0.202629	0.199261	0.176784	0.63356	0.240847	0.164061	0.156321	0.00160901	0.368474	0.267906	0.273551	0.272336	0.00166633	0.00185363	0.432022	0.00185363	0.00174187	0.195048	0.169481	0.00160129	0.160256	0.00215575
AC006042.1	0.513202	0.637726	0.635849	0.528909	0.193037	0.287386	0.12776	0.96565	0.985046	0.890232	0.448025	0.383479	0.462235	0.858755	0.610597	0.442287	0.383113	0.515514	0.931406	0.394179	0.521408	0.140745	0.130879	0.841665	0.733195	0.80073	0.411716	0.844282	0.372849	0.706177	0.496779	0.393004	0.700772	0.491833	0.220495	0.532925	0.570631	0.216412	0.301046	0.451198	0.573949	0.182052	0.39286	0.649804	0.152736	0.934338	0.561027	0.600846	0.429979
AC244636.2	0.00155808	0.00199509	0.00198581	0.00159553	0.00191846	0.00181596	0.00178877	0.00152193	0.00163254	0.0016727	0.00183771	0.00173176	0.00170134	0.00181573	0.00173586	0.00239055	0.00184014	0.00184849	0.0018789	0.00187898	0.00184708	0.00177984	0.00173261	0.00176804	0.00174967	0.00163179	0.0017332	0.00184438	0.0018092	0.00174697	0.00192593	0.00164673	0.00179726	0.00169758	0.00160901	0.00184708	0.00204247	0.00159346	0.00170916	0.00166633	0.00185363	0.00189963	0.00185363	0.00174187	0.00181228	0.00174386	0.00160129	0.00169913	0.00215575
C10orf90	0.0714717	0.238844	0.00198581	0.125521	0.109982	0.053342	0.097321	0.637597	0.00163254	0.0721909	0.00183771	0.164639	0.0871806	0.091144	0.0883809	0.00239055	0.0672656	0.00184849	0.0018789	0.00187898	0.0724265	0.0489351	0.11922	0.0880772	0.10461	0.141767	0.110166	0.00184438	0.0517048	0.00174697	0.164061	0.0889026	0.0493607	0.0497237	0.26767	0.0585537	0.123074	0.163446	0.0898105	0.175964	0.00185363	0.0699068	0.0915488	0.00174187	0.130875	0.101615	0.0796429	0.202075	0.23997
MGA	2.20173	2.26263	1.9351	1.69411	1.81808	1.42087	1.94621	1.77566	1.70021	1.39571	1.56233	1.65822	2.67652	1.60417	1.9017	1.01515	2.17459	2.15282	1.44793	1.86023	1.64946	1.64243	1.91886	2.05297	1.73513	1.54859	2.05662	1.60619	1.79457	1.81941	1.14639	2.10348	1.72473	2.17429	1.42087	1.76015	1.62484	1.52727	1.58357	1.51738	2.23196	2.05855	1.39078	1.87424	1.8226	1.87198	1.98933	1.86848	1.94147
AL008636.1	0.00155808	0.00199509	0.00198581	0.00159553	0.00191846	0.00181596	0.00178877	0.00152193	0.00163254	0.0016727	0.00183771	0.00173176	0.00170134	0.00181573	0.0635201	0.00239055	0.00184014	0.134249	0.0018789	0.00187898	0.00184708	0.0741399	0.055557	0.00176804	0.00174967	0.00163179	0.0017332	0.00184438	0.0018092	0.00174697	0.00192593	0.00164673	0.00179726	0.00169758	0.00160901	0.00184708	0.00204247	0.00159346	0.0576953	0.0525721	0.00185363	0.00189963	0.00185363	0.00174187	0.00181228	0.00174386	0.00160129	0.00169913	0.00215575
AP003122.2	0.00155808	0.00199509	0.00198581	0.00159553	0.00191846	0.00181596	0.00178877	0.00152193	0.00163254	0.0016727	0.00183771	0.00173176	0.00170134	0.00181573	0.00173586	0.00239055	0.00184014	0.00184849	0.0018789	0.00187898	0.00184708	0.00177984	0.00173261	0.00176804	0.00174967	0.00163179	0.0017332	0.00184438	0.0018092	0.00174697	0.00192593	0.00164673	0.00179726	0.00169758	0.00160901	0.00184708	0.00204247	0.00159346	0.00170916	0.00166633	0.00185363	0.00189963	0.00185363	0.00174187	0.00181228	0.00174386	0.00160129	0.00169913	0.00215575
RMI2	2.63531	4.28848	2.47915	2.8731	3.11847	3.40291	4.0607	2.16256	3.41702	3.00421	2.61399	3.11011	2.92017	3.3011	2.28826	2.87045	3.56485	2.93282	3.978	2.44993	4.46286	3.63419	3.64349	3.35583	2.69965	3.64589	3.31502	3.57273	2.78193	3.20723	2.9999	3.53834	2.9185	3.65951	2.83164	2.94088	2.27965	2.85342	3.84281	3.10017	2.44413	3.03164	2.66736	3.26886	3.49508	2.49399	3.24434	4.05054	3.50668
GALNT16	0.556667	0.69024	0.836548	0.785848	0.321374	0.761148	0.719731	3.61033	2.06169	1.11974	0.280179	2.15801	0.74207	1.66163	0.850382	0.762611	1.27822	0.97507	1.70524	1.01515	0.492471	0.861071	1.07361	1.59233	1.17621	0.928724	1.61353	0.407586	1.60516	0.683548	1.81887	1.05256	1.67362	0.729142	1.41545	0.995308	0.423566	1.46326	0.738019	0.651452	0.763363	0.586182	1.5298	0.959956	0.414719	2.00923	1.27977	0.983882	0.736953
RPL21P109	0.00155808	0.00199509	0.00198581	0.00159553	0.00191846	0.00181596	0.00178877	0.00152193	0.00163254	0.0016727	0.00183771	0.00173176	0.00170134	0.00181573	0.00173586	0.00239055	0.00184014	0.00184849	0.0018789	0.00187898	0.00184708	0.00177984	0.00173261	0.00176804	0.00174967	0.00163179	0.0017332	0.00184438	0.0018092	0.00174697	0.00192593	0.00164673	0.152578	0.00169758	0.00160901	0.00184708	0.00204247	0.00159346	0.00170916	0.00166633	0.00185363	0.00189963	0.00185363	0.00174187	0.00181228	0.00174386	0.00160129	0.135572	0.00215575
FAM207BP	0.418139	0.00199509	0.00198581	0.511312	0.672641	0.00181596	0.173889	0.00152193	0.370227	0.15521	0.384888	0.00173176	0.00170134	0.183444	0.189196	0.902579	0.00184014	0.00184849	0.370775	0.17858	0.00184708	0.701978	0.282189	0.726106	0.162915	0.132682	0.0017332	0.00184438	0.0018092	0.342488	0.248148	0.128415	0.152578	0.00169758	0.363833	0.357778	0.00204247	0.548049	0.00170916	0.355948	0.404608	0.406661	0.00185363	0.160768	0.00181228	0.15875	0.33547	0.35547	0.00215575
AC090515.5	0.00155808	0.00199509	0.00198581	0.00159553	0.00191846	0.161614	0.00178877	0.254329	0.00163254	0.119354	0.00183771	0.123026	0.190937	0.267821	0.126868	0.00239055	0.00184014	0.290208	0.308735	0.150868	0.00184708	0.00177984	0.00173261	0.143817	0.00174967	0.0964785	0.0017332	0.00184438	0.0018092	0.00174697	0.00192593	0.251882	0.00179726	0.00169758	0.159383	0.00184708	0.00204247	0.00159346	0.121071	0.205065	0.00185363	0.00189963	0.00185363	0.00174187	0.00181228	0.00174386	0.00160129	0.212111	0.00215575
AC006064.4	0.00155808	0.00199509	0.00198581	0.764375	0.71078	1.31531	0.00178877	0.503633	1.36925	1.11974	0.931406	0.00173176	0.828569	0.79538	0.498047	0.00239055	0.00184014	0.00184849	0.0018789	1.34922	1.13347	0.896416	0.00173261	0.00176804	0.00174967	0.00163179	0.0017332	0.57575	1.03633	0.00174697	0.00192593	0.00164673	3.8561	0.00169758	0.00160901	0.00184708	13.9106	0.786434	0.00170916	0.00166633	0.638014	0.00189963	0.00185363	0.518016	1.06136	0.81966	0.460151	0.00169913	10.2062
CLEC3A	0.0341204	0.00199509	0.00198581	0.00159553	0.00191846	0.00181596	0.0831084	0.00152193	0.00163254	0.03061	0.00183771	0.00173176	0.00170134	0.00181573	0.00173586	0.00239055	0.0783755	0.0852401	0.0018789	0.00187898	0.00184708	0.00177984	0.00173261	0.00176804	0.0369133	0.00163179	0.0017332	0.00184438	0.0018092	0.00174697	0.00192593	0.00164673	0.00179726	0.117036	0.00160901	0.00184708	0.00204247	0.0890635	0.00170916	0.0329153	0.0829267	0.00189963	0.00185363	0.115549	0.00181228	0.00174386	0.0223752	0.00169913	0.00215575
UROD	7.5857	7.96898	7.50623	8.17187	7.39365	7.48098	7.69897	8.4634	7.22055	8.41535	7.78106	8.66063	6.61136	7.17461	7.79457	8.41919	7.19281	8.98802	5.65959	6.95813	7.74792	7.11659	7.31652	6.92782	7.36075	8.06181	7.51442	7.25068	6.66449	7.998	6.10856	8.58911	7.3989	8.05565	8.24603	7.30005	6.23974	10.8431	7.32831	7.3305	7.62684	7.62832	8.31084	7.94776	7.71805	7.9658	8.29094	7.37975	6.10261
VPS45	6.04626	5.75527	5.15001	5.08312	5.60661	4.64105	5.59057	5.70194	6.02436	5.94948	5.77603	6.01679	5.10675	5.83473	5.07545	5.60794	5.30861	5.28872	4.3413	5.31819	5.57188	5.89982	5.57188	4.5056	5.54252	6.01601	5.17119	5.969	5.55793	5.56289	4.82598	5.88275	6.54899	6.40284	5.41206	4.87933	5.90302	5.67927	5.71662	5.07741	5.82562	5.44857	6.10936	5.57815	5.40878	5.49492	6.42387	5.66733	5.6573
AC147055.4	0.00155808	0.00199509	0.00198581	0.00159553	0.00191846	0.00181596	0.00178877	0.00152193	0.00163254	0.0016727	0.00183771	0.00173176	0.00170134	0.00181573	0.00173586	0.00239055	0.00184014	0.00184849	0.0018789	0.00187898	0.00184708	0.00177984	0.00173261	0.00176804	0.00174967	0.00163179	0.0017332	0.00184438	0.0018092	0.00174697	0.00192593	0.00164673	0.00179726	0.00169758	0.00160901	0.00184708	0.00204247	0.00159346	0.00170916	0.00166633	0.00185363	0.00189963	0.00185363	0.00174187	0.00181228	0.00174386	0.00160129	0.00169913	0.00215575
AC104417.2	0.00155808	0.00199509	0.00198581	0.00159553	0.00191846	0.00181596	0.00178877	0.00152193	0.00163254	0.03061	0.00183771	0.00173176	0.00170134	0.00181573	0.00173586	0.00239055	0.0563078	0.00184849	0.0018789	0.00187898	0.00184708	0.00177984	0.00173261	0.00176804	0.00174967	0.00163179	0.0017332	0.00184438	0.0018092	0.00174697	0.00192593	0.00164673	0.00179726	0.00169758	0.00160901	0.00184708	0.00204247	0.00159346	0.00170916	0.00166633	0.00185363	0.00189963	0.00185363	0.00174187	0.00181228	0.0408216	0.00160129	0.00169913	0.00215575
LINC02281	0.00155808	0.00199509	0.00198581	0.00159553	0.00191846	0.00181596	0.00178877	0.00152193	0.00163254	0.0016727	0.00183771	0.00173176	0.00170134	0.00181573	0.00173586	0.00239055	0.00184014	0.00184849	0.0018789	0.00187898	0.00184708	0.00177984	0.00173261	0.00176804	0.00174967	0.00163179	0.0017332	0.00184438	0.0018092	0.00174697	0.00192593	0.00164673	0.00179726	0.00169758	0.00160901	0.00184708	0.00204247	0.00159346	0.00170916	0.00166633	0.00185363	0.00189963	0.00185363	0.00174187	0.00181228	0.00174386	0.00160129	0.00169913	0.00215575
NLGN3	0.373292	0.422753	0.498427	0.568761	0.193037	0.395277	0.264863	0.648624	0.590561	0.593142	0.249882	0.641693	0.427764	0.48502	0.469418	0.317806	0.43488	0.417641	0.442665	0.327498	0.292694	0.303314	0.397837	0.289401	0.361457	0.467512	0.506015	0.46324	0.382609	0.269123	0.444924	0.402508	0.410008	0.381688	0.633802	0.357778	0.360231	0.763873	0.480865	0.540245	0.307133	0.356976	0.513425	0.27758	0.29362	0.675907	0.694675	0.537568	0.370441
PGAM1P3	0.0714717	0.00199509	0.00198581	0.0849599	0.00191846	0.00181596	0.00178877	0.0773038	0.00163254	0.109937	0.00183771	0.00173176	0.00170134	0.00181573	0.00173586	0.00239055	0.00184014	0.00184849	0.0018789	0.00187898	0.00184708	0.00177984	0.00173261	0.00176804	0.00174967	0.0852514	0.0017332	0.00184438	0.0018092	0.00174697	0.00192593	0.00164673	0.00179726	0.00169758	0.146976	0.149643	0.00204247	0.00159346	0.00170916	0.00166633	0.00185363	0.00189963	0.00185363	0.00174187	0.00181228	0.00174386	0.00160129	0.00169913	0.00215575
ARFGEF1	5.00814	5.82189	5.64192	5.11525	5.51522	5.09626	6.27354	5.46098	6.31488	5.5388	6.05349	5.88275	5.53157	6.82597	4.44078	5.85896	6.34626	4.99694	5.9088	5.7004	6.29413	4.97731	6.07655	5.16221	5.14938	6.01846	4.71074	5.60465	6.19652	5.17457	5.10622	5.85738	6.76335	5.12373	6.34355	5.16865	6.39995	4.45926	5.43345	5.07413	5.28872	5.32146	5.93909	6.02005	5.96653	6.277	4.91757	6.78464	7.29191
AC098679.2	0.401107	0.377409	0.444225	0.274547	0.443794	0.287386	0.389461	0.169266	0.531551	0.251935	0.249882	0.47635	0.437782	0.324313	0.373394	0.151225	0.131954	0.202909	0.0637779	0.0959101	0.335107	0.112921	0.265066	0.0880772	0.177128	0.247135	0.223155	0.0755858	0.125412	0.256843	0.111838	0.316939	0.0718406	0.306029	0.0841276	0.245064	0.195074	0.745868	0.1998	0.156435	0.17004	0.419403	0.167297	0.187039	0.350378	0.15875	0.237173	0.171017	0.185078
GDF9	0.256314	0.252944	0.43317	0.267237	0.176104	0.313547	0.238589	0.578038	0.316412	0.381817	0.249882	0.416379	0.364459	0.429245	0.140721	0.902579	0.550472	0.515514	0.141516	0.221316	0.492471	0.292035	0.336409	0.301708	0.37402	0.36707	0.168023	0.360057	0.243108	0.413122	0.261043	0.356397	0.337202	0.293074	0.326564	0.298722	0.467588	0.152621	0.1998	0.185638	0.288926	0.198601	0.338571	0.266047	0.215364	0.15875	0.320595	0.431459	0.602993
MAGEE2	0.0210665	0.0843538	0.101245	0.0516592	0.0630461	0.0668169	0.068345	0.0880772	0.0494339	0.0464152	0.0492501	0.123026	0.0632251	0.0636795	0.0410206	0.151225	0.131954	0.0727061	0.0773038	0.0818921	0.0724265	0.00177984	0.10706	0.143817	0.10461	0.0663028	0.110166	0.102016	0.0635201	0.0364334	0.0736082	0.103442	0.131067	0.0892117	0.0695615	0.123433	0.00204247	0.141795	0.130879	0.0420716	0.0829267	0.0699068	0.0915488	0.0731581	0.0476843	0.125211	0.0796429	0.030337	0.109684
USP18	1.39991	1.86825	1.9256	1.35025	1.62904	2.72547	2.06712	1.47989	1.70021	1.78821	1.68591	1.7701	1.27554	2.11719	1.78221	2.52171	2.05038	1.79173	0.747582	1.67072	2.25255	1.8034	1.9278	1.45194	3.96294	1.24219	1.42507	1.68445	1.47349	1.58241	1.59428	1.90005	1.93994	1.91136	1.5093	1.8948	2.32561	1.98416	1.81138	2.74736	1.65675	1.57631	1.4531	1.79843	1.79306	1.55956	1.7354	1.69608	1.63605
RPL21P11	0.193703	0.238844	0.00198581	0.115558	0.338092	0.00181596	0.00178877	0.236372	0.120664	0.0016727	0.232311	0.00173176	0.462235	0.00181573	0.00173586	0.456652	0.179384	0.326233	0.0018789	0.00187898	0.00184708	0.314886	0.168278	0.378143	0.00174967	0.353885	0.297568	0.00184438	0.392456	0.00174697	0.00192593	0.00164673	0.164061	0.179174	0.257202	0.00184708	0.00204247	0.00159346	0.00170916	0.00166633	0.00185363	0.21498	0.00185363	0.0731581	0.00181228	0.00174386	0.390431	0.00169913	0.333699
[truncated: 33,537 more rows]
[truncated: 10 more columns]
