# Supplementary material for: Identification and Validation of a Prognostic Immune-Related Gene Signature in Esophageal Squamous Cell Carcinoma
Source: Front Bioeng Biotechnol. 2022 Apr 13;10:850669. doi: 10.3389/fbioe.2022.850669 (PMC9043362; doi:10.3389/fbioe.2022.850669)
Supplement: Supplementary file 8 [file Table5.XLSX]

## Sheet: Sheet1
geneNames	GTEX-13FLV-1126-SM-5J2NO	GTEX-XBED-1026-SM-48TCB	GTEX-P4QT-0626-SM-3NMCP	GTEX-P4PQ-0626-SM-3NMCU	GTEX-11TUW-1326-SM-5EQKV	GTEX-1399Q-1126-SM-5P9JA	GTEX-13W46-1926-SM-5J2MF	GTEX-13QJ3-1726-SM-5RQK9	GTEX-Q2AH-0826-SM-48TZN	GTEX-R55C-0826-SM-48FCL	GTEX-13CF3-1626-SM-5IFG9	GTEX-OXRL-0626-SM-3NM9C	GTEX-XBEW-1326-SM-4AT63	GTEX-RUSQ-0826-SM-47JWW	GTEX-ZPU1-1426-SM-4WWFU	GTEX-13S86-0826-SM-5SI6J	GTEX-13O61-0926-SM-5IFFE	GTEX-XMD2-1326-SM-4YCET	GTEX-NFK9-1126-SM-3LK78	GTEX-ZYW4-1326-SM-5E45N	GTEX-1497J-2726-SM-5SI9W	GTEX-OXRP-0926-SM-48TC1	GTEX-139YR-1726-SM-5IFFK	GTEX-13W3W-1626-SM-5LU35	GTEX-VJYA-0726-SM-4KL1T	TCGA-IC-A6RF-11A-21R-A336-31	TCGA-L5-A8NK-01A-21R-A37I-31	TCGA-LN-A9FQ-01A-31R-A38D-31	TCGA-IG-A6QS-01A-12R-A336-31	TCGA-LN-A4A5-01A-21R-A260-31	TCGA-VR-A8ET-01A-11R-A406-31	TCGA-IG-A51D-01A-11R-A36D-31	TCGA-XP-A8T6-01A-11R-A36D-31	TCGA-IG-A4P3-01A-11R-A260-31	TCGA-LN-A49W-01A-11R-A260-31	TCGA-LN-A4A9-01A-11R-A28J-31	TCGA-LN-A49S-01A-11R-A24K-31	TCGA-LN-A7HV-01A-21R-A354-31	TCGA-LN-A7HX-01A-11R-A336-31	TCGA-IG-A5S3-01A-11R-A28J-31	TCGA-IG-A8O2-01A-11R-A36D-31	TCGA-L5-A88S-01A-11R-A36D-31	TCGA-IG-A3YC-01A-11R-A24K-31	TCGA-LN-A49X-01A-31R-A260-31	TCGA-LN-A5U7-01A-11R-A31P-31	TCGA-Z6-A9VB-01A-21R-A37I-31	TCGA-LN-A49O-01A-11R-A24K-31	TCGA-IC-A6RF-01A-13R-A336-31	TCGA-LN-A49Y-01A-11R-A260-31
LINC02082	0.00177842	0.00179397	0.276008	0.00178587	0.00168838	0.199542	0.00186209	0.00185139	0.00164547	0.00188206	0.00177728	0.0474576	0.147808	0.00170916	0.00165669	0.108929	0.0922877	0.00181285	0.00190573	0.00154714	0.00166611	0.00193315	0.00174492	0.00162909	0.00192463	0.0125977	0.000455845	0.00672882	0.000922801	0.00509828	0.00152556	0.000840277	0.0135724	0.0166116	0.0149265	0.000577252	0.00722611	0.000778521	0.000898096	0.0070467	0.000769259	0.0113139	0.00485581	0.00070747	0.432345	0.00454604	0.000868605	0.000825788	0.00602854
AC015722.1	0.00177842	0.00179397	0.00171269	0.00178587	0.00168838	0.00190382	0.00186209	0.00185139	0.00164547	0.00188206	0.00177728	0.00157661	0.00191249	0.00170916	0.00165669	0.0018078	0.00151531	0.00181285	0.00190573	0.00154714	0.00166611	0.00193315	0.00174492	0.30333	0.00192463	0.000915789	0.000455845	0.000677371	0.000922801	0.000619465	0.000226236	0.000840277	0.000762898	0.000923117	0.000161498	0.000577252	0.00055539	0.0142709	0.000898096	0.000548025	0.000769259	0.000883152	0.000599318	0.00070747	0.000680899	0.000535171	0.000868605	0.000825788	0.000636853
AC090241.2	0.00177842	0.00179397	0.00171269	0.00178587	0.0933685	0.060356	0.051682	0.00185139	0.00164547	0.00188206	0.038419	0.021554	0.00191249	0.0308625	0.026358	0.108929	0.00151531	0.0481618	0.00190573	0.0203742	0.00166611	0.0644872	0.0360498	0.00162909	0.00192463	0.00699163	0.000455845	0.000677371	0.00712163	0.00278846	0.00113475	0.000840277	0.00461211	0.000516023	0.00089895	0.000577252	0.00055539	0.00926581	0.000898096	0.00335525	0.000769259	0.00858995	0.000599318	0.00394537	0.0150572	0.00214626	0.00686111	0.00621646	0.00318931
RAB4B	6.43444	6.37787	6.34626	6.83317	6.84097	7.99948	7.61443	7.02778	5.85447	6.06961	4.79935	6.058	6.91785	4.44175	5.47372	4.94896	6.31152	7.07452	6.21999	7.51974	6.86599	7.83763	6.19814	6.07548	6.12279	1.67035	2.59947	1.6375	1.89824	1.81407	2.2874	1.70348	2.06032	2.81116	1.92694	2.75732	2.49012	3.79388	2.02663	4.66244	3.37924	2.58958	3.24733	1.41365	1.75187	2.25135	1.69766	1.35697	4.92287
TIGAR	0.933615	2.69211	2.69637	1.88749	1.79521	1.45899	1.07965	0.751353	2.39038	2.48763	2.27554	1.79013	2.3854	2.4934	2.05635	2.19163	1.69209	1.11617	2.06619	1.0478	1.71576	1.43074	2.00124	2.15675	2.64645	3.40084	3.01378	3.0008	3.77038	2.25707	5.08792	2.74768	2.89156	3.3435	3.8157	2.33687	3.12525	3.40985	3.38002	4.06604	2.21122	3.03	2.82051	2.65665	3.73128	2.86951	6.78192	4.04044	3.37853
LINC01224	0.411085	0.0494837	0.0611635	0.396977	0.216447	0.060356	0.294062	0.202569	0.258796	0.180327	0.0730072	0.150809	0.0709206	0.0384783	0.0842295	0.0951326	0.0836434	0.0772318	0.189252	0.242001	0.164859	0.197637	0.0739475	0.214407	0.696889	0.0859724	0.00927856	0.00508881	0.00873531	0.00461439	0.0980157	0.000840277	2.00301	0.0289169	0.420802	0.00515195	1.0392	0.26563	0.336181	0.116609	6.54295	0.0197251	0.00763436	0.154729	0.00600535	0.00700772	0.00900771	0.0102889	0.986135
MIR4802	0.00177842	0.00179397	0.00171269	0.00178587	0.00168838	0.00190382	0.00186209	0.00185139	0.00164547	0.00188206	0.00177728	0.00157661	0.00191249	0.00170916	0.00165669	0.0018078	0.00151531	0.00181285	0.00190573	0.00154714	0.00166611	0.00193315	0.00174492	0.00162909	0.00192463	1.30195	0.0912995	0.000677371	0.228428	0.548758	1.11326	0.000840277	0.81284	2.80985	1.63195	0.361718	1.60085	0.188218	0.826198	0.000548025	0.322504	1.45052	1.25809	0.99074	0.000680899	0.779909	0.000868605	0.392688	0.380702
RNF44	8.11322	6.57534	5.55169	4.74153	6.13573	6.20071	7.28613	6.71095	5.25492	6.59599	5.82491	6.50451	6.72913	5.53552	6.20255	7.25692	6.61936	6.36523	6.39333	7.36316	6.4362	5.88668	5.66026	7.01022	6.59298	5.14216	6.16505	7.01351	8.77842	7.74491	9.23349	7.02778	6.83503	11.7146	9.61294	7.49508	7.26851	5.54044	5.41729	10.5001	9.3121	6.81173	6.29757	8.62991	7.92903	5.89375	6.60659	7.02515	7.27378
DNAH3	0.209354	0.693249	0.140922	0.291773	0.153002	0.128753	0.063871	0.397145	0.114174	0.180327	0.364618	0.228428	0.626285	0.195796	0.266534	0.275264	0.416509	0.0481618	0.52884	0.11014	0.391472	0.111096	0.303575	0.204269	0.425391	0.151903	0.0537726	0.389702	0.081058	0.104841	0.511536	0.183444	0.534015	0.0381654	0.17834	0.0258736	0.210747	0.0198576	0.0952823	0.0237836	0.0101928	0.0324478	0.0287822	0.0191242	0.188994	0.101546	0.251935	0.145332	0.114764
AL512310.11	0.00177842	0.00179397	0.00171269	0.00178587	0.00168838	0.00190382	0.00186209	0.00185139	0.00164547	0.00188206	0.00177728	0.00157661	0.00191249	0.00170916	0.00165669	0.0018078	0.00151531	0.00181285	0.00190573	0.00154714	0.00166611	0.00193315	0.00174492	0.00162909	0.00192463	0.000915789	0.000455845	0.000677371	0.000922801	0.000619465	0.00336529	0.000840277	0.000762898	0.000644014	0.0429604	0.000577252	0.00055539	0.000778521	0.000898096	0.00776924	0.000769259	0.000883152	0.000599318	0.00070747	0.000680899	0.000535171	0.000868605	0.000825788	0.199415
RPL23A	52.4685	53.7927	54.288	57.7969	51.0338	49.0567	49.4509	50.668	55.6571	56.6562	62.0014	58.8249	54.7105	71.6951	59.3996	57.7969	62.0014	53.7914	51.397	65.5136	56.1744	43.9339	51.7302	63.2862	53.327	53.3282	37.1715	48.6945	62.0014	33.4051	49.0567	42.0125	42.2572	36.4476	31.819	36.5987	42.2572	53.3282	40.5145	82.5329	63.2876	44.7399	46.7485	32.6936	28.4946	43.6281	48.6945	70.9689	54.288
RPL7L1P12	0.102016	0.00179397	0.00171269	0.00178587	0.153002	0.199542	0.00186209	0.00185139	0.0581112	0.00188206	0.00177728	0.140721	0.00191249	0.0870672	0.071643	0.0951326	0.0410925	0.00181285	0.00190573	0.00154714	0.0639662	0.279241	0.0889282	0.00162909	0.238575	0.201531	0.0141775	0.00658614	0.000922801	0.0148652	0.247739	0.126695	0.200725	0.00935424	0.00450282	0.089642	0.0156092	0.00928019	0.0437565	0.0186243	0.0871106	0.132155	0.0386915	0.0425345	0.147563	0.00443262	0.0650064	0.141462	0.0361763
AC244102.2	0.184105	0.00179397	0.00171269	0.00178587	0.00168838	0.00190382	0.00186209	0.0918324	0.00164547	0.0962713	0.00177728	0.0360774	0.00191249	0.00170916	0.00165669	0.0018078	0.00151531	0.00181285	0.00190573	0.00154714	0.00166611	0.00193315	0.00174492	0.0406518	0.00192463	0.000915789	0.000455845	0.000677371	0.000922801	0.000619465	0.000226236	0.000840277	0.0147235	3.6779e-05	0.000161498	0.000577252	0.00789747	0.000778521	0.0104667	0.000548025	0.000769259	0.000883152	0.000599318	0.00070747	0.000680899	0.00350559	0.000868605	0.000825788	0.000636853
ARL8B	9.87001	10.3685	9.10867	9.98798	9.6972	9.81567	10.7157	10.9008	10.5446	8.93482	9.45022	8.71868	8.54165	8.41535	9.74102	10.4056	6.49333	9.8206	10.086	8.8757	8.88583	10.8369	12.387	8.55163	9.99987	15.6971	16.8439	13.6057	10	11.2638	19.8508	9.35009	13.5243	17.2443	16.3903	20.3831	14.1677	14.0837	18.5165	8.19841	8.91175	11.1211	11.2961	9.32559	11.613	11.3293	14.1677	18.3435	8.42906
AC079171.1	0.00177842	0.0757246	0.140922	0.00178587	0.00168838	0.00190382	0.090166	0.00185139	0.00164547	0.00188206	0.00177728	0.00157661	0.00191249	0.00170916	0.00165669	0.0812647	0.00151531	0.0772318	0.00190573	0.00154714	0.00166611	0.00193315	0.00174492	0.00162909	0.00192463	0.000915789	0.00253339	0.000677371	0.000922801	0.000619465	0.000226236	0.000840277	0.000762898	0.00330102	0.00310233	0.000577252	0.00055539	0.000778521	0.000898096	0.000548025	0.000769259	0.000883152	0.000599318	0.00070747	0.000680899	0.00365275	0.00976315	0.00870592	0.000636853
CALB2	1.70952	1.56424	2.35295	2.14785	4.10651	2.98965	1.91676	5.62564	5.06201	2.65068	0.896919	0.538659	3.66694	0.47178	1.43046	1.43136	0.537568	1.23471	3.46557	0.910412	1.77365	3.84228	3.18607	1.19366	1.90646	3.73296	2.21821	7.76245	0.332013	1.6641	4.96758	0.147343	0.683779	0.0250184	0.280655	0.235122	0.98322	0.0293884	5.83256	0.192977	0.00775754	0.974855	2.46787	0.396561	0.476886	1.82416	0.162857	4.39009	0.226519
DACH1	0.645042	0.322187	0.446509	0.450168	0.564035	0.397968	0.86976	0.434063	0.203448	0.180327	0.164023	0.406443	0.265496	0.372612	0.575579	0.287018	1.01654	0.788839	0.277595	0.419598	0.339609	0.464685	0.174864	0.214407	0.124343	1.87676	0.126268	0.605053	0.0182452	0.204163	0.00338289	0.157543	0.97172	0.206395	0.138365	0.0428567	0.0382799	0.234509	0.0918261	0.816758	2.62406	1.04681	0.0197163	0.362665	0.258689	0.127285	0.169143	0.31791	0.207771
LINC00636	0.0622173	0.0626132	0.00171269	0.00178587	0.0801529	0.00190382	0.0774419	0.00185139	0.00164547	0.00188206	0.00177728	0.120029	0.00191249	0.0495363	0.00165669	0.0018078	0.00151531	0.124465	0.0866036	0.00154714	0.00166611	0.00193315	0.00174492	0.00162909	0.0990578	0.00952006	0.00212515	0.012484	0.000922801	0.00547216	0.00164003	0.010657	0.0312306	0.000861457	0.00117142	0.00755265	0.0144004	0.010043	0.00920106	0.0060177	0.0120596	0.00864179	0.00341112	0.00827033	0.00553141	0.00502586	0.451622	0.000825788	0.000636853
AC055876.5	0.00177842	0.00179397	0.00171269	0.00178587	0.00168838	0.00190382	0.00186209	0.00185139	0.00164547	0.00188206	0.00177728	0.00157661	0.00191249	0.00170916	0.00165669	0.0018078	0.00151531	0.00181285	0.00190573	0.00154714	0.00166611	0.00193315	0.00174492	0.00162909	0.00192463	0.000915789	0.00991482	0.000677371	0.000922801	0.000619465	0.0486421	0.000840277	0.000762898	0.00832432	0.000161498	0.000577252	0.00055539	0.000778521	0.000898096	0.000548025	0.000769259	0.000883152	0.0113777	0.00070747	0.000680899	0.000535171	0.000868605	0.000825788	0.126263
PIGFP2	0.00177842	0.00179397	0.00171269	0.00178587	0.00168838	0.00190382	0.00186209	0.00185139	0.00164547	0.00188206	0.00177728	0.00157661	0.00191249	0.00170916	0.00165669	0.0018078	0.00151531	0.00181285	0.00190573	0.0571007	0.00166611	0.00193315	0.00174492	0.00162909	0.00192463	0.000915789	0.00329683	0.000677371	0.0127751	0.000619465	0.0601794	0.000840277	0.000762898	0.185595	0.0107437	0.00519956	0.00055539	0.00985084	0.000898096	0.00761301	0.000769259	0.000883152	0.00516449	0.00070747	0.000680899	0.020318	0.000868605	0.0103435	0.000636853
CHIAP1	0.00177842	0.00179397	0.00171269	0.00178587	0.00168838	0.00190382	0.00186209	0.00185139	0.00164547	0.00188206	0.00177728	0.00157661	0.00191249	0.00170916	0.00165669	0.0018078	0.00151531	0.00181285	0.00190573	0.00154714	0.00166611	0.00193315	0.00174492	0.00162909	0.00192463	0.000915789	0.000455845	0.00539591	0.000922801	0.000619465	0.00196159	0.00842832	0.000762898	0.000754729	0.000161498	0.000577252	0.00055539	0.000778521	0.000898096	0.000548025	0.000769259	0.000883152	0.000599318	0.00070747	0.00645035	0.000535171	0.0093437	0.0083293	0.000636853
FMO2	6.80419	4.86359	7.47508	5.82037	5.6202	9.09445	7.61443	5.78544	5.91033	4.88478	9.06621	11.3293	6.43632	3.27877	7.82253	10.4487	7.61992	5.20138	9.04239	7.39876	6.04389	5.83538	5.94427	6.49797	12.7978	1.52543	19.7089	1.37023	0.791619	1.94996	0.33312	1.52247	1.18782	7.50339	1.56177	1.20917	9.02082	0.432456	2.53111	3.086	0.20101	1.72759	6.53916	2.40866	0.599428	2.32008	1.01383	0.875358	1.93696
ZNF708	1.05475	1.34273	1.3994	1.21769	1.15821	1.02128	0.920056	1.21449	1.27213	1.37426	1.10969	1.35624	1.47368	1.13142	1.42588	1.04877	1.72846	0.794622	1.79191	1.50237	1.47684	1.11478	1.22091	1.43949	1.46808	1.42336	1.00498	0.220276	0.158589	1.82459	1.1536	0.932179	1.07926	1.33892	2.36189	2.53605	1.66007	1.87068	0.335547	0.820133	1.99085	0.955611	0.984856	1.47305	0.106787	0.479825	1.49916	1.65172	2.15088
AP000892.3	6.8312	3.27807	4.04802	3.4374	6.2252	2.61756	2.5324	4.35762	3.06785	4.61361	3.07517	3.73923	4.63344	3.08881	4.29434	2.61877	4.57242	4.51237	2.41474	5.76105	2.50016	4.97962	2.6657	6.10442	2.25063	0.373209	0.189298	0.18175	0.0216546	0.142928	0.0102553	0.303468	0.000762898	0.00224413	0.121263	0.559659	0.167867	0.0162769	0.248213	0.0492412	0.130728	0.239986	0.000599318	0.243654	0.110944	0.0101486	0.0812802	0.387913	0.552786
AC020593.1	0.00177842	0.00179397	0.00171269	0.00178587	0.00168838	0.00190382	0.00186209	0.00185139	0.00164547	0.00188206	0.00177728	0.00157661	0.00191249	0.00170916	0.00165669	0.0018078	0.00151531	0.00181285	0.00190573	0.00154714	0.00166611	0.386464	0.00174492	0.00162909	0.00192463	0.000915789	0.000455845	0.000677371	0.000922801	0.000619465	0.0262807	0.000840277	0.000762898	0.0596869	0.0124893	0.000577252	0.00055539	0.0174913	0.000898096	0.00822563	0.000769259	0.000883152	0.000599318	0.0147623	0.000680899	0.000535171	0.000868605	0.0178327	0.0129094
MTHFD2P3	0.00177842	0.00179397	0.00171269	0.00178587	0.00168838	0.00190382	0.00186209	0.00185139	0.00164547	0.00188206	0.00177728	0.00157661	0.00191249	0.00170916	0.00165669	0.0018078	0.00151531	0.00181285	0.00190573	0.00154714	0.00166611	0.00193315	0.00174492	0.00162909	0.00192463	0.000915789	0.000455845	0.000677371	0.000922801	0.0127481	0.164378	0.000840277	0.000762898	0.0111224	0.0104257	0.000577252	0.0109609	0.000778521	0.000898096	0.0107946	0.000769259	0.000883152	0.000599318	0.00070747	0.000680899	0.000535171	0.000868605	0.000825788	0.000636853
AF111169.1	0.667201	1.86526	1.84165	1.37843	1.53087	3.35171	3.34066	2.08261	1.13446	1.16495	1.37769	1.51853	1.10616	1.12666	1.16302	1.02288	1.0423	3.02915	1.74939	2.12615	1.82275	1.72007	0.923427	1.19366	1.14896	0.000915789	0.000455845	0.000677371	0.000922801	0.000619465	0.000226236	0.000840277	0.000762898	3.6779e-05	0.000161498	0.000577252	0.00055539	0.000778521	0.000898096	0.000548025	0.000769259	0.000883152	0.000599318	0.00070747	0.000680899	0.000535171	0.000868605	0.000825788	0.000636853
AC015818.5	0.00177842	0.00179397	0.00171269	0.00178587	0.00168838	0.00190382	0.00186209	0.00185139	0.00164547	0.00188206	0.00177728	0.00157661	0.00191249	0.00170916	0.00165669	0.0018078	0.00151531	0.00181285	0.00190573	0.00154714	0.00166611	0.00193315	0.00174492	0.00162909	0.00192463	0.0270765	0.0077498	0.00732971	0.000922801	0.00546112	0.00338289	0.0174981	0.00882697	0.00536322	0.0792676	0.0130529	0.0178968	0.0166238	0.0585474	0.0241388	0.000769259	0.000883152	0.0235239	0.00070747	0.0525358	0.0103633	0.000868605	0.000825788	0.735185
AC127002.1	0.00177842	0.00179397	0.00171269	0.00178587	0.00168838	0.00190382	0.00186209	0.00185139	0.00164547	0.00188206	0.00177728	0.0970399	0.00191249	0.00170916	0.00165669	0.0018078	0.00151531	0.00181285	0.00190573	0.00154714	0.00166611	0.00193315	0.174864	0.00162909	0.00192463	0.000915789	1.56087	0.0472772	1.52496	1.48839	1.2439	0.689409	0.207945	0.257358	1.68511	3.50365	0.286582	0.25856	0.68982	1.02595	0.294255	0.903935	1.078	0.867513	1.08884	0.984856	1.45873	1.00785	0.495221
MYADML2	0.038754	0.114858	0.0396874	0.0829689	0.141526	0.142441	0.167016	0.111814	0.14439	0.0677583	0.0479229	0.0360774	0.121518	0.0870672	0.128111	0.176575	0.034117	0.0671838	0.128722	0.0203742	0.0334984	0.0875017	0.0360498	0.0665435	0.11088	0.00964174	0.00803052	0.0592987	0.0152025	0.015296	0.0111236	0.0063923	0.15578	0.00186107	0.00161155	0.00655943	0.00727462	0.00556257	0.00931735	0.0106993	0.00919275	0.0105474	0.00281067	0.0100073	0.00936483	0.0183889	0.000868605	0.0107121	0.0371956
DNM3-IT1	0.00177842	0.00179397	0.00171269	0.00178587	0.00168838	0.00190382	0.00186209	0.258911	0.00164547	0.00188206	0.00177728	0.130582	0.00191249	0.00170916	0.00165669	0.0018078	0.00151531	0.00181285	0.00190573	0.00154714	0.00166611	0.00193315	0.00174492	0.00162909	0.00192463	0.000915789	0.000455845	0.0195488	0.0571492	0.000619465	0.0268594	0.01475	0.000762898	0.397542	0.0126533	0.000577252	0.0172813	0.0140355	0.000898096	0.0168402	0.000769259	0.000883152	0.0216496	0.0533384	0.0792126	0.000535171	0.000868605	0.000825788	0.0100731
PHEX	0.0886626	0.332505	0.160445	0.128415	0.0561715	0.114446	0.090166	0.111814	0.0776545	0.165582	0.336779	0.0843576	0.121518	0.151256	0.0988806	0.0812647	0.163528	0.115092	0.164113	0.036964	0.0752803	0.123078	0.0739475	0.0406518	0.11088	0.876058	0.106777	1.19155	0.232249	0.440803	0.501296	0.0383923	0.38555	0.346552	0.876387	0.244808	0.110227	0.139037	0.575579	0.294314	1.0029	0.896416	0.0637779	0.321864	0.936128	1.0392	0.358991	1.55099	0.00658834
MOGAT2	0.0491795	0.0757246	0.237368	0.0414505	0.0669399	0.0881224	0.00186209	0.619817	0.00164547	0.123099	0.1766	0.406443	0.186463	0.0870672	0.207081	0.0018078	3.3986	0.233787	0.00190573	0.24956	0.00166611	0.07552	0.131875	0.147679	0.00192463	0.0169922	0.00499618	0.00352747	0.000922801	0.75966	0.290467	0.306029	0.000762898	0.00186902	0.216527	0.0884751	0.345214	2.20303	0.242172	0.00558896	0.0171158	0.000883152	0.390026	0.00070747	0.00428085	0.0163443	0.000868605	0.00656038	0.0113566
AC108868.2	0.00177842	0.00179397	0.00171269	0.00178587	0.00168838	0.00190382	0.00186209	0.00185139	0.00164547	0.00188206	0.00177728	0.00157661	0.00191249	0.00170916	0.00165669	0.0018078	0.00151531	0.00181285	0.00190573	0.00154714	0.00166611	0.00193315	0.00174492	0.00162909	0.00192463	0.0157677	0.000455845	0.000677371	0.000922801	0.000619465	0.363219	0.000840277	0.000762898	0.04036	0.00834511	0.000577252	0.00973897	0.000778521	0.000898096	0.000548025	0.000769259	0.000883152	0.00632862	0.0169392	0.000680899	0.000535171	0.000868605	0.000825788	0.000636853
AC006557.5	0.0886626	0.0882629	0.00171269	0.00178587	0.0669399	0.239097	0.167016	0.172316	0.0581112	0.109736	0.00177728	0.0474576	0.121518	0.00170916	0.113589	0.321374	0.034117	0.1434	0.00190573	0.0890708	0.111862	0.521479	0.00174492	0.292947	0.124343	0.0115705	0.00277369	0.0190171	0.000922801	0.0259063	0.00246726	0.0145474	0.0623108	0.178024	0.00102553	0.000577252	0.0140702	0.0328094	0.0180986	0.0371498	0.00800153	0.0836434	0.0137894	0.0218802	0.0190053	0.000535171	0.000868605	0.0201315	0.000636853
NUP210P2	0.00177842	0.00179397	0.00171269	0.00178587	0.00168838	0.00190382	0.00186209	0.00185139	0.00164547	0.00188206	0.00177728	0.00157661	0.00191249	0.00170916	0.00165669	0.0018078	0.00151531	0.00181285	0.00190573	0.00154714	0.00166611	0.00193315	0.00174492	0.00162909	0.00192463	0.000915789	0.000455845	0.000677371	0.000922801	0.000619465	0.000226236	0.000840277	0.000762898	0.00128246	0.000161498	0.000577252	0.00055539	0.000778521	0.000898096	0.000548025	0.000769259	0.000883152	0.000599318	0.00070747	0.000680899	0.0119048	0.000868605	0.000825788	0.000636853
RPL7P13	0.00177842	0.00179397	0.00171269	0.00178587	0.00168838	0.00190382	0.00186209	0.00185139	0.00164547	0.00188206	0.00177728	0.00157661	0.00191249	0.00170916	0.00165669	0.0018078	0.00151531	0.00181285	0.00190573	0.00154714	0.00166611	0.00193315	0.00174492	0.00162909	0.00192463	0.867173	0.266047	0.536459	0.555931	0.0991855	0.0366766	0.15132	0.195855	0.100266	0.117731	0.794956	0.200043	0.747582	0.504745	0.577419	0.3972	0.45645	0.908297	0.422142	0.439776	0.270942	0.443997	0.257425	1.09234
PFN2	4.41511	6.81076	4.56158	5.81732	5.43074	4.27432	3.66611	5.5197	5.63105	4.06207	6.2562	4.0607	4.58242	5.2855	4.73451	3.4374	7.27125	6.407	3.88033	4.44672	5.36588	4.58432	6.86923	4.82034	4.01751	11.5112	10.3685	27.8893	15.3033	6.87528	4.01154	24.7673	12.3965	25.1879	11.9046	17.9821	8.89201	15.3208	14.1129	15.8439	32.1745	9.54747	5.55587	9.55234	39.1829	35.7603	18.5165	14.7333	27.9726
AC007861.1	0.00177842	0.00179397	0.00171269	0.00178587	0.00168838	0.00190382	0.116237	0.00185139	0.00164547	0.00188206	0.00177728	0.00157661	0.00191249	0.00170916	0.00165669	0.0018078	0.00151531	0.00181285	0.00190573	0.00154714	0.00166611	0.00193315	0.00174492	0.00162909	0.00192463	0.000915789	0.000455845	0.000677371	0.000922801	0.000619465	0.000226236	0.000840277	0.000762898	0.00158714	0.000161498	0.000577252	0.00055539	0.000778521	0.000898096	0.00739656	0.00877459	0.0116668	0.000599318	0.00070747	0.00877293	0.00476121	0.000868605	0.000825788	0.000636853
CASC23	0.00177842	0.00179397	0.00171269	0.00178587	0.0353845	0.0738817	0.00186209	0.00185139	0.00164547	0.00188206	0.00177728	0.00157661	0.00191249	0.00170916	0.00165669	0.0018078	0.00151531	0.00181285	0.00190573	0.00154714	0.00166611	0.00193315	0.00174492	0.00162909	0.00192463	0.000915789	0.00603655	0.00438608	0.000922801	0.000619465	0.00764773	0.000840277	0.000762898	0.00136797	0.00104227	0.000577252	0.00268194	0.000778521	0.000898096	0.00260237	0.000769259	0.000883152	0.000599318	0.00070747	0.00489495	0.000535171	0.000868605	0.000825788	0.00798743
DNM1P41	0.290147	0.622216	0.600961	0.538219	0.357801	0.431042	0.284472	0.635739	0.396153	0.53704	0.259027	0.480865	0.419971	0.293719	0.379963	0.251228	0.331865	0.4286	0.257054	0.586077	0.463489	0.511188	0.38973	0.390104	0.151582	0.000915789	0.000455845	0.00429386	0.0112859	0.00286915	0.0020308	0.00609039	0.00566263	0.000417367	0.000161498	0.0118513	0.00490683	0.00518573	0.00710569	0.00228371	0.00494206	0.000883152	0.000599318	0.00070747	0.00370043	0.000535171	0.000868605	0.000825788	0.00364396
RMND5A	5.46381	7.64595	9.80008	7.87114	6.15173	6.62228	6.59123	7.4775	8.04912	6.09171	3.61406	3.76746	7.90159	3.13443	4.77697	5.54044	3.36776	5.63524	7.61558	4.28973	4.40617	8.34304	7.02884	4.00004	6.96473	6.3009	9.64403	6.57367	4.5181	5.25929	7.52514	5.08312	7.25953	8.16712	6.20415	5.59689	9.12082	6.58915	5.75051	9.04479	7.08649	4.4448	5.10912	6.17654	6.8312	7.83777	5.14683	7.49261	7.25473
LINC02201	0.00177842	0.00179397	0.00171269	0.00178587	0.00168838	0.00190382	0.00186209	0.00185139	0.00164547	0.00188206	0.00177728	0.00157661	0.00191249	0.00170916	0.00165669	0.0018078	0.00151531	0.00181285	0.00190573	0.00154714	0.00166611	0.00193315	0.00174492	0.00162909	0.00192463	0.000915789	0.0059365	0.00387668	0.000922801	0.00305414	0.00751478	0.000840277	0.000762898	0.0115644	0.00291743	0.000577252	0.00657437	0.000778521	0.00944651	0.000548025	0.00531123	0.00719484	0.000599318	0.00563267	0.000680899	0.00535649	0.00700772	0.000825788	0.000636853
AC092301.1	0.750404	0.355711	0.404608	0.213036	0.652529	0.531253	0.179458	0.612658	0.538409	0.717024	0.4149	0.547408	0.974855	0.775105	0.407924	0.854302	0.606216	0.440881	0.712739	0.474133	0.55334	0.501186	0.762669	0.631963	0.477983	0.652064	0.898063	0.298408	0.241123	0.655473	0.799473	0.505629	0.375483	0.463194	0.278056	1.38788	0.145574	0.668476	0.609879	0.913022	0.592167	0.631304	0.360764	0.780609	1.10439	0.775419	0.427658	0.667201	0.354126
PCAT1	0.00177842	0.0882629	0.00171269	0.0829689	0.0669399	0.114446	0.191216	0.172316	0.114174	0.0962713	0.189144	0.0474576	0.097035	0.0870672	0.1523	0.223343	0.101335	0.1434	0.337234	0.0571007	0.154331	0.123078	0.0889282	0.0246107	0.1938	0.0252063	0.727458	0.176784	0.485471	2.68435	0.268694	0.597633	0.341644	0.081996	0.676697	0.382654	1.51428	0.446338	0.514313	0.0505908	1.16004	0.00723658	0.488566	0.38555	0.31021	1.12744	0.791361	0.146959	1.86316
RAD23A	10.584	10.1077	9.57161	9.58141	9.43433	8.58747	9.77896	8.96127	10.9367	10.2859	10.5981	10.2227	10.0449	12.5387	10.8098	10.5262	9.54747	9.49323	9.62584	11.0161	9.94154	9.86549	8.93883	10.7959	11.8312	11.6219	10.1429	19.0179	15.8815	17.0561	14.5463	14.1379	11.7836	17.658	16.3006	11.6219	18.1376	22.199	10.6948	8.72279	21.6876	14.362	23.8059	15.983	25.1081	17.4143	18.7308	11.8023	12.5972
TUBB4A	0.301682	0.299014	0.257527	0.557055	0.327508	0.318492	0.450684	0.674459	0.258796	0.383622	0.66816	0.443584	0.578924	0.261914	0.318567	0.437184	0.125978	0.359003	0.447785	0.270252	0.429274	0.302098	0.524823	0.36123	0.238575	0.139025	0.2069	2.55355	0.218736	0.372761	0.0678657	1.31789	1.06292	2.56474	0.539939	0.209633	0.0138323	1.13887	0.0422679	0.0410505	2.35417	0.453678	0.457089	0.112221	0.210616	0.480775	0.442736	0.0320109	0.246722
OR2D2	0.00177842	0.00179397	0.0496022	0.00178587	0.00168838	0.00190382	0.00186209	0.00185139	0.00164547	0.00188206	0.0730072	0.00157661	0.00191249	0.00170916	0.00165669	0.0018078	0.00151531	0.00181285	0.00190573	0.00154714	0.111862	0.00193315	0.00174492	0.00162909	0.00192463	0.0100323	0.00394127	0.000677371	0.000922801	0.000619465	0.000226236	0.0154914	0.000762898	0.000961082	0.000161498	0.00356598	0.00494044	0.000778521	0.000898096	0.00467792	0.00681697	0.00908536	0.000599318	0.00070747	0.000680899	0.000535171	0.000868605	0.015122	0.000636853
SERPINB11	4.15658	3.7481	1.9971	1.96243	2.53851	2.15687	2.5835	4.14243	3.09719	3.16789	0.83227	2.15801	3.30879	0.382685	5.47372	2.93282	1.03475	0.777502	8.95164	4.78586	1.81313	4.87387	3.97652	6.14809	4.9851	6.34994	2.03281	0.137702	0.000922801	0.00284241	1.46189	3.11113	1.03096	0.500116	0.00073189	0.00287639	2.39981	0.0092021	0.0305531	0.231417	0.0335638	0.00993283	2.47245	0.284911	0.123444	2.71301	0.0064237	3.8411	0.0188164
COX10	2.90195	2.86451	2.55326	2.98134	2.52293	2.99819	3.29665	2.20774	3.17811	3.1418	3.29805	3.30778	3.1896	3.74725	3.26812	3.23621	2.07691	2.37794	2.86832	2.74086	3.28401	2.82136	2.82869	3.33679	3.77281	5.29182	3.96252	4.35222	4.8892	4.09849	3.74225	5.30544	4.12237	3.26417	3.22102	2.67421	4.96983	3.22172	5.01875	2.81382	5.11644	3.89658	3.94364	4.46241	4.91309	3.82404	4.5576	5.30321	4.32057
LINC02292	0.00177842	0.00179397	0.00171269	0.00178587	0.00168838	0.00190382	0.00186209	0.00185139	0.00164547	0.00188206	0.00177728	0.00157661	0.00191249	0.00170916	0.00165669	0.0018078	0.0284187	0.00181285	0.00190573	0.00154714	0.00166611	0.00193315	0.00174492	0.00162909	0.00192463	0.000915789	0.00267798	0.000677371	0.000922801	0.000619465	0.000226236	0.000840277	0.00563267	0.000455831	0.00126277	0.00296059	0.00355485	0.000778521	0.000898096	0.00733061	0.000769259	0.000883152	0.000599318	0.00070747	0.00469376	0.000535171	0.00771887	0.00691339	0.000636853
GJA4	3.25804	2.65633	2.10868	2.60486	2.65956	2.7073	3.70186	3.28446	2.10483	2.39865	1.87902	2.89579	2.1043	4.96924	3.08215	1.93721	3.83901	3.00349	2.06083	3.10314	2.95962	1.47217	2.15845	2.46288	1.60554	1.30389	1.43715	1.73755	1.77741	4.19429	1.60852	2.98936	4.26411	1.68564	3.70062	1.52727	1.33843	1.73641	2.28571	1.97403	2.48027	6.51736	2.72388	3.0395	1.88962	1.94665	2.17884	2.36313	4.66559
LINC00705	0.00177842	0.299014	0.107763	0.0985319	0.0801529	0.343002	0.233836	0.111814	0.0581112	0.00188206	0.0730072	0.0970399	0.240645	0.0384783	0.0988806	0.176575	0.0410925	0.124465	0.225869	0.0235688	0.330204	0.184309	0.0464852	0.107449	0.00192463	0.014222	0.00195892	0.0115659	0.0261768	0.00584207	0.207771	0.000840277	0.00936697	0.00490469	0.00123922	0.0162131	0.0923225	0.129816	0.399834	0.000548025	0.00577486	0.0185029	0.0142769	0.0511373	0.0414562	0.0682331	0.044037	0.0970448	0.000636853
RPL7P17	0.00177842	0.00179397	0.00171269	0.00178587	0.0801529	0.128753	0.00186209	0.00185139	0.0581112	0.00188206	0.00177728	0.00157661	0.00191249	0.0870672	0.00165669	0.237043	0.0410925	0.0971834	0.00190573	0.200563	0.133907	0.00193315	0.0889282	0.00162909	0.00192463	0.0519278	0.0687328	0.011195	0.000922801	0.135442	0.00282033	0.0157596	0.000762898	0.00763164	0.152825	0.0609587	0.22438	0.0974956	0.0120763	0.110571	0.000769259	0.0112014	0.000599318	0.0264268	0.00830352	0.159829	0.0109832	0.0153504	0.0159161
TLL2	0.312236	0.194289	0.305673	0.0829689	0.0353845	0.00190382	0.212312	0.0720042	0.0970874	0.00188206	0.164023	0.159765	0.0709206	0.344089	0.0842295	0.0951326	0.455058	0.0870718	0.0981566	0.0675252	0.0334984	0.173172	0.0889282	0.0406518	0.238575	0.0213407	0.0168742	0.152199	0.0149477	0.139999	0.0124366	0.0165934	0.277697	0.0102792	0.00820913	0.00533267	0.00557976	0.00962937	0.0424997	0.0068037	0.00797385	0.0344312	0.007998	0.00788466	0.0103598	0.00817432	0.0184203	2.06145	0.011088
MFSD3	3.62114	3.897	3.9127	3.55734	3.84826	4.85627	5.17912	4.43929	5.07354	3.70143	4.36475	3.4619	4.37903	3.75474	4.2455	4.17223	4.22282	3.43393	4.42087	3.52399	4.41353	4.02042	4.46858	4.35116	4.27244	5.68231	4.8749	6.3027	6.58709	3.18852	3.98377	3.97843	5.0283	2.11693	4.49542	5.33353	6.77609	8.00206	6.04148	3.96166	6.33056	2.86951	5.55305	6.01232	2.43928	5.78005	4.75803	5.26419	4.6468
AC025588.4	0.00177842	0.00179397	0.00171269	0.00178587	0.00168838	0.00190382	0.00186209	0.00185139	0.00164547	0.00188206	0.00177728	0.00157661	0.00191249	0.00170916	0.00165669	0.0018078	0.00151531	0.00181285	0.00190573	0.00154714	0.00166611	0.00193315	0.00174492	0.00162909	0.00192463	0.000915789	0.00254297	0.000677371	0.000922801	0.000619465	0.0060344	0.000840277	0.000762898	0.000807514	0.00453973	0.000577252	0.00341112	0.000778521	0.000898096	0.000548025	0.000769259	0.000883152	0.000599318	0.00070747	0.000680899	0.0036715	0.000868605	0.000825788	0.000636853
AC090136.3	0.0754601	0.0882629	0.00171269	0.1429	0.0801529	0.060356	0.201517	0.0819246	0.0776545	0.00188206	0.060356	0.108934	0.109315	0.0870672	0.231225	0.0430862	0.0284187	0.201987	0.140242	0.036964	0.100104	0.0644872	0.0360498	0.107449	0.0725769	0.00909677	0.00243954	0.00453444	0.000922801	0.0150572	0.00243349	0.00858116	0.00824389	0.000677043	0.00287446	0.000577252	0.00558489	0.000778521	0.00883491	0.004488	0.00728781	0.0161856	0.0208079	0.0116281	0.0038387	0.00449417	0.0067185	0.0187322	0.0038448
C1QTNF1-AS1	0.221388	0.142018	0.00171269	0.11319	0.185881	0.00190382	0.141455	0.00185139	0.129891	0.00188206	0.00177728	0.140721	0.171535	0.112821	0.0842295	0.0018078	0.00151531	0.00181285	0.00190573	0.11014	0.00166611	0.00193315	0.00174492	0.171313	0.00192463	0.0106432	0.0160549	0.00902333	0.990216	0.216816	0.00133381	0.012821	0.0266175	0.0011154	0.170302	0.00388522	0.00554651	0.00790123	0.0156846	0.00767508	0.00726323	0.0364299	0.0120494	0.156991	0.0327889	0.020814	0.0820778	0.0167321	0.0119994
CTSA	8.81442	10.4056	10.5379	9.94673	9.73117	9.49809	9.04032	10.0802	10.769	8.36432	11.1371	10.739	9.84554	11.613	11.0315	10.813	12.9751	9.7627	10.2253	9.24341	9.80269	9.30768	11.511	10.2595	8.62976	7.58276	9.45949	9.53698	9.89207	18.3435	12.8789	15.7335	7.49759	8.2017	12.1736	7.85621	11.7406	11.1295	12.6997	10.4487	14.8099	14.6997	12.3247	10.8495	8.76734	9.09652	7.43823	9.09652	10.033
AL671277.1	2.01862	0.527819	0.782039	0.418503	1.59208	0.558651	0.777185	0.419543	0.720189	0.790218	1.46822	0.310687	0.680875	0.675611	1.05667	0.498911	1.01654	0.434559	0.765164	1.85247	1.81902	0.725498	1.0219	0.235986	1.3755	4.17587	5.26419	3.98554	2.94058	6.99367	2.33397	7.64885	9.01745	10.0168	3.39711	1.74813	6.99822	0.514516	7.67463	6.94697	8.42563	4.31967	6.28568	3.58348	5.44185	1.58636	8.18489	7.75116	1.31245
IL32	5.06838	4.23321	4.93213	3.12837	4.5621	4.49646	4.20499	4.65507	3.93724	4.02234	6.21173	7.57728	2.45595	6.42803	8.34316	6.24051	11.924	7.08405	4.00387	5.90947	3.11103	4.35264	4.14281	3.37952	5.10436	1.72794	7.38348	4.57514	15.356	9.4143	2.86483	8.93069	4.74758	14.7918	11.4509	11.152	3.83426	8.70298	9.58141	2.77437	8.32321	10.0168	12.1321	9.83683	2.78749	1.86316	8.2546	3.77955	4.25571
LINC02190	0.00177842	0.00179397	0.00171269	0.00178587	0.00168838	0.00190382	0.00186209	0.00185139	0.00164547	0.00188206	0.00177728	0.00157661	0.00191249	0.00170916	0.00165669	0.0018078	0.00151531	0.00181285	0.00190573	0.00154714	0.00166611	0.00193315	0.00174492	0.00162909	0.00192463	0.000915789	0.00381069	0.000677371	0.000922801	0.000619465	0.0334527	0.000840277	0.000762898	0.0368909	0.0012616	0.000577252	0.00055539	0.000778521	0.000898096	0.000548025	0.000769259	0.000883152	0.000599318	0.00070747	0.000680899	0.0117645	0.000868605	0.000825788	0.000636853
PRAC2	0.00177842	0.00179397	0.00171269	0.00178587	0.00168838	0.00190382	0.00186209	0.172316	0.00164547	0.00188206	0.00177728	0.00157661	0.00191249	0.00170916	0.00165669	0.0018078	0.0752487	0.00181285	0.488593	0.00154714	0.00166611	0.00193315	0.00174492	0.00162909	0.00192463	0.321864	0.289122	0.00713315	0.000922801	0.000619465	0.00637854	0.265894	0.0918565	0.124079	0.00189675	0.00516988	0.00055539	0.0098016	0.000898096	1.96389	0.0141049	0.0198147	0.690481	0.00070747	0.00893547	0.000535171	0.0115821	0.000825788	0.000636853
AC103810.5	0.00177842	0.128293	0.130633	0.303676	0.00168838	0.454692	0.154421	0.652064	0.159434	0.109736	0.00177728	0.406443	0.527465	0.00170916	0.397416	0.575665	0.141126	0.366646	0.00190573	0.00154714	0.255577	0.111096	0.00174492	0.512106	0.00192463	0.0146747	0.365197	0.0141806	0.104351	0.0918324	0.00821519	0.0202223	0.0166213	0.00456852	0.273658	0.100665	0.100572	0.188218	0.0142028	0.14951	0.0252231	0.148178	0.359482	0.0475135	0.0100892	0.0172192	0.0618007	0.0113388	0.239823
AL731569.1	0.411085	0.322187	0.615461	0.266975	0.626892	0.617911	0.65721	0.485393	0.549855	0.347139	0.325448	0.504195	0.568761	0.354426	0.379963	0.498911	0.517405	0.611479	0.405895	0.548612	0.760032	0.549891	0.3643	0.600566	0.414342	0.0796429	0.0643971	0.313177	0.501499	0.144575	0.0693241	0.290467	0.0200238	0.121997	0.567619	0.232961	0.535695	0.176104	0.706565	0.341165	0.542507	0.261079	0.223305	0.0479976	0.18522	0.350056	0.066932	0.400229	0.203776
RPS4XP3	0.500177	0.00179397	0.150581	0.00178587	0.174811	0.227663	0.00186209	0.00185139	0.14439	0.00188206	0.00177728	0.120029	0.00191249	0.44594	0.00165669	0.0018078	0.00151531	0.00181285	0.00190573	0.323986	0.00166611	0.00193315	0.20255	0.147679	0.00192463	4.52107	2.26648	3.2351	2.98798	0.631304	1.78245	0.773197	1.07926	1.26868	1.19791	0.63369	1.68772	1.32043	1.6971	1.66163	1.33019	2.48828	2.24142	0.855654	0.642608	1.66086	1.45818	1.60435	0.45375
NUCB2	10.266	15.6971	13.7532	16.8892	10.9502	16.7492	10.9008	12.6348	14.6227	16.1681	6.04478	7.24141	14.4387	6.48874	18.7308	20.1587	10.0712	9.72643	17.3888	8.59262	7.98728	15.9641	18.3705	16.5471	27.8886	4.30519	5.47184	2.43193	2.91816	4.20954	3.33611	2.4123	3.16182	5.63026	4.46331	1.86578	6.25525	3.25092	4.31575	4.15223	5.12128	3.89158	5.1226	2.11448	3.07416	4.16607	2.2374	1.95281	8.73547
SERPINB12	0.246121	0.288563	0.502829	1.01354	0.725367	0.330842	0.368474	0.696599	0.230301	1.00462	0.189144	0.98759	0.890774	0.0870672	1.10216	0.728761	0.35417	0.0671838	1.61342	0.382465	0.585658	0.954803	2.05375	2.08684	1.30761	0.682017	5.1693	0.172615	0.000922801	0.00366082	15.2677	1.04091	0.055468	1.18617	0.000161498	0.0129926	17.2152	0.383165	0.0392196	0.101796	0.000769259	0.458957	3.5604	0.0336535	0.0680315	3.23092	0.0645937	0.0104565	0.198413
AC087741.2	0.00177842	1.38708	1.91806	0.00178587	1.29162	3.50404	0.00186209	5.52315	1.50275	1.72371	0.00177728	1.10504	1.85259	0.00170916	0.986818	1.25915	0.933882	0.00181285	0.00190573	1.02603	0.976413	2.39394	1.95692	2.15271	0.00192463	0.611977	1.20594	0.693708	2.02889	0.198957	1.02068	0.280993	1.18172	0.199659	0.460488	2.12507	1.78567	1.03226	1.11064	1.16695	0.294255	0.530587	1.24791	1.62999	1.19812	1.19812	0.072837	0.470297	3.76622
B3GAT2	0.704089	0.487748	0.502829	0.418503	0.748594	0.531253	0.740554	0.733692	0.560902	0.642469	0.535081	0.758977	0.785935	0.497786	0.575579	0.75402	0.395781	0.413599	0.574855	1.05958	0.803743	0.905979	0.940491	0.77324	0.760312	0.113074	0.260615	0.0454248	0.171952	0.134214	0.290417	0.101709	0.0890589	0.0399185	0.0408126	0.248806	0.113682	0.0896382	0.128415	0.174104	0.0168843	0.0716664	0.121754	0.0191404	0.139173	0.11354	0.167273	0.0674514	0.0469415
RNU6-428P	0.00177842	0.00179397	0.00171269	0.00178587	0.00168838	0.00190382	0.00186209	0.00185139	0.00164547	0.00188206	0.00177728	0.00157661	0.00191249	0.00170916	0.00165669	0.0018078	0.00151531	0.00181285	0.00190573	0.00154714	0.00166611	0.00193315	0.00174492	0.00162909	0.00192463	0.000915789	0.000455845	0.000677371	0.000922801	0.000619465	0.020805	0.000840277	0.000762898	0.236608	0.0110323	0.000577252	0.00055539	0.000778521	0.000898096	0.000548025	0.000769259	0.000883152	0.000599318	0.00070747	0.000680899	0.000535171	0.000868605	0.000825788	0.436168
AC023830.2	0.00177842	0.00179397	0.00171269	0.00178587	0.00168838	0.00190382	0.00186209	0.00185139	0.00164547	0.00188206	0.00177728	0.00157661	0.00191249	0.00170916	0.00165669	0.0018078	0.00151531	0.00181285	0.00190573	0.00154714	0.0334984	0.00193315	0.00174492	0.00162909	0.00192463	0.000915789	0.00732373	0.00608109	0.000922801	0.00331433	0.00553939	0.00925317	0.00566939	0.00190974	0.00292904	0.00909677	0.00055539	0.0110031	0.00842585	0.00747297	0.00787755	0.000883152	0.0090501	0.00490947	0.00476573	0.00395526	0.0102305	0.000825788	0.00975178
AC015468.3	0.00177842	0.00179397	0.00171269	0.00178587	0.00168838	0.00190382	0.00186209	0.00185139	0.00164547	0.00188206	0.00177728	0.00157661	0.00191249	0.00170916	0.00165669	0.0018078	0.00151531	0.00181285	0.00190573	0.00154714	0.00166611	0.00193315	0.00174492	0.00162909	0.00192463	0.000915789	0.000455845	0.000677371	0.000922801	0.00597438	0.000226236	0.000840277	0.000762898	3.6779e-05	0.0012616	0.000577252	0.00055539	0.000778521	0.0709782	0.00454418	0.000769259	0.000883152	0.000599318	0.00070747	0.000680899	0.00562699	0.000868605	0.000825788	0.000636853
SPATA2	2.42759	1.99059	2.03005	2.15588	1.85645	2.35362	2.6023	2.02547	2.46696	2.44647	1.90139	2.16961	2.24142	2.09796	1.98416	2.56732	1.74899	2.30459	2.20046	1.75604	2.3678	2.48848	2.07964	2.27328	2.49417	4.32257	3.82404	3.92306	4.81611	3.46079	4.41061	5.77201	3.53902	4.99421	4.76027	3.0117	4.77647	3.30778	4.65719	6.98523	4.78655	4.98128	4.12672	4.71918	4.3638	4.29476	3.20188	4.49062	3.36464
GGT3P	0.45178	0.0626132	0.00171269	0.0544683	0.0933685	0.00190382	0.0774419	0.295107	0.0403004	0.00188206	0.494877	0.00157661	0.00191249	0.541955	0.00165669	0.0548281	0.0284187	0.0671838	0.00190573	0.00154714	0.0639662	0.160192	0.0464852	0.0246107	0.00192463	0.0109235	0.00253254	0.00940592	0.00770493	0.00718457	0.0193232	0.000840277	0.347975	0.00207267	0.00112004	0.00260891	0.0148887	0.0126077	0.000898096	0.00233392	0.00744511	0.000883152	0.00697612	0.00070747	0.00527646	0.00592978	0.000868605	0.000825788	0.000636853
AC010329.5	0.00177842	0.00179397	0.00171269	0.00178587	0.00168838	0.060356	0.051682	0.00185139	0.0271831	0.00188206	0.00177728	0.00157661	0.0709206	0.00170916	0.026358	0.0018078	0.00151531	0.00181285	0.00190573	0.0203742	0.00166611	0.00193315	0.0360498	0.0246107	0.0725769	0.000915789	0.00188486	0.00396083	0.000922801	0.00746475	0.00864059	0.000840277	0.000762898	0.0221161	0.0161574	0.000577252	0.00247578	0.00576799	0.000898096	0.000548025	0.00541117	0.000883152	0.000599318	0.00070747	0.000680899	0.00239867	0.000868605	0.00647855	0.0077083
AC145350.3	0.00177842	0.00179397	0.00171269	0.00178587	0.00168838	0.00190382	0.00186209	0.00185139	0.00164547	0.00188206	0.00177728	0.00157661	0.00191249	0.00170916	0.00165669	0.0018078	0.00151531	0.00181285	0.00190573	0.00154714	1.17293	0.00193315	0.00174492	0.00162909	0.00192463	0.000915789	0.000455845	0.000677371	0.000922801	0.000619465	0.0598383	0.0545598	0.000762898	0.00222787	0.000161498	0.0158491	0.00055539	0.000778521	0.000898096	0.000548025	0.000769259	0.000883152	0.000599318	0.00070747	0.000680899	0.000535171	0.000868605	0.000825788	0.000636853
FO680682.1	0.278189	0.00179397	0.00171269	0.00178587	0.00168838	0.00190382	0.00186209	0.00185139	0.00164547	0.00188206	0.291234	0.00157661	0.00191249	0.00170916	0.00165669	0.0018078	0.00151531	0.00181285	0.00190573	0.00154714	0.00166611	0.00193315	0.00174492	0.00162909	0.00192463	0.0234447	0.0149495	0.0236062	0.667075	0.129258	0.01745	0.0163785	0.0826643	0.00432573	0.381688	0.216986	0.00740028	0.0155241	0.149751	0.0201639	0.33804	0.000883152	0.000599318	0.0288618	0.723472	0.299529	0.0722941	0.0986172	0.17655
COLCA1	2.04213	1.53323	3.83633	1.74403	1.75992	2.6642	2.14051	1.92892	1.55839	1.27196	3.45611	3.70434	1.29747	0.577081	1.61497	1.65926	2.50181	1.96082	3.10926	1.08197	2.07295	0.386464	1.39999	2.02708	4.17078	0.26142	0.749736	1.28409	0.0402018	1.77507	0.0136686	0.0845557	0.708153	0.2462	0.232669	0.0186565	0.736953	0.250008	0.0410505	0.533605	1.39751	0.251092	0.403943	0.158044	0.695608	1.47774	0.0119311	0.109215	0.207784
RN7SL560P	0.00177842	0.00179397	0.00171269	0.00178587	0.00168838	0.00190382	0.00186209	0.00185139	0.00164547	0.00188206	0.00177728	0.00157661	0.00191249	0.00170916	0.00165669	0.0018078	0.00151531	0.00181285	0.00190573	0.00154714	0.00166611	0.00193315	0.00174492	0.00162909	0.00192463	0.000915789	0.0214408	0.0444279	0.000922801	0.000619465	0.00467578	0.000840277	0.0176108	0.0136634	0.00249977	0.0110512	0.00950071	0.000778521	0.000898096	0.00934258	0.000769259	0.000883152	0.000599318	0.00070747	0.000680899	0.0320035	0.0293586	0.000825788	0.000636853
RNU6-820P	0.00177842	0.00179397	0.00171269	0.00178587	0.00168838	0.00190382	0.00186209	0.00185139	0.00164547	0.00188206	0.00177728	0.00157661	0.00191249	0.00170916	0.00165669	0.0018078	0.00151531	0.00181285	0.00190573	0.00154714	0.00166611	0.00193315	0.00174492	0.00162909	0.00192463	0.000915789	0.000455845	0.0745611	0.000922801	0.000619465	0.177531	0.000840277	0.000762898	0.0214624	0.0110323	0.239081	0.00055539	0.000778521	0.000898096	0.000548025	0.22556	0.000883152	0.000599318	0.0868079	0.000680899	0.058952	0.160445	0.000825788	0.000636853
AC093367.1	0.619572	0.194289	0.140922	0.00178587	0.174811	0.00190382	0.00186209	0.00185139	0.00164547	0.00188206	0.211928	0.120029	0.00191249	0.314162	0.266534	0.34429	0.110418	0.00181285	0.00190573	0.119926	0.144246	0.00193315	0.00174492	0.00162909	0.492497	1.14604	1.21364	3.80151	1.13662	1.14466	1.39666	0.456164	0.928724	2.59695	0.489696	2.79797	0.576385	0.848803	1.19412	0.348196	0.777363	1.1698	0.453998	1.78278	1.00872	1.1698	0.10643	0.623004	2.93214
FGF23	0.00177842	0.00179397	0.00171269	0.00178587	0.0284892	0.00190382	0.00186209	0.00185139	0.00164547	0.00188206	0.00177728	0.0267446	0.00191249	0.0308625	0.00165669	0.0018078	0.00151531	0.00181285	0.00190573	0.00154714	0.00166611	0.00193315	0.00174492	0.00162909	0.00192463	0.0120608	0.0018179	0.00368522	0.000922801	0.00289966	0.0256489	0.000840277	0.00490859	0.0727784	0.014918	0.00549131	0.00384835	0.000778521	0.0152553	0.0036336	0.00601986	0.000883152	0.00319078	0.00612794	0.00639719	0.00984142	0.00930896	0.00601005	0.0141843
AC114689.1	0.00177842	0.00179397	0.00171269	0.00178587	0.00168838	0.00190382	0.00186209	0.00185139	0.00164547	0.00188206	0.00177728	0.00157661	0.00191249	0.00170916	0.00165669	0.0018078	0.00151531	0.00181285	0.00190573	0.00154714	0.00166611	0.00193315	0.00174492	0.00162909	0.00192463	0.00774703	0.00453101	0.000677371	0.000922801	0.000619465	0.00351523	0.000840277	0.000762898	0.000488238	0.000747502	0.000577252	0.00055539	0.00553837	0.000898096	0.000548025	0.000769259	0.000883152	0.000599318	0.0043606	0.000680899	0.003967	0.000868605	0.00626535	0.000636853
SERTAD2	5.29246	4.44226	4.63086	4.38421	5.86608	6.01679	4.30616	5.77928	4.47608	5.14875	3.9368	3.63579	4.55404	3.71138	4.12368	4.86359	2.59528	4.69411	5.2245	4.06955	5.36919	6.62594	6.97111	3.19896	4.80797	7.45415	6.65522	4.89249	5.63467	6.47089	10.2714	5.18786	9.19198	9.89207	5.72326	6.95103	7.08155	6.98523	6.6008	5.07354	7.04178	3.6253	4.29665	8.76734	6.17654	5.9047	5.13726	8.99672	6.8312
OTUD1	2.12842	2.3751	2.20365	2.56256	2.63432	3.34386	3.46003	2.91689	3.22065	1.97462	2.29478	1.87259	2.59661	1.79747	2.13678	2.74904	2.37453	3.15422	2.67473	2.2345	2.00441	3.5169	2.87721	1.98487	3.20959	3.66734	8.27165	3.13716	10.2227	4.02463	3.48888	3.90591	5.35767	3.78878	4.07316	6.00425	4.83703	4.88156	6.35698	2.58035	3.69649	7.50623	4.97107	4.35329	6.0687	7.97484	6.13488	2.61332	4.9858
ADGRG5	0.278189	0.693249	0.691819	0.691105	0.226055	0.431042	0.702758	0.419543	0.67346	0.578407	0.642347	0.842629	0.354387	0.666955	0.790369	0.839082	0.331865	0.447476	0.670774	0.382465	0.383177	0.376498	0.762669	0.674885	0.721121	0.0691395	0.589067	0.198032	0.579867	0.490231	1.43187	2.42339	0.118725	2.12957	1.47673	0.393248	0.485667	0.0633317	0.407357	0.102651	0.782841	0.012574	1.69932	0.712563	0.164145	0.751502	1.57225	1.15562	0.774366
ST3GAL6	1.83974	1.12515	1.25277	1.32296	1.86264	1.7354	1.78686	1.74403	1.43346	1.37426	1.47368	1.66675	1.35411	1.60331	1.6966	1.54718	2.37806	1.78185	1.44445	2.16982	1.83294	2.24278	1.74359	1.75358	1.6581	0.316515	0.7849	0.339584	0.717614	0.609136	1.54443	0.804963	0.495968	0.213963	1.12332	1.73671	0.909561	0.710165	0.481739	1.42698	0.192541	1.0029	2.03989	0.661131	0.21166	0.522307	1.44036	0.559206	0.123352
GLI4	5.03255	4.16305	4.09355	4.14877	5.53741	6.06594	7.94232	6.03274	4.92236	4.17132	3.86918	4.49493	5.04225	3.89158	4.26598	3.16391	4.31771	5.44719	4.74537	5.50084	5.32334	6.51004	3.78178	4.84565	3.64851	3.40759	2.85342	5.52118	4.73235	3.02253	2.61465	1.90809	4.84011	3.24226	3.19143	7.38867	5.40166	3.79726	3.1767	2.54971	5.52944	2.14213	3.97481	3.4159	3.15186	5.24184	3.2351	2.70601	9.20542
PKP2	7.14034	2.88856	3.32349	2.33522	2.7662	1.37508	0.85139	2.48483	3.93287	2.79241	3.45215	4.24101	2.27012	3.96166	2.38705	2.58436	3.05912	1.65661	1.76353	3.51118	2.92281	2.26306	1.41626	2.23601	3.56322	4.78445	3.14415	4.01597	1.59322	2.45932	2.95793	2.05356	3.4874	3.54062	0.96137	0.552254	1.94883	2.28081	3.7481	5.19549	1.69036	2.34399	1.83487	2.4185	0.965412	4.27166	3.57106	4.85901	0.460612
AL158055.1	0.00177842	0.00179397	0.0962466	0.198694	0.106098	0.00190382	0.00186209	0.00185139	0.00164547	0.00188206	0.00177728	0.238548	0.00191249	0.00170916	0.0842295	0.0018078	0.0565146	0.124465	0.00190573	0.200563	0.086717	0.00193315	0.227579	0.00162909	0.00192463	0.0113688	0.000455845	0.161307	0.000922801	0.598991	0.000226236	0.0201557	0.0232094	0.0021261	0.0138794	0.000577252	0.00625313	0.000778521	0.000898096	0.0443296	0.000769259	0.0493566	0.000599318	0.0114263	0.000680899	0.000535171	0.000868605	0.000825788	0.00531294
RNU6-453P	0.00177842	0.00179397	0.00171269	0.00178587	0.00168838	0.00190382	0.00186209	0.00185139	0.00164547	0.00188206	0.00177728	0.00157661	0.00191249	0.00170916	0.00165669	0.0018078	0.00151531	0.00181285	0.00190573	0.00154714	0.00166611	0.00193315	0.00174492	0.00162909	0.00192463	0.000915789	0.000455845	0.000677371	0.000922801	0.000619465	0.282286	0.000840277	0.000762898	0.0614672	0.000161498	0.000577252	0.0492538	0.175672	0.000898096	0.000548025	0.000769259	0.000883152	0.000599318	0.131192	0.000680899	0.000535171	0.223755	0.000825788	0.000636853
HOOK1	4.96708	4.77165	4.05981	4.17007	3.33104	3.41552	3.89078	3.63264	4.01154	4.46867	3.61233	4.05843	4.92341	3.08453	4.6142	3.91002	2.79412	2.66252	4.2663	3.92423	4.05708	3.95006	5.40742	4.23169	3.78145	4.21497	6.3009	1.30787	2.8754	2.91492	5.89069	3.24733	5.00347	3.67459	2.98994	21.0456	5.42365	3.84991	2.16171	4.01847	4.66132	2.07975	3.36464	2.60198	2.05418	2.92017	3.46607	4.89359	5.92002
TRIM51HP	0.00177842	0.00179397	0.00171269	0.00178587	0.00168838	0.00190382	0.00186209	0.00185139	0.00164547	0.00188206	0.00177728	0.00157661	0.00191249	0.00170916	0.00165669	0.0018078	0.00151531	0.00181285	0.00190573	0.00154714	0.00166611	0.00193315	0.00174492	0.00162909	0.00192463	0.000915789	0.00192892	0.000677371	0.000922801	0.000619465	0.00111105	0.000840277	0.000762898	3.6779e-05	0.000161498	0.000577252	0.00055539	0.000778521	0.000898096	0.000548025	0.000769259	0.000883152	0.000599318	0.00070747	0.00445864	0.000535171	0.000868605	0.000825788	0.000636853
MRM3	3.711	3.63058	3.41941	3.18086	3.36391	3.57916	3.3158	3.20224	3.52372	3.98142	3.60279	3.72682	3.76171	4.28659	3.50084	4.01322	2.57968	2.52069	3.20288	3.53364	3.44991	2.9652	3.29324	3.72592	3.90456	4.24742	3.22172	4.12144	4.57731	2.94663	2.86751	4.49444	2.69965	1.99085	2.62406	1.67538	3.65178	2.36792	3.51273	3.37269	3.8716	4.02098	2.72579	3.37477	3.94184	5.10447	4.26411	3.58031	3.91701
AP005242.3	0.00177842	0.00179397	0.00171269	0.00178587	0.00168838	0.00190382	0.00186209	0.00185139	0.00164547	0.00188206	0.00177728	0.00157661	0.00191249	0.00170916	0.00165669	0.0018078	0.00151531	0.00181285	0.00190573	0.00154714	0.00166611	0.00193315	0.00174492	0.00162909	0.00192463	0.000915789	0.000455845	0.000677371	0.000922801	0.000619465	0.000226236	0.000840277	0.000762898	3.6779e-05	0.00201086	0.000577252	0.00055539	0.000778521	0.000898096	0.000548025	0.000769259	0.000883152	0.000599318	0.00070747	0.000680899	0.000535171	0.000868605	0.000825788	0.0124545
KRT1	4.97791	6.24298	4.69577	1.71744	4.30041	4.19519	0.980486	5.0046	0.0776545	8.48397	0.769257	1.76042	3.80241	0.877876	1.15193	3.85111	15.5534	1.79447	12.4349	3.37658	2.05222	5.04966	25.1873	2.54962	2.28559	2.41605	24.5606	0.0395896	5.76117	0.286803	43.6281	1.67686	3.76865	0.0165741	3.37703	3.94885	105.638	2.88406	10.2174	2.63159	1.49316	46.5047	12.7419	0.0843614	4.81084	11.1052	5.15308	1.93195	39.3797
AL139260.2	0.0622173	0.00179397	0.00171269	0.0829689	0.0460533	0.00190382	0.00186209	0.00185139	0.00164547	0.00188206	0.111389	0.0360774	0.00191249	0.229015	0.0585571	0.163085	0.00151531	0.00181285	0.00190573	0.00154714	0.042526	0.00193315	0.00174492	0.00162909	0.00192463	0.0124041	0.000455845	0.00396366	0.0144059	0.00392048	0.00127501	0.0157716	0.0193645	0.000437056	0.00108419	0.00478752	0.00808905	0.00932941	0.0145455	0.00242673	0.00541701	0.000883152	0.0028822	0.0161245	0.00831487	0.00600116	0.0131784	0.00648116	0.00441266
AC016583.1	0.0622173	0.0401901	0.0496022	0.0985319	0.00168838	0.0881224	0.129343	0.0533314	0.0271831	0.055106	0.060356	0.0581866	0.0844215	0.0870672	0.0343261	0.0812647	0.0489089	0.0772318	0.0866036	0.036964	0.0639662	0.0875017	0.00174492	0.0532684	0.0725769	0.00779363	0.00216687	0.00752231	0.00789255	0.00373476	0.00167927	0.0416029	0.0123528	0.00065904	0.00162478	0.00443416	0.00243954	0.0457023	0.0181104	0.0122332	0.00527646	0.044206	0.00440382	0.00851926	0.0040551	0.00233803	0.00867692	0.00928488	0.00323758
IGHV3-43	0.987375	0.898477	4.86639	0.171196	0.00168838	0.593625	0.00186209	0.00185139	1.29178	0.558261	4.26728	1.62571	0.442287	0.887854	2.72388	0.18913	0.36605	0.305912	0.765164	0.675818	0.00166611	0.221206	0.805474	0.13486	0.461876	1.26868	0.391444	0.153977	0.0986655	1.33155	2.02378	5.28934	10.584	4.59777	9.27521	0.0177269	3.76622	4.40285	1.75369	0.963829	0.185849	1.28366	2.46354	1.98071	1.33695	4.81303	3.21602	6.78554	0.125127
PDLIM1P3	0.00177842	0.00179397	0.00171269	0.00178587	0.00168838	0.00190382	0.00186209	0.00185139	0.00164547	0.00188206	0.00177728	0.00157661	0.00191249	0.00170916	0.00165669	0.0018078	0.00151531	0.00181285	0.00190573	0.00154714	0.00166611	0.00193315	0.00174492	0.00162909	0.00192463	0.000915789	0.00358167	0.00761513	0.000922801	0.000619465	0.00742782	0.000840277	0.000762898	0.00177521	0.000161498	0.0135881	0.00456981	0.000778521	0.000898096	0.000548025	0.000769259	0.000883152	0.000599318	0.00860308	0.000680899	0.000535171	0.000868605	0.000825788	0.0193165
RNU6-1273P	0.00177842	0.00179397	0.00171269	0.00178587	0.00168838	0.00190382	0.00186209	0.00185139	0.00164547	0.00188206	0.00177728	0.00157661	0.00191249	0.00170916	0.00165669	0.0018078	0.00151531	0.00181285	0.00190573	0.00154714	0.00166611	0.00193315	0.00174492	0.00162909	0.00192463	0.000915789	0.0444279	0.000677371	0.000922801	0.000619465	0.189463	0.000840277	0.000762898	0.00559251	0.168742	0.0316269	0.00055539	0.000778521	0.000898096	0.000548025	0.000769259	0.000883152	0.000599318	0.00070747	0.000680899	0.000535171	0.000868605	0.000825788	0.000636853
RNA5SP218	0.00177842	0.00179397	0.00171269	0.00178587	0.00168838	0.00190382	0.00186209	0.00185139	0.00164547	0.00188206	0.00177728	0.00157661	0.00191249	0.00170916	0.00165669	0.0018078	0.00151531	0.00181285	0.00190573	0.00154714	0.00166611	0.00193315	0.00174492	0.00162909	0.00192463	0.000915789	0.000455845	0.000677371	0.569153	0.000619465	0.366197	0.000840277	0.258854	0.361976	0.493881	0.000577252	2.00076	0.114109	0.162915	0.784776	0.078842	0.000883152	0.000599318	0.239986	0.000680899	0.706565	0.000868605	0.107503	1.90201
ASB8	2.86751	4.34944	3.70867	4.42488	3.49772	3.88238	3.89954	3.5974	4.04632	3.82365	4.14913	3.98812	3.97529	3.453	4.39152	4.56316	3.79853	3.64695	4.56675	3.59923	3.87718	3.43183	4.15557	4.29301	4.09119	4.09223	4.47101	2.78289	3.35843	4.05885	4.86245	3.70943	3.66981	4.50413	3.31431	3.1139	6.47089	4.14425	3.88742	3.16895	5.29309	3.61875	3.57951	3.10195	3.76865	3.20399	2.39923	3.66654	4.39009
AL080312.2	0.00177842	0.00179397	0.150581	0.00178587	0.0933685	0.00190382	0.00186209	0.00185139	0.00164547	0.00188206	0.00177728	0.00157661	0.00191249	0.00170916	0.00165669	0.0018078	0.00151531	0.00181285	0.00190573	0.0571007	0.00166611	0.00193315	0.00174492	0.00162909	0.00192463	0.0135667	0.00340304	0.000677371	0.000922801	0.00549368	0.00164446	0.0106819	0.0232401	0.00114504	0.0019697	0.00531123	0.00055539	0.000778521	0.000898096	0.253675	0.0210726	0.000883152	0.00530115	0.00829814	0.0532515	0.0104535	0.000868605	0.000825788	0.000636853
RAET1K	0.00177842	0.00179397	0.00171269	0.0414505	0.00168838	0.128753	0.00186209	0.131492	0.373025	0.00188206	0.099868	0.0360774	0.00191249	0.00170916	0.0460795	0.0018078	0.00151531	0.106438	0.00190573	0.0235688	0.00166611	0.0996214	0.00174492	0.0246107	0.164065	0.0135069	0.145307	0.252838	0.197684	0.11134	0.0150572	0.486169	0.0172128	0.01475	0.0488862	0.0176547	0.00796461	0.0559774	0.189054	0.79592	0.326233	0.017157	0.0158814	0.273776	0.0529446	0.596887	0.959625	0.0148168	0.0291698
AC092111.1	0.491465	0.457491	0.180841	0.480072	0.174811	0.214315	0.284472	0.202569	0.311724	0.335624	0.150969	0.302041	0.200291	0.0998894	0.207081	0.0951326	0.252641	0.201987	0.213612	0.33246	0.276243	0.209529	0.189138	0.258925	0.267746	0.024485	0.063523	0.0948212	0.00992206	0.0488862	0.00421656	0.15578	0.0119961	0.156423	0.188823	0.0090117	0.0118793	0.0491692	0.00972274	1.05393	0.0130041	0.32502	0.0490762	0.0210025	0.0140344	0.0107675	0.0101824	0.0125138	0.0125832
AC022150.3	0.0754601	0.0494837	0.0843658	0.00178587	0.0669399	0.00190382	0.00186209	0.0918324	0.00164547	0.00188206	0.00177728	0.0970399	0.00191249	0.00170916	0.071643	0.0018078	0.110418	0.217685	0.00190573	0.0203742	0.00166611	0.00193315	0.131875	0.13486	0.00192463	0.000915789	0.00526816	0.000677371	0.000922801	0.0127786	0.00223762	0.00894706	0.000762898	0.00123664	0.00215356	0.0743335	0.00055539	0.00837256	0.000898096	0.0218379	0.00762256	0.0449178	0.00419074	0.00070747	0.000680899	0.0037734	0.00994485	0.000825788	0.000636853
DDX11L10	0.0754601	0.0494837	0.237368	0.00178587	0.195528	0.00190382	0.179458	0.121851	0.129891	0.00188206	0.00177728	0.0581866	0.00191249	0.250271	0.00165669	0.0018078	0.101335	0.00181285	0.00190573	0.0469481	0.0334984	0.111096	0.189138	0.00162909	0.00192463	0.00859988	0.000455845	0.015788	0.00860487	0.00886306	0.000226236	0.00696313	0.000762898	3.6779e-05	0.000987344	0.00576371	0.00055539	0.000778521	0.000898096	0.000548025	0.0177766	0.000883152	0.0042405	0.00070747	0.000680899	0.000535171	0.000868605	0.000825788	0.00359662
SLC45A4	1.60463	2.15282	2.87512	1.99744	2.08352	2.92618	1.74372	1.30813	1.97056	1.98103	2.29478	2.05327	1.87041	1.91185	1.3645	1.55542	3.07942	1.60101	1.35375	1.42938	1.64906	1.63822	1.4743	1.57578	2.14007	2.16455	1.31869	3.5566	2.30891	1.93352	1.51662	3.05842	2.70022	3.16041	2.63465	0.53829	3.07552	2.12628	2.64031	2.30529	2.79482	1.55292	2.11508	2.69392	4.14073	5.13598	3.03133	1.92694	2.30347
AC022743.1	0.00177842	0.00179397	0.00171269	0.00178587	0.00168838	0.00190382	0.00186209	0.00185139	0.00164547	0.00188206	0.00177728	0.00157661	0.00191249	0.00170916	0.00165669	0.0018078	0.00151531	0.00181285	0.00190573	0.00154714	0.00166611	0.00193315	0.00174492	0.00162909	0.00192463	0.000915789	0.000455845	0.000677371	0.000922801	0.000619465	0.00625875	0.000840277	0.000762898	0.00319501	0.000161498	0.000577252	0.00055539	0.000778521	0.000898096	0.000548025	0.000769259	0.000883152	0.000599318	0.00070747	0.000680899	0.000535171	0.000868605	0.000825788	0.000636853
RNA5SP128	0.00177842	0.00179397	0.00171269	0.00178587	0.00168838	0.00190382	0.00186209	0.00185139	0.00164547	0.00188206	0.00177728	0.00157661	0.00191249	0.00170916	0.00165669	0.0018078	0.00151531	0.00181285	0.00190573	0.00154714	0.00166611	0.00193315	0.00174492	0.00162909	0.00192463	0.000915789	0.168812	0.000677371	0.000922801	0.000619465	0.0172625	0.000840277	0.000762898	0.00423706	0.00969285	0.000577252	0.00055539	0.000778521	0.000898096	0.000548025	0.000769259	0.000883152	0.000599318	0.00070747	0.000680899	0.000535171	0.000868605	0.000825788	0.000636853
MTRF1	2.23227	3.22953	3.21391	2.75493	2.28256	3.1171	3.87477	3.07449	2.4451	3.1368	2.87151	2.73721	3.68908	3.24981	2.59814	3.52905	3.2918	3.15422	3.14893	3.41047	3.69724	4.1258	2.94686	3.98978	2.46654	1.90201	1.99085	2.07221	2.11448	1.4008	2.37565	1.80567	2.91689	2.23612	1.83171	1.03884	2.08895	1.57589	1.50647	2.03281	2.23916	1.19732	2.1941	2.67619	3.1005	2.46354	2.00897	2.18878	3.28677
GAGE10	0.00177842	0.00179397	0.00171269	0.315051	0.00168838	0.00190382	0.00186209	0.00185139	0.0970874	0.00188206	0.00177728	0.00157661	0.00191249	0.00170916	0.00165669	0.0018078	0.00151531	0.00181285	0.00190573	0.0788391	0.00166611	0.386464	0.00174492	0.00162909	0.00192463	0.000915789	0.0144074	0.00836294	0.000922801	0.000619465	0.00881947	0.11741	0.000762898	0.00197093	0.00464249	0.000577252	0.00055539	0.0112517	0.000898096	0.00918896	0.000769259	0.028088	0.00605855	0.00070747	0.0190658	0.000535171	0.000868605	0.000825788	0.000636853
AL135924.2	0.00177842	0.00179397	0.446509	0.00178587	0.00168838	0.00190382	0.00186209	0.00185139	0.00164547	0.00188206	0.00177728	0.00157661	0.00191249	0.00170916	0.00165669	0.0018078	0.94835	0.00181285	0.00190573	0.00154714	0.00166611	0.00193315	0.00174492	0.00162909	0.00192463	0.000915789	0.0143248	0.29749	0.000922801	0.000619465	1.8004	0.000840277	0.0313581	0.00393314	0.00176244	0.000577252	0.00055539	0.000778521	0.000898096	0.000548025	0.000769259	0.000883152	0.00844308	0.46465	0.000680899	0.328095	0.018103	0.000825788	0.000636853
AC112673.1	0.00177842	0.00179397	0.00171269	0.00178587	0.00168838	0.00190382	0.00186209	0.00185139	0.00164547	0.00188206	0.00177728	0.00157661	0.00191249	0.00170916	0.00165669	0.0018078	0.00151531	0.00181285	0.164113	0.00154714	0.00166611	0.00193315	0.00174492	0.00162909	0.00192463	0.0143672	0.018631	0.000677371	0.000922801	0.000619465	0.01745	0.000840277	0.000762898	0.0018351	0.00695426	0.005756	0.00472446	0.000778521	0.000898096	0.004488	0.0706433	0.0127553	0.0288422	0.0152855	0.000680899	0.00551734	0.000868605	0.000825788	0.000636853
MTND5P14	0.0622173	0.00179397	0.0396874	0.00178587	0.0801529	0.0881224	0.0774419	0.0720042	0.00164547	0.165582	0.060356	0.140721	0.097035	0.00170916	0.0343261	0.0951326	0.0237747	0.00181285	0.128722	0.0469481	0.00166611	0.0875017	0.174864	0.00162909	0.0990578	0.0185052	0.055933	0.0124399	0.830083	0.0220231	0.00121362	0.0175656	0.0147849	0.0159143	0.0159321	0.424063	0.0253505	0.0166394	0.0242971	0.00780669	0.000769259	0.00862348	0.0370111	0.0344864	0.0207097	0.000535171	0.0474441	0.128069	0.00963683
IGSF11-AS1	0.00177842	0.00179397	0.00171269	0.00178587	0.00168838	0.00190382	0.00186209	0.00185139	0.00164547	0.109736	0.00177728	0.00157661	0.00191249	0.00170916	0.0343261	0.0018078	0.00151531	0.00181285	0.0756811	0.00154714	0.00166611	0.00193315	0.00174492	0.00162909	0.00192463	0.0152983	0.00960859	0.00622942	0.000922801	0.00793573	0.00737652	0.00710274	0.000762898	0.0133585	0.00245749	0.00302119	0.00266418	0.000778521	0.000898096	0.00349706	0.00804348	0.000883152	0.000599318	0.00070747	0.000680899	0.0125231	0.000868605	0.000825788	0.00369966
AC018648.1	0.102016	0.114858	0.140922	0.171196	0.37723	0.431042	0.79052	0.212111	0.173812	0.4865	0.111389	0.474547	0.699148	0.314162	0.318567	0.26399	0.416509	0.643048	0.337234	0.68788	0.507474	1.16075	0.267518	0.464889	0.267746	0.024856	0.208947	0.0119623	0.0462856	0.541317	0.0186328	0.0102988	0.0142654	0.0498688	0.234913	0.454804	0.0866733	0.1473	0.0225011	0.446981	0.350892	0.114446	0.431823	0.134242	0.0770798	0.01475	0.0114831	0.0483815	0.390316
SNX18P14	0.00177842	0.00179397	0.00171269	0.00178587	0.00168838	0.00190382	0.00186209	0.00185139	0.00164547	0.00188206	0.00177728	0.00157661	0.00191249	0.00170916	0.00165669	0.0018078	0.00151531	0.00181285	0.00190573	0.00154714	0.00166611	0.00193315	0.00174492	0.00162909	0.00192463	0.0143845	0.000455845	0.000677371	0.000922801	0.324063	0.000226236	0.000840277	0.0162308	3.6779e-05	0.000161498	0.000577252	0.0951326	0.0185052	0.000898096	0.00449614	0.00965043	0.000883152	0.000599318	0.00070747	0.000680899	0.000535171	0.000868605	0.000825788	2.45808
AC009133.2	0.00177842	0.00179397	0.00171269	1.53689	0.00168838	0.00190382	0.00186209	0.00185139	0.230301	0.00188206	0.00177728	2.14328	2.47968	0.00170916	0.00165669	0.0018078	1.79356	0.00181285	1.40581	0.33246	0.00166611	0.00193315	0.00174492	0.00162909	0.00192463	0.000915789	0.00401058	0.00825501	0.0143232	0.00617541	0.000226236	0.020844	0.0305998	0.000699195	0.00130421	0.014672	0.00502175	0.000778521	0.0144738	0.00905573	0.0494607	0.0132287	0.000599318	0.00070747	0.0186618	0.0059442	0.0270535	0.000825788	0.000636853
RARRES2P7	0.00177842	0.00179397	0.00171269	0.00178587	0.00168838	0.00190382	0.00186209	0.00185139	0.00164547	0.00188206	0.00177728	0.00157661	0.00191249	0.00170916	0.00165669	0.0018078	0.00151531	0.00181285	0.00190573	0.00154714	0.00166611	0.00193315	0.00174492	0.00162909	0.00192463	0.000915789	0.000455845	0.000677371	0.000922801	0.000619465	0.00207267	0.000840277	0.000762898	0.00414007	0.000161498	0.000577252	0.00055539	0.000778521	0.000898096	0.000548025	0.000769259	0.000883152	0.00678958	0.00070747	0.000680899	0.00705659	0.000868605	0.000825788	0.000636853
MTND2P28	14.9103	20.4197	29.4892	20.4928	33.4051	14.9103	45.5898	37.3447	43.935	27.6853	28.4946	23.8696	49.8136	17.1898	21.9422	22.0325	35.7603	45.9383	15.2283	35.7593	23.6803	32.6929	16.5979	30.662	21.588	19.8189	52.4685	36.5987	21.1356	27.8893	36.9721	20.9142	13.012	32.4439	36.5987	70.9689	47.0905	15.7533	10.2477	34.4493	20.4928	21.0042	58.2594	23.0176	12.0045	28.2315	20.1942	17.7883	124.55
FMO7P	0.00177842	0.00179397	0.00171269	0.00178587	0.00168838	0.00190382	0.00186209	0.00185139	0.00164547	0.00188206	0.00177728	0.00157661	0.00191249	0.00170916	0.00165669	0.0018078	0.00151531	0.00181285	0.00190573	0.00154714	0.00166611	0.00193315	0.00174492	0.00162909	0.00192463	0.000915789	0.00288132	0.000677371	0.0117513	0.0773563	0.0049145	0.00958571	0.000762898	0.0123009	0.0229758	0.0167001	0.00379512	0.0090209	0.000898096	0.0847484	0.000769259	0.000883152	0.00455256	0.00070747	0.0203742	0.000535171	0.000868605	0.000825788	0.000636853
ESM1	0.359815	0.207771	0.118627	0.11319	0.106098	0.142441	0.702758	0.0533314	0.00164547	0.234181	0.060356	0.0474576	0.00191249	0.400123	0.219096	0.298154	0.110418	0.0671838	0.213612	0.0571007	0.0639662	0.197637	0.214994	0.0246107	0.20944	0.000915789	0.463889	0.641316	1.10354	0.624224	1.07066	0.757217	0.0486643	0.133595	1.72889	3.80744	0.235665	1.82041	1.77566	0.886689	0.094106	1.57829	1.32686	1.50819	1.77193	0.607728	3.1139	0.123899	2.31539
AC006458.1	0.00177842	0.00179397	0.00171269	0.00178587	0.00168838	0.00190382	0.00186209	0.00185139	0.00164547	0.00188206	0.00177728	0.00157661	0.00191249	0.00170916	0.00165669	0.0018078	0.00151531	0.00181285	0.00190573	0.00154714	0.00166611	0.00193315	0.00174492	0.00162909	0.00192463	0.000915789	0.000455845	0.000677371	0.000922801	0.000619465	0.000226236	0.000840277	0.000762898	0.000637769	0.000161498	0.000577252	0.00055539	0.000778521	0.000898096	0.00405684	0.000769259	0.000883152	0.000599318	0.00070747	0.000680899	0.000535171	0.000868605	0.000825788	0.000636853
AP003730.1	0.00177842	0.00179397	0.00171269	0.00178587	0.00168838	0.00190382	0.00186209	0.00185139	0.00164547	0.00188206	0.00177728	0.00157661	0.00191249	0.00170916	0.00165669	0.0018078	0.00151531	0.00181285	0.00190573	0.00154714	0.00166611	0.00193315	0.00174492	0.00162909	0.00192463	0.000915789	0.000455845	0.000677371	0.000922801	0.000619465	0.0125073	0.000840277	0.000762898	0.0012704	0.000161498	0.000577252	0.00055539	0.000778521	0.000898096	0.000548025	0.000769259	0.000883152	0.000599318	0.00070747	0.000680899	0.000535171	0.000868605	0.000825788	0.000636853
RWDD2A	0.933615	0.968334	1.06956	0.751829	1.09017	0.742901	0.837795	0.745688	1.5402	0.842422	0.909217	0.856674	0.842422	0.651375	0.92567	0.75402	1.39884	0.79971	0.872582	1.21007	0.848683	0.913584	0.788654	0.911078	1.74774	1.29279	0.623547	0.972887	1.08668	1.22507	0.910999	0.893115	1.06748	0.99378	0.942935	0.272758	1.6547	1.66618	1.49099	1.06477	1.19812	1.85231	0.965412	1.05427	0.772952	0.943557	1.01842	1.67961	2.00136
ENTPD1-AS1	1.14705	1.20566	1.34775	1.0327	1.08448	0.81344	0.60288	1.06117	1.41892	1.45269	1.35848	1.24321	1.69361	2.32591	1.50083	1.83544	0.884995	0.64891	1.70853	1.07829	1.48217	1.28194	1.39999	0.991699	1.85471	0.114809	0.158915	0.270385	0.167151	0.18994	0.0314717	0.317421	0.083058	0.022717	0.0920135	0.050199	0.252822	0.155235	0.276321	0.0661281	0.142952	0.0967164	0.186244	0.222346	0.130446	0.102548	0.201579	0.197075	0.109073
LINC00592	0.0622173	0.00179397	0.267277	0.1429	0.297153	0.00190382	0.00186209	0.131492	0.591814	0.00188206	0.375096	0.0360774	0.227663	0.273013	0.231225	0.0682331	0.0284187	0.00181285	0.00190573	0.285748	0.296628	0.00193315	0.160733	0.00162909	0.293746	0.519757	0.367643	0.583256	1.54206	0.011188	3.72799	0.71456	1.07024	0.194089	0.167322	0.190923	0.713131	1.68663	0.994716	0.00942135	0.217633	0.049846	0.232234	0.0716744	0.0805374	0.539522	0.440728	0.42442	0.762889
LINC01181	0.00177842	0.00179397	0.00171269	0.128415	0.00168838	0.00190382	0.00186209	0.00185139	0.00164547	0.00188206	0.00177728	0.00157661	0.00191249	0.00170916	0.00165669	0.0018078	0.0657711	0.00181285	0.00190573	0.00154714	0.00166611	0.00193315	0.00174492	0.00162909	0.00192463	0.000915789	0.00392762	0.617274	0.0287009	0.00611149	5.00938	0.0116309	0.00970677	0.00129781	0.0043843	0.143075	0.080435	0.019344	0.640717	0.000548025	0.00991341	0.000883152	0.494145	0.025505	0.000680899	0.0120811	0.0129216	0.0114151	0.0421646
ACOXL-AS1	0.00177842	0.194289	0.00171269	0.00178587	0.0284892	0.576196	0.00186209	0.0473941	0.0271831	0.220801	0.00177728	0.108934	0.00191249	0.00170916	0.00165669	0.0018078	0.00151531	0.170529	0.00190573	0.0203742	0.00166611	0.00193315	0.00174492	0.00162909	0.00192463	0.0112562	0.00459733	0.0168666	0.00983746	0.00592904	0.0065507	0.00696855	0.0128853	0.0112859	0.0167553	0.00349797	0.0112137	0.0143764	0.0083619	0.0143809	0.00967263	0.0115139	0.00495861	0.0122381	0.0194952	0.0320035	0.00769798	0.00688635	0.00360958
AC104463.1	0.00177842	0.00179397	0.00171269	0.00178587	0.00168838	0.00190382	0.00186209	0.00185139	0.00164547	0.00188206	0.00177728	0.00157661	0.00191249	0.00170916	0.00165669	0.0018078	0.00151531	0.00181285	0.00190573	0.00154714	0.00166611	0.00193315	0.00174492	0.00162909	0.00192463	0.000915789	0.000455845	0.0111213	0.000922801	0.00848668	0.00279786	0.000840277	0.0132596	3.6779e-05	0.000161498	0.000577252	0.0070769	0.000778521	0.000898096	0.000548025	0.0131653	0.000883152	0.000599318	0.0126868	0.014336	0.000535171	0.000868605	0.0152622	0.000636853
AC139792.1	0.00177842	0.00179397	0.00171269	0.00178587	0.00168838	0.00190382	0.00186209	0.00185139	0.00164547	0.00188206	0.00177728	0.00157661	0.00191249	0.00170916	0.00165669	0.0018078	0.110418	0.00181285	0.00190573	0.00154714	0.00166611	0.00193315	0.00174492	0.00162909	0.00192463	0.145503	0.347975	0.0468688	0.0217222	0.0880662	0.241847	0.000840277	0.0224377	0.148178	0.0283155	0.0598522	0.347331	0.0162918	0.127275	0.18663	0.441732	0.490535	0.339124	0.0850334	0.0263498	0.136338	0.0454248	0.0103798	0.903244
MIR8067	0.00177842	0.00179397	0.00171269	0.00178587	0.00168838	0.00190382	0.00186209	0.00185139	0.00164547	0.00188206	0.00177728	0.00157661	0.00191249	0.00170916	0.00165669	0.0018078	0.00151531	0.00181285	0.00190573	0.00154714	0.00166611	0.00193315	0.00174492	0.00162909	0.00192463	0.000915789	0.000455845	0.000677371	0.000922801	0.000619465	0.000226236	0.000840277	0.000762898	0.01025	0.000161498	0.000577252	0.00055539	0.000778521	0.000898096	0.000548025	0.000769259	0.000883152	0.000599318	0.00070747	0.000680899	0.000535171	0.000868605	0.000825788	0.000636853
SCFD2	2.47211	2.81321	2.59875	2.89023	1.96719	2.07871	1.82286	1.76098	3.00696	2.68627	3.15464	2.96904	2.85643	3.70228	3.06361	3.19108	1.54106	1.53478	2.35257	2.09204	3.02376	1.97992	3.37543	2.9659	2.9947	4.11173	4.2427	3.57814	3.3986	3.36605	3.21171	4.47191	3.84433	3.91356	2.78034	1.69182	3.6318	4.25663	5.15913	3.64065	3.17811	2.68829	3.3622	5.10098	3.25767	4.15136	3.12016	2.97219	4.39784
PRR23A	0.00177842	0.00179397	0.00171269	0.00178587	0.0669399	0.00190382	0.00186209	0.00185139	0.00164547	0.00188206	0.00177728	0.00157661	0.00191249	0.00170916	0.00165669	0.0018078	0.00151531	0.00181285	0.00190573	0.00154714	0.00166611	0.00193315	0.00174492	0.00162909	0.00192463	0.000915789	0.00279573	0.000677371	0.000922801	0.000619465	0.0138248	0.000840277	0.000762898	0.0178222	0.00246168	0.00446822	0.00055539	0.0138999	0.000898096	0.000548025	0.000769259	0.000883152	0.000599318	0.0118291	0.000680899	0.00407444	0.000868605	0.000825788	0.000636853
GFOD1-AS1	0.00177842	0.00179397	0.220302	0.00178587	0.479939	0.00190382	0.00186209	0.00185139	0.00164547	0.00188206	0.00177728	0.00157661	0.398486	0.481648	0.00165669	0.0018078	0.00151531	0.00181285	0.00190573	0.192221	0.00166611	0.324167	0.00174492	0.246965	0.00192463	0.181858	0.00733878	0.22505	0.428093	0.0292147	0.00985514	0.412094	0.0143415	0.00474125	0.0163352	0.12392	0.087646	0.0159988	0.241123	0.00748402	0.125891	0.000883152	0.000599318	0.0135954	0.046758	0.0197112	0.230998	0.159618	0.000636853
AC005696.3	0.00177842	0.61242	0.446509	0.338571	0.317395	0.835123	0.385623	0.00185139	0.560902	0.744203	0.00177728	0.218131	0.00191249	0.303774	0.00165669	1.14604	0.531551	0.331137	0.82439	0.00154714	0.00166611	0.386464	0.595411	0.258925	0.477983	0.307358	0.00815918	0.690481	0.000922801	0.237609	0.560619	0.0642607	0.015348	0.0158026	0.138906	0.564125	0.148168	0.000778521	0.100186	0.0581841	0.562186	0.264478	0.125688	0.329664	0.253988	1.38856	0.344978	0.359145	0.280034
TMEM155	0.0754601	0.128293	0.0496022	0.0544683	0.0561715	0.128753	0.222854	0.51884	0.0271831	0.180327	0.211928	0.294129	0.097035	0.0998894	0.207081	0.148914	0.0657711	0.254757	0.00190573	0.0571007	0.154331	0.209529	0.103277	0.0532684	0.11088	0.00743614	0.00201455	2.0654	0.0350721	0.0314064	0.00116206	0.0124209	0.630661	0.00356552	0.0181104	0.00987227	0.00829361	0.0158259	0.0152377	0.00902954	0.404886	0.0395896	0.0179144	0.00983746	1.60197	0.00224965	0.212388	0.00715908	0.00572172
AL450487.1	0.00177842	0.00179397	0.00171269	0.0682979	0.00168838	0.00190382	0.00186209	0.0819246	0.00164547	0.00188206	0.00177728	0.00157661	0.109315	0.00170916	0.00165669	0.0812647	0.0284187	0.00181285	0.00190573	0.00154714	0.0527155	0.00193315	0.0739475	0.00162909	0.00192463	0.000915789	0.0125581	0.000677371	0.000922801	0.000619465	0.0134725	0.0346492	0.000762898	0.0172794	0.00161928	0.000577252	0.00055539	0.000778521	0.000898096	0.000548025	0.000769259	0.000883152	0.000599318	0.0116929	0.000680899	0.000535171	0.000868605	0.000825788	0.0189977
AC011481.1	6.83869	7.16696	7.14749	7.24928	7.28613	6.25792	6.91785	6.1229	7.91345	9.27056	9.16501	8.41012	8.59075	10.3817	8.1359	7.26621	5.38957	5.73836	7.47738	7.33911	8.95357	7.46242	6.90908	8.65262	8.87984	0.0220358	0.159193	0.201381	0.0684394	0.363974	0.000226236	0.430695	0.0765892	0.108929	0.123026	0.139516	0.174703	0.281539	0.0766127	0.693897	0.899313	0.0692783	0.268071	0.261534	0.0916683	0.0177811	0.000868605	0.240524	0.16571
AL583832.1	1.25092	0.507208	0.160445	0.198694	0.367418	0.114446	0.33238	0.182752	0.409125	0.466489	0.234643	0.531409	0.213716	0.261914	0.266534	0.275264	0.277874	0.254757	0.424959	0.216868	0.00166611	0.123078	0.400841	0.35091	0.224235	0.0198917	0.380155	0.332914	0.263116	0.491407	0.440563	0.188205	0.203387	1.1027	0.282508	1.7317	0.24883	0.369138	0.475507	0.902423	0.193424	0.0578548	0.257276	0.443584	0.48942	0.574615	0.029943	0.33532	0.191273
RNA5SP75	0.00177842	0.00179397	0.00171269	0.00178587	0.00168838	0.00190382	0.00186209	0.00185139	0.00164547	0.00188206	0.00177728	0.00157661	0.00191249	0.00170916	0.00165669	0.0018078	0.00151531	0.00181285	0.00190573	0.00154714	0.00166611	0.00193315	0.00174492	0.00162909	0.00192463	0.000915789	0.0344203	0.000677371	0.000922801	0.000619465	0.000226236	0.000840277	0.000762898	3.6779e-05	0.000161498	0.000577252	0.0220213	0.000778521	0.158087	0.000548025	0.000769259	0.000883152	0.000599318	0.00070747	0.000680899	0.000535171	0.000868605	0.000825788	0.000636853
AP001781.2	0.209354	0.194289	0.00171269	0.00178587	0.0460533	0.00190382	0.00186209	0.00185139	0.00164547	0.00188206	0.136741	0.00157661	0.568761	0.435446	0.172835	0.0018078	0.00151531	0.00181285	0.405895	0.138044	0.00166611	0.00193315	0.0360498	0.00162909	0.164065	0.000915789	0.000455845	0.000677371	0.000922801	0.000619465	0.000226236	0.000840277	0.000762898	3.6779e-05	0.000161498	0.000577252	0.00055539	0.000778521	0.000898096	0.000548025	0.000769259	0.000883152	0.000599318	0.00070747	0.000680899	0.000535171	0.000868605	0.000825788	0.000636853
PRSS48	0.00177842	0.00179397	0.00171269	0.00178587	0.0561715	0.00190382	0.00186209	0.00185139	0.00164547	0.00188206	0.00177728	0.140721	0.00191249	0.0622882	0.00165669	0.237043	0.0565146	0.13422	0.0981566	0.00154714	0.00166611	0.00193315	0.00174492	0.00162909	0.177766	0.638133	0.270582	0.0519237	0.0795506	0.163706	0.297369	0.0364299	0.237452	0.421649	0.0221616	0.902735	0.210997	0.0511287	0.26767	0.180082	0.127226	0.317535	0.135211	0.120854	0.0309019	0.576284	0.0336535	0.34576	0.541725
AL591806.2	0.00177842	0.00179397	0.00171269	0.00178587	0.00168838	0.00190382	0.00186209	0.00185139	0.00164547	1.69411	0.00177728	0.00157661	0.00191249	0.00170916	0.972553	0.0018078	0.00151531	0.00181285	0.00190573	0.00154714	0.961545	1.52283	0.00174492	0.00162909	0.00192463	1.58818	0.689185	0.779379	1.08448	0.494877	0.274008	1.48859	0.839716	2.58648	1.69383	0.0511067	0.491116	0.55108	0.081058	3.29042	1.05393	0.372982	0.717449	1.31265	0.390982	2.48641	0.0717838	2.00026	0.231572
AC233263.1	0.00177842	0.00179397	0.00171269	0.00178587	0.00168838	0.00190382	0.00186209	0.00185139	0.00164547	0.00188206	0.00177728	0.00157661	0.00191249	0.00170916	0.00165669	0.0018078	0.00151531	0.00181285	0.00190573	0.00154714	0.00166611	0.00193315	0.00174492	0.00162909	0.00192463	0.000915789	0.000455845	0.000677371	0.000922801	0.000619465	0.000226236	0.000840277	0.000762898	3.6779e-05	0.000161498	0.000577252	0.00055539	0.000778521	0.000898096	0.000548025	0.000769259	0.000883152	0.000599318	0.00070747	0.000680899	0.000535171	0.000868605	0.000825788	0.000636853
ADTRP	0.481822	0.883878	1.05667	0.43998	1.05376	0.540189	0.103147	0.212111	1.61007	0.51916	0.896919	0.862164	0.874512	1.09743	0.82543	0.728761	2.55852	0.95081	0.357074	0.302098	1.25083	1.46529	1.22812	0.33277	0.770164	0.5668	2.51778	0.21309	1.83849	1.31024	4.50018	3.74475	0.643784	0.442736	0.339759	0.271868	0.723226	1.6266	1.5097	5.03071	8.26821	0.690481	1.37207	0.3759	0.620115	0.10246	2.32986	1.87877	1.98234
SEPSECS	1.48484	1.64321	1.67035	1.71057	1.79066	1.46584	1.62852	1.54206	1.40616	1.40386	1.87608	1.65728	2.05356	1.2424	1.43983	1.47387	2.22125	1.33098	1.64258	2.41218	1.56564	1.23273	1.48604	1.64691	1.84125	1.51519	2.47968	2.06032	2.00734	3.11326	2.19347	2.59947	2.05356	2.18237	2.59382	2.60703	2.20943	1.77681	1.39571	3.06112	1.80449	1.63605	1.75969	2.08944	2.40247	1.72954	3.16895	1.99033	1.44921
Z98885.3	0.221388	0.322187	0.388411	0.185269	0.216447	0.101473	0.116237	0.141516	0.273066	0.323321	0.234643	0.159765	0.387971	0.112821	0.254243	0.287018	0.191059	0.0772318	0.630157	0.158356	0.205647	0.123078	0.227579	0.400605	0.44865	0.121501	0.147427	0.101515	0.241382	0.139362	0.064494	0.0817256	0.0413588	0.00201424	0.0277046	0.873438	0.0450683	0.12776	0.208963	0.126868	0.0427553	0.126506	0.0328173	0.0814513	0.206985	0.414719	0.0700485	0.0641542	0.153717
DCDC2C	0.114858	0.00179397	0.00171269	0.128415	0.0669399	0.00190382	0.00186209	0.00185139	0.00164547	0.0824021	0.00177728	0.0360774	0.00191249	0.00170916	0.071643	0.0018078	0.0410925	0.00181285	0.00190573	0.0675252	0.0639662	0.00193315	0.0464852	0.0532684	0.00192463	0.000915789	0.00362043	0.00582697	0.000922801	0.0086394	0.00138319	0.000840277	0.00556049	0.000817853	0.000773696	0.00414794	0.00258145	0.00611359	0.000898096	0.00325504	0.000769259	0.000883152	0.000599318	0.00479153	0.0045857	0.00536512	0.000868605	0.000825788	0.00356642
ALG1L9P	0.00177842	0.00179397	0.00171269	0.156745	0.00168838	0.00190382	0.00186209	0.00185139	0.00164547	0.00188206	0.00177728	0.00157661	0.227663	0.00170916	0.00165669	0.0018078	0.0752487	0.00181285	0.00190573	0.00154714	0.00166611	0.00193315	0.00174492	0.00162909	0.00192463	1.16822	0.219342	1.46717	0.48384	1.65443	0.408992	0.474712	0.545623	1.34059	0.696299	0.231563	0.309219	0.516676	3.53453	2.03005	1.3443	0.110628	0.723957	1.08324	0.749541	2.04598	0.296978	1.00569	0.565887
CWC27	3.55038	3.31213	2.93282	3.37025	3.318	3.75266	3.2034	3.18151	3.71326	3.60951	3.8066	3.32571	3.26135	4.01322	3.57697	4.11307	2.99582	3.05068	3.09233	3.52076	3.51918	3.17692	3.94746	4.02834	4.19375	3.0103	3.47441	2.73624	3.20687	2.82661	4.8315	3.19487	2.57968	3.90427	2.52816	2.46181	3.57441	2.6216	3.31069	4.13408	2.82919	2.85919	3.12461	4.36914	3.35171	2.68694	3.82658	3.25981	4.14781
MT1L	2.26553	2.76416	2.98965	2.89952	3.09888	1.9158	2.52012	3.90042	2.62726	1.12068	2.28052	2.16532	2.66736	2.69059	1.78745	1.02937	2.56225	3.91735	2.11009	2.12615	3.38476	1.80787	1.60346	1.6341	1.78235	0.845993	1.83487	0.690997	7.23402	1.43757	0.776715	5.34122	1.3294	0.445473	1.69082	4.34279	2.16612	1.40473	1.83953	0.475322	0.311601	3.24157	6.9916	1.78567	1.91233	1.04839	3.24733	0.680391	0.904982
RNA5SP37	0.00177842	3.73599	0.00171269	0.00178587	0.00168838	0.00190382	0.00186209	0.00185139	0.00164547	0.00188206	0.00177728	0.00157661	0.00191249	0.00170916	0.00165669	0.0018078	0.00151531	0.00181285	0.00190573	0.00154714	0.00166611	0.00193315	0.00174492	0.00162909	0.00192463	1.22036	0.687729	0.0464186	0.469618	2.24609	1.09151	0.238573	0.615593	1.0917	0.377909	4.41851	0.017487	0.594672	0.126868	1.5959	0.0548974	0.000883152	0.000599318	1.78073	0.955611	0.162973	0.842056	1.57072	0.34576
AC084125.1	0.00177842	0.00179397	0.00171269	0.00178587	0.00168838	0.00190382	0.00186209	0.00185139	0.00164547	0.00188206	0.00177728	0.00157661	0.00191249	0.00170916	0.00165669	0.0018078	0.00151531	0.00181285	0.00190573	0.00154714	0.00166611	0.00193315	0.00174492	0.00162909	0.00192463	0.000915789	0.000455845	0.000677371	0.000922801	0.000619465	0.000226236	0.000840277	0.000762898	3.6779e-05	0.000161498	0.000577252	0.00055539	0.000778521	0.000898096	0.000548025	0.000769259	0.000883152	0.000599318	0.00070747	0.000680899	0.000535171	0.000868605	0.000825788	0.000636853
AL512306.3	0.102016	0.332505	0.0728282	0.171196	0.0933685	0.00190382	0.00186209	0.121851	0.217169	0.613005	0.270582	0.108934	0.00191249	0.163244	0.071643	0.0018078	0.289327	0.00181285	0.00190573	0.208678	0.133907	0.00193315	0.103277	0.00162909	0.151582	0.000915789	0.0070843	0.141779	0.946965	0.0429032	0.2167	0.0275093	0.0350721	0.815855	0.0156939	0.117944	0.155635	0.0156488	0.0124399	0.154444	0.000769259	0.0411346	0.138816	0.104346	0.214587	0.0478892	0.334937	0.154385	0.000636853
AC008750.7	0.00177842	0.00179397	0.00171269	0.00178587	0.00168838	0.00190382	0.00186209	0.00185139	0.00164547	0.00188206	0.247053	0.0709694	0.00191249	0.217545	0.00165669	0.0018078	0.00151531	0.00181285	0.00190573	0.0675252	0.100104	0.00193315	0.00174492	0.00162909	0.00192463	0.000915789	0.0138229	0.00810804	0.000922801	0.000619465	0.0082463	0.253475	0.0166606	0.00129302	0.00127907	0.0106096	0.00903549	0.0386915	0.032155	0.130633	0.184235	0.000883152	0.00585958	0.00914336	0.208275	0.0120233	0.000868605	0.000825788	0.00746795
FO082796.1	0.00177842	0.167892	0.00171269	0.156745	0.661718	0.00190382	0.201517	0.00185139	0.00164547	0.00188206	0.0479229	0.249014	0.00191249	0.00170916	0.00165669	0.0018078	0.0752487	0.00181285	0.00190573	0.0788391	0.00166611	0.00193315	0.00174492	0.121259	0.00192463	0.000915789	0.0107071	0.0112074	0.000922801	0.000619465	0.000226236	0.000840277	0.000762898	0.000609251	0.000161498	0.000577252	0.00055539	0.000778521	0.000898096	0.000548025	0.000769259	0.000883152	0.000599318	0.00070747	0.000680899	0.000535171	0.000868605	0.000825788	0.000636853
SMARCE1P1	0.00177842	0.0626132	0.00171269	0.00178587	0.0460533	0.0881224	0.116237	0.00185139	0.00164547	0.00188206	0.00177728	0.00157661	0.00191249	0.0495363	0.00165669	0.0018078	0.0237747	0.0671838	0.00190573	0.11014	0.042526	0.0875017	0.00174492	0.0665435	0.00192463	0.0197821	0.0129319	0.0578548	0.00967837	0.0208789	0.00170743	0.014772	0.0256636	0.00122462	0.0065237	0.0535867	0.0173218	0.0479938	0.0135499	0.0150319	0.0533384	0.00887344	0.0161574	0.0148782	0.0443823	0.013983	0.0966098	0.0180611	0.0807661
PHBP19	0.169718	0.101287	0.257527	0.213036	0.267277	0.318492	0.233836	0.00185139	0.0581112	0.123099	0.099868	0.140721	0.134554	0.0744217	0.231225	0.163085	0.289327	0.400605	0.366599	0.0469481	0.122786	0.267746	0.227579	0.121259	0.00192463	0.66252	1.82515	0.504633	1.27121	1.15079	3.39566	0.70645	0.543546	0.96064	2.04268	3.21963	1.01541	1.23699	0.979112	1.31285	1.37207	1.57702	1.05562	0.695155	0.60607	1.4036	0.397924	0.828176	1.44793
BEND3P3	1.10936	0.729142	0.672729	0.79149	0.39471	0.227663	0.368474	0.453581	0.798076	0.887509	0.954356	0.665823	0.655473	0.609136	0.679459	0.728761	0.331865	0.407142	0.337234	0.225017	0.560362	0.501186	1.01417	1.10152	0.676447	0.833029	0.0148017	0.717614	0.213481	0.391878	0.224898	0.820992	0.764781	0.545847	0.132672	0.0204681	0.470357	1.02769	0.927609	0.423136	0.20433	0.853614	0.176657	0.687076	0.934479	0.429419	0.926192	1.22788	0.038212
PRAMEF26	0.00177842	0.00179397	0.00171269	0.00178587	0.00168838	0.00190382	0.00186209	0.00185139	0.00164547	0.00188206	0.00177728	0.00157661	0.00191249	0.00170916	0.00165669	0.0018078	0.00151531	0.00181285	0.00190573	0.00154714	0.00166611	0.00193315	0.00174492	0.00162909	0.00192463	0.000915789	0.000455845	0.000677371	0.000922801	0.000619465	0.00106731	0.000840277	0.000762898	0.00043252	0.000161498	0.000577252	0.00055539	0.000778521	0.000898096	0.000548025	0.000769259	0.000883152	0.000599318	0.00070747	0.000680899	0.000535171	0.000868605	0.000825788	0.000636853
LINC02061	0.00177842	0.00179397	0.00171269	0.00178587	0.00168838	0.00190382	0.00186209	0.00185139	0.00164547	0.00188206	0.00177728	0.00157661	0.00191249	0.00170916	0.00165669	0.0018078	0.00151531	0.00181285	0.00190573	0.00154714	0.00166611	0.00193315	0.00174492	0.00162909	0.00192463	0.000915789	0.00727462	0.000677371	0.000922801	0.000619465	0.000226236	0.000840277	0.000762898	3.6779e-05	0.000161498	0.000577252	0.0136469	0.0493607	0.000898096	0.0212392	0.000769259	0.000883152	0.000599318	0.00070747	0.000680899	0.000535171	0.000868605	0.000825788	0.000636853
AL133445.2	0.359815	0.142018	0.257527	0.00178587	0.226055	0.91814	0.442736	0.405158	0.0970874	0.00188206	0.00177728	0.335624	0.343304	0.229015	0.00165669	0.355533	0.148692	0.233787	0.697748	0.353812	0.34915	0.173172	0.253946	0.00162909	0.353513	0.0925407	0.102628	0.0229483	0.799395	0.192723	0.147675	0.0120585	0.0332734	0.0169922	0.71078	0.389071	0.0665698	0.0842295	0.124927	0.0168742	0.143268	0.164837	0.0843614	0.218736	0.419685	0.192054	0.164277	0.0782021	0.0147294
MYOM2	1.90753	1.58709	1.31989	1.59964	0.944048	2.80637	2.54661	1.68371	2.01048	2.00301	0.98772	1.72415	1.69977	1.505	1.60331	0.839082	1.28539	2.14725	1.91662	1.05958	2.18501	1.78629	2.40433	1.66526	1.76655	0.0158688	0.00763436	0.0961624	0.0164159	0.558732	0.0041377	0.0190259	0.18175	0.10249	0.0152573	0.00563267	0.165048	0.426002	0.540189	0.648861	0.570631	0.666561	0.2069	0.168898	0.307083	0.504023	0.108116	0.00824894	0.196036
MIR4487	0.00177842	0.00179397	0.00171269	0.00178587	0.00168838	0.00190382	0.00186209	0.00185139	0.00164547	0.00188206	0.00177728	0.00157661	0.00191249	0.00170916	0.00165669	0.0018078	0.00151531	0.00181285	0.00190573	0.00154714	0.00166611	0.00193315	0.00174492	0.00162909	0.00192463	0.000915789	0.000455845	0.000677371	0.000922801	0.0852514	0.000226236	0.000840277	0.000762898	0.0113195	0.000161498	0.000577252	0.00055539	0.000778521	0.000898096	0.000548025	0.000769259	0.000883152	0.000599318	0.00070747	0.000680899	0.000535171	0.000868605	0.000825788	0.000636853
MAP9	0.470601	0.673298	0.541317	0.76984	0.636125	0.262091	0.385623	0.286299	0.443032	0.698456	0.727257	0.629094	0.419971	0.972715	0.734354	0.5389	0.906668	0.70154	0.288333	0.566504	0.636579	0.302098	0.547987	0.549533	0.461876	0.239678	0.322071	2.22547	0.180676	2.02378	0.0235721	1.39336	1.08018	2.40573	1.09	1.94621	0.472437	1.4102	1.46305	5.47633	0.935544	1.24219	0.890349	3.02188	3.21171	0.889273	2.88206	0.160177	2.24903
AC093227.2	0.00177842	0.00179397	0.00171269	0.00178587	0.00168838	0.00190382	0.00186209	0.00185139	0.00164547	0.00188206	0.00177728	0.00157661	0.00191249	0.00170916	0.00165669	0.134575	0.00151531	0.00181285	0.00190573	0.00154714	0.00166611	0.00193315	0.00174492	0.00162909	0.00192463	0.000915789	0.000455845	0.00630081	0.000922801	0.0111566	0.0107986	0.0148196	0.00784096	0.000906676	0.000161498	0.00452419	0.00662936	0.00890693	0.000898096	0.00939604	0.000769259	0.000883152	0.00448652	0.00070747	0.0077558	0.000535171	0.0105188	0.00942135	0.0101421
MTND6P7	0.00177842	0.00179397	0.00171269	0.00178587	0.00168838	0.00190382	0.00186209	0.00185139	0.00164547	0.00188206	0.00177728	0.00157661	0.00191249	0.00170916	0.00165669	0.0018078	0.00151531	0.00181285	0.00190573	0.00154714	0.00166611	0.00193315	0.00174492	0.00162909	0.00192463	0.000915789	0.000455845	0.000677371	0.000922801	0.000619465	0.000226236	0.000840277	0.000762898	3.6779e-05	0.00134765	0.000577252	0.00055539	0.000778521	0.000898096	0.000548025	0.000769259	0.000883152	0.000599318	0.00070747	0.000680899	0.000535171	0.000868605	0.000825788	0.000636853
EVX1	0.00177842	0.00179397	0.00171269	0.00178587	0.0353845	0.00190382	0.063871	0.00185139	0.0271831	0.00188206	0.00177728	0.00157661	0.00191249	0.00170916	0.00165669	0.0018078	0.0207047	0.00181285	0.00190573	0.00154714	0.00166611	0.00193315	0.00174492	0.00162909	0.00192463	0.000915789	0.0039059	0.0142152	0.000922801	0.00905738	0.000226236	0.00801123	0.00654446	0.000565356	0.00100122	0.0025196	0.00234173	0.000778521	0.00710076	0.00290558	0.167571	0.000883152	0.00309468	0.00070747	0.00369847	0.0047741	0.0065426	0.000825788	0.000636853
GLYATL1P1	0.00177842	0.00179397	0.0962466	0.00178587	0.0353845	0.00190382	0.00186209	0.062847	0.0403004	0.0677583	0.00177728	0.00157661	0.00191249	0.0998894	0.0343261	0.0018078	0.0836434	0.00181285	0.00190573	0.00154714	0.00166611	0.00193315	0.00174492	0.00162909	0.00192463	0.000915789	0.00586574	0.00622067	0.000922801	0.0263659	0.00185868	0.0093972	0.000762898	0.0026569	0.00557365	0.00445649	0.0356895	0.000778521	0.00851657	0.111763	0.000769259	0.000883152	0.0110815	0.00070747	0.00483163	0.000535171	0.000868605	0.00931363	0.000636853
RNU7-147P	0.00177842	0.00179397	0.00171269	0.00178587	0.00168838	0.00190382	0.00186209	0.00185139	0.00164547	0.00188206	0.00177728	0.00157661	0.00191249	0.00170916	0.00165669	0.0018078	0.00151531	0.00181285	0.00190573	0.00154714	0.00166611	0.00193315	0.00174492	0.00162909	0.00192463	0.000915789	0.150581	0.000677371	0.000922801	0.114342	0.000226236	0.000840277	0.000762898	3.6779e-05	0.0331562	0.000577252	0.00055539	0.000778521	0.000898096	0.000548025	0.000769259	0.000883152	0.000599318	0.201138	0.000680899	0.000535171	0.000868605	0.000825788	0.000636853
APIP	4.38856	3.0928	3.7413	3.98023	3.65097	3.51815	4.12326	4.43402	3.8565	3.85071	3.39409	2.7346	3.53941	4.30811	3.87518	3.67585	4.12237	4.90307	4.41694	3.46849	3.19587	2.5446	4.13637	4.30932	4.71967	2.59087	1.85287	1.69932	3.13154	1.99033	1.88906	2.01667	1.35348	1.75078	1.37893	1.79411	3.79469	3.38079	2.42884	1.54106	2.34343	2.22184	2.16346	1.79573	2.04884	2.685	2.06491	1.80504	2.56799
FOXP1	4.69968	4.04044	3.68783	3.66156	4.39009	4.08596	4.38653	4.96551	3.56146	3.78436	4.00877	3.88044	3.18288	4.42988	4.04322	4.29266	4.70655	4.43868	3.43926	4.41103	3.44115	3.89317	3.99404	3.62309	3.70259	4.48954	3.62191	2.47048	2.50267	6.05562	3.89568	3.37777	2.82243	2.71676	6.70175	3.39711	3.53295	3.03334	2.14098	5.90958	3.27877	5.01046	4.49444	4.14342	1.31196	2.51398	3.0666	5.34886	2.56916
RNU6-498P	0.00177842	0.00179397	0.00171269	0.00178587	0.00168838	0.00190382	0.00186209	0.00185139	0.00164547	0.00188206	0.00177728	0.00157661	0.00191249	0.00170916	0.00165669	0.0018078	0.00151531	0.00181285	0.00190573	0.00154714	0.00166611	0.00193315	0.00174492	0.00162909	0.00192463	0.000915789	0.000455845	0.0745611	0.000922801	0.000619465	0.000226236	0.000840277	0.000762898	3.6779e-05	0.000161498	0.000577252	0.00055539	0.000778521	0.000898096	0.000548025	0.000769259	0.000883152	0.000599318	0.00070747	0.000680899	0.000535171	0.000868605	0.000825788	0.000636853
AC097063.1	0.0754601	0.00179397	0.00171269	0.00178587	0.00168838	0.101473	0.116237	0.062847	0.00164547	0.00188206	0.00177728	0.00157661	0.00191249	0.00170916	0.00165669	0.0018078	0.0207047	0.0772318	0.0756811	0.0675252	0.0639662	0.00193315	0.00174492	0.030877	0.00192463	0.000915789	0.11418	0.00953902	0.00853821	0.00439402	0.00614468	0.45513	0.00725193	0.00177521	0.00207414	0.0303597	0.016489	0.0128296	0.10162	0.00953057	0.675221	0.0225544	0.0509694	0.0168642	0.000680899	0.0129883	0.0672418	0.000825788	0.042909
MAF1	10.293	9.70782	10.1914	8.48607	9.6972	12.5192	13.8967	10.6144	7.71531	10.3562	8.93069	9.2005	9.45459	9.17792	10.0596	11.6395	10.6366	12.3149	10.1641	12.3768	9.08343	10.9714	8.39201	10.3179	8.33348	11.7064	11.9332	21.9001	16.6784	18.0613	11.6804	14.6997	14.4252	11.6804	13.8683	13.5141	19.2801	14.2901	19.7735	9.48443	27.9726	14.7175	15.6785	16.1459	14.5822	16.1071	17.9549	12.2591	15.0246
NPHP3	3.60913	3.47177	3.75757	2.98418	4.3273	3.31983	3.01538	4.72901	2.50216	4.06562	2.85089	3.71943	3.92347	3.15293	2.98656	3.65097	3.86656	4.41353	3.69056	4.85562	3.74039	3.29396	3.51611	4.52095	2.97003	0.628767	1.46017	0.791992	0.685341	1.5959	1.53199	1.45543	0.624521	1.37068	0.950331	2.63648	1.21343	1.46398	1.0919	0.884742	1.79457	1.47544	1.08727	0.929254	1.48543	1.02048	1.13321	1.1809	0.768695
OR5L2	0.00177842	0.00179397	0.00171269	0.00178587	0.00168838	0.00190382	0.00186209	0.00185139	0.00164547	0.00188206	0.00177728	0.00157661	0.00191249	0.00170916	0.00165669	0.0018078	0.00151531	0.00181285	0.00190573	0.00154714	0.00166611	0.00193315	0.00174492	0.00162909	0.00192463	0.000915789	0.000455845	0.000677371	0.000922801	0.000619465	0.000226236	0.000840277	0.000762898	3.6779e-05	0.000939137	0.000577252	0.00333989	0.000778521	0.000898096	0.000548025	0.000769259	0.000883152	0.000599318	0.00070747	0.000680899	0.000535171	0.000868605	0.000825788	0.000636853
PRAMEF4	0.00177842	0.00179397	0.00171269	0.00178587	0.00168838	0.00190382	0.00186209	0.00185139	0.00164547	0.00188206	0.00177728	0.00157661	0.00191249	0.00170916	0.00165669	0.0018078	0.00151531	0.00181285	0.00190573	0.00154714	0.00166611	0.00193315	0.00174492	0.00162909	0.00192463	0.000915789	0.000455845	0.00415091	0.0132126	0.00322427	0.000226236	0.000840277	0.000762898	0.00154904	0.000161498	0.000577252	0.00055539	0.000778521	0.000898096	0.000548025	0.00569836	0.000883152	0.000599318	0.00475717	0.00451273	0.000535171	0.000868605	0.00676699	0.000636853
PLCE1	1.17721	1.48372	1.61925	1.99744	1.20648	0.733821	1.24905	1.616	1.00726	1.77221	0.930534	1.48888	1.62171	0.781866	0.717532	0.806177	2.10165	1.3599	1.2298	1.308	1.25083	1.22496	1.41032	1.2542	1.02225	2.56982	0.672999	1.70709	0.442287	1.40638	0.832435	1.26133	2.25822	1.77248	1.05688	0.96137	0.360616	0.176119	0.995429	0.911176	1.48201	2.24609	1.00189	1.33236	0.667201	0.939683	2.18055	3.68742	1.30073
AC026877.1	0.0491795	0.0882629	0.0611635	0.0829689	0.00168838	0.00190382	0.00186209	0.00185139	0.0776545	0.0824021	0.0479229	0.0267446	0.00191249	0.00170916	0.0585571	0.0548281	0.00151531	0.0575601	0.117824	0.00154714	0.00166611	0.00193315	0.0464852	0.0532684	0.00192463	1.42795	0.966075	1.19357	0.756933	0.448706	0.805977	1.15821	1.13032	0.143538	2.01449	0.624224	0.904684	1.11365	1.7317	0.16173	0.542891	1.53199	0.486169	1.12484	0.865998	0.521408	1.94996	1.26049	0.0516464
RAD17	1.91643	3.06497	3.35695	3.29219	3.033	3.55361	3.54062	3.28446	2.98554	3.17291	3.60552	3.00326	3.3011	2.9563	3.16391	2.92754	3.27058	3.06618	3.1592	2.85703	3.08589	3.33453	3.10152	3.4468	3.68732	3.56882	4.38695	3.37111	4.63445	3.78436	5.23537	3.64389	3.18221	4.54429	3.53981	3.41904	3.58499	3.47977	3.58898	6.51017	3.95742	3.86736	3.84665	4.54839	4.23366	2.94596	4.1126	4.04587	4.22141
CR769767.2	0.807632	1.50719	1.33513	0.00178587	0.00168838	0.128753	0.00186209	0.00185139	0.14439	0.260669	0.386349	0.897295	0.00191249	0.00170916	0.82543	0.108929	0.00151531	0.160919	0.592474	0.148163	0.276243	1.72808	0.00174492	0.00162909	0.00192463	0.000915789	0.000455845	0.000677371	0.000922801	0.000619465	0.000226236	0.000840277	0.000762898	3.6779e-05	0.000161498	0.000577252	0.00055539	0.000778521	0.000898096	0.000548025	0.000769259	0.000883152	0.000599318	0.00070747	0.000680899	0.000535171	0.000868605	0.000825788	0.000636853
AC005086.3	0.00177842	0.00179397	0.00171269	0.00178587	0.00168838	0.00190382	0.00186209	0.00185139	0.00164547	0.00188206	0.00177728	0.00157661	0.00191249	0.00170916	0.00165669	0.0018078	0.00151531	0.00181285	0.00190573	0.00154714	0.00166611	0.00193315	0.00174492	0.00162909	0.00192463	0.576036	0.561895	0.293567	0.636125	0.410763	0.823357	0.848018	0.475918	0.333612	0.242318	1.28047	0.171312	0.301121	0.481039	0.0204756	1.04457	0.49749	1.00135	0.696481	0.450425	0.828176	0.863132	0.179735	0.403128
AC108043.1	0.00177842	0.00179397	0.00171269	0.00178587	0.00168838	0.00190382	0.00186209	0.00185139	0.00164547	0.00188206	0.00177728	0.00157661	0.00191249	0.00170916	0.00165669	0.0018078	0.00151531	0.00181285	0.00190573	0.00154714	0.00166611	0.00193315	0.00174492	0.00162909	0.00192463	0.000915789	0.000455845	0.000677371	0.000922801	0.000619465	0.000226236	0.000840277	0.000762898	0.000677967	0.000161498	0.00576976	0.00055539	0.0107024	0.0138594	0.00860222	0.000769259	0.0127886	0.00571507	0.00070747	0.000680899	0.00554184	0.0125763	0.000825788	0.000636853
MITD1	4.79822	5.11283	5.29182	5.16865	5.44994	6.00746	6.85223	5.98333	5.00992	4.80584	5.43207	5.48722	5.02238	5.71184	5.10733	5.38957	5.65588	6.65714	5.47896	6.19003	6.3734	6.67583	5.97293	5.85656	5.03655	2.11448	2.60644	2.56603	3.6706	2.52878	2.46728	2.48763	2.90764	2.73624	3.24009	2.67484	3.23382	2.99409	1.95703	2.76586	3.19908	2.29565	2.53056	4.09677	2.41605	2.12098	2.88756	2.6642	3.88666
ZMAT3	1.41287	1.4522	1.2439	1.24905	1.5449	1.71136	1.91676	1.71085	1.06748	1.61518	1.44578	1.40164	1.48795	1.53345	1.33391	1.80614	1.43434	1.80027	1.68629	1.36849	1.47174	1.5548	1.65913	1.43096	1.46808	3.01095	3.84585	5.04917	2.13404	5.02	2.97291	3.2351	3.55425	4.56065	3.45689	2.70919	3.18288	2.84631	3.2502	2.47854	3.28969	4.12409	2.90687	3.25616	5.2855	5.15792	1.98901	3.98466	3.76379
CICP17	0.00177842	0.00179397	0.00171269	0.00178587	0.0284892	0.00190382	0.00186209	0.00185139	0.00164547	0.00188206	0.00177728	0.00157661	0.00191249	0.00170916	0.00165669	0.0018078	0.00151531	0.00181285	0.00190573	0.00154714	0.00166611	0.00193315	0.00174492	0.00162909	0.00192463	0.00783762	0.000455845	0.00627115	0.000922801	0.000619465	0.00123596	0.000840277	0.00637947	0.000579597	0.000161498	0.00557797	0.00055539	0.00562191	0.000898096	0.00238439	0.000769259	0.00719484	0.00283161	0.00070747	0.000680899	0.00300729	0.000868605	0.00773291	0.000636853
SPCS2	8.14065	10.5446	12.2232	12.7419	8.79826	11.3916	10.8791	10.4943	11.6642	11.1371	12.377	14.152	10.0168	15.9457	13.6195	13.3463	11.5885	11.8495	11.664	9.54152	11.2429	10.356	15.125	12.786	13.8528	6.30643	5.9707	5.74594	5.64382	4.49914	6.10456	5.22522	11.4415	9.71036	6.71767	5.725	7.69759	7.77121	10.2062	6.51736	6.72203	5.99959	13.8967	6.19214	5.03319	12.5283	7.08419	5.51375	11.3036
DGCR11	1.42336	1.14223	0.608546	0.76984	1.32961	0.967488	0.888555	0.83193	1.38078	1.37426	1.43584	0.98759	1.36203	1.04457	1.37868	0.986303	0.579564	0.79971	1.43096	1.09026	1.226	1.16075	1.10764	0.925952	1.26291	1.64815	1.71282	1.72759	1.46305	1.4328	1.55884	1.54356	0.613422	0.745181	0.742556	2.22781	0.48384	1.02088	3.65504	0.470601	1.13073	1.07298	0.5723	1.6527	1.48057	1.17211	0.948486	0.969187	0.209685
SETDB2	1.40616	1.80234	1.20234	1.8785	1.31763	1.441	1.58306	1.48688	1.51595	1.48839	1.73886	1.81353	1.5959	1.83219	1.71564	1.73914	1.78073	1.60505	1.52142	1.54523	1.66843	1.44616	1.62937	1.74862	1.72061	1.68423	2.09984	2.01399	1.36164	2.05297	2.55541	1.95937	1.979	2.31426	1.89074	1.07486	2.06661	1.42485	0.833573	2.12262	2.2432	1.97112	2.08494	2.09831	2.77241	1.8864	2.1981	1.93747	2.37345
PAX3	0.00177842	0.00179397	0.00171269	0.0414505	0.0460533	0.00190382	0.00186209	0.0473941	0.00164547	0.00188206	0.00177728	0.00157661	0.00191249	0.0622882	0.00165669	0.0430862	0.00151531	0.0671838	0.00190573	0.0235688	0.0334984	0.00193315	0.00174492	0.00162909	0.00192463	0.00704161	0.0018703	1.16495	0.00718034	0.448539	0.00115618	0.00645447	0.00715445	0.00198295	0.00304575	0.314162	0.00527646	0.00566939	0.538484	0.636532	0.00473111	0.00646385	0.0119387	0.00397148	0.195576	0.00360736	0.164468	0.00569836	0.00495395
DESI2	3.43819	3.20504	3.0928	3.22752	4.02501	3.4378	3.84196	3.37232	3.54329	3.25727	3.89658	2.98692	2.96034	4.53528	3.29593	4.07576	3.05696	3.71614	3.2224	3.46143	3.69922	3.37804	3.2986	3.14581	3.55609	5.75527	6.28739	13.3218	5.90802	8.56475	5.75527	6.55886	6.19918	9.49809	7.92609	7.03262	6.88399	6.15996	8.53264	8.05565	7.13095	6.63356	6.45765	7.45415	8.75489	7.68307	5.62085	5.35532	5.33353
AC131212.2	1.75187	0.379002	0.510152	0.291773	0.337702	0.419801	0.611655	0.568169	0.549855	0.651939	0.659553	0.694795	0.387971	0.816923	0.600078	0.894568	0.650456	0.447476	0.395809	0.61222	0.479228	0.985133	0.813655	0.609571	0.596019	0.640922	0.82575	0.247095	0.662089	0.780127	0.871828	0.433408	0.599991	0.149396	0.40436	1.16526	0.174104	0.359482	0.347249	0.43998	1.53656	1.03719	0.876058	0.633913	0.933615	1.25915	0.224844	0.407488	0.421649
MT1A	15.6171	1.69361	5.64382	3.89912	12.1037	1.64547	1.17405	2.49072	6.48793	1.17645	8.91938	6.68287	1.8758	7.50339	1.59208	1.59157	2.23523	1.72994	0.497634	5.00153	1.76705	9.37597	0.908217	2.29079	1.07309	8.93069	1.18127	0.326783	2.18285	2.66295	0.339366	0.945573	3.06857	0.578336	0.586053	0.949984	0.139999	2.26467	0.471921	0.407357	0.196751	4.44872	0.708713	0.770963	0.0715952	0.353296	0.412936	1.68715	0.173971
COX17	6.38881	6.75218	6.42304	6.99609	5.54752	7.77977	6.66136	5.59349	6.28739	6.57927	7.44894	6.52556	6.72913	8.35413	6.47474	6.92558	6.75104	8.5588	5.49212	6.64132	7.96565	7.30259	8.13576	7.36821	6.72497	4.4974	4.98128	7.17114	3.6559	4.20415	5.83256	8.36806	3.98554	8.6409	4.39784	6.2141	6.62998	8.99672	6.58138	2.3458	5.10792	4.71402	5.95665	4.04587	5.66249	4.5474	5.91258	3.64705	5.91108
PSORS1C3	0.221388	0.2202	0.338714	0.604683	0.00168838	0.00190382	0.141455	0.141516	0.203448	0.00188206	0.222987	0.238548	0.171535	0.112821	0.0842295	0.121116	1.0498	0.00181285	0.00190573	0.402913	0.00166611	0.25615	0.00174492	0.30333	0.00192463	0.522992	0.222806	0.000677371	1.47253	1.74555	0.0165934	1.27935	0.32451	0.0137067	0.0065237	0.0728247	0.171218	3.88666	0.637597	0.495249	0.299437	1.94728	0.15132	2.16402	1.98416	0.0162918	1.66675	0.0341686	0.0195885
AC097522.1	0.00177842	0.00179397	0.00171269	0.00178587	0.00168838	0.00190382	0.00186209	0.00185139	0.00164547	0.00188206	0.00177728	0.00157661	0.00191249	0.00170916	0.00165669	0.0018078	0.00151531	0.00181285	0.00190573	0.00154714	0.00166611	0.00193315	0.00174492	0.00162909	0.00192463	0.000915789	0.000455845	0.00525188	0.000922801	0.00400933	0.00129253	0.0162988	0.000762898	0.00072789	0.000161498	0.000577252	0.00521616	0.000778521	0.000898096	0.000548025	0.000769259	0.000883152	0.000599318	0.00599135	0.000680899	0.000535171	0.000868605	0.000825788	0.000636853
NLGN2	3.892	3.49891	2.87512	2.50216	4.1296	3.73599	3.02453	3.70905	3.34459	3.34497	2.88585	3.03684	2.65475	3.22137	3.12558	3.93246	2.92649	4.20817	2.29758	4.24038	2.94946	3.65373	3.22162	2.85776	2.5889	2.42031	2.80918	5.73102	5.07241	16.2782	2.63908	6.04768	3.82326	3.73795	5.168	7.72491	3.25466	4.22416	3.87408	8.45061	5.87043	7.49508	4.16167	8.46135	6.25182	4.0931	7.06521	1.78987	5.63324
AC090686.1	0.00177842	0.00179397	0.00171269	0.00178587	0.00168838	0.00190382	0.116237	0.00185139	0.00164547	0.00188206	0.099868	0.00157661	0.00191249	0.0744217	0.00165669	0.0018078	0.00151531	0.00181285	0.00190573	0.0469481	0.00166611	0.00193315	0.00174492	0.00162909	0.00192463	1.6944	0.747368	1.75873	0.670523	0.0174357	0.37859	0.149328	0.33775	0.0150816	0.0321163	0.410865	0.373961	0.44324	0.30863	0.33775	0.283839	0.414719	0.646179	0.135211	0.358991	0.106311	0.681514	0.47564	0.516129
HAO1	0.00177842	0.00179397	0.00171269	0.00178587	0.00168838	0.00190382	0.00186209	0.00185139	0.00164547	0.00188206	0.00177728	0.00157661	0.00191249	0.00170916	0.00165669	0.0018078	0.0284187	0.00181285	0.00190573	0.00154714	0.00166611	0.00193315	0.0739475	0.00162909	0.00192463	0.000915789	0.00259536	0.000677371	0.000922801	0.000619465	0.00112604	0.000840277	0.000762898	0.00199072	0.000774064	0.000577252	0.00055539	0.000778521	0.000898096	0.00576219	0.00575147	0.000883152	0.000599318	0.0066359	0.000680899	0.000535171	0.110561	0.000825788	0.000636853
AC087045.2	0.00177842	0.00179397	0.0496022	0.11319	0.00168838	0.00190382	0.00186209	0.0819246	0.00164547	0.00188206	0.0730072	0.130582	0.00191249	0.00170916	0.128111	0.0018078	0.00151531	0.0772318	0.151749	0.00154714	0.00166611	0.00193315	0.0739475	0.0796614	0.00192463	0.0104833	0.000455845	0.000677371	0.000922801	0.00663459	0.00131005	0.00835738	0.0104605	0.00463681	0.0102856	0.000577252	0.00055539	0.00768862	0.000898096	0.000548025	0.0224128	0.000883152	0.0116521	0.00070747	0.00640796	0.0132639	0.000868605	0.000825788	0.000636853
AC127496.4	0.1293	0.00179397	0.00171269	0.00178587	0.118107	0.00190382	0.00186209	0.00185139	0.00164547	0.00188206	0.00177728	0.00157661	0.00191249	0.00170916	0.0988806	0.0018078	0.0657711	0.00181285	0.00190573	0.00154714	0.00166611	0.00193315	0.00174492	0.093072	0.00192463	0.0149452	0.000455845	0.000677371	0.0668501	0.000619465	0.00852488	0.259861	0.017015	0.000698731	0.00129875	0.145503	0.00500695	0.000778521	0.0337163	0.00474574	0.0163162	0.000883152	0.0150857	0.0159775	0.0375749	0.0059228	0.203509	0.000825788	0.114185
HSPA8P15	0.221388	0.457491	0.201381	0.0829689	0.25803	0.00190382	0.00186209	0.182752	0.230301	0.123099	0.701103	0.0843576	0.376633	0.195796	0.172835	0.211928	0.170563	0.15208	0.00190573	0.0469481	0.164859	0.184309	0.338663	0.539756	0.461876	0.257763	0.286492	0.15649	0.291298	0.19421	0.241382	0.209685	0.0258608	0.360764	0.280655	0.503804	0.501163	0.9157	0.225184	0.708153	0.0737016	0.1183	0.552109	0.280154	0.178292	0.202958	0.249057	0.473394	0.617363
PKMYT1	3.35885	2.91492	2.42281	3.65504	3.87199	3.72799	3.84991	2.87908	4.62445	2.43595	5.41729	3.85769	2.54971	7.02279	3.84281	3.15222	1.84522	4.15314	3.40413	3.1479	6.27604	4.54925	3.11415	3.54857	3.40821	1.80395	3.95742	5.0046	9.32138	3.13226	3.01841	8.41535	6.2125	4.53722	4.97216	3.73211	4.13052	5.5197	5.87973	4.31205	5.47435	4.97107	3.39049	5.84302	5.75825	6.68716	8.47656	4.1833	4.93571
OR4A7P	0.00177842	0.00179397	0.00171269	0.00178587	0.00168838	0.00190382	0.00186209	0.00185139	0.00164547	0.00188206	0.00177728	0.00157661	0.00191249	0.00170916	0.00165669	0.0018078	0.00151531	0.00181285	0.00190573	0.00154714	0.00166611	0.00193315	0.00174492	0.00162909	0.00192463	0.000915789	0.000455845	0.000677371	0.000922801	0.000619465	0.000226236	0.000840277	0.000762898	3.6779e-05	0.000161498	0.000577252	0.00055539	0.000778521	0.000898096	0.000548025	0.000769259	0.000883152	0.000599318	0.00070747	0.000680899	0.00727366	0.000868605	0.000825788	0.000636853
AC107075.1	5.01394	2.34105	3.34681	1.80775	3.17384	7.25068	5.36659	3.23242	2.2188	2.9996	2.16402	2.94788	3.67543	2.42031	2.62726	1.86639	2.53516	7.08027	2.86144	4.05176	3.27205	5.24967	2.07646	2.68913	3.19692	3.75834	3.37777	5.62638	2.7015	2.04709	3.54291	1.4205	1.88356	2.73304	2.53487	2.45993	3.69891	2.52622	2.17142	2.35587	2.05583	2.26782	4.13979	2.19227	1.59863	3.01705	2.66736	2.30347	2.71612
AL355810.1	0.00177842	0.142018	0.00171269	0.128415	0.118107	0.156321	0.00186209	0.152251	0.00164547	0.00188206	0.00177728	0.0709694	0.00191249	0.00170916	0.00165669	0.134575	0.00151531	0.13422	0.00190573	0.148163	0.100104	0.00193315	0.131875	0.00162909	0.00192463	0.000915789	0.00398012	0.0214328	0.0290669	0.000619465	0.00433111	0.0117053	0.000762898	0.0154914	0.00129431	0.0107205	0.00055539	0.000778521	0.0143641	0.00900008	0.00996613	0.0131689	0.0150301	0.0258893	0.000680899	0.000535171	0.000868605	0.0114803	0.000636853
EIF3LP3	0.00177842	0.0882629	0.0611635	0.00178587	0.129891	0.00190382	0.00186209	0.00185139	0.14439	0.00188206	0.0860746	0.00157661	0.00191249	0.239069	0.00165669	0.0018078	0.034117	0.00181285	0.00190573	0.00154714	0.00166611	0.00193315	0.00174492	0.107449	0.00192463	0.497976	0.231417	0.936716	0.248853	0.288977	0.0132711	0.0796429	0.167592	0.242224	0.0807137	0.0235295	0.230473	0.23741	0.367326	0.100052	0.0215923	0.556602	0.179017	0.0215245	0.191508	0.317535	0.203717	0.16167	0.157708
AP001626.1	0.038754	0.00179397	0.0396874	0.0682979	0.0561715	0.0738817	0.063871	0.0918324	0.0271831	0.109736	0.00177728	0.0267446	0.00191249	0.0384783	0.026358	0.0548281	0.0410925	0.0870718	0.0756811	0.036964	0.0334984	0.0875017	0.0464852	0.030877	0.00192463	0.00911112	0.000455845	0.00454681	0.000922801	0.00508041	0.00152128	0.000840277	0.000762898	0.000473075	0.000928404	0.000577252	0.00055539	0.0079635	0.000898096	0.016348	0.00731086	0.000883152	0.00396248	0.00423089	0.000680899	0.00276753	0.0111028	0.00608012	0.00313399
FAM89B	8.57027	6.35897	6.33894	5.8615	7.49634	9.35451	10.6339	8.9369	7.18804	6.29413	5.44994	6.3124	6.53503	5.68375	5.55793	5.79227	5.60316	10.1026	7.38715	6.27935	6.06183	8.82563	6.35503	5.22885	5.76643	8.20859	7.39628	7.50339	11.408	6.05103	9.3901	8.83657	6.91667	5.8844	6.06513	11.5964	6.18852	12.0045	9.47893	5.24052	10.1306	10.8568	9.84245	10.5326	6.33568	7.54392	4.96865	10.3817	9.57657
IGLJ6	0.00177842	0.00179397	0.00171269	0.00178587	0.00168838	0.00190382	0.00186209	0.00185139	0.00164547	0.00188206	0.00177728	0.00157661	0.00191249	0.00170916	0.00165669	0.0018078	0.00151531	0.00181285	0.00190573	0.00154714	0.00166611	0.00193315	0.00174492	0.00162909	0.00192463	0.000915789	0.000455845	0.000677371	0.000922801	0.000619465	0.000226236	0.000840277	0.000762898	3.6779e-05	0.000161498	0.000577252	0.00055539	0.000778521	0.000898096	0.000548025	0.000769259	0.000883152	0.000599318	0.00070747	0.000680899	0.143292	0.000868605	0.000825788	0.000636853
AL592464.1	0.00177842	0.00179397	0.00171269	0.00178587	0.00168838	0.00190382	0.00186209	0.00185139	0.00164547	0.00188206	0.00177728	0.00157661	0.00191249	0.00170916	0.00165669	0.0018078	0.00151531	0.00181285	0.00190573	0.00154714	0.00166611	0.00193315	0.00174492	0.00162909	0.00192463	0.000915789	0.000455845	0.000677371	0.100235	0.000619465	0.000226236	0.000840277	0.000762898	3.6779e-05	0.000161498	0.000577252	0.0237494	0.0289192	0.000898096	0.000548025	0.000769259	0.000883152	0.00735042	0.00070747	0.0124745	0.000535171	0.0158221	0.000825788	0.0384245
AC073137.1	0.00177842	0.00179397	0.00171269	0.00178587	0.00168838	0.00190382	0.00186209	0.00185139	0.00164547	0.00188206	0.00177728	0.00157661	0.00191249	0.00170916	0.00165669	0.0018078	0.00151531	0.00181285	0.00190573	0.00154714	0.00166611	0.00193315	0.00174492	0.00162909	0.00192463	0.013474	0.00337649	0.000677371	0.000922801	0.0522272	0.00163739	0.000840277	0.000762898	0.0035258	0.000161498	0.000577252	0.00055539	0.0100086	0.000898096	0.000548025	0.000769259	0.000883152	0.000599318	0.00070747	0.000680899	0.000535171	0.000868605	0.0170067	0.0121699
TMEM251P1	0.00177842	0.00179397	0.00171269	0.00178587	0.00168838	0.00190382	0.00186209	0.00185139	0.00164547	0.00188206	0.00177728	0.00157661	0.00191249	0.00170916	0.00165669	0.0018078	0.00151531	0.00181285	0.00190573	0.00154714	0.00166611	0.00193315	0.00174492	0.00162909	0.00192463	0.000915789	0.00772626	0.000677371	0.000922801	0.000619465	0.000226236	0.000840277	0.000762898	0.00531611	0.00569396	0.0161784	0.00790347	0.0165693	0.000898096	0.000548025	0.000769259	0.000883152	0.000599318	0.0140163	0.0521157	0.000535171	0.0208511	0.0169105	0.000636853
AC006386.2	0.00177842	0.00179397	0.0843658	0.11319	0.0933685	0.00190382	0.00186209	0.00185139	0.0776545	0.00188206	0.122927	0.00157661	0.15905	0.185429	0.219096	0.0018078	0.0565146	0.00181285	0.00190573	0.00154714	0.00166611	0.00193315	0.227579	0.00162909	0.00192463	0.35399	0.0492574	0.0848744	0.0175656	0.127285	0.0248798	0.226271	0.0621397	0.163161	0.00772076	0.0077891	0.146701	0.132687	0.0629277	0.0487489	0.0507351	0.0531055	0.0210963	0.139516	0.0130891	0.00821027	0.0165559	0.164793	0.23046
MED8	6.56067	7.93235	6.74692	7.39759	6.3848	7.00027	6.40185	6.00602	8.89598	7.59145	8.24056	6.37352	7.29658	7.38106	7.21945	7.43465	5.33413	6.55087	6.94685	5.51365	7.03358	6.23215	7.88568	6.37253	10.0447	6.90122	6.45524	5.43915	6.19014	4.84459	8.39215	7.84407	7.79457	4.88374	5.47565	9.3901	8.44306	6.95103	6.11444	4.52107	6.33568	7.11917	6.61232	5.06777	4.49258	5.62085	5.99499	7.0678	6.61232
PHF1	12.6262	7.00027	9.74102	5.75452	9.00095	10.1884	10.1186	10.5704	5.86968	9.61829	5.38407	6.31679	7.00027	5.2536	6.51201	8.37458	9.47893	12.9507	6.53296	10.9223	6.16413	10.1822	6.8978	7.34573	5.72315	4.02717	4.54535	4.5061	5.68375	6.37868	4.01416	5.84848	4.88808	6.82706	4.24457	5.57546	5.00686	5.86608	4.78757	5.78463	6.23485	6.86304	6.38678	6.02878	5.75527	3.86994	3.5566	4.26598	5.06898
IGHV1-24	3.15863	0.744915	3.1181	0.76984	0.579961	0.646179	0.00186209	0.239954	3.16391	1.22264	1.6547	2.35561	0.662247	2.29412	4.9727	1.40386	2.84401	0.193822	0.656061	0.578965	0.486664	1.22496	4.39435	0.853529	1.02225	3.52048	7.11219	7.36835	5.64262	3.96084	4.79987	24.1791	4.91418	16.4361	18.1668	0.0189947	5.24184	6.39344	1.25884	1.86801	0.0893647	2.87151	7.57018	1.48773	2.25135	8.6831	2.20725	7.73944	3.09474
RNU6-1329P	0.00177842	0.00179397	0.00171269	0.00178587	0.00168838	0.00190382	0.00186209	0.00185139	0.00164547	0.00188206	0.00177728	0.00157661	0.00191249	0.00170916	0.00165669	0.0018078	0.00151531	0.00181285	0.00190573	0.00154714	0.00166611	0.00193315	0.00174492	0.00162909	0.00192463	0.000915789	0.000455845	0.000677371	0.000922801	0.000619465	0.020805	0.000840277	0.000762898	3.6779e-05	0.000161498	0.000577252	0.0241824	0.119303	0.000898096	0.000548025	0.000769259	0.000883152	0.000599318	0.00070747	0.000680899	0.000535171	0.000868605	0.279325	0.000636853
MTND4P10	0.00177842	0.00179397	0.00171269	0.00178587	0.00168838	0.00190382	0.00186209	0.00185139	0.00164547	0.00188206	0.00177728	0.00157661	0.00191249	0.00170916	0.00165669	0.0018078	0.00151531	0.00181285	0.00190573	0.00154714	0.00166611	0.00193315	0.00174492	0.00162909	0.00192463	0.000915789	0.000455845	0.000677371	0.000922801	0.000619465	0.00769069	0.000840277	0.000762898	0.00208723	0.00622488	0.000577252	0.00055539	0.000778521	0.000898096	0.000548025	0.000769259	0.000883152	0.000599318	0.00527646	0.000680899	0.000535171	0.000868605	0.000825788	0.000636853
DIPK1A	2.65003	2.18727	2.18285	1.71057	1.5145	1.47184	1.21283	1.54561	1.81241	2.09931	2.39503	2.06225	1.77397	2.00449	2.30501	1.47387	2.65377	1.88684	1.60505	2.27151	1.34814	1.66604	2.24098	2.19798	1.50263	5.14576	3.88992	4.17416	4.10478	6.92558	4.06786	5.24052	4.07576	4.06253	4.01322	3.05912	2.71229	4.98462	5.35257	2.78478	2.85608	5.10792	4.19774	5.97543	4.82933	2.96323	4.64582	3.61959	1.83849
AC008489.1	0.00177842	0.00179397	0.00171269	0.00178587	0.00168838	0.00190382	0.00186209	0.00185139	0.00164547	0.00188206	0.00177728	0.00157661	0.00191249	0.00170916	0.00165669	0.0018078	0.00151531	0.00181285	0.00190573	0.00154714	0.00166611	0.00193315	0.00174492	0.00162909	0.00192463	0.0164329	0.000455845	0.00902333	0.000922801	0.000619465	0.000226236	0.000840277	0.000762898	3.6779e-05	0.00141686	0.000577252	0.00055539	0.000778521	0.000898096	0.000548025	0.000769259	0.000883152	0.00661256	0.00070747	0.000680899	0.000535171	0.000868605	0.000825788	0.000636853
ANKMY1	2.12507	2.51521	3.40651	2.71485	3.56957	2.85089	3.47021	2.84984	2.82115	2.29412	2.50057	3.14284	2.9463	2.63338	2.83498	2.83134	2.36792	2.77457	3.0541	3.27166	2.94946	3.16956	2.76108	3.05686	3.89317	1.32173	1.07457	0.838098	1.1092	1.25483	0.804208	1.33695	0.839082	0.649109	1.12611	0.879219	0.936716	0.580054	0.688336	1.04181	1.34512	0.539522	0.902423	0.937471	1.61255	0.984083	1.24739	1.7914	0.908924
PSMB6	13.012	16.6545	12.854	14.4082	12.6067	13.2688	10.5379	12.2189	15.1253	15.0902	14.2901	14.0236	16.049	17.9549	16.5026	15.8439	12.1634	10.8033	16.0282	12.6944	15.0899	11.996	14.4682	15.2883	15.144	16.007	13.2808	16.7726	22.903	17.4143	13.255	21.8504	15.0719	11.5112	14.2465	13.8374	17.9216	15.2886	17.9216	15.1634	20.8719	21.4123	15.0392	14.7709	21.7725	19.6349	17.2892	14.1129	20.3063
CIB4	0.00177842	0.00179397	0.0843658	0.00178587	0.106098	0.00190382	0.00186209	0.00185139	0.00164547	0.150066	0.00177728	0.0709694	0.303648	0.00170916	0.00165669	0.0018078	0.125978	0.00181285	0.00190573	0.00154714	0.00166611	0.00193315	0.00174492	0.00162909	0.00192463	0.115655	0.00230987	0.00522001	0.0102068	0.00638492	0.00471531	0.000840277	0.0101421	0.00203125	0.000887886	0.00870712	0.00312071	0.000778521	0.000898096	0.0148782	0.000769259	0.0135824	0.00375049	0.00070747	0.000680899	0.000535171	0.000868605	0.00811763	0.000636853
AC027176.2	0.290147	0.368203	0.118627	0.213036	0.0801529	0.318492	0.294062	0.192869	0.285736	0.207311	0.099868	0.326289	0.227663	0.0870672	0.128111	0.163085	0.295572	0.0971834	0.128722	0.192221	0.375565	0.00193315	0.240599	0.281593	0.138811	0.352713	0.197115	0.307083	0.550555	0.906948	0.558934	0.387765	0.406969	0.029365	0.428397	0.931789	0.556393	0.71134	1.22913	0.340075	0.0598243	0.26944	0.154952	0.470398	0.333612	0.753065	0.334571	0.479128	0.135705
GUCY1A1	1.10315	1.44721	1.23781	0.836548	1.29712	1.0278	1.13591	1.52027	0.720189	0.632704	0.800048	1.30538	0.669745	1.73216	1.70078	1.03648	2.0686	1.86251	0.92289	1.08574	0.976413	0.541067	1.33462	1.12987	1.00757	0.129541	1.95114	4.49646	2.16859	6.45946	1.46244	3.18221	2.90837	1.43241	3.87074	4.88259	1.1698	1.0023	2.35768	1.6887	2.50392	7.19794	4.58343	3.42363	2.0745	2.9393	3.20687	0.73144	4.35815
AC009237.15	0.00177842	0.584691	0.672729	0.862325	0.347387	0.397968	0.85139	1.44076	0.67346	0.335624	0.281588	0.516898	0.213716	0.758792	0.526428	0.565043	0.537568	0.337667	0.00190573	0.960152	0.649858	0.416127	0.574118	0.292947	0.20944	0.513491	0.460755	1.08156	0.621215	1.80567	0.688053	0.565371	0.424582	0.213716	1.62904	0.660984	1.50449	0.268429	0.573515	3.66876	0.619572	0.392456	0.681761	0.63532	0.956005	0.310728	0.282048	1.17555	0.679969
PRKG2	0.565371	0.517405	0.190503	0.279483	0.275924	0.549756	0.342315	0.268694	0.396153	0.323321	0.58845	0.436168	0.330574	0.658919	0.330245	0.603689	0.337702	0.579996	0.507811	0.24956	0.236079	0.302098	0.462722	0.539756	0.328439	0.816138	0.812033	1.2439	0.176018	2.03437	0.677378	0.629651	0.836774	1.0806	0.0173003	0.408345	0.412515	0.076048	0.763873	0.773197	1.19021	1.05256	0.184642	0.747368	0.676136	1.68772	0.108483	0.807386	2.43193
MESTP3	0.00177842	0.00179397	0.00171269	0.00178587	0.00168838	0.00190382	0.00186209	0.00185139	0.00164547	0.00188206	0.00177728	0.00157661	0.00191249	0.00170916	0.00165669	0.0018078	0.00151531	0.00181285	0.00190573	0.00154714	0.00166611	0.00193315	0.00174492	0.00162909	0.00192463	0.0262872	0.00759945	0.0725809	0.0153931	0.00417704	0.0020092	0.0127886	0.00698815	0.0080206	0.015107	0.00665706	0.00552297	0.000778521	0.000898096	0.022726	0.0181221	0.0362006	0.00392694	0.00070747	0.00659521	0.00344789	0.000868605	0.0084224	0.0200238
FBXO45	2.11276	3.22643	2.75835	2.88585	2.43002	3.09168	2.39186	2.61017	2.90898	2.79241	2.98585	2.47968	3.30226	3.60279	2.63908	3.19908	1.47205	2.56816	3.04341	1.91965	2.87594	2.60506	3.14684	2.40529	3.52114	3.60511	4.52107	3.83852	4.98128	3.63015	21.0042	5.41472	5.75213	5.15565	5.17586	5.06322	4.67459	6.34626	6.39905	3.71899	4.07145	3.39637	3.52048	3.42743	8.78254	6.77609	4.35815	3.89826	7.03721
AC107421.1	0.00177842	0.00179397	0.00171269	0.00178587	0.00168838	0.00190382	0.00186209	0.00185139	0.00164547	0.00188206	0.00177728	0.00157661	0.00191249	0.00170916	0.00165669	0.0018078	0.00151531	0.00181285	0.00190573	0.00154714	0.00166611	0.00193315	0.00174492	0.00162909	0.00192463	0.138018	0.000455845	0.299014	0.110472	0.000619465	0.062193	0.0145712	0.0123668	1.29859	0.00379036	0.0134792	0.00646979	0.0330364	0.000898096	0.026876	0.0123809	0.241063	0.000599318	0.00070747	0.0761104	0.00824389	0.0165819	0.0141843	0.000636853
AC098657.3	0.00177842	0.00179397	0.00171269	0.00178587	0.00168838	0.00190382	0.00186209	0.00185139	0.00164547	0.00188206	0.00177728	0.00157661	0.00191249	0.00170916	0.00165669	0.0018078	0.00151531	0.00181285	0.00190573	0.00154714	0.00166611	0.00193315	0.00174492	0.00162909	0.00192463	0.000915789	0.000455845	0.0149969	0.000922801	0.0111224	0.000226236	0.000840277	0.000762898	0.00135754	0.000161498	0.000577252	0.00055539	0.000778521	0.000898096	0.000548025	0.000769259	0.000883152	0.000599318	0.00070747	0.000680899	0.000535171	0.000868605	0.000825788	0.000636853
AMZ2	6.05876	7.11551	6.06675	7.25473	6.59499	8.05565	8.5344	7.28838	6.41258	6.50451	7.49759	6.70175	6.25098	7.18578	6.75539	6.5745	6.86499	10.2822	6.34162	7.01231	7.9074	6.52737	6.48782	6.96905	6.16744	5.68514	5.80098	6.4253	5.83724	5.725	7.57992	6.87159	6.61827	5.66249	4.63445	6.6008	8.91529	8.57593	7.2328	6.0687	7.33292	7.53313	5.5418	5.68077	5.69963	5.9279	5.68514	6.64145	10.6434
AC021106.2	0.00177842	0.00179397	0.0728282	0.00178587	0.00168838	0.00190382	0.00186209	0.00185139	0.0581112	0.00188206	0.099868	0.00157661	0.00191249	0.163244	0.071643	0.108929	0.0410925	0.170529	0.00190573	0.00154714	0.00166611	0.123078	0.00174492	0.00162909	0.00192463	0.0225011	0.00676806	0.000677371	0.0122077	0.0384899	0.0166737	0.0100164	0.0321451	0.00983304	0.114174	0.0637497	0.00722611	0.0152179	0.0469415	0.0128262	0.00853821	0.403943	0.00854825	0.0271472	0.0146463	0.0140266	0.0184046	0.0155301	0.000636853
AC066612.1	0.00177842	0.00179397	0.00171269	0.00178587	0.00168838	0.00190382	0.00186209	0.00185139	0.00164547	0.00188206	0.136741	0.00157661	0.00191249	0.00170916	0.0988806	0.0018078	0.00151531	0.00181285	0.00190573	0.00154714	0.00166611	0.00193315	0.00174492	0.00162909	0.00192463	0.000915789	0.000455845	0.000677371	0.000922801	0.0045875	0.00239578	0.0205218	0.000762898	0.0164842	0.00525813	0.000577252	0.00055539	0.000778521	0.000898096	0.00341949	0.000769259	0.000883152	0.000599318	0.00692171	0.000680899	0.000535171	0.000868605	0.000825788	0.000636853
AC116612.1	0.00177842	0.00179397	0.00171269	0.00178587	0.00168838	0.00190382	0.00186209	0.00185139	0.00164547	0.00188206	0.00177728	0.00157661	0.00191249	0.00170916	0.00165669	0.0018078	0.00151531	0.00181285	0.00190573	0.00154714	0.00166611	0.00193315	0.00174492	0.00162909	0.00192463	0.000915789	0.000455845	0.000677371	0.000922801	0.000619465	0.000226236	0.000840277	0.000762898	3.6779e-05	0.000161498	0.000577252	0.00055539	0.000778521	0.000898096	0.000548025	0.000769259	0.000883152	0.000599318	0.00070747	0.000680899	0.000535171	0.0128064	0.000825788	0.000636853
TMEM52	0.847517	0.883878	0.995769	1.34735	1.04135	0.502541	1.32123	1.33843	1.25643	1.24905	0.808996	0.773544	0.785935	1.46584	0.811439	1.10655	0.623622	0.636442	0.996202	1.65139	1.16245	1.58915	0.642524	1.22474	0.832341	0.074475	1.33892	0.999698	3.05347	1.66007	0.592561	1.8257	1.34466	1.47205	1.70662	0.243049	0.477515	1.74609	1.09234	0.325224	5.13349	0.14396	0.667397	0.596887	0.441898	4.83263	0.979001	0.383243	1.77094
RPS2P24	0.00177842	0.00179397	0.00171269	0.00178587	0.00168838	0.00190382	0.00186209	0.00185139	0.00164547	0.00188206	0.00177728	0.00157661	0.00191249	0.00170916	0.00165669	0.0018078	0.00151531	0.00181285	0.00190573	0.00154714	0.00166611	0.00193315	0.00174492	0.00162909	0.00192463	0.224476	0.024634	0.521122	0.179484	0.00447584	0.0121417	0.0481435	0.0221616	0.00164101	0.00867451	0.0275126	0.130142	0.0920843	0.198032	0.0179892	0.0155967	0.218482	0.00726243	0.00671192	0.0419173	0.0782491	0.127285	0.0186037	0.0790355
RNA5SP177	0.00177842	0.00179397	0.00171269	0.00178587	0.00168838	0.00190382	0.00186209	0.00185139	0.00164547	0.00188206	0.00177728	0.00157661	0.00191249	0.00170916	0.00165669	0.0018078	0.00151531	0.00181285	0.00190573	0.00154714	0.00166611	0.00193315	0.00174492	0.00162909	0.00192463	0.000915789	0.000455845	0.000677371	0.000922801	0.000619465	0.000226236	0.000840277	0.000762898	0.00518025	0.0110323	0.000577252	0.00055539	0.000778521	0.000898096	0.000548025	0.000769259	0.000883152	0.000599318	0.00070747	0.000680899	0.000535171	0.000868605	0.000825788	0.000636853
HLA-DRB1	7.57992	8.74313	9.87535	10.0274	6.29331	8.27475	7.40301	6.12042	6.57738	9.9048	9.4143	12.5083	3.97203	14.927	9.89684	8.05726	10.4615	18.0339	5.16089	7.80386	3.46666	3.06281	7.57245	5.17773	9.17402	7.09333	17.0789	14.1129	26.8991	40.2431	5.79378	50.1589	18.3708	97.5175	77.5506	86.4671	70.9689	12.5841	20.4197	19.9326	35.5557	44.4674	60.752	26.5749	9.07447	8.79027	47.7746	15.4984	10.2062
AC092675.2	0.142693	0.00179397	0.00171269	0.00178587	0.00168838	0.00190382	0.00186209	0.00185139	0.00164547	0.00188206	0.00177728	0.0709694	0.00191249	0.00170916	0.00165669	0.0018078	0.00151531	0.00181285	0.00190573	0.00154714	0.186914	0.00193315	0.00174492	0.00162909	0.00192463	0.000915789	0.000455845	0.000677371	0.000922801	0.00623913	0.000226236	0.000840277	0.000762898	3.6779e-05	0.00241179	0.000577252	0.00055539	0.000778521	0.000898096	0.000548025	0.000769259	0.0133241	0.000599318	0.00070747	0.000680899	0.000535171	0.000868605	0.000825788	0.000636853
LNCPRESS1	0.00177842	0.00179397	0.00171269	0.00178587	0.00168838	0.00190382	0.00186209	0.00185139	0.00164547	0.00188206	0.00177728	0.00157661	0.00191249	0.00170916	0.00165669	0.0018078	0.00151531	0.00181285	0.00190573	0.00154714	0.00166611	0.00193315	0.00174492	0.00162909	0.00192463	0.012044	0.0102242	0.000677371	0.000922801	0.00487808	0.00147864	0.0234447	0.000762898	0.000935206	0.00105692	0.00463681	0.00055539	0.000778521	0.000898096	0.000548025	0.000769259	0.000883152	0.0046229	0.00070747	0.000680899	0.00427415	0.000868605	0.000825788	0.000636853
AC025031.5	0.038754	0.0882629	0.0611635	0.0682979	0.0561715	0.101473	0.051682	0.0533314	0.0271831	0.055106	0.060356	0.0581866	0.0709206	0.00170916	0.026358	0.0430862	0.0410925	0.0870718	0.00190573	0.0571007	0.0639662	0.00193315	0.0360498	0.030877	0.00192463	0.000915789	0.00339246	0.0125011	0.0171444	0.00946123	0.00677851	0.0106759	0.00509957	0.00718154	0.00578395	0.00431182	0.0207303	0.0100637	0.00751091	0.00337649	0.00905409	0.000883152	0.0125231	0.012797	0.0108919	0.0154549	0.00688458	0.0105474	0.00821919
AC021035.1	0.00177842	0.00179397	0.00171269	0.00178587	0.00168838	0.00190382	0.00186209	0.00185139	0.00164547	0.00188206	0.00177728	0.00157661	0.00191249	0.00170916	0.00165669	0.0018078	0.00151531	0.00181285	0.00190573	0.00154714	0.00166611	0.00193315	0.00174492	0.00162909	0.00192463	0.000915789	0.000455845	0.000677371	0.000922801	0.000619465	0.0125352	0.000840277	0.000762898	0.0084937	0.00708726	0.000577252	0.00055539	0.000778521	0.000898096	0.000548025	0.000769259	0.000883152	0.000599318	0.00070747	0.000680899	0.000535171	0.000868605	0.000825788	0.000636853
AL512504.1	0.0886626	0.0882629	0.00171269	0.0829689	0.0669399	0.114446	0.00186209	0.00185139	0.00164547	0.00188206	0.099868	0.130582	0.00191249	0.00170916	0.00165669	0.0951326	0.0410925	0.00181285	0.213612	0.0469481	0.122786	0.324167	0.0889282	0.00162909	0.00192463	0.144902	0.0222596	0.114109	0.0872043	0.0588645	0.0951957	0.0606202	0.0262807	0.0162175	0.0154618	0.108483	0.109405	0.0353845	0.127214	0.017225	0.0170377	0.0308671	0.00798961	0.00070747	0.0198917	0.0085307	0.0304393	0.080246	0.0102382
AC005828.7	0.00177842	0.00179397	0.171006	0.00178587	0.00168838	0.00190382	0.00186209	0.00185139	0.00164547	0.00188206	0.00177728	0.00157661	0.00191249	0.00170916	0.00165669	0.0018078	0.00151531	0.00181285	0.00190573	0.00154714	0.00166611	0.00193315	0.00174492	0.00162909	0.00192463	0.0147826	0.00392762	0.038911	0.0654717	0.0192975	0.202909	0.0116309	0.0167228	0.00968113	0.049303	0.385073	0.004929	0.075327	0.11538	0.000548025	0.00991341	0.150109	0.0149099	0.025505	0.285158	0.00581932	0.107891	0.0114151	0.0140163
GCNT4	0.491465	0.753865	1.16125	0.667201	0.879552	0.835123	0.689185	0.854302	0.560902	1.0601	0.754601	0.803468	1.0156	0.635191	0.662635	0.902846	0.778854	0.95081	1.05245	0.832176	0.848683	0.93411	0.725405	1.07449	1.08049	0.78156	0.838578	0.664576	1.2723	0.953142	6.29595	0.462987	1.88148	0.876387	0.467588	0.822726	0.484898	0.467143	1.74227	0.263539	0.128761	1.23337	0.978557	0.795206	1.20234	0.434331	1.04955	2.35535	0.0187374
EFCAB1	0.43317	0.905723	0.247461	1.10236	0.47052	0.467143	0.051682	0.468719	0.57081	0.260669	0.354793	0.629094	0.343304	0.584475	0.913921	0.437184	0.74084	0.558769	0.346387	0.593182	0.782111	0.424875	0.651988	0.682466	0.570155	0.109405	0.224961	0.0633836	0.0493566	0.050199	0.0503242	0.424225	0.0332563	0.016963	0.533605	0.0160006	0.0867487	0.202068	0.435207	1.89559	0.0357412	0.104831	0.636771	0.541317	0.598849	0.0422154	2.3524	0.288775	0.191716
RPL32P33	0.00177842	0.00179397	0.00171269	0.198694	0.00168838	0.00190382	0.00186209	0.00185139	0.00164547	0.00188206	0.00177728	0.00157661	0.00191249	0.00170916	0.00165669	0.0018078	0.125978	0.00181285	0.00190573	0.00154714	0.00166611	0.244315	0.00174492	0.00162909	0.00192463	0.075747	0.305307	0.264315	0.000922801	0.000619465	0.321597	0.439426	0.113433	0.00179366	0.0080293	0.0137538	0.12211	0.000778521	0.000898096	0.000548025	0.0229018	0.0569144	0.0218778	0.0227398	0.228336	0.0752022	0.000868605	0.000825788	0.000636853
AC012506.3	0.00177842	0.00179397	0.00171269	0.00178587	0.00168838	0.00190382	0.00186209	0.00185139	0.00164547	0.00188206	0.00177728	0.00157661	0.00191249	0.00170916	0.00165669	0.0018078	0.00151531	0.00181285	0.00190573	0.00154714	0.00166611	0.00193315	0.00174492	0.00162909	0.00192463	0.000915789	0.000455845	0.00960053	0.000922801	0.000619465	0.0013812	0.00887113	0.0115053	0.000552131	0.000969762	0.000577252	0.00055539	0.000778521	0.000898096	0.000548025	0.000769259	0.0100792	0.000599318	0.00070747	0.000680899	0.000535171	0.000868605	0.000825788	0.000636853
KLK8	11.6881	22.345	12.9634	6.31488	9.24358	16.6085	8.34316	12.5083	18.317	17.9216	18.6946	26.1923	13.8374	13.0763	8.30215	14.0837	10.772	8.31566	27.3409	7.40659	23.3741	15.039	19.9675	13.5383	12.2853	12.2232	10.7157	3.65504	1.11283	0.943557	15.4743	5.18449	7.77121	3.50121	0.513772	0.793604	6.71203	0.0168843	8.16712	2.15827	3.67937	3.04946	5.97999	5.0283	5.06898	3.54367	1.86155	11.1133	1.45873
RN7SL541P	0.00177842	0.00179397	0.00171269	0.00178587	0.00168838	0.00190382	0.00186209	0.00185139	0.00164547	0.00188206	0.00177728	0.00157661	0.00191249	0.00170916	0.00165669	0.0018078	0.00151531	0.00181285	0.00190573	0.00154714	0.00166611	0.00193315	0.00174492	0.00162909	0.00192463	0.127671	0.000455845	0.000677371	0.000922801	0.0104979	0.156654	0.000840277	0.0164055	3.6779e-05	0.00716654	0.0409322	0.00890454	0.0189119	0.0310431	0.0156925	0.000769259	0.000883152	0.010527	0.00070747	0.000680899	0.000535171	0.000868605	0.000825788	0.000636853
AL122016.1	0.00177842	0.00179397	0.00171269	0.00178587	0.00168838	0.00190382	0.00186209	0.00185139	0.00164547	0.00188206	0.00177728	0.00157661	0.00191249	0.00170916	0.00165669	0.0018078	0.00151531	0.00181285	0.00190573	0.00154714	0.00166611	0.00193315	0.00174492	0.00162909	0.00192463	0.000915789	0.000455845	0.0110863	0.0191381	0.00844206	0.000226236	0.000840277	0.000762898	0.00191963	0.000161498	0.000577252	0.00055539	0.000778521	0.000898096	0.000548025	0.000769259	0.000883152	0.000599318	0.00070747	0.000680899	0.0174697	0.000868605	0.000825788	0.0107447
AL136146.1	0.00177842	0.00179397	0.00171269	0.00178587	0.0353845	0.00190382	0.00186209	0.00185139	0.00164547	0.00188206	0.0479229	0.00157661	0.00191249	0.00170916	0.00165669	0.0018078	0.00151531	0.00181285	0.00190573	0.00154714	0.00166611	0.00193315	0.00174492	0.030877	0.00192463	0.00867692	0.00730052	0.0042987	0.0113139	0.00330602	0.00549627	0.0204825	0.016743	0.00170585	0.00362254	0.0156003	0.0035995	0.0135327	0.0176764	0.0190511	0.000769259	0.0500916	0.0043388	0.00070747	0.0153204	0.00988867	0.0077558	0.0237267	0.00973624
MTF2	3.30013	2.3751	2.04165	2.29091	3.25168	2.28412	2.65762	2.58958	2.53605	2.42698	2.85787	2.68217	2.79271	2.73163	2.62318	2.51115	2.57373	2.7136	2.5812	3.69881	2.81601	2.42084	2.74824	2.6315	2.53628	2.43864	3.29042	2.3751	3.32459	3.973	2.74586	3.87239	3.14219	3.28091	3.3369	3.3949	3.13374	2.81579	3.03883	3.72404	3.56332	2.61213	3.12525	3.8597	3.21245	2.77034	3.63419	3.27352	4.18513
HSPE1-MOB4	0.724115	3.80321	2.10165	2.47854	0.571903	0.791271	0.627111	0.00185139	2.94259	2.67619	3.38228	1.1977	3.18678	3.48276	3.44764	4.51905	2.24547	0.305912	2.37386	0.00154714	0.330204	0.00193315	3.31348	2.73896	3.3423	0.0110526	0.00521122	0.0326301	0.0705584	0.00442288	0.000226236	0.0136576	0.00728363	3.6779e-05	0.00211558	0.000577252	0.00597607	0.0176869	0.0536623	0.000548025	0.00754885	0.000883152	0.00999247	0.0109352	0.0396778	0.00373323	0.00988987	0.0264238	0.0092128
ITFG2-AS1	0.00177842	0.00179397	0.00171269	0.00178587	0.00168838	0.00190382	0.00186209	0.00185139	0.00164547	0.00188206	0.00177728	0.00157661	0.00191249	0.00170916	0.00165669	0.0018078	0.36605	0.00181285	0.00190573	0.00154714	0.500071	0.00193315	0.00174492	0.00162909	0.00192463	0.0978879	0.0369027	0.1766	0.318651	0.046471	0.122153	0.132682	0.108051	0.0113807	0.107193	0.0196839	0.319857	0.256314	0.286582	0.388276	0.0574759	0.227069	0.0540027	0.241049	0.161252	0.169241	0.359216	0.177759	0.441359
AC011611.5	1.08324	0.406634	0.585961	0.291773	0.445743	0.0738817	0.00186209	0.311776	0.348271	0.335624	0.00177728	0.218131	0.240645	0.870736	0.00165669	0.390085	0.252641	0.00181285	0.518881	0.809571	0.276243	0.324167	0.623239	0.728814	0.00192463	0.123433	0.345388	0.0353482	0.135211	0.574271	0.0899937	0.143451	0.14747	0.0875229	0.386017	0.194895	0.116782	0.601965	0.452802	0.513044	0.420743	0.0126979	0.267821	0.632113	0.16655	0.28885	0.232648	0.0983428	0.0672937
RBM15B	3.88666	4.71761	4.34552	3.98903	3.83386	4.13052	4.43828	4.07227	3.96454	4.44526	3.98377	4.04408	4.24504	3.87861	4.08635	4.32782	3.34995	3.73784	4.49101	3.4858	3.87718	3.68421	3.6481	4.42573	4.67062	8.58747	6.46139	6.20941	5.70273	5.15189	5.05489	6.63356	6.78554	5.61238	5.29435	5.51809	6.12944	6.15173	6.97893	6.18521	10.0564	6.3027	5.89816	6.14478	6.35514	5.59555	5.66958	8.98802	5.97693
NOBOX	0.00177842	0.00179397	0.00171269	0.00178587	0.00168838	0.00190382	0.00186209	0.00185139	0.00164547	0.00188206	0.0479229	0.00157661	0.00191249	0.00170916	0.00165669	0.0018078	0.00151531	0.00181285	0.00190573	0.00154714	0.00166611	0.00193315	0.00174492	0.00162909	0.00192463	3.16718	0.00314565	0.00684736	0.000922801	0.00643228	0.00129513	0.00823952	0.000762898	0.00186317	0.000893297	0.00277973	0.00313571	0.000778521	0.00792087	0.000548025	0.000769259	0.000883152	0.00376862	0.00455322	0.000680899	0.000535171	0.000868605	3.76135	0.00337375
AL390778.1	0.00177842	0.00179397	0.00171269	0.00178587	0.00168838	0.00190382	0.00186209	0.00185139	0.00164547	0.00188206	0.00177728	0.00157661	0.00191249	0.00170916	0.00165669	0.0018078	0.00151531	0.00181285	0.00190573	0.00154714	0.00166611	0.00193315	0.00174492	0.00162909	0.00192463	0.000915789	0.000455845	0.000677371	0.000922801	0.0111028	0.000226236	0.000840277	0.000762898	0.00805017	0.000161498	0.000577252	0.00055539	0.000778521	0.000898096	0.000548025	0.000769259	0.000883152	0.000599318	0.00070747	0.000680899	0.000535171	0.000868605	0.000825788	0.000636853
KRT18P61	0.00177842	0.0626132	0.00171269	0.00178587	0.0460533	0.00190382	0.00186209	0.00185139	0.00164547	0.00188206	0.00177728	0.0267446	0.00191249	0.00170916	0.00165669	0.0018078	0.00151531	0.00181285	0.00190573	0.00154714	0.00166611	0.00193315	0.00174492	0.00162909	0.00192463	0.0179912	0.013927	0.00984962	0.150586	0.0211746	0.207396	0.0225034	0.0178131	0.00620952	0.0899937	0.119912	0.0831737	0.0528884	0.164233	0.00945922	0.0551287	0.06512	0.0914521	0.0167449	0.00544218	0.0332965	0.020227	0.038978	0.112308
AL512326.3	0.00177842	0.00179397	0.00171269	0.00178587	0.00168838	0.00190382	0.00186209	0.00185139	0.00164547	0.00188206	0.00177728	0.00157661	0.00191249	0.00170916	0.00165669	0.0018078	0.00151531	0.00181285	0.00190573	0.00154714	0.00166611	0.00193315	0.00174492	0.00162909	0.00192463	0.000915789	0.0698406	0.0354436	0.0121187	0.0150319	0.16381	0.0099246	0.031382	0.282136	0.0656798	0.203527	0.00398012	0.0150283	0.0121039	0.0650513	0.00846996	0.0112273	0.0261022	0.0177863	0.00833501	0.0673831	0.000868605	0.0153803	0.0225544
LINC02126	0.00177842	0.397542	0.00171269	0.00178587	0.00168838	0.00190382	0.00186209	0.00185139	0.00164547	0.00188206	0.00177728	0.00157661	0.00191249	0.00170916	0.00165669	0.0018078	0.00151531	0.00181285	0.00190573	0.0469481	0.0639662	0.00193315	0.00174492	0.00162909	0.00192463	0.000915789	0.00521122	0.00961706	0.0163271	0.0176951	0.0149477	0.00887988	0.000762898	0.0127985	0.00211558	0.000577252	0.00055539	0.000778521	0.027494	0.000548025	0.00754885	0.022991	0.0128597	0.0148707	0.000680899	0.0511287	0.00988987	0.00884267	0.0172307
IGLJCOR18	0.00177842	0.00179397	0.00171269	0.00178587	0.00168838	0.00190382	0.00186209	0.00185139	0.00164547	0.00188206	0.00177728	0.00157661	0.00191249	0.00170916	0.00165669	0.0018078	0.110418	0.00181285	0.00190573	0.00154714	0.00166611	0.00193315	0.00174492	0.00162909	0.00192463	0.0184155	0.000455845	0.000677371	0.0170226	0.000619465	0.00233422	0.000840277	0.000762898	0.00284484	0.0112627	0.000577252	0.00620458	0.000778521	0.000898096	0.000548025	0.000769259	0.000883152	0.00743519	0.00070747	0.000680899	0.00785963	0.000868605	0.000825788	0.00960859
AL136981.1	0.00177842	0.00179397	0.00171269	0.00178587	0.00168838	0.00190382	0.00186209	0.00185139	0.00164547	0.055106	0.00177728	0.00157661	0.00191249	0.00170916	0.00165669	0.0018078	0.00151531	0.00181285	0.00190573	0.00154714	0.0267256	0.0644872	0.00174492	0.00162909	0.00192463	0.00970967	0.00410897	0.00434641	0.000922801	0.000619465	0.0036791	0.000840277	0.00464249	0.00189668	0.556831	0.00245077	0.00266142	0.00879144	0.000898096	0.000548025	0.000769259	0.000883152	0.00281868	0.0039571	0.00660607	0.00757441	0.0250854	0.00703387	0.015877
AL135937.1	0.00177842	0.101287	0.130633	0.0985319	0.00168838	0.00190382	0.191216	0.00185139	0.159434	0.00188206	0.00177728	0.00157661	0.00191249	0.00170916	0.00165669	0.0018078	0.0922877	0.160919	0.00190573	0.099848	0.133907	0.345823	0.0889282	0.183272	0.00192463	0.0123479	0.00302055	0.0345395	0.161527	0.0148652	0.0391131	0.0975381	0.051932	0.0741166	0.150591	0.089642	0.258229	0.217853	0.212773	0.0361015	0.191216	0.000883152	0.0558245	0.0642307	0.120098	0.277225	0.000868605	0.0645426	0.0361763
PCGF7P	0.0754601	0.0757246	0.0496022	0.00178587	0.00168838	0.00190382	0.00186209	0.00185139	0.0776545	0.00188206	0.0730072	0.00157661	0.00191249	0.00170916	0.162422	0.287018	0.0836434	0.0671838	0.00190573	0.099848	0.086717	0.00193315	0.00174492	0.0796614	0.00192463	0.142182	0.0122349	0.244374	0.0320072	0.0132235	0.0114685	0.163804	0.0232152	0.00251684	0.00634106	0.00367215	0.0895289	0.0153723	0.20118	0.0129794	0.0284892	0.0298157	0.0619221	0.108244	0.0796591	0.126689	0.383678	0.165523	0.00449265
AL031009.1	0.290147	0.368203	0.295581	0.374397	0.347387	0.101473	0.201517	0.278097	0.396153	0.260669	0.510901	0.335624	0.376633	0.283185	0.266534	0.251228	0.155341	0.0971834	0.346387	0.345682	0.367442	0.147083	0.240599	0.473341	0.519261	0.3089	0.620426	0.347705	1.17645	0.194368	0.278796	0.709732	0.492941	0.145624	0.427191	1.67072	0.554811	0.886222	1.06087	0.425357	0.176924	0.428856	0.132303	0.798619	0.496779	0.698752	0.877308	0.81529	0.450599
AC008638.2	0.00177842	0.00179397	0.00171269	0.00178587	0.00168838	0.00190382	0.00186209	0.00185139	0.00164547	0.00188206	0.00177728	0.00157661	0.00191249	0.00170916	0.00165669	0.0018078	0.00151531	0.00181285	0.00190573	0.00154714	0.00166611	0.00193315	0.103277	0.00162909	0.00192463	0.000915789	0.00672957	0.000677371	0.000922801	0.000619465	0.0124366	0.000840277	0.0082573	0.00779925	0.000161498	0.00483665	0.00401864	0.000778521	0.000898096	0.0101648	0.000769259	0.000883152	0.000599318	0.00070747	0.000680899	0.00452317	0.000868605	0.0237222	0.00598531
VN1R53P	0.00177842	0.00179397	0.00171269	0.00178587	0.00168838	0.00190382	0.00186209	0.00185139	0.00164547	0.00188206	0.00177728	0.00157661	0.00191249	0.00170916	0.00165669	0.0018078	0.00151531	0.00181285	0.00190573	0.00154714	0.00166611	0.00193315	0.00174492	0.00162909	0.00192463	0.000915789	0.000455845	0.000677371	0.000922801	0.000619465	0.000226236	0.000840277	0.000762898	0.000773754	0.000925201	0.000577252	0.00055539	0.000778521	0.0104505	0.000548025	0.000769259	0.000883152	0.000599318	0.00070747	0.0113619	0.00349975	0.000868605	0.000825788	0.000636853
AF241726.2	0.00177842	0.00179397	0.00171269	0.00178587	0.00168838	0.00190382	0.00186209	0.00185139	0.00164547	0.00188206	0.00177728	0.00157661	0.00191249	0.00170916	0.00165669	0.0018078	0.00151531	0.00181285	0.00190573	0.00154714	0.00166611	0.00193315	0.00174492	0.00162909	0.00192463	0.000915789	0.000455845	0.000677371	0.000922801	0.000619465	0.000226236	0.0129515	0.000762898	3.6779e-05	0.000161498	0.000577252	0.00055539	0.000778521	0.000898096	0.000548025	0.000769259	0.000883152	0.000599318	0.00070747	0.000680899	0.000535171	0.000868605	0.000825788	0.000636853
RPL31P53	0.00177842	0.00179397	0.00171269	0.00178587	0.00168838	0.00190382	0.00186209	0.00185139	0.00164547	0.00188206	0.00177728	0.00157661	0.00191249	0.00170916	0.00165669	0.0018078	0.00151531	0.00181285	0.00190573	0.00154714	0.00166611	0.00193315	0.00174492	0.00162909	0.00192463	0.000915789	0.000455845	0.000677371	0.000922801	0.000619465	0.00298316	0.000840277	0.000762898	0.00423706	0.000161498	0.02385	0.00055539	0.000778521	0.000898096	0.000548025	0.000769259	0.000883152	0.000599318	0.00070747	0.0148669	0.00951614	0.000868605	0.000825788	0.000636853
OR52E1	0.00177842	0.00179397	0.00171269	0.00178587	0.00168838	0.00190382	0.00186209	0.00185139	0.00164547	0.00188206	0.00177728	0.00157661	0.00191249	0.00170916	0.00165669	0.0018078	0.00151531	0.00181285	0.00190573	0.00154714	0.00166611	0.00193315	0.00174492	0.00162909	0.00192463	0.000915789	0.000455845	0.000677371	0.000922801	0.000619465	0.000226236	0.000840277	0.000762898	0.000795559	0.000161498	0.000577252	0.00055539	0.000778521	0.000898096	0.000548025	0.000769259	0.000883152	0.000599318	0.00070747	0.000680899	0.000535171	0.000868605	0.000825788	0.000636853
AC009690.1	0.786713	0.546479	0.436906	0.460561	0.37723	0.284956	0.305027	0.231572	0.431042	0.670523	0.270582	0.398529	0.6166	0.416639	0.426423	0.516588	0.787633	0.843937	0.468146	0.572885	0.296628	0.366215	0.429862	0.521427	0.461876	0.0196949	0.0065507	0.0126182	0.0153163	0.0432345	0.0174223	0.0138176	0.018067	0.00203018	0.0274236	0.112921	0.0140956	0.0119352	0.0169757	0.0179041	0.018067	0.0457096	0.015655	0.0101161	0.0111865	0.00982133	0.010928	0.120854	0.132643
AC006064.1	0.00177842	0.244697	0.0962466	0.00178587	0.118107	0.262091	0.00186209	0.00185139	0.00164547	0.00188206	0.00177728	0.0709694	0.00191249	0.112821	0.0988806	0.134575	0.00151531	0.217685	0.00190573	0.0675252	0.00166611	0.00193315	0.131875	0.00162909	0.328439	0.0835811	0.0912995	0.0384218	0.0643971	0.0145455	0.00179597	0.0115564	0.0166213	0.00456852	0.106321	0.100665	0.00901723	0.0385364	0.252211	0.0210915	0.0252231	0.0645165	0.282162	0.0775918	0.000680899	0.0277806	0.148355	0.101843	0.0138887
RNU6-391P	0.00177842	0.00179397	0.00171269	0.00178587	0.00168838	0.00190382	0.00186209	0.00185139	0.00164547	0.00188206	0.00177728	0.00157661	0.00191249	0.00170916	0.00165669	0.0018078	0.00151531	0.00181285	0.00190573	0.00154714	0.00166611	0.00193315	0.00174492	0.00162909	0.00192463	0.000915789	0.000455845	0.000677371	0.000922801	0.000619465	0.000226236	0.000840277	0.000762898	0.253298	0.000161498	0.000577252	0.00055539	0.000778521	0.000898096	0.000548025	0.000769259	0.000883152	0.000599318	0.00070747	0.000680899	0.000535171	0.000868605	0.000825788	0.000636853
ATP2A1	1.14705	0.853812	1.03961	0.751829	1.43453	1.61844	1.47415	1.16334	1.20097	0.454895	0.854434	0.727096	0.842422	1.37476	0.330245	0.806177	0.746957	0.857486	1.4788	1.01663	1.86436	1.27054	0.623239	0.736586	1.59145	0.194675	0.356677	0.433113	0.537568	0.354426	0.221589	0.61242	0.423931	0.125104	0.653202	0.420953	0.884073	0.891121	0.366628	0.572554	1.25168	0.404023	0.200803	0.204856	0.679459	0.900496	0.330463	0.840386	1.79457
IGKV1OR22-5	0.00177842	0.00179397	0.00171269	0.00178587	0.00168838	0.00190382	0.00186209	0.00185139	0.00164547	0.00188206	0.00177728	0.00157661	0.00191249	0.00170916	0.00165669	0.0018078	0.00151531	0.00181285	0.00190573	0.00154714	0.00166611	0.00193315	0.00174492	0.00162909	0.00192463	0.0226318	0.00679044	0.000677371	0.0709733	0.00867327	0.00289581	0.883878	0.28777	0.00199866	0.404608	0.000577252	0.364958	2.09003	0.000898096	0.0128537	0.000769259	0.213145	0.0600809	0.00070747	0.000680899	0.0939005	0.0184723	0.351895	0.000636853
CALHM1	0.00177842	0.0401901	0.00171269	0.00178587	0.0353845	0.00190382	0.00186209	0.00185139	0.0271831	0.00188206	0.038419	0.00157661	0.00191249	0.0384783	0.0343261	0.0018078	0.0565146	0.0575601	0.00190573	0.0292293	0.0267256	0.0644872	0.0464852	0.0246107	0.00192463	0.719448	0.00181551	0.000677371	0.0117958	0.00485581	0.00103878	0.00721154	0.00489495	0.000831522	0.00184708	0.00813911	0.117258	0.0090482	0.0117165	0.222854	0.0117874	0.000883152	0.00381001	0.00727366	0.0037843	0.00268832	0.00925806	0.0120638	0.00685122
ZNF880	3.70548	1.82437	2.44355	2.23227	2.84597	1.67395	2.12476	1.99574	2.80237	2.60072	2.32654	2.22577	2.32654	2.18453	2.16612	1.73914	1.94621	2.32086	2.24748	2.99151	2.12646	1.07494	2.04847	2.62427	3.1089	0.878698	1.42014	0.393869	0.268261	2.18513	0.149658	0.377909	0.214315	0.875685	1.33336	2.96061	0.892121	2.86156	0.489126	5.72021	1.29765	1.06531	0.509283	0.438089	0.128069	0.0899011	0.807386	0.327861	2.45504
NCAPG	0.908628	1.87068	0.829111	2.35295	1.83171	1.34649	1.56361	1.24659	1.88206	1.62629	2.55169	2.20661	1.72521	3.88943	2.63556	2.33075	0.717683	1.65661	1.86516	1.73402	3.07686	1.67432	2.17071	2.24718	1.80193	2.28206	3.0395	4.44684	4.5565	5.87827	2.52453	6.34626	4.33432	3.30625	4.58242	2.86876	3.7078	6.1482	4.9519	7.64046	2.8928	3.41213	3.05485	5.1141	5.66807	3.91701	8.01697	3.76541	4.57918
AC007253.1	0.197524	0.00179397	0.00171269	0.00178587	0.0669399	0.00190382	0.00186209	0.00185139	0.00164547	0.00188206	0.00177728	0.00157661	0.00191249	0.00170916	0.00165669	0.0018078	0.00151531	0.00181285	0.00190573	0.0788391	0.00166611	0.00193315	0.00174492	0.00162909	0.00192463	0.000915789	0.000455845	0.000677371	0.000922801	0.000619465	0.000226236	0.000840277	0.000762898	3.6779e-05	0.000161498	0.000577252	0.00055539	0.000778521	0.000898096	0.000548025	0.000769259	0.000883152	0.00416348	0.00070747	0.000680899	0.000535171	0.000868605	0.000825788	0.000636853
IGHV5-78	0.00177842	0.368203	0.00171269	0.350033	0.00168838	0.00190382	0.00186209	0.00185139	0.00164547	0.454895	0.00177728	0.00157661	0.00191249	0.00170916	0.00165669	0.355533	0.403283	0.00181285	0.00190573	0.233634	0.00166611	0.00193315	0.352219	0.00162909	0.00192463	0.317421	0.000455845	0.0332708	0.0256636	0.0177789	0.0848744	0.78032	0.646411	1.32719	1.3367	0.000577252	0.070259	0.0177608	0.000898096	0.138018	0.147699	0.0232182	0.987851	0.645924	0.132643	1.77851	0.000868605	1.94513	0.100052
SETP14	0.815706	0.517405	0.429419	0.844826	0.462875	0.330842	0.482286	0.101569	0.488014	0.431042	0.683458	0.694795	0.546835	0.584475	0.698895	0.456694	0.226475	0.312633	0.189252	0.33246	0.530788	0.111096	0.565449	0.292947	0.477983	2.70601	2.24731	3.32611	2.58588	1.89074	1.32809	1.43804	1.21385	2.03281	1.55884	0.830406	1.61518	2.41289	1.57488	1.61408	1.26604	1.07749	1.31684	1.86578	2.04492	2.79733	3.6318	1.20821	0.847742
CLPSL2	0.00177842	0.00179397	0.00171269	0.00178587	0.00168838	0.00190382	0.00186209	0.00185139	0.00164547	0.00188206	0.00177728	0.00157661	0.00191249	0.00170916	0.00165669	0.0018078	0.00151531	0.00181285	0.00190573	0.00154714	0.236079	0.00193315	0.00174492	0.00162909	0.293746	0.000915789	0.000455845	0.0189098	0.000922801	0.0056037	0.007175	0.0108789	0.0244804	0.00118248	0.0350649	0.0134303	0.104681	0.000778521	0.000898096	0.0403004	0.0908945	0.0218478	0.00540309	0.00070747	0.00939604	0.00518755	0.000868605	0.000825788	0.431823
AL451105.1	0.00177842	0.00179397	0.00171269	0.00178587	0.00168838	0.00190382	0.00186209	0.00185139	0.00164547	0.00188206	0.00177728	0.00157661	0.00191249	0.00170916	0.00165669	0.0018078	0.00151531	0.00181285	0.00190573	0.00154714	0.00166611	0.00193315	0.00174492	0.00162909	0.00192463	0.0818066	0.0612237	0.0983428	0.0629351	0.175443	0.00804111	0.000840277	0.121166	3.6779e-05	0.000161498	0.000577252	0.00055539	0.000778521	0.000898096	0.0121232	0.0245877	0.195245	0.000599318	0.0247807	0.000680899	0.000535171	0.0597065	0.000825788	0.0208222
MELTF	1.93275	1.41262	1.59645	1.53689	1.85645	1.83995	1.9882	2.23162	2.27784	1.2598	2.00629	1.86204	1.3463	2.19227	1.48438	1.13427	1.73362	1.46134	1.66867	1.85776	2.2736	2.11793	1.453	1.36985	1.53764	1.34059	1.31736	2.83537	3.62856	9.74592	0.289327	4.19774	3.37924	6.01679	3.76051	3.31722	1.67538	2.65414	2.62531	6.4727	4.0652	1.93747	1.66062	1.34466	9.46421	7.61316	3.71326	1.92808	3.57031
ZNF736P9Y	0.371425	0.207771	0.00171269	0.291773	0.205328	0.419801	0.533605	0.460612	0.114174	0.589257	0.00177728	0.344447	0.636652	0.55907	0.387809	0.790772	0.301708	0.00181285	0.357074	0.543202	0.664475	0.00193315	0.595411	0.00162909	0.721121	0.040819	0.000455845	0.00700288	0.0162443	0.000619465	5.03666	1.43502	0.000762898	0.0170377	0.0102205	0.00715445	2.28905	1.03943	0.00899136	0.000548025	0.000769259	0.000883152	0.27702	2.01889	0.000680899	0.0499899	0.000868605	0.000825788	0.000636853
AC104785.1	0.00177842	0.310328	0.782039	0.361791	0.357801	0.983382	1.00918	0.354483	0.14439	0.150066	0.485314	0.46611	0.00191249	0.283185	0.308336	0.390085	0.485143	0.473664	0.00190573	0.308791	0.740479	0.25615	0.315202	0.36123	0.425391	0.120877	0.307358	0.296867	0.17665	0.782211	0.0532836	0.0190409	0.143252	0.188325	0.112773	0.211551	0.350114	0.178334	0.324572	0.990585	0.0983384	0.0578548	0.217765	0.399834	0.0172024	0.618302	0.184147	0.187434	0.2259
PTPRB	2.00051	1.9232	2.12562	1.99033	1.19122	0.576196	2.05583	2.10599	1.11995	1.70021	1.53004	1.74147	1.26174	1.70607	1.2424	0.847517	2.4688	2.375	1.49085	1.48849	1.47684	0.759207	1.22091	1.70539	0.859209	0.516326	1.74115	0.77789	0.347591	1.69932	1.19732	1.2574	1.635	1.12441	1.44505	0.246396	0.609434	0.841898	1.75923	0.908628	0.772952	3.55734	1.02973	1.61655	0.845993	0.736681	1.28486	1.59428	1.06933
AC116914.1	0.00177842	0.00179397	0.150581	0.00178587	0.00168838	0.00190382	0.395075	0.258911	0.14439	0.00188206	0.00177728	0.130582	0.00191249	0.00170916	0.162422	0.0018078	0.00151531	0.00181285	0.497634	0.00154714	0.00166611	0.00193315	0.00174492	0.00162909	0.305056	0.0196866	0.0212246	0.176192	0.405354	0.286877	0.00747009	0.283468	0.0124575	0.432456	0.367312	0.235546	0.0877599	0.000778521	0.496137	0.0509232	0.639481	0.0164636	0.717297	0.100869	0.0784857	0.114809	0.668889	0.000825788	0.0193695
AC023762.1	0.00177842	0.00179397	0.00171269	0.00178587	0.00168838	0.00190382	0.00186209	0.00185139	0.00164547	0.00188206	0.00177728	0.00157661	0.00191249	0.00170916	0.00165669	0.0018078	0.00151531	0.00181285	0.00190573	0.00154714	0.00166611	0.00193315	0.00174492	0.00162909	0.00192463	0.000915789	0.000455845	0.000677371	0.000922801	0.000619465	0.000226236	0.000840277	0.000762898	3.6779e-05	0.000161498	0.000577252	0.00055539	0.000778521	0.000898096	0.000548025	0.000769259	0.000883152	0.000599318	0.00070747	0.000680899	0.000535171	0.000868605	0.000825788	0.000636853
TMCO1	5.48581	8.67206	6.72712	9.23349	6.16586	7.11551	6.28739	6.3343	9.1412	7.74219	9.11275	8.31251	7.91998	10.4754	9.19198	9.85412	8.56475	6.21163	8.73081	6.205	7.93505	5.6879	9.84842	8.70673	9.68977	6.45169	7.87714	9.56293	7.80949	5.46938	7.76245	7.21739	8.78647	7.0468	6.16505	5.06898	8.25855	6.97432	7.42803	10.0274	7.87714	6.20941	8.60283	5.86303	6.26257	6.95711	4.91064	5.2881	9.24358
MTND4LP2	0.00177842	0.00179397	0.00171269	0.00178587	0.00168838	0.00190382	0.00186209	0.00185139	0.00164547	0.00188206	0.00177728	0.00157661	0.00191249	0.00170916	0.00165669	0.0018078	0.00151531	0.00181285	0.00190573	0.00154714	0.00166611	0.00193315	0.00174492	0.00162909	0.00192463	0.000915789	0.000455845	0.000677371	0.000922801	0.000619465	0.0327204	0.000840277	0.000762898	0.0012704	0.00225527	0.000577252	0.00882819	0.000778521	0.000898096	0.000548025	0.000769259	0.000883152	0.010445	0.00070747	0.000680899	0.000535171	0.000868605	0.000825788	0.000636853
RAB5C	10.1126	11.4649	11.4605	11.8497	10.6312	9.31642	9.52712	9.94168	13.0245	11.3849	11.5112	11.7315	10.6178	13.8967	12.5612	12.3035	12.1037	9.27505	11.6717	9.85995	12.0044	8.44291	11.1437	11.4239	12.049	11.0232	12.3965	12.6997	11.2961	12.1225	12.5972	13.7159	11.8967	10.1027	11.8314	8.96305	13.8838	13.6611	12.9751	7.14263	10.6312	14.8099	10.9862	11.0315	11.074	12.4258	15.9457	11.9863	9.53191
NPBWR2	0.00177842	0.00179397	0.00171269	0.00178587	0.00168838	0.00190382	0.00186209	0.00185139	0.00164547	0.0824021	0.00177728	0.00157661	0.00191249	0.00170916	0.00165669	0.0018078	0.00151531	0.00181285	0.00190573	0.00154714	0.00166611	0.00193315	0.00174492	0.00162909	0.00192463	0.000915789	0.00207133	0.000677371	0.000922801	0.000619465	0.001194	0.000840277	0.000762898	3.6779e-05	0.000161498	0.000577252	0.00055539	0.000778521	0.000898096	0.000548025	0.000769259	0.000883152	0.000599318	0.00070747	0.00531123	0.00281835	0.000868605	0.000825788	0.00394537
UPP1	32.3061	17.2152	14.7918	13.5526	28.6809	20.3831	11.1438	24.4354	33.1053	26.4229	19.5235	15.0096	18.1927	18.5712	9.60463	10.739	6.03118	20.3454	14.8262	13.2422	13.456	27.5062	28.3285	9.69455	21.4933	4.75803	9.11275	4.61515	6.28015	3.8524	19.0545	5.91258	6.73848	4.09492	4.31868	11.1744	4.92287	4.94488	6.68915	1.73811	1.71282	4.66668	5.4473	12.8199	12.1736	3.78788	8.03275	4.56687	1.94932
AP001610.1	0.154909	0.00179397	0.00171269	0.0985319	0.0460533	0.0881224	0.00186209	0.258911	0.00164547	0.00188206	0.200725	0.00157661	0.00191249	0.0998894	0.0460795	0.0682331	0.00151531	0.1434	0.00190573	0.148163	0.00166611	0.00193315	0.103277	0.0665435	0.0990578	0.000915789	0.000455845	0.000677371	0.000922801	0.000619465	0.308002	0.000840277	0.000762898	3.6779e-05	0.0090501	0.000577252	0.00055539	0.000778521	0.000898096	0.000548025	0.000769259	0.000883152	0.000599318	0.00070747	0.000680899	0.03963	0.000868605	0.000825788	0.000636853
AC093323.2	0.0754601	0.207771	0.130633	0.00178587	0.00168838	0.00190382	0.00186209	0.00185139	0.14439	0.0962713	0.00177728	0.0360774	0.00191249	0.00170916	0.00165669	0.0018078	0.118323	0.0772318	0.00190573	0.00154714	0.00166611	0.00193315	0.00174492	0.00162909	0.293746	0.000915789	0.000455845	0.000677371	0.017487	0.0379369	0.0134127	0.0345449	0.0244631	0.00306752	0.000161498	0.000577252	0.0167345	0.0322435	0.0626168	0.00620952	0.0500674	0.0525023	0.0210189	0.00070747	0.0748582	0.00816137	0.000868605	0.0140804	0.00987394
AC008760.1	5.31041	2.94028	2.55326	2.45504	3.21135	2.20365	1.68247	2.52171	2.92958	3.25727	2.6912	2.70567	3.84196	1.47655	1.8377	2.32777	1.48568	1.189	3.68135	2.17675	2.05845	2.1444	2.74824	2.78908	3.35833	0.937774	1.36301	0.584907	1.57185	1.17104	3.60447	0.775676	1.07066	1.17053	0.312158	0.87702	1.30389	0.718453	1.0336	0.309323	1.1809	0.812033	0.942935	1.38978	0.588159	0.798416	0.735508	1.31423	0.604591
ZNF815P	0.221388	1.18033	0.912121	1.17707	0.879552	1.2366	1.26223	1.01428	1.48079	0.959625	0.962496	1.17817	1.35411	1.02342	1.18488	1.52614	0.84284	0.794622	1.66284	0.753774	1.31124	0.89925	1.75578	1.53097	1.29187	0.177759	0.612173	0.727805	1.01701	0.46812	0.705144	1.39841	0.570048	0.985489	0.839082	0.341644	1.02505	0.790218	0.31276	0.614827	1.40108	0.361718	0.44452	0.422839	1.36427	0.556602	0.322354	0.178886	0.558934
CEBPE	0.0491795	0.142018	0.00171269	0.0544683	0.00168838	0.199542	0.063871	0.00185139	0.0271831	0.0677583	0.111389	0.0360774	0.121518	0.0744217	0.0343261	0.0018078	0.0489089	0.0575601	0.108006	0.00154714	0.00166611	0.00193315	0.00174492	0.00162909	0.0859636	0.0776656	0.00431182	0.0126633	0.457266	0.00339184	0.0048221	0.0750462	0.00578278	0.0018134	0.00594758	0.009603	0.00268723	0.00896268	0.611655	0.00260688	0.0147093	0.0168466	0.0263709	0.0358788	0.0252092	0.0147849	0.0171215	0.140466	0.0102475
TRABD2B	0.994343	0.912826	0.789366	1.01925	2.61977	0.696599	1.14658	1.28119	0.683548	0.764102	0.4149	0.937471	0.851569	1.14491	1.11934	0.565043	1.0498	1.14714	0.468146	1.47665	0.747631	0.96032	1.09201	0.903333	0.402226	0.525876	0.173251	0.824493	0.150381	1.33019	0.0184996	0.313938	0.860169	0.00546541	0.322354	0.606817	0.0293772	0.168318	0.186909	0.688336	0.136469	2.2874	0.164036	0.27658	0.0172446	0.0161118	0.70556	0.250423	0.056733
RPL36P2	0.00177842	0.00179397	0.00171269	0.00178587	0.00168838	0.00190382	0.00186209	0.00185139	0.00164547	0.00188206	0.00177728	0.00157661	0.00191249	0.00170916	0.00165669	0.0018078	0.00151531	0.00181285	0.00190573	0.00154714	0.00166611	0.00193315	0.00174492	0.00162909	0.00192463	0.000915789	0.146422	0.0790403	0.022717	0.000619465	0.0220692	0.000840277	0.000762898	0.00987826	0.062665	0.00952006	0.138748	0.0564955	0.000898096	0.195048	0.000769259	0.0210052	0.0776545	0.0911687	0.000680899	0.0635857	0.0858945	0.0171277	0.0293983
AC073534.1	0.246121	0.114858	0.150581	0.429621	0.226055	0.81344	0.255063	0.434063	0.217169	0.193123	0.259027	0.0360774	0.109315	0.229015	0.463369	0.321374	0.31941	0.924849	0.31953	0.548612	0.406332	0.690289	0.160733	0.530873	0.164065	0.0227675	0.0420716	0.0588645	0.0198917	0.53876	0.75639	0.0120412	0.100191	0.00250226	0.289327	0.341489	0.100843	0.290541	0.0364038	0.0194457	1.44036	0.289972	0.0840037	0.232669	0.000680899	0.0126891	0.00911792	0.00808794	0.188383
RPS3AP17	0.00177842	0.00179397	0.00171269	0.00178587	0.00168838	0.00190382	0.00186209	0.00185139	0.00164547	0.00188206	0.00177728	0.00157661	0.00191249	0.00170916	0.00165669	0.0018078	0.00151531	0.00181285	0.00190573	0.00154714	0.00166611	0.00193315	0.00174492	0.00162909	0.00192463	0.0118734	0.000455845	0.000677371	0.000922801	0.000619465	0.00258823	0.000840277	0.000762898	0.00336621	0.00819543	0.000577252	0.00055539	0.00896268	0.000898096	0.00355399	0.000769259	0.000883152	0.000599318	0.00070747	0.000680899	0.000535171	0.000868605	0.000825788	0.0149452
AC020914.3	0.00177842	0.00179397	0.00171269	0.407685	0.00168838	0.00190382	0.00186209	0.00185139	0.00164547	0.00188206	0.00177728	0.267413	0.00191249	0.00170916	0.00165669	0.0018078	0.00151531	0.00181285	0.00190573	0.00154714	0.00166611	0.00193315	0.00174492	0.00162909	0.00192463	0.000915789	0.000455845	0.000677371	0.0288529	0.000619465	0.00429386	0.000840277	0.000762898	3.6779e-05	0.000161498	0.000577252	0.00055539	0.000778521	0.000898096	0.000548025	0.000769259	0.000883152	0.000599318	0.0158165	0.000680899	0.000535171	0.000868605	0.000825788	0.000636853
AC244157.1	0.00177842	0.00179397	0.00171269	0.00178587	0.00168838	0.00190382	0.00186209	0.00185139	0.00164547	0.00188206	0.00177728	0.00157661	0.00191249	0.00170916	0.00165669	0.0018078	0.00151531	0.00181285	0.00190573	0.00154714	0.00166611	0.00193315	0.00174492	0.00162909	0.00192463	0.000915789	0.000455845	0.000677371	0.000922801	0.000619465	0.000226236	0.000840277	0.000762898	3.6779e-05	0.000161498	0.000577252	0.00055539	0.000778521	0.000898096	0.0483408	0.000769259	0.000883152	0.000599318	0.00070747	0.000680899	0.000535171	0.000868605	0.000825788	0.000636853
PSPC1P1	0.1293	1.50719	0.3314	0.00178587	0.489844	0.00190382	0.00186209	0.380612	0.00164547	0.613005	0.136741	0.398529	0.607869	0.00170916	0.00165669	0.0018078	0.191059	0.00181285	1.13099	0.216868	0.910152	0.830152	0.462722	0.380981	0.770164	4.77341	1.22279	4.88581	0.11204	0.119354	3.83677	0.952101	1.91294	1.5239	0.0673831	0.106098	1.37721	1.49862	1.77302	0.0167151	1.53464	0.0117309	1.2924	3.53902	5.48581	3.62622	0.000868605	3.0395	5.29309
AL645608.7	2.5074	1.0338	0.860682	1.13849	1.3372	1.81965	2.02327	1.49571	1.81241	1.06587	1.62528	1.30538	0.851569	0.949984	0.868036	0.548663	0.902956	1.79054	1.10427	1.17315	1.42809	1.76537	0.174864	0.817591	0.920103	0.216405	1.12771	1.55292	3.30483	2.79212	0.563387	2.39503	1.2046	0.833029	1.77799	5.7417	0.541725	4.42823	1.16168	0.0457335	1.19391	0.832701	0.668285	0.669122	0.230193	3.56796	1.49069	0.764375	1.62409
KLK10	24.5606	28.8673	26.5749	15.9457	35.7603	29.4892	14.233	32.1745	31.4507	27.5963	36.1027	25.3194	34.1182	24.3025	16.6545	25.5458	21.6316	30.2656	27.0788	17.3355	32.174	45.0088	35.7593	15.0808	25.2614	54.288	25.6184	12.4754	2.84174	1.86801	74.2523	33.4051	25.9784	24.7673	1.42186	6.02704	10.8301	0.428771	65.5151	17.0045	13.2082	10	37.5447	10.5199	11.5112	29.5965	5.45962	39.5896	5.67927
MRPL57P7	0.00177842	0.00179397	0.00171269	0.00178587	0.00168838	0.00190382	0.00186209	0.00185139	0.00164547	0.00188206	0.00177728	0.00157661	0.00191249	0.00170916	0.00165669	0.0018078	0.00151531	0.00181285	0.00190573	0.00154714	0.00166611	0.00193315	0.00174492	0.00162909	0.00192463	0.000915789	0.00994714	0.000677371	0.000922801	0.000619465	0.0145438	0.000840277	0.0179604	0.0250261	0.0651448	0.0112211	0.00055539	0.000778521	0.000898096	0.000548025	0.000769259	0.0311873	0.022704	0.0167955	0.000680899	0.000535171	0.000868605	0.0211819	0.0149909
KDM5B	4.50067	7.05603	5.42918	5.31758	5.5197	6.22425	5.09681	5.79873	6.25868	6.1128	5.25428	4.9639	5.94707	4.98462	4.88097	6.03974	4.25802	4.55953	5.84371	4.79184	5.86137	5.56066	7.22268	4.25384	6.06664	6.49333	8.01421	8.62616	4.01672	5.3501	10.5506	9.49338	7.09961	5.87685	6.64362	7.51173	5.92002	6.91667	6.8735	8.0083	6.79581	5.52249	5.18908	4.84225	5.7737	4.77647	4.29131	8.43269	3.67306
STPG1	2.28798	2.37151	2.13625	2.42031	2.56603	2.86353	2.67717	2.53001	3.67459	2.70471	2.38796	2.08413	2.72071	2.57044	2.24699	2.2874	1.58796	2.34448	2.80157	1.63989	2.72377	2.87298	2.9889	2.03212	2.94652	2.44647	1.41313	1.08253	2.18816	1.11551	1.56087	1.58191	1.49468	1.46347	0.378277	1.0376	1.09887	3.04731	2.74645	1.18316	1.78656	1.13108	1.35145	2.00687	2.07871	2.2707	2.55102	2.83926	1.79805
RPS3AP37	0.00177842	0.00179397	0.00171269	0.00178587	0.00168838	0.00190382	0.00186209	0.00185139	0.00164547	0.00188206	0.00177728	0.00157661	0.00191249	0.00170916	0.00165669	0.0018078	0.00151531	0.160919	0.00190573	0.00154714	0.00166611	0.00193315	0.00174492	0.00162909	0.00192463	0.155168	0.128251	0.214916	0.018889	0.0176045	0.209904	0.0154	0.0187253	0.462763	0.116194	0.0295672	0.0376199	0.00915018	0.0419173	0.0892627	0.0176596	0.097035	0.103381	0.0253453	0.0211746	0.0172473	0.0332734	0.00969869	0.111044
AC004951.3	0.656625	0.310328	0.436906	0.407685	0.944048	0.214315	0.79052	0.598314	0.348271	0.567953	0.364618	0.302041	0.557861	0.138678	0.435207	0.412515	0.118323	0.269672	0.736271	0.466952	0.413734	0.416127	0.410569	0.292947	0.437518	2.94596	2.23943	1.48818	1.30563	0.428669	2.19874	0.963829	0.980225	2.21602	0.754893	0.829474	1.07152	0.311169	0.997947	0.977623	0.581197	0.208987	0.461937	1.04019	0.842056	1.85459	0.763221	1.75873	1.06102
AC011530.1	0.589067	0.355711	0.00171269	0.291773	0.00168838	0.00190382	0.00186209	0.00185139	0.00164547	0.00188206	0.211928	0.00157661	0.00191249	0.173971	0.00165669	0.0018078	0.00151531	0.00181285	0.00190573	0.225017	0.144246	0.221206	0.20255	0.147679	0.00192463	0.0654886	0.0384841	0.0525749	0.0111746	0.0598003	0.00229515	0.00907897	0.0162633	0.00166196	0.000161498	0.0103669	0.00055539	0.00848948	0.000898096	0.00862966	0.00773291	0.0472031	0.00424579	0.0444279	0.0176654	0.0116281	0.0158109	0.000825788	0.000636853
MIR4292	0.00177842	0.00179397	0.00171269	0.00178587	0.00168838	0.00190382	0.00186209	0.00185139	0.00164547	0.00188206	0.00177728	0.00157661	0.00191249	0.00170916	0.00165669	0.0018078	0.00151531	0.00181285	0.00190573	0.00154714	0.00166611	0.00193315	0.00174492	0.00162909	0.00192463	2.48705	3.18151	4.23902	6.21723	4.46824	2.79545	5.20276	2.90362	2.97151	5.03433	9.49809	2.50025	4.61303	2.91884	6.10936	4.75803	2.33455	3.10552	5.35532	3.89328	6.1833	4.79087	3.86956	1.57938
MIR1184-2	0.00177842	0.00179397	0.00171269	0.00178587	0.00168838	0.00190382	0.00186209	0.00185139	0.00164547	0.00188206	0.00177728	0.00157661	0.00191249	0.00170916	0.00165669	0.0018078	0.00151531	0.00181285	0.00190573	0.00154714	0.00166611	0.00193315	0.00174492	0.00162909	0.00192463	0.000915789	0.000455845	0.000677371	0.000922801	0.000619465	0.000226236	0.000840277	0.000762898	3.6779e-05	0.000161498	0.000577252	0.00055539	0.000778521	0.000898096	0.000548025	0.000769259	0.000883152	0.000599318	0.00070747	0.000680899	0.000535171	0.000868605	0.000825788	0.000636853
PTPRH	0.549232	0.468196	1.86204	0.0829689	0.00168838	0.0738817	0.201517	0.239954	0.749638	0.165582	1.63024	0.524368	0.0709206	0.250271	0.071643	0.0682331	2.93313	0.0671838	0.458452	0.158356	0.383177	0.123078	0.797997	0.0532684	0.532962	3.63015	2.81579	0.153655	0.534754	1.29195	3.00495	1.19515	1.11246	3.5766	0.0171823	0.459372	0.500237	0.0587372	5.81877	0.0255545	0.232354	0.662914	1.50058	1.07557	1.32719	0.986135	0.258689	5.73712	0.592746
AL591416.1	0.00177842	0.00179397	0.00171269	0.00178587	0.00168838	0.00190382	0.00186209	0.00185139	0.00164547	0.00188206	0.00177728	0.00157661	0.00191249	0.00170916	0.00165669	0.0018078	0.00151531	0.00181285	0.00190573	0.00154714	0.00166611	0.00193315	0.00174492	0.00162909	0.00192463	0.0112036	0.000455845	0.000677371	0.000922801	0.000619465	0.0301963	0.000840277	0.00739938	0.108546	0.0154172	0.181583	0.00869423	0.000778521	0.000898096	0.000548025	0.000769259	0.000883152	0.000599318	0.00672882	0.000680899	0.000535171	0.000868605	0.000825788	0.299985
PCMTD1	5.09568	5.2321	4.9147	5.19848	5.17248	4.62549	5.58914	5.60727	3.85887	5.16161	4.28984	4.35958	4.48236	3.54021	4.91364	5.33716	6.058	5.83623	5.1647	5.28924	4.23399	5.23769	5.63172	4.75953	4.17727	2.96669	4.75061	4.51992	3.75964	7.5278	7.13336	3.99068	4.23999	4.9484	4.91064	9.72153	5.45573	3.22678	3.94451	5.79806	4.43929	4.26872	5.32962	5.17457	4.36475	4.33126	4.26681	3.37477	5.08792
AL121957.1	0.00177842	0.00179397	0.00171269	0.00178587	0.00168838	0.00190382	0.00186209	0.00185139	0.00164547	0.00188206	0.313881	0.00157661	0.00191249	0.00170916	0.00165669	0.0018078	0.177482	0.00181285	0.00190573	0.00154714	0.00166611	0.313897	0.00174492	0.00162909	0.00192463	0.114452	0.0126991	0.142716	0.000922801	0.0591426	0.000226236	0.0354359	0.000762898	0.00249545	0.0362253	0.00988478	0.0292259	0.000778521	0.0133744	0.307083	0.000769259	0.000883152	0.000599318	0.00854565	0.0166466	0.0398268	0.0522272	0.23972	0.00692415
AC004925.1	0.0754601	0.0401901	0.130633	0.1429	0.106098	0.227663	0.116237	0.0819246	0.285736	0.260669	0.247053	0.188602	0.0709206	0.151256	0.0988806	0.275264	0.0284187	0.124465	0.0756811	0.0292293	0.17588	0.33489	0.116901	0.214407	0.151582	0.136715	0.044037	0.00831487	0.00772076	0.013319	0.0125205	0.010242	0.00502275	0.0711394	0.00131514	0.0108671	0.00833389	0.022699	0.128259	0.075774	0.0051392	0.0151051	0.0152479	0.00936697	0.000680899	0.00473613	0.00830352	0.100966	0.0143526
OR14A16	0.00177842	0.00179397	0.00171269	0.00178587	0.00168838	0.00190382	0.141455	0.00185139	0.00164547	0.00188206	0.00177728	0.00157661	0.00191249	0.00170916	0.00165669	0.0018078	0.00151531	0.00181285	0.00190573	0.00154714	0.00166611	0.00193315	0.00174492	0.00162909	0.00192463	0.000915789	0.000455845	0.000677371	0.000922801	0.000619465	0.000226236	0.000840277	0.000762898	0.00054271	0.000161498	0.000577252	0.00055539	0.000778521	0.000898096	0.000548025	0.000769259	0.000883152	0.000599318	0.00070747	0.000680899	0.000535171	0.000868605	0.000825788	0.000636853
NDUFS5P6	0.00177842	0.00179397	0.00171269	0.00178587	0.00168838	0.00190382	0.00186209	0.00185139	0.00164547	0.00188206	0.00177728	0.00157661	0.00191249	0.00170916	0.00165669	0.0018078	0.00151531	0.00181285	0.00190573	0.00154714	0.00166611	0.00193315	0.00174492	0.00162909	0.00192463	0.000915789	0.000455845	0.0133585	0.000922801	0.000619465	0.000226236	0.000840277	0.000762898	3.6779e-05	0.000161498	0.000577252	0.00055539	0.000778521	0.000898096	0.000548025	0.000769259	0.000883152	0.000599318	0.00070747	0.000680899	0.000535171	0.000868605	0.000825788	0.000636853
AACSP1	0.038754	0.194289	0.190503	0.185269	0.0284892	0.128753	0.179458	0.141516	0.0581112	0.234181	0.111389	0.0843576	0.213716	0.0622882	0.0343261	0.0548281	0.133294	0.0575601	0.257054	0.148163	0.296628	0.0644872	0.253946	0.322515	0.177766	0.994538	0.0071858	0.0193719	0.172161	0.00764672	0.0796347	0.00698698	0.0284489	0.00490859	0.00962318	3.20048	0.181836	0.00622067	0.105226	0.0790493	0.00778673	0.00787176	0.00582795	0.00576976	0.0220482	0.00389617	0.00652008	1.43046	0.398726
GLRA3	0.038754	0.00179397	0.0316945	0.0414505	0.0353845	0.00190382	0.00186209	0.0473941	0.00164547	0.00188206	0.00177728	0.021554	0.00191249	0.00170916	0.0343261	0.0018078	0.0237747	0.00181285	0.00190573	0.0235688	0.00166611	0.00193315	0.0360498	0.00162909	0.00192463	0.000915789	0.00615842	0.0157915	0.00695315	1.19999	0.0105019	0.154399	0.0139634	0.186363	0.00163787	0.00341451	0.0881922	0.0156132	0.00678872	0.0148738	0.119398	0.0110665	0.0211083	0.00396083	0.0174025	0.0299149	0.00609928	0.00769798	0.805643
AC002128.1	0.873438	0.787478	0.623183	0.557055	0.732938	0.89399	0.740554	0.652064	0.720189	1.17127	0.568539	0.700772	0.824852	0.758792	0.638133	0.821807	0.962496	0.480806	0.756838	0.486664	1.01527	0.646584	0.82982	0.682466	0.983974	1.09921	0.972391	0.838578	0.235376	0.853314	0.99732	0.522765	2.17142	0.721505	1.66361	0.855853	0.451808	0.61095	0.725553	1.25299	0.58587	0.278681	0.190872	0.57384	0.418788	0.666561	0.22486	1.09704	0.650196
AC112907.2	0.00177842	0.00179397	0.00171269	0.00178587	0.00168838	0.00190382	0.00186209	0.00185139	0.348271	0.371534	0.00177728	0.00157661	0.398486	0.00170916	0.00165669	0.0018078	0.177482	0.285243	0.00190573	0.00154714	0.215544	0.00193315	0.00174492	0.00162909	0.00192463	0.279028	0.000455845	2.24731	1.2982	0.693708	0.561825	0.753709	0.313296	0.638073	0.677585	0.308172	0.758792	1.40108	2.01994	0.179552	1.02266	0.15283	0.00909563	0.136863	0.9192	1.74071	1.31573	1.80975	2.54093
FRMD8	8.58356	5.87366	6.175	5.00938	7.31895	6.97544	7.38348	5.88607	7.72782	7.44894	6.42624	7.39628	6.00036	6.22103	5.21283	5.8234	4.21776	5.26662	7.57245	5.97607	7.71663	8.27994	7.14136	5.29808	5.87674	11.2638	8.70298	10.3426	14.7506	8.70688	17.5514	17.5759	9.84245	8.65278	8.88795	9.34524	10.6249	8.50954	13.2424	7.43345	9.01333	8.99215	11.3916	11.408	9.16501	12.7639	7.34587	19.8189	7.3581
AL049870.1	0.00177842	0.00179397	0.00171269	0.00178587	0.00168838	0.00190382	0.00186209	0.00185139	0.00164547	0.00188206	0.00177728	0.00157661	0.00191249	0.00170916	0.00165669	0.0018078	0.00151531	0.00181285	0.00190573	0.00154714	0.00166611	0.00193315	0.00174492	0.00162909	0.00192463	0.206572	0.00801726	0.194846	0.000922801	0.115403	0.131648	0.0624096	0.220608	0.261079	0.101432	0.00968521	0.180907	0.000778521	0.000898096	0.0079914	0.0148196	0.171006	0.0176764	0.00070747	0.123444	0.0106759	0.33812	0.118933	0.0124545
HELZ2	5.94193	3.54829	3.99373	3.50668	3.36916	2.53301	2.62005	2.29739	3.90548	3.44655	3.66239	3.81326	3.10552	3.52484	2.61692	2.65858	2.71676	2.00495	3.65493	2.12615	3.02878	3.14094	2.9652	2.88294	3.7467	5.04358	5.3942	4.59246	11.3208	11.8779	8.78647	19.6737	3.81746	9.11662	7.07924	10.2174	4.92509	4.02803	7.03721	8.26477	5.3942	8.23481	7.89842	9.19198	11.0519	4.77224	10.0629	13.7958	2.79925
COX7A2P2	0.00177842	0.00179397	0.00171269	0.00178587	0.00168838	0.00190382	0.00186209	0.00185139	0.00164547	0.00188206	0.00177728	0.00157661	0.00191249	0.00170916	0.00165669	0.0018078	0.00151531	0.00181285	0.00190573	0.00154714	0.00166611	0.00193315	0.00174492	0.00162909	0.00192463	0.858198	0.351223	1.26416	0.30863	0.0638481	0.647617	0.486851	0.144626	0.111712	0.303117	0.0114518	0.196751	0.79592	0.000898096	0.0882723	0.305589	0.936128	0.448777	0.134839	0.000680899	0.105931	0.4365	0.374485	0.363219
MINDY4	1.34344	1.14223	0.737254	1.3925	1.43453	0.880883	1.31663	1.41339	1.17924	1.4095	1.19306	1.40451	1.23874	1.82389	1.30008	1.43825	1.52027	1.55772	0.892472	1.28688	1.14693	0.793346	0.890851	1.48529	1.21273	0.136165	0.192054	0.116968	0.199378	0.267864	0.516056	0.562186	0.370065	0.0166188	0.0707263	0.0998574	0.201096	0.201986	0.109502	0.215535	0.196971	0.210699	0.262837	0.216075	0.306385	0.123222	0.355596	0.140084	0.0112242
MAP2K7	6.15008	5.18384	4.68112	4.12281	4.81611	5.7098	5.95665	5.10154	4.48372	5.26483	5.09095	4.57871	5.22153	4.77441	4.62943	5.66807	4.81555	5.17961	4.87536	5.30117	5.00039	5.8023	4.65234	4.98628	5.52516	4.56065	3.97392	4.99298	5.60935	5.567	5.17055	4.61829	4.02717	4.40871	4.68451	6.19214	4.17691	5.16039	3.81486	2.92292	4.71499	4.92738	5.48966	5.27293	6.49147	5.14471	4.65295	4.95504	5.19666
RPL7P37	0.00177842	0.00179397	0.00171269	0.00178587	0.00168838	0.00190382	0.00186209	0.00185139	0.00164547	0.00188206	0.00177728	0.00157661	0.00191249	0.00170916	0.00165669	0.0018078	0.00151531	0.00181285	0.00190573	0.00154714	0.00166611	0.123078	0.00174492	0.00162909	0.00192463	0.566637	0.0423217	0.668285	0.0663028	0.00840762	0.0585474	0.000840277	0.0296334	0.00538539	0.00881187	0.00470511	0.15405	0.154865	0.104199	0.0476767	0.0618007	0.164639	0.104782	0.0258001	0.00817761	0.200502	0.129594	0.234913	0.00585019
AC013733.2	0.00177842	0.00179397	0.00171269	0.00178587	0.00168838	0.00190382	0.00186209	0.00185139	0.00164547	0.00188206	0.00177728	0.00157661	0.00191249	0.00170916	0.00165669	0.0018078	0.00151531	0.00181285	0.00190573	0.00154714	0.00166611	0.00193315	0.00174492	0.00162909	0.00192463	0.000915789	0.000455845	0.000677371	0.000922801	0.000619465	0.00163671	0.000840277	0.000762898	0.000645173	0.000161498	0.000577252	0.00055539	0.000778521	0.000898096	0.00778229	0.000769259	0.000883152	0.000599318	0.00070747	0.000680899	0.000535171	0.0118164	0.000825788	0.000636853
SMIM32	0.00177842	0.0757246	0.323414	0.0682979	0.00168838	0.00190382	0.00186209	0.405158	0.00164547	0.0677583	0.00177728	0.00157661	0.00191249	0.00170916	0.0343261	0.0018078	1.02068	0.00181285	0.201019	0.00154714	0.00166611	0.07552	0.0739475	0.00162909	0.00192463	0.0114151	0.00271292	0.0183466	0.0113139	0.00457764	0.00315647	0.0167955	0.144575	0.000458647	0.0010092	0.000577252	0.0103039	0.0158928	0.000898096	0.00339818	0.00785786	0.00789503	0.0107642	0.00490257	0.0362275	0.0156003	0.000868605	0.000825788	0.000636853
ZNF767P	3.45841	3.00964	3.72644	3.30879	4.27166	4.44628	4.24977	4.20913	3.41941	3.74051	3.17044	3.75266	3.78475	3.26991	3.0615	4.06562	4.29434	4.73492	3.54857	4.9431	4.10769	4.27951	4.00004	4.16919	3.54165	2.43129	1.88749	2.67619	2.06712	2.5373	1.40593	1.9101	2.88682	1.88045	3.40985	5.01394	1.74342	2.29628	2.16346	4.27912	2.75732	1.84976	2.05529	1.58483	2.04319	2.25768	1.34008	2.43434	1.37794
AC010376.1	0.00177842	0.00179397	0.00171269	0.00178587	0.00168838	0.00190382	0.00186209	0.00185139	0.00164547	0.00188206	0.00177728	0.00157661	0.00191249	0.00170916	0.00165669	0.0018078	0.00151531	0.00181285	0.00190573	0.00154714	0.00166611	0.00193315	0.00174492	0.00162909	0.00192463	0.000915789	0.000455845	0.000677371	0.000922801	0.000619465	0.000226236	0.000840277	0.000762898	0.100098	0.000161498	0.000577252	0.00758122	0.000778521	0.000898096	0.000548025	0.000769259	0.000883152	0.000599318	0.00070747	0.000680899	0.000535171	0.000868605	0.000825788	0.000636853
AC023824.2	0.00177842	0.00179397	0.00171269	0.00178587	0.00168838	0.00190382	0.00186209	0.00185139	0.00164547	0.00188206	0.00177728	0.00157661	0.00191249	0.00170916	0.00165669	0.0018078	0.00151531	0.00181285	0.00190573	0.00154714	0.00166611	0.00193315	0.00174492	0.00162909	0.00192463	0.000915789	0.000455845	0.000677371	0.000922801	0.000619465	0.000226236	0.000840277	0.000762898	3.6779e-05	0.000161498	0.000577252	0.00055539	0.000778521	0.000898096	0.000548025	0.000769259	0.000883152	0.000599318	0.00070747	0.000680899	0.000535171	0.000868605	0.000825788	0.000636853
AL021395.1	0.00177842	0.00179397	0.00171269	0.00178587	0.00168838	0.00190382	0.00186209	0.00185139	0.00164547	0.00188206	0.00177728	0.00157661	0.00191249	0.00170916	0.00165669	0.0018078	0.0207047	0.0481618	0.0649846	0.0203742	0.00166611	0.00193315	0.00174492	0.00162909	0.00192463	0.000915789	0.000455845	0.0322006	0.000922801	0.000619465	0.00107626	0.000840277	0.00525188	0.00962937	0.000753655	0.00272809	0.00246623	0.000778521	0.000898096	0.0114897	0.000769259	0.000883152	0.00286782	0.0044668	0.000680899	0.153419	0.00713814	0.000825788	0.000636853
GRIP1	1.59157	2.09796	1.20788	1.63374	1.01067	0.835123	0.818763	0.792542	1.38729	1.66007	1.75529	1.13525	1.57463	1.973	1.7264	1.64946	0.873873	0.973895	1.5386	1.2659	0.961545	1.95131	1.6876	1.75358	1.55972	1.53554	2.31181	2.13829	0.704514	2.14156	5.95034	1.49571	1.44793	1.56087	1.22249	1.16043	1.13662	1.91676	2.69321	3.00623	0.701497	3.68105	1.34922	2.66549	2.43308	1.92808	1.69285	2.5835	0.094869
RPS29P12	0.00177842	0.00179397	0.00171269	0.00178587	0.00168838	0.00190382	0.00186209	0.00185139	0.00164547	0.00188206	0.00177728	0.00157661	0.00191249	0.00170916	0.00165669	0.0018078	1.47694	0.00181285	0.00190573	0.00154714	0.00166611	0.00193315	0.00174492	0.00162909	0.00192463	0.306448	0.0171752	0.366961	0.243169	0.000619465	0.000226236	0.0640458	0.000762898	0.270385	0.00617219	0.0168087	0.00055539	0.000778521	0.000898096	0.000548025	0.0389754	0.000883152	0.0178499	0.00070747	0.0581675	0.124337	0.0908945	0.000825788	0.000636853
SRSF10P1	0.0886626	0.0882629	0.00171269	0.00178587	0.00168838	0.00190382	0.00186209	0.182752	0.00164547	0.00188206	0.00177728	0.00157661	0.00191249	0.0744217	0.00165669	0.0018078	0.0410925	0.00181285	0.00190573	0.099848	0.00166611	0.00193315	0.00174492	0.00162909	0.00192463	0.0205505	0.100186	0.0203256	0.0341107	0.0618745	0.145835	0.0396539	0.000762898	0.18856	0.00105311	0.0113139	0.11319	0.113682	0.0192776	0.0855201	0.0082114	0.0321313	0.0656208	0.505829	0.000680899	0.0168184	0.058691	0.107012	0.129963
LINC01880	0.00177842	0.00179397	0.00171269	0.00178587	0.00168838	0.00190382	0.00186209	0.00185139	0.00164547	0.00188206	0.00177728	0.00157661	0.00191249	0.00170916	0.00165669	0.0018078	0.00151531	0.00181285	0.00190573	0.00154714	0.00166611	0.00193315	0.00174492	0.00162909	0.00192463	0.000915789	0.000455845	0.000677371	0.000922801	0.0060486	0.000226236	0.000840277	0.000762898	0.000689199	0.000161498	0.000577252	0.00055539	0.000778521	0.0141734	0.000548025	0.000769259	0.000883152	0.000599318	0.00070747	0.000680899	0.000535171	0.000868605	0.000825788	0.000636853
SNORD99	0.00177842	0.00179397	0.00171269	0.00178587	0.00168838	0.00190382	0.00186209	0.00185139	0.00164547	0.00188206	0.00177728	0.00157661	0.00191249	0.00170916	0.00165669	0.0018078	0.00151531	0.00181285	0.00190573	0.00154714	0.00166611	0.00193315	0.00174492	0.00162909	0.00192463	3.26531	2.0745	0.995599	5.07861	2.39804	2.28256	2.92163	3.03372	4.19968	4.48191	3.69649	2.94731	3.28677	3.71245	1.74609	5.13479	3.33844	4.37856	3.07416	2.60013	2.95459	1.32833	2.61977	8.41535
FP236315.1	0.00177842	0.181376	0.314462	0.396977	0.499151	0.330842	0.191216	0.202569	0.443032	0.00188206	0.558184	0.267413	0.707937	0.392104	0.243277	0.424063	0.0922877	0.170529	0.395809	0.00154714	0.00166611	0.209529	0.84794	0.419762	0.425391	0.000915789	0.0308739	0.000677371	0.000922801	0.00719059	0.000226236	0.000840277	0.000762898	3.6779e-05	0.000161498	0.000577252	0.00055539	0.0256489	0.000898096	0.000548025	0.0193118	0.000883152	0.000599318	0.00070747	0.000680899	0.000535171	0.000868605	0.0129779	0.00899316
AC027369.4	0.00177842	0.00179397	0.00171269	0.00178587	0.00168838	0.00190382	0.00186209	0.00185139	0.0581112	0.00188206	0.00177728	0.00157661	0.00191249	0.00170916	0.00165669	0.0018078	0.00151531	0.00181285	0.00190573	0.00154714	0.00166611	0.00193315	0.00174492	0.00162909	0.00192463	0.000915789	0.000455845	0.000677371	0.000922801	0.000619465	0.000226236	0.000840277	0.000762898	3.6779e-05	0.000161498	0.000577252	0.00055539	0.000778521	0.000898096	0.000548025	0.000769259	0.000883152	0.000599318	0.00070747	0.000680899	0.000535171	0.000868605	0.000825788	0.000636853
NDUFAF4P4	0.00177842	0.00179397	0.00171269	0.00178587	0.00168838	0.00190382	0.00186209	0.00185139	0.00164547	0.00188206	0.00177728	0.00157661	0.00191249	0.00170916	0.00165669	0.0018078	0.00151531	0.00181285	0.00190573	0.00154714	0.00166611	0.00193315	0.00174492	0.00162909	0.00192463	0.000915789	0.179594	0.18945	0.12112	0.30863	0.0915488	0.0921189	0.109883	0.36099	0.182967	0.465068	0.6431	0.310754	0.33925	0.0051487	0.0589083	0.178024	0.30307	0.232007	0.202009	0.206178	0.013997	0.122213	0.0153414
AC123904.2	0.00177842	0.00179397	0.00171269	0.00178587	0.00168838	0.00190382	0.00186209	0.00185139	0.00164547	0.00188206	0.00177728	0.00157661	0.00191249	0.00170916	0.00165669	0.0018078	0.00151531	0.00181285	0.00190573	0.00154714	0.00166611	0.00193315	0.00174492	0.00162909	0.00192463	0.000915789	0.000455845	0.000677371	0.000922801	0.000619465	0.00372186	0.0185383	0.000762898	0.097035	0.0194263	0.000577252	0.00055539	0.000778521	0.000898096	0.000548025	0.000769259	0.000883152	0.000599318	0.00070747	0.000680899	0.000535171	0.000868605	0.000825788	0.000636853
VENTXP3	0.00177842	0.00179397	0.247461	0.00178587	0.00168838	0.00190382	0.00186209	0.00185139	0.00164547	0.00188206	0.00177728	0.00157661	0.134554	0.00170916	0.00165669	0.0018078	0.00151531	0.00181285	0.117824	0.00154714	0.00166611	0.00193315	0.00174492	0.00162909	0.00192463	0.000915789	0.000455845	0.000677371	0.000922801	0.000619465	0.000226236	0.000840277	0.000762898	0.000588657	0.000161498	0.0139431	0.00055539	0.000778521	0.000898096	0.000548025	0.000769259	0.000883152	0.000599318	0.00070747	0.007846	0.000535171	0.000868605	0.000825788	0.000636853
SLC2A1	22.903	21.4936	19.2801	18.7901	27.7911	14.0837	12.2505	12.4555	20.4197	26.1923	25.3959	14.7175	18.9816	27.1678	17.7623	15.3208	10.1398	9.69952	21.85	15.2883	16.5662	16.0861	25.1076	13.5014	13.2199	74.2523	21.7725	31.6876	35.5557	10.8495	30.99	31.093	74.2523	27.8893	50.1589	361.732	55.2019	282.822	78.7486	14.2616	26.6572	15.6171	17.4143	49.4509	62.0014	34.1182	93.8949	47.4253	23.1963
ARMH2	0.00177842	0.0882629	0.00171269	0.00178587	0.00168838	0.00190382	0.00186209	0.00185139	0.0581112	0.00188206	0.00177728	0.00157661	0.00191249	0.00170916	0.00165669	0.0018078	0.00151531	0.00181285	0.00190573	0.00154714	0.00166611	0.111096	0.0889282	0.0532684	0.00192463	0.000915789	0.00274544	0.000677371	0.000922801	0.00462507	0.000226236	0.00930334	0.0122365	0.0013189	0.00101922	0.000577252	0.00055539	0.000778521	0.000898096	0.00344789	0.00792641	0.000883152	0.000599318	0.00070747	0.00753994	0.00400256	0.000868605	0.0140355	0.00540396
LEMD1-AS1	0.00177842	0.154996	0.107763	0.00178587	0.129891	0.00190382	0.051682	0.162482	0.00164547	0.055106	0.038419	0.00157661	0.200291	0.00170916	0.0460795	0.0018078	0.0188329	0.0971834	0.225869	0.0571007	0.0527155	0.0644872	0.00174492	0.00162909	0.0621413	0.000915789	0.0128853	0.101245	0.172991	0.058189	0.0235213	0.00871057	0.00837917	0.406634	0.0111213	0.0899146	0.0204425	0.000778521	0.157039	0.00551734	0.0113139	0.000883152	0.377909	0.0131245	0.0182161	0.0601301	0.021461	0.0288649	0.00611551
AL360270.2	0.0491795	0.0626132	0.00171269	0.0682979	0.0561715	0.060356	0.063871	0.062847	0.0581112	0.055106	0.122927	0.0581866	0.097035	0.0495363	0.0585571	0.0682331	0.0284187	0.0411582	0.0866036	0.0469481	0.042526	0.07552	0.0595849	0.107449	0.0859636	0.0227291	0.115996	0.26767	0.216226	0.165191	0.211046	0.0994544	0.017157	0.500749	0.0797157	0.00746678	0.0160129	0.139362	0.0931598	0.476994	0.0191404	0.108929	0.0523859	0.140645	0.180933	0.0840848	0.500495	0.142288	0.0178347
WNT1	0.00177842	0.00179397	0.0496022	0.0544683	0.00168838	0.0881224	0.00186209	0.00185139	0.243893	0.0824021	0.111389	0.0474576	0.00191249	0.00170916	0.0460795	0.0682331	0.0489089	0.00181285	0.189252	0.0292293	0.042526	0.00193315	0.103277	0.0406518	0.0990578	0.0130198	0.0579245	0.00463854	0.000922801	0.00357225	0.00218078	0.0167041	0.965412	0.0131708	0.00776924	0.00714008	0.058952	0.0488403	0.000898096	0.150591	0.155299	0.327112	0.0143862	0.0108671	0.00532389	0.00282627	0.015356	0.0161893	0.0144235
AC104825.1	1.56233	2.56355	2.40652	3.55734	2.41111	4.1674	5.73404	3.97251	2.05885	2.29412	1.73464	2.1013	2.76818	1.00121	2.08805	2.82115	1.38729	3.26046	2.9356	1.563	3.0991	4.337	1.81526	3.43926	1.71457	2.39617	2.89684	1.64064	1.61303	1.72759	0.201579	0.685673	1.33744	2.87151	1.2827	0.521911	2.11627	1.28892	0.903244	2.75867	0.575369	1.36203	1.96264	1.13849	0.758128	0.990216	0.254127	1.47024	1.34922
SNRPD2	18.4271	20.6144	21.0042	21.0456	17.6005	20.6965	21.3763	17.8651	19.7735	19.1513	22.8504	23.0777	19.1513	30.3995	22.199	20.3063	19.3833	23.0772	18.4707	24.9688	28.0599	20.2348	19.0175	23.3096	15.8085	19.6349	20.6965	23.0176	21.0906	13.0479	16.1459	20.0075	19.4504	15.6549	13.2688	18.317	17.2692	32.1745	16.0678	24.8313	25.7002	20.0075	19.5235	16.4606	15.2677	19.322	17.3891	17.0045	19.5235
AC024681.2	0.00177842	0.00179397	0.00171269	0.00178587	0.00168838	0.00190382	0.00186209	0.00185139	0.00164547	0.00188206	0.00177728	0.00157661	0.00191249	0.00170916	0.00165669	0.0018078	0.00151531	0.00181285	0.00190573	0.00154714	0.00166611	0.00193315	0.00174492	0.00162909	0.00192463	0.0723416	0.126911	0.000677371	0.000922801	0.277786	0.0243015	0.000840277	0.000762898	0.797173	0.176185	0.000577252	0.00055539	0.000778521	0.000898096	0.0114179	0.000769259	0.000883152	0.0414591	0.0217955	0.000680899	0.151311	0.000868605	0.000825788	0.275915
AC012414.4	0.00177842	0.00179397	0.00171269	0.00178587	0.00168838	0.00190382	0.00186209	0.00185139	0.00164547	0.00188206	0.00177728	0.021554	0.00191249	0.00170916	0.026358	0.0018078	0.00151531	0.00181285	0.00190573	0.00154714	0.0334984	0.00193315	0.00174492	0.00162909	0.00192463	0.000915789	0.0058744	0.0123126	0.00879854	0.0180986	0.00249511	0.0358272	0.0100233	0.000893297	0.01725	0.0093437	0.0431194	0.000778521	0.0183485	0.0845086	0.0615751	0.0134319	0.0078005	0.00945502	0.000680899	0.0102553	0.0133289	0.0168013	0.00548231
AC134050.1	0.00177842	0.0757246	0.0496022	0.0682979	0.00168838	0.00190382	0.00186209	0.00185139	0.0403004	0.00188206	0.0730072	0.00157661	0.00191249	0.0622882	0.0460795	0.0812647	0.0284187	0.0772318	0.299048	0.00154714	0.0527155	0.00193315	0.00174492	0.0406518	0.11088	0.0168087	0.132643	0.00928992	0.000922801	0.0753025	0.110621	0.0265591	0.0290643	0.30492	0.310781	0.149263	0.0266908	0.0581866	0.0722983	0.0122703	0.0188273	0.0147704	0.0068482	0.0183785	0.0162284	0.00708849	0.0874298	0.0172794	0.089595
SUCLG2P4	0.00177842	0.00179397	0.00171269	0.00178587	0.00168838	0.00190382	0.00186209	0.00185139	0.00164547	0.00188206	0.00177728	0.00157661	0.00191249	0.00170916	0.00165669	0.0018078	0.00151531	0.00181285	0.00190573	0.00154714	0.00166611	0.00193315	0.00174492	0.00162909	0.00192463	0.0103608	0.000455845	0.000677371	0.188712	0.000619465	0.000226236	0.000840277	0.000762898	0.000515186	0.0013648	0.000577252	0.00055539	0.000778521	0.000898096	0.000548025	0.000769259	0.00940325	0.000599318	0.00070747	0.000680899	0.000535171	0.000868605	0.000825788	0.0354953
MUSK	0.635191	0.546479	1.13957	0.898928	0.37723	0.214315	0.557372	0.397145	0.311724	0.733195	0.558184	0.49749	0.496969	0.616943	0.734354	0.237043	0.717683	0.565268	0.599698	1.26994	0.892472	0.366215	0.744268	0.35091	0.164065	0.0874756	0.0838704	0.0142769	0.0249616	0.47446	0.0110031	0.0100952	0.132672	0.0886101	0.0161538	0.0147164	0.0132235	0.0124465	0.00997916	0.0682808	0.00783521	0.0202562	0.00871324	0.0157191	0.00619587	0.0447333	0.0174223	0.192458	0.0575179
PTPN4	2.47211	2.69211	2.17404	2.39586	2.21288	1.79434	1.6375	2.04241	2.33872	2.70471	2.21063	2.09672	2.60733	2.41699	1.88388	2.76252	2.45712	1.45257	2.47232	2.2181	1.77365	2.30207	2.2739	2.08026	2.22889	2.00193	2.33098	4.41753	1.8717	2.81321	2.18513	2.03945	2.1365	2.48217	2.78824	1.90904	2.19874	2.13706	1.83441	2.62531	2.00507	1.79092	1.70296	4.19342	2.84174	2.80405	2.47363	2.65796	0.891417
CDY1	0.00177842	0.00179397	0.00171269	0.00178587	0.00168838	0.00190382	0.00186209	0.00185139	0.00164547	0.00188206	0.00177728	0.00157661	0.00191249	0.00170916	0.00165669	0.0018078	0.00151531	0.00181285	0.00190573	0.00154714	0.00166611	0.00193315	0.00174492	0.00162909	0.00192463	0.000915789	0.000455845	0.000677371	0.000922801	0.000619465	0.000226236	0.000840277	0.000762898	3.6779e-05	0.000161498	0.000577252	0.00055539	0.000778521	0.000898096	0.000548025	0.000769259	0.000883152	0.000599318	0.00070747	0.000680899	0.000535171	0.000868605	0.000825788	0.000636853
AL591684.3	0.00177842	0.00179397	0.00171269	0.00178587	0.327508	0.00190382	0.00186209	0.00185139	0.581197	0.00188206	0.00177728	0.00157661	0.824852	0.00170916	0.00165669	0.355533	0.00151531	0.00181285	0.00190573	0.00154714	0.00166611	0.00193315	0.352219	0.00162909	0.00192463	0.031376	0.0176286	0.0131845	0.249679	0.000619465	0.000226236	0.000840277	0.000762898	3.6779e-05	0.000161498	0.0172044	0.00055539	0.000778521	0.000898096	0.000548025	0.000769259	0.022717	0.0099246	0.00070747	0.000680899	0.000535171	0.000868605	0.0178897	0.000636853
LINC02317	0.00177842	0.00179397	0.00171269	0.00178587	0.00168838	0.00190382	0.00186209	0.00185139	0.00164547	0.00188206	0.00177728	0.00157661	0.00191249	0.00170916	0.00165669	0.0018078	0.00151531	0.00181285	0.00190573	0.00154714	0.00166611	0.00193315	0.00174492	0.00162909	0.00192463	0.000915789	0.000455845	0.000677371	0.000922801	0.000619465	0.00232258	0.000840277	0.000762898	0.000850499	0.000161498	0.000577252	0.00617898	0.000778521	0.000898096	0.000548025	0.000769259	0.000883152	0.000599318	0.00070747	0.0125638	0.00782399	0.000868605	0.000825788	0.000636853
SNRPCP20	0.00177842	0.00179397	0.00171269	0.00178587	0.00168838	0.00190382	0.00186209	0.00185139	0.00164547	0.00188206	0.00177728	0.00157661	0.00191249	0.00170916	0.00165669	0.0018078	0.00151531	0.00181285	0.00190573	0.00154714	0.00166611	0.00193315	0.00174492	0.00162909	0.00192463	0.000915789	0.000455845	0.000677371	0.000922801	0.000619465	0.0985274	0.000840277	0.000762898	0.0229783	0.00357854	0.000577252	0.00055539	0.000778521	0.000898096	0.0112099	0.000769259	0.000883152	0.000599318	0.00070747	0.000680899	0.0154788	0.000868605	0.000825788	0.0182362
POLR2LP1	0.00177842	0.00179397	0.00171269	0.00178587	0.00168838	0.00190382	0.00186209	0.00185139	0.00164547	0.00188206	0.00177728	0.00157661	0.00191249	0.00170916	0.00165669	0.0018078	0.00151531	0.00181285	0.00190573	0.00154714	0.00166611	0.00193315	0.00174492	0.00162909	0.00192463	0.000915789	0.013769	0.000677371	0.000922801	0.000619465	0.236798	0.252731	0.000762898	0.00187997	0.000161498	0.000577252	0.0124512	0.000778521	0.206245	0.000548025	0.000769259	0.000883152	0.333612	0.112859	0.0355248	0.000535171	0.000868605	0.135765	0.000636853
APOOP4	0.00177842	0.00179397	0.00171269	0.00178587	0.00168838	0.142441	0.00186209	0.141516	0.00164547	0.00188206	0.00177728	0.00157661	0.171535	0.00170916	0.00165669	0.0018078	0.125978	0.00181285	0.00190573	0.00154714	0.00166611	0.147083	0.00174492	0.00162909	0.00192463	0.0310658	0.0175972	0.0131532	0.0133819	0.000619465	0.00169822	0.000840277	0.000762898	0.0293363	0.0542442	0.000577252	0.0487489	0.0642534	0.0134826	0.00433179	0.022637	0.0226671	0.000599318	0.00070747	0.000680899	0.000535171	0.000868605	0.0108762	0.000636853
RNA5SP465	0.00177842	0.00179397	0.00171269	0.00178587	0.00168838	0.00190382	0.00186209	0.00185139	0.00164547	0.00188206	0.00177728	0.00157661	0.00191249	0.00170916	0.00165669	0.0018078	0.00151531	0.00181285	0.00190573	0.00154714	0.00166611	0.00193315	0.00174492	0.00162909	0.00192463	0.459646	0.0365244	0.000677371	0.000922801	0.621701	0.169218	0.114786	0.0929785	0.106613	0.0533349	1.281	0.0228045	0.114109	0.400576	0.329612	0.000769259	0.405392	0.672302	0.00070747	0.000680899	0.214046	0.000868605	0.107503	0.000636853
DUX4L5	0.00177842	0.00179397	0.00171269	0.00178587	0.00168838	0.00190382	0.00186209	0.00185139	0.00164547	0.00188206	0.00177728	0.00157661	0.00191249	0.00170916	0.00165669	0.0018078	0.00151531	0.00181285	0.00190573	0.00154714	0.00166611	0.00193315	0.00174492	0.00162909	0.00192463	0.000915789	0.000455845	0.000677371	0.000922801	0.000619465	0.000226236	0.000840277	0.000762898	3.6779e-05	0.000161498	0.000577252	0.00055539	0.000778521	0.000898096	0.000548025	0.000769259	0.000883152	0.000599318	0.00070747	0.000680899	0.000535171	0.000868605	0.000825788	0.000636853
AC093249.6	1.04737	0.77824	1.59645	1.19475	1.19122	1.43368	1.12082	0.758293	1.04513	0.842422	0.909217	0.657691	0.715687	1.28409	0.620314	1.04307	0.791901	1.61066	0.909466	2.01495	1.52305	0.805582	1.20721	0.891024	1.08894	1.31508	1.2071	1.33336	1.27935	0.545105	1.281	1.66188	1.15447	0.694795	1.11468	1.00393	3.14975	2.35295	2.0707	1.0398	1.80638	0.979223	0.593542	1.00803	1.4522	2.08895	1.86204	1.45389	2.52622
WASH4P	1.00264	0.761819	0.672729	1.13849	1.16378	1.15426	0.777185	1.11105	1.12744	0.589257	0.817416	0.621701	1.36857	1.02989	0.811439	1.54718	0.485143	0.677628	1.0155	0.759726	0.782111	0.576423	1.8297	1.16626	0.920103	0.252093	0.355136	0.217622	0.0705584	0.0940959	0.0178433	0.0932873	0.0719257	0.0100652	0.0100579	0.0654717	0.0183466	0.180156	0.0954756	0.216226	0.183382	0.127203	0.109781	0.075226	0.0720726	0.132151	0.168751	0.0139086	0.0123463
RNU6-175P	0.00177842	0.00179397	0.00171269	0.00178587	0.00168838	0.00190382	0.00186209	0.00185139	0.00164547	0.00188206	0.00177728	0.00157661	0.00191249	0.00170916	0.00165669	0.0018078	0.00151531	0.00181285	0.00190573	0.00154714	0.00166611	0.00193315	0.00174492	0.00162909	0.00192463	0.000915789	0.000455845	0.000677371	0.000922801	0.000619465	0.000226236	0.000840277	0.000762898	0.00518025	0.0110323	0.000577252	0.00055539	0.000778521	0.000898096	0.000548025	0.000769259	0.000883152	0.000599318	0.0868079	0.000680899	0.000535171	0.000868605	0.000825788	0.000636853
LZIC	3.0211	4.72042	3.91964	4.81351	3.18288	4.0254	3.58738	3.46153	4.07576	3.73169	4.28984	3.96976	3.82698	5.161	4.58292	4.57824	3.2918	3.73158	4.23807	2.8971	4.11513	3.41892	4.66449	4.0752	5.01156	5.2982	6.22276	4.54634	5.5197	5.77036	5.07471	5.83879	5.13845	3.86918	5.29182	4.26324	7.35563	5.12736	6.77793	6.85223	6.29902	5.43074	5.13598	5.65225	5.33222	5.58559	6.3848	2.97085	7.08155
AL031710.1	0.00177842	0.00179397	0.00171269	0.00178587	0.153002	0.199542	0.00186209	0.00185139	0.00164547	0.00188206	0.00177728	0.00157661	0.00191249	0.151256	0.00165669	0.0018078	0.00151531	0.00181285	0.00190573	0.099848	0.00166611	0.00193315	0.160733	0.00162909	0.00192463	0.110171	0.0629322	0.174013	0.284078	0.0253777	0.110044	0.189496	0.0797559	0.0170166	0.0409089	0.516056	0.216389	0.0578318	0.0949484	0.0773991	0.202478	0.365785	0.105778	0.219026	0.221934	0.192541	0.0381654	0.403128	0.0164086
PHKBP2	0.00177842	0.00179397	0.00171269	0.00178587	0.00168838	0.00190382	0.00186209	0.00185139	0.00164547	0.00188206	0.00177728	0.00157661	0.00191249	0.00170916	0.00165669	0.0018078	0.00151531	0.00181285	0.00190573	0.00154714	0.00166611	0.00193315	0.00174492	0.00162909	0.00192463	0.000915789	0.00679044	0.000677371	0.000922801	0.000619465	0.0683685	0.000840277	0.000762898	0.00409826	0.00295353	0.000577252	0.00055539	0.000778521	0.000898096	0.00382322	0.000769259	0.000883152	0.000599318	0.00070747	0.000680899	0.000535171	0.000868605	0.000825788	0.000636853
AC107015.1	0.00177842	0.00179397	0.00171269	0.00178587	0.00168838	0.00190382	0.00186209	0.00185139	0.00164547	0.00188206	0.00177728	0.00157661	0.00191249	0.00170916	0.00165669	0.0018078	0.00151531	0.00181285	0.00190573	0.00154714	0.00166611	0.00193315	0.00174492	0.00162909	0.00192463	0.0121432	0.00295915	0.000677371	0.000922801	0.00491976	0.00272809	0.000840277	0.00803997	0.0014223	0.00171373	0.000577252	0.00388213	0.000778521	0.0118513	0.00673033	0.000769259	0.000883152	0.000599318	0.00070747	0.000680899	0.000535171	0.000868605	0.000825788	0.000636853
HCG27	1.47305	0.982513	0.608546	0.735643	0.571903	1.05688	0.946148	1.66136	0.817252	0.53704	1.10969	1.24321	0.932269	1.48017	0.671267	0.728761	1.5016	1.34725	0.557223	1.91123	1.13382	1.03793	0.651988	1.06163	0.814801	0.0118002	0.0164842	0.0458477	0.581197	0.763873	0.00473924	0.47178	0.234796	0.528114	0.276321	0.754601	0.397924	0.437018	0.204343	0.33775	0.173251	0.147722	0.104356	0.296636	0.273706	0.154952	0.138212	0.142928	0.358331
RN7SL521P	0.00177842	0.00179397	0.464006	0.594672	0.327508	0.868407	0.676511	1.07765	0.243893	0.00188206	0.375096	0.70728	0.00191249	0.55907	0.00165669	0.622114	0.00151531	0.593302	1.63766	0.233634	0.803743	0.00193315	0.352219	0.270252	0.00192463	0.315484	0.106613	0.440254	0.553996	0.122464	0.0116712	0.267487	0.169401	0.0109799	0.265614	0.623004	0.596233	0.211636	1.01806	0.376954	0.198524	0.182352	0.25856	0.214587	0.532621	0.908297	0.000868605	0.543683	0.415142
AC079298.1	0.0886626	0.00179397	0.00171269	0.0829689	0.106098	0.00190382	0.00186209	0.00185139	0.00164547	0.00188206	0.060356	0.00157661	0.00191249	0.0622882	0.0988806	0.0018078	0.0489089	0.0772318	0.00190573	0.0788391	0.042526	0.00193315	0.0595849	0.00162909	0.0621413	0.000915789	0.000455845	0.000677371	0.0114607	0.00335016	0.000226236	0.00708726	0.00772076	0.000574053	0.00102632	0.00780992	0.00055539	0.000778521	0.000898096	0.00347748	0.00589112	0.000883152	0.00312301	0.00938994	0.00481821	0.000535171	0.000868605	0.000825788	0.00545239
SPATA31D1	0.00177842	0.00179397	0.00171269	0.00178587	0.00168838	0.00190382	0.00186209	0.00185139	0.00164547	0.055106	0.00177728	0.00157661	0.00191249	0.00170916	0.00165669	0.0018078	0.00151531	0.00181285	0.00190573	0.00154714	0.00166611	0.00193315	0.0360498	0.00162909	0.00192463	0.00697858	0.000455845	0.00346981	0.000922801	0.000619465	0.00101193	0.000840277	0.000762898	0.000641085	0.000744827	0.000577252	0.00055539	0.000778521	0.000898096	0.000548025	0.00469264	0.000883152	0.00279142	0.00070747	0.0035258	0.00214237	0.000868605	0.000825788	0.000636853
MASP2	0.916009	1.20566	0.905901	0.853464	0.894415	0.17076	0.3596	0.635739	0.886392	1.281	0.808996	0.87702	1.2676	0.463285	0.654921	0.68982	1.09759	0.455082	1.2078	0.879292	0.515199	0.511188	0.623239	1.56026	1.07309	0.661825	0.295217	0.133233	0.174703	1.17015	0.18669	0.227663	0.0266108	0.0696983	0.300306	0.450396	0.231028	0.236999	0.245198	0.873438	0.528909	0.314462	0.185761	0.365107	0.104205	0.493459	0.0220431	0.276409	0.0895059
LINC02384	0.359815	0.905723	0.665202	0.00178587	0.174811	0.354426	0.00186209	0.380612	0.348271	0.51916	0.642347	0.421071	0.303648	0.250271	0.417415	0.223343	0.563001	0.473664	0.177084	0.11014	0.00166611	0.123078	0.623239	0.549533	0.620748	0.0244028	0.0227103	0.0118847	0.0125042	0.0253399	0.349854	0.128069	0.130869	0.25494	0.193233	0.00713315	0.0382346	0.0262922	0.00739656	0.0443166	0.0237166	0.0279734	0.128269	0.0707126	0.0152221	0.0911151	0.015338	0.170231	0.0128786
FOXD2-AS1	0.549232	0.355711	0.494622	0.396977	0.385623	0.419801	0.65721	0.659065	0.420685	0.442665	0.247053	0.516898	0.354387	0.675611	0.231225	0.30899	0.752586	0.877926	0.288333	0.662152	0.6002	0.233017	0.441214	0.322515	0.224235	0.363574	0.517031	1.22947	3.25767	1.915	1.21889	2.0495	2.12628	2.91106	1.12215	2.34517	0.589531	0.567619	3.15186	0.432345	1.9402	0.72863	0.589067	1.33843	2.02503	2.09065	1.38094	0.794198	1.26301
DNAJA1P6	0.00177842	0.00179397	0.00171269	0.00178587	0.00168838	0.00190382	0.00186209	0.00185139	0.00164547	0.00188206	0.00177728	0.00157661	0.00191249	0.00170916	0.00165669	0.0018078	0.00151531	0.00181285	0.00190573	0.00154714	0.00166611	0.00193315	0.00174492	0.00162909	0.00192463	0.000915789	0.000455845	0.10996	0.000922801	0.000619465	0.0167598	0.000840277	0.000762898	0.00793872	0.00179667	0.000577252	0.0774419	0.000778521	0.000898096	0.00706649	0.0279708	0.000883152	0.00856803	0.00070747	0.000680899	0.000535171	0.000868605	0.000825788	0.170563
RPRM	0.290147	0.0882629	0.171006	0.604683	0.267277	0.365609	0.305027	0.231572	0.217169	0.109736	0.150969	0.285282	0.15905	0.163244	0.453099	0.447581	0.537568	0.0575601	0.424959	0.128596	0.111862	0.209529	0.472397	0.322515	0.328439	2.12386	1.20324	0.944874	0.395766	1.16655	0.00116947	0.857037	3.35253	0.269666	0.0203123	0.157458	0.316987	0.881427	0.0429836	1.2366	0.559659	3.11744	0.140404	0.254689	1.03033	2.37097	0.0178306	0.593708	1.36519
SPAG11B	0.102016	0.194289	0.201381	0.171196	0.685195	0.17076	0.00186209	0.696599	0.00164547	0.00188206	0.00177728	0.0360774	0.121518	0.00170916	0.141455	0.176575	0.00151531	0.337667	0.140242	0.395899	0.133907	0.0875017	0.00174492	0.00162909	0.00192463	0.000915789	0.00239684	0.000677371	0.000922801	0.000619465	0.00518755	0.000840277	0.000762898	0.00143354	0.000913886	0.000577252	0.00321556	0.000778521	0.000898096	0.000548025	0.000769259	0.000883152	0.000599318	0.00070747	0.000680899	0.000535171	0.000868605	0.000825788	0.000636853
TNNT1	3.98142	3.00525	2.19489	3.22752	2.96839	2.53972	1.57675	3.48014	4.58588	1.94728	3.1767	2.35207	2.33551	1.56259	2.25014	3.47289	0.805429	2.09399	3.01765	2.87794	5.095	3.24036	7.64319	2.7713	3.20361	2.38656	2.85089	3.49047	5.48722	6.58709	4.38327	8.79826	0.577081	2.37273	1.67283	7.37391	0.825109	1.03554	3.75474	0.298154	1.79702	5.62361	2.69637	5.36537	2.43624	1.40546	9.29375	6.31152	0.438089
AC009220.1	0.00177842	0.00179397	0.00171269	0.00178587	0.385623	0.00190382	0.00186209	0.00185139	0.00164547	0.00188206	0.00177728	0.00157661	0.00191249	0.00170916	0.00165669	0.412515	0.00151531	0.00181285	0.00190573	0.270252	0.00166611	0.00193315	0.00174492	0.00162909	0.00192463	2.67107	1.03844	1.84165	1.26174	0.225484	1.09664	0.440563	0.188266	1.59716	1.39149	2.82919	1.42485	0.941314	1.08223	1.96157	0.445187	0.936128	1.45499	1.13228	1.51021	0.336779	0.64833	1.20364	2.39373
MTND1P11	0.00177842	0.00179397	0.00171269	0.00178587	0.0669399	0.00190382	0.00186209	0.0918324	0.00164547	0.00188206	0.00177728	0.00157661	0.121518	0.0622882	0.00165669	0.0812647	0.00151531	0.0870718	0.00190573	0.036964	0.0527155	0.00193315	0.00174492	0.0532684	0.00192463	0.0633868	0.0241626	0.0135156	0.56609	0.02261	0.00389493	0.0302123	0.015918	0.0150229	0.164277	0.390229	0.127924	0.013048	0.0169127	0.010883	0.000769259	0.0101664	0.177252	0.059881	0.0257946	0.00378779	0.0237913	0.018402	0.00517086
XKR5	0.00177842	0.00179397	0.00171269	0.0414505	0.0284892	0.060356	0.00186209	0.0533314	0.0581112	0.00188206	0.00177728	0.00157661	0.00191249	0.0308625	0.0460795	0.0018078	0.00151531	0.0411582	0.0574176	0.00154714	0.0267256	0.00193315	0.0360498	0.030877	0.0621413	0.00700288	0.0268783	0.205981	0.00868342	0.159612	0.0011394	0.0124346	0.0082463	0.00196628	0.0019738	0.00804893	0.00489748	0.00549627	0.00752008	0.663856	0.511962	0.0210418	0.0162573	0.0188846	0.759302	0.300263	0.0151137	0.00623758	0.0046559
AC138869.1	0.00177842	0.00179397	0.00171269	0.00178587	0.00168838	0.00190382	0.00186209	0.00185139	0.00164547	0.00188206	0.00177728	0.00157661	0.00191249	0.00170916	0.00165669	0.0018078	0.00151531	0.00181285	0.00190573	0.00154714	0.00166611	0.00193315	0.00174492	0.00162909	0.00192463	0.000915789	0.000455845	0.000677371	0.000922801	0.000619465	0.000226236	0.000840277	0.000762898	3.6779e-05	0.000161498	0.000577252	0.00055539	0.000778521	0.000898096	0.000548025	0.000769259	0.000883152	0.000599318	0.00070747	0.000680899	0.000535171	0.000868605	0.000825788	0.000636853
MT-ND1	131.438	499.129	499.129	499.129	499.129	440.407	499.129	333.043	215.455	830.953	361.732	361.732	499.129	228.631	440.407	645.592	732.498	732.478	215.448	562.249	131.434	562.249	81.3166	732.478	304.931	562.268	562.268	645.592	830.953	1045.4	645.592	361.732	562.268	1206.13	562.268	1045.4	562.268	1206.13	244.739	1206.13	928.052	928.052	830.953	928.052	645.592	732.498	282.822	1045.4	1662.82
CAMK1	3.67263	2.40148	2.71012	2.92618	2.24699	3.55734	3.27315	3.12592	2.54816	3.09474	2.58159	2.79895	2.86514	3.39748	3.50404	2.86751	3.2332	3.58449	2.29278	3.72471	3.10251	3.8596	2.80973	3.1741	2.17601	0.698191	0.275932	0.881052	1.20821	1.75344	0.0918805	1.26868	0.936716	0.405937	0.97172	1.40638	0.290254	0.787633	1.60249	0.50822	1.16774	2.28081	1.22279	1.08286	0.760233	0.586182	1.17015	0.964178	0.388123
OR2U2P	0.00177842	0.00179397	0.00171269	0.00178587	0.00168838	0.00190382	0.00186209	0.00185139	0.00164547	0.00188206	0.00177728	0.00157661	0.00191249	0.00170916	0.00165669	0.0018078	0.00151531	0.00181285	0.00190573	0.00154714	0.00166611	0.00193315	0.00174492	0.00162909	0.00192463	0.000915789	0.00766926	0.000677371	0.000922801	0.000619465	0.00543929	0.000840277	0.000762898	0.286938	0.0111594	0.000577252	0.00055539	0.000778521	0.000898096	0.000548025	0.000769259	0.000883152	0.000599318	0.00070747	0.000680899	0.000535171	0.000868605	0.000825788	0.00858896
MTATP6P26	0.00177842	0.194289	0.00171269	0.0985319	0.174811	0.663556	0.45944	0.303606	0.188473	0.4865	0.00177728	0.00157661	0.00191249	0.173971	0.00165669	0.647474	0.0489089	0.413599	0.140242	0.308791	0.265847	0.386464	0.482233	0.322515	0.267746	0.000915789	0.262007	0.0684556	0.356453	0.0840502	0.432345	0.11312	0.361659	0.219442	0.484694	2.13014	0.0222691	0.000778521	0.0126648	0.344898	0.126762	0.0444279	0.0164656	0.599428	0.411968	0.131012	0.467143	0.0268678	0.161252
DEFA1	2.09672	0.232234	0.789366	1.40692	0.267277	0.843394	1.88356	0.582979	0.14439	0.260669	0.302318	0.375286	0.99378	0.658919	0.354013	0.739392	0.57384	2.34448	2.30954	0.382465	1.35424	1.39816	0.788654	0.159392	0.00192463	0.000915789	0.000455845	0.000677371	0.000922801	0.000619465	0.000226236	0.000840277	0.000762898	3.6779e-05	0.000161498	0.000577252	0.00055539	0.000778521	0.000898096	0.000548025	0.000769259	0.000883152	0.000599318	0.00070747	0.000680899	0.000535171	0.000868605	0.000825788	0.000636853
AL136369.2	0.00177842	0.00179397	0.00171269	0.00178587	0.00168838	0.00190382	0.00186209	0.00185139	0.00164547	0.00188206	0.00177728	0.00157661	0.00191249	0.00170916	0.00165669	0.0018078	0.00151531	0.00181285	0.00190573	0.00154714	0.00166611	0.00193315	0.00174492	0.00162909	0.00192463	0.0152337	0.000455845	0.000677371	0.000922801	0.0541938	0.00185434	0.000840277	0.0173347	3.6779e-05	0.00132419	0.000577252	0.00055539	0.000778521	0.000898096	0.022802	0.0166148	0.0133853	0.000599318	0.00070747	0.010455	0.000535171	0.000868605	0.0117013	0.000636853
H6PD	3.4874	3.83721	3.55112	4.21271	4.52273	3.03717	3.32744	3.34421	3.84869	3.38451	3.62234	3.93984	3.49438	2.88856	3.9668	2.84427	3.76171	3.21699	3.97239	3.69185	3.45991	3.52894	2.47323	4.05708	3.54165	7.23642	8.56475	9.1338	5.33222	11.7486	2.85089	6.95916	8.31251	7.07924	9.94673	6.32394	5.20148	4.05012	5.81147	9.50692	4.95405	9.07039	6.51402	7.26621	4.34644	7.43823	5.86608	5.31298	5.44341
GRAMD1C	1.94334	2.38737	2.42669	2.60795	2.13988	3.55361	3.4835	2.9513	2.2188	1.95627	2.06774	2.10508	3.37889	1.12666	1.86204	2.66549	2.57373	2.21783	3.11348	2.46169	2.41562	3.02342	3.43288	2.21277	2.48816	1.16944	1.46099	1.23853	0.522587	2.24846	2.49193	1.56625	1.52925	1.82203	0.785486	1.90375	2.61465	0.917365	1.11775	0.345869	0.928954	0.756607	1.75078	0.407134	0.657691	1.42529	0.440563	0.640471	1.15233
AC135586.2	0.00177842	0.00179397	0.171006	0.00178587	0.00168838	0.00190382	0.00186209	0.00185139	0.203448	0.00188206	0.259027	0.00157661	0.00191249	0.239069	0.00165669	0.0018078	0.101335	0.00181285	0.00190573	0.00154714	0.00166611	0.00193315	0.00174492	0.00162909	0.00192463	0.000915789	0.000455845	0.0139596	0.0139043	0.00598966	0.0017721	0.0114575	0.000762898	0.000683721	0.00227786	0.00582186	0.00480631	0.0721206	0.0140073	0.0045598	0.00974552	0.000883152	0.0105101	0.00070747	0.000680899	0.0170133	0.000868605	0.000825788	0.000636853
WFDC1	5.76117	2.43363	2.14502	2.03644	2.80637	1.4918	1.59208	3.01378	1.95797	2.67139	1.84237	2.52139	2.27995	2.91163	3.86063	2.17289	3.64027	3.93886	1.28644	2.79261	2.04154	3.54988	1.98617	3.29581	1.86408	1.2071	0.297325	0.510015	0.137385	1.59481	0.0232376	1.01925	0.672729	0.212791	0.0544249	0.198032	0.249549	0.233708	0.33925	0.30398	1.71683	3.62705	0.190279	0.0838704	0.443701	0.219296	0.0366829	0.57665	0.94258
RPS6KB1	4.31394	4.55705	4.08635	3.74398	3.37924	3.83633	3.74637	3.54176	5.03071	4.13557	4.38512	4.33283	3.95488	3.9531	4.01154	5.05088	3.16754	3.76983	4.16248	4.13175	4.58382	4.21445	4.91746	3.7873	5.41845	3.84281	4.5321	3.1434	3.99845	4.34279	6.59894	3.5974	3.47678	4.31489	3.711	4.42775	5.14576	3.88401	3.77209	3.38971	3.19282	3.18288	3.5252	3.96935	3.68742	3.71752	5.49345	6.00914	4.16523
AC099792.1	0.038754	0.0401901	0.00171269	0.0414505	0.00168838	0.0881224	0.090166	0.111814	0.0403004	0.00188206	0.060356	0.00157661	0.00191249	0.00170916	0.0343261	0.0018078	0.0237747	0.00181285	0.00190573	0.0788391	0.00166611	0.00193315	0.0595849	0.030877	0.0725769	0.000915789	0.00854695	0.00632174	0.000922801	0.00379812	0.00871445	0.00784731	0.000762898	0.00236772	0.00458846	0.00564843	0.00055539	0.000778521	0.000898096	0.00285638	0.00532984	0.00892016	0.00449979	0.00566017	0.000680899	0.00235979	0.0070377	0.00636094	0.00557191
ADIRF-AS1	6.3177	3.65097	3.41476	2.46946	6.50653	2.7323	2.22515	4.69968	2.62977	3.0808	2.96461	2.12445	5.28489	2.77311	3.14105	1.80614	3.40576	2.44728	3.81822	6.2156	3.51005	2.98161	4.45239	3.03431	1.83235	2.68374	1.71338	2.91219	3.05634	0.953409	2.72255	2.44774	2.16455	1.77094	4.34079	3.25312	3.0002	2.54218	2.88682	1.92694	1.47715	0.586733	1.8034	2.99679	2.10165	2.00193	3.05767	3.93085	4.12326
RNU6-1206P	0.00177842	0.00179397	0.00171269	0.00178587	0.00168838	0.00190382	0.00186209	0.00185139	0.00164547	0.00188206	0.00177728	0.00157661	0.00191249	0.00170916	0.00165669	0.0018078	0.00151531	0.00181285	0.00190573	0.00154714	0.00166611	0.00193315	0.00174492	0.00162909	0.00192463	0.000915789	0.549756	0.418331	1.01284	0.52951	0.621215	0.12904	0.104694	0.406634	0.659421	0.254689	0.0271701	0.000778521	0.179855	0.836027	0.000769259	0.000883152	0.429979	0.261988	0.000680899	0.583507	0.000868605	0.293567	0.0908022
MIR3936HG	2.67297	1.6375	1.88749	1.67482	1.04135	1.28655	1.59208	2.01449	1.44036	1.9343	0.962496	1.36137	1.88588	1.28916	1.61497	1.68689	2.45712	1.47585	0.980344	1.89572	1.64906	1.57503	1.82377	2.2413	1.40016	0.434641	0.351612	0.448432	1.15894	0.686262	0.802043	0.637171	0.571564	0.151262	0.556393	1.53464	0.748846	0.56466	0.833029	0.745181	0.314945	0.420091	0.258854	0.45254	0.822506	0.144152	0.66788	0.99378	0.756933
MTATP6P19	0.00177842	0.00179397	0.00171269	0.00178587	0.00168838	0.00190382	0.00186209	0.121851	0.00164547	0.00188206	0.00177728	0.00157661	0.00191249	0.00170916	0.00165669	0.18913	0.00151531	0.00181285	0.00190573	0.00154714	0.00166611	0.00193315	0.00174492	0.0665435	0.00192463	0.0132031	0.135347	0.000677371	0.000922801	0.0294965	0.00160924	0.0103882	0.000762898	0.0198295	0.0378256	0.0413145	0.00769798	0.0160849	0.0227398	0.0108546	0.0201639	0.000883152	0.167745	0.0313936	0.047454	0.010013	0.0198597	0.000825788	0.0488403
OFD1P4Y	0.00177842	0.00179397	0.00171269	0.00178587	0.00168838	0.00190382	0.00186209	0.00185139	0.00164547	0.00188206	0.00177728	0.00157661	0.00191249	0.00170916	0.00165669	0.0018078	0.00151531	0.00181285	0.00190573	0.00154714	0.00166611	0.00193315	0.00174492	0.00162909	0.00192463	0.000915789	0.000455845	0.000677371	0.000922801	0.000619465	0.000226236	0.000840277	0.000762898	3.6779e-05	0.000161498	0.000577252	0.00055539	0.000778521	0.000898096	0.000548025	0.000769259	0.000883152	0.000599318	0.00070747	0.000680899	0.000535171	0.000868605	0.000825788	0.000636853
KCNE4	0.777724	0.796046	0.872827	0.652848	1.47415	0.585091	0.777185	0.659065	0.420685	0.77256	0.650579	0.791181	0.626285	0.949984	1.11084	1.45925	0.768531	1.26427	0.405895	0.530987	0.421871	1.6316	0.698664	1.16014	0.749942	0.599827	0.499572	1.88859	1.1117	2.45808	0.118245	1.40451	1.16125	0.159807	2.06601	1.60852	0.109684	0.743012	0.862002	0.614521	2.18933	2.58035	1.42948	3.16391	0.409125	0.610345	1.58483	0.392221	0.515459
AL589987.1	0.00177842	0.00179397	0.00171269	0.00178587	0.00168838	0.00190382	0.00186209	0.00185139	0.00164547	0.00188206	0.00177728	0.00157661	0.00191249	0.00170916	0.00165669	0.0018078	0.00151531	0.00181285	0.00190573	0.00154714	0.00166611	0.00193315	0.00174492	0.0532684	0.00192463	0.000915789	0.00275578	0.000677371	0.0113967	0.00464066	0.0014316	0.000840277	0.000762898	0.00221026	0.000161498	0.000577252	0.0036493	0.000778521	0.000898096	0.000548025	0.00794837	0.000883152	0.000599318	0.00070747	0.00755265	0.0040182	0.0103021	0.00923268	0.000636853
EIF1P5	0.00177842	0.00179397	0.00171269	0.00178587	0.00168838	0.00190382	0.00186209	0.00185139	0.00164547	0.00188206	0.00177728	0.00157661	0.00191249	0.00170916	0.00165669	0.0018078	0.00151531	0.00181285	0.00190573	0.00154714	0.00166611	0.00193315	0.00174492	0.00162909	0.00192463	3.41213	1.35743	2.82996	1.8082	0.505829	2.11627	0.757827	0.898063	0.781866	0.393369	0.482974	1.47387	1.75923	1.59618	0.100564	0.603179	1.92368	0.923378	0.373627	0.91486	0.953678	0.842056	0.551876	0.148854
FCGR2B	1.31483	2.68794	1.67035	3.26096	1.65054	1.35822	0.450684	1.09904	2.24874	2.18113	2.82484	3.08527	0.890774	2.85505	3.34761	2.83134	1.9278	0.918797	1.21293	1.18303	0.585658	0.698664	2.83689	1.56026	1.84801	0.209223	0.344818	0.356453	0.772401	0.798619	0.0310431	0.497039	0.66788	0.317702	2.56355	1.87877	0.741913	0.388836	0.909217	0.20622	0.337516	2.558	1.62409	0.497602	0.306184	0.310123	0.859613	0.746047	0.126161
HOXC13	0.00177842	0.925458	0.171006	0.0544683	0.0801529	0.00190382	0.051682	0.221427	0.114174	0.0824021	0.038419	0.00157661	0.097035	0.293719	0.00165669	0.0018078	0.245867	0.305912	0.213612	0.00154714	0.245709	0.160192	0.352219	0.00162909	0.0725769	2.45504	4.46143	1.60808	2.10868	1.81677	3.03471	4.18413	1.96044	3.0354	2.67619	4.20499	1.84711	5.00223	4.99879	4.57408	1.94787	2.01399	2.48763	1.93352	2.39503	1.89511	2.58714	2.44774	2.39242
DAP3P1	0.00177842	0.00179397	0.00171269	0.00178587	0.00168838	0.00190382	0.00186209	0.00185139	0.00164547	0.00188206	0.00177728	0.00157661	0.00191249	0.00170916	0.308336	0.0018078	0.00151531	0.00181285	0.00190573	0.00154714	0.00166611	0.00193315	0.00174492	0.00162909	0.00192463	0.131659	0.121548	0.101282	0.1055	0.180156	0.0366201	0.0778955	0.0167228	0.271868	0.213118	0.0106624	0.00908145	0.075327	0.000898096	0.63356	0.215449	0.0261152	0.0986655	0.00070747	0.144245	0.207311	0.000868605	0.000825788	0.316304
TOLLIP-AS1	1.10315	0.975467	1.25809	0.682108	1.5252	0.431042	1.25524	1.03567	0.720189	0.825988	0.896919	0.80871	1.27977	0.416639	1.18488	0.527041	1.33131	0.839422	0.903854	1.39833	1.05285	0.619962	0.376137	0.853529	0.644621	1.13977	0.165989	1.7185	1.47715	1.24696	1.23754	1.44741	0.894151	2.05635	0.922196	0.136926	2.16455	1.83901	1.29162	1.63903	1.70021	0.582681	1.21977	0.868248	0.998564	2.47739	0.810783	1.71744	4.48484
AC009065.8	0.994343	1.06587	1.10708	0.836548	1.01607	1.8717	1.50198	1.16906	1.17326	0.688968	0.98772	0.871606	0.942211	0.916469	0.654921	1.2105	0.556667	1.40484	1.38987	1.22852	0.886606	1.86676	1.09201	1.05186	1.39401	0.000915789	0.000455845	0.000677371	0.000922801	0.000619465	0.000226236	0.000840277	0.000762898	3.6779e-05	0.000161498	0.000577252	0.00055539	0.000778521	0.000898096	0.000548025	0.000769259	0.000883152	0.000599318	0.00070747	0.000680899	0.000535171	0.000868605	0.000825788	0.000636853
AC011396.1	0.00177842	0.00179397	0.00171269	0.00178587	0.00168838	0.00190382	0.00186209	0.00185139	0.00164547	0.00188206	0.00177728	0.00157661	0.00191249	0.00170916	0.00165669	0.0018078	0.00151531	0.00181285	0.00190573	0.00154714	0.00166611	0.00193315	0.00174492	0.00162909	0.00192463	0.000915789	0.000455845	0.000677371	0.000922801	0.000619465	0.00349751	0.000840277	0.000762898	0.0838193	0.000161498	0.000577252	0.00055539	0.000778521	0.000898096	0.000548025	0.000769259	0.000883152	0.000599318	0.00070747	0.000680899	0.000535171	0.000868605	0.000825788	0.000636853
AC139143.1	0.00177842	0.00179397	0.00171269	0.00178587	0.00168838	0.00190382	0.00186209	0.00185139	0.00164547	0.00188206	0.00177728	0.00157661	0.00191249	0.00170916	0.00165669	0.0018078	0.00151531	0.00181285	0.00190573	0.00154714	0.00166611	0.0875017	0.00174492	0.00162909	0.00192463	0.588916	0.130869	0.386349	0.226431	0.00374298	0.0788662	0.098479	0.0915022	0.0039085	0.0140266	0.01351	0.029255	0.206476	0.451973	0.0115581	0.012409	0.243049	0.0431158	0.0384162	0.0765059	0.0858488	0.366138	0.13771	0.0191954
AC067817.2	0.399149	0.232234	0.608546	0.510901	0.00168838	0.419801	0.413052	0.00185139	0.373025	0.273159	0.234643	0.130582	0.303648	0.00170916	0.162422	0.0018078	0.00151531	0.00181285	0.518881	0.255891	0.164859	0.25615	0.400841	0.171313	0.00192463	0.611977	1.10936	0.0472772	0.757827	1.48839	0.331117	0.446894	0.794198	2.06193	0.383479	0.438901	1.62904	0.25856	0.510901	0.418696	1.79843	0.964705	1.01607	0.950755	0.443887	1.60144	0.383987	0.808512	2.25419
PHYKPL	5.3228	7.42803	7.81084	6.30811	5.8638	6.31152	7.48879	8.41535	6.55666	6.30894	6.35167	7.56397	6.92333	6.60282	6.1474	5.61238	9.70529	7.75931	6.75318	6.80003	8.03405	6.08063	5.8929	7.3708	6.71378	2.90965	2.34821	3.19143	2.80465	2.78689	2.8642	2.63531	2.7855	2.28384	3.27944	3.45376	2.4093	1.39751	2.40307	2.82384	2.78226	3.39124	2.51778	2.76787	2.59498	2.10348	1.75873	2.76181	2.4931
TRIM27	4.96865	4.74005	5.52455	4.63646	5.63105	5.80473	6.53503	5.10912	4.63294	5.15792	5.08258	5.3026	4.83096	5.80019	4.18694	5.24483	5.82189	7.30784	4.45284	6.588	5.62074	5.49212	4.50985	4.74425	5.25229	4.44226	3.96001	5.09276	4.99181	4.40579	3.57106	5.03868	4.84116	4.54935	4.71918	4.80323	4.8948	4.4974	5.12736	4.89143	8.2185	5.20382	4.17132	4.43456	3.86317	3.35843	3.47441	4.82484	4.74958
VN1R7P	0.00177842	0.00179397	0.00171269	0.00178587	0.00168838	0.00190382	0.00186209	0.00185139	0.00164547	0.00188206	0.00177728	0.00157661	0.00191249	0.00170916	0.00165669	0.0018078	0.00151531	0.00181285	0.00190573	0.00154714	0.00166611	0.00193315	0.00174492	0.00162909	0.00192463	0.000915789	0.0114179	0.000677371	0.000922801	0.000619465	0.398255	0.000840277	0.000762898	0.501499	0.0285125	0.000577252	0.00342165	0.00822904	0.0107732	0.000548025	0.000769259	0.000883152	0.000599318	0.00070747	0.00700514	0.000535171	0.000868605	0.000825788	0.117454
AC034234.1	0.00177842	0.00179397	0.00171269	0.00178587	0.00168838	0.00190382	0.00186209	0.00185139	0.00164547	0.00188206	0.00177728	0.00157661	0.00191249	0.00170916	0.00165669	0.0018078	0.00151531	0.00181285	0.00190573	0.00154714	0.00166611	0.00193315	0.00174492	0.00162909	0.00192463	0.000915789	0.000455845	0.000677371	0.000922801	0.000619465	0.000226236	0.000840277	0.00825174	0.00197182	0.00108894	0.000577252	0.00401058	0.000778521	0.000898096	0.000548025	0.000769259	0.000883152	0.000599318	0.00070747	0.000680899	0.00450343	0.000868605	0.000825788	0.000636853
KRT8P10	0.00177842	0.00179397	0.0611635	0.0829689	0.00168838	0.0738817	0.063871	0.00185139	0.00164547	0.00188206	0.00177728	0.00157661	0.00191249	0.00170916	0.00165669	0.0018078	0.0565146	0.00181285	0.00190573	0.00154714	0.00166611	0.00193315	0.00174492	0.00162909	0.124343	0.408177	0.123899	0.140235	0.0154393	0.178292	0.029638	0.0252323	0.0763447	0.0761678	0.0103112	0.0117645	0.520782	0.267536	0.00881604	0.0069339	0.340932	0.0510847	0.0120666	0.0152179	0.136618	0.0901811	0.68982	0.0519854	0.313961
AC022133.1	0.645042	0.207771	0.00171269	0.0544683	0.00168838	0.00190382	0.00186209	0.0473941	0.114174	0.00188206	0.00177728	0.00157661	0.00191249	0.00170916	0.207081	0.0018078	0.110418	0.0971834	0.00190573	0.00154714	0.00166611	0.00193315	0.00174492	0.292947	0.00192463	0.000915789	0.000455845	0.000677371	0.000922801	0.000619465	0.000226236	0.000840277	0.000762898	3.6779e-05	0.000161498	0.000577252	0.00055539	0.000778521	0.000898096	0.000548025	0.000769259	0.000883152	0.000599318	0.00070747	0.000680899	0.000535171	0.000868605	0.000825788	0.000636853
RNU7-90P	0.00177842	0.00179397	0.00171269	0.00178587	0.00168838	0.00190382	0.00186209	0.00185139	0.00164547	0.00188206	0.00177728	0.00157661	0.00191249	0.00170916	0.00165669	0.0018078	0.00151531	0.00181285	0.00190573	0.00154714	0.00166611	0.00193315	0.00174492	0.00162909	0.00192463	0.864092	0.000455845	0.000677371	0.000922801	0.000619465	0.000226236	0.000840277	0.000762898	0.9157	0.000161498	0.29362	0.52146	0.272521	0.000898096	0.675012	0.437616	0.342758	0.336134	0.00070747	0.000680899	0.467436	0.000868605	0.000825788	3.22816
NME1-NME2	4.18014	6.39344	4.78149	4.37748	4.19968	3.19702	2.4532	2.70248	4.54482	4.4794	2.42219	4.40966	4.42098	7.21492	4.64318	6.95103	2.1735	2.08961	4.60326	3.01693	5.22073	1.69622	5.58195	3.55993	2.97787	0.884995	0.0324356	1.16616	0.654268	0.16218	0.26336	0.30398	0.104141	0.145211	0.0557912	0.0252959	0.533761	3.15258	0.884073	0.0633606	0.522307	0.514516	0.181836	0.453099	0.761633	0.594417	0.863577	0.943863	0.270464
AC007274.2	0.00177842	0.00179397	0.00171269	0.00178587	0.00168838	0.00190382	0.00186209	0.00185139	0.00164547	0.00188206	0.00177728	0.00157661	0.00191249	0.00170916	0.00165669	0.0018078	0.00151531	0.00181285	0.00190573	0.00154714	0.00166611	0.00193315	0.00174492	0.00162909	0.00192463	0.000915789	0.000455845	0.000677371	0.000922801	0.000619465	0.0016051	0.000840277	0.000762898	3.6779e-05	0.000161498	0.000577252	0.00055539	0.000778521	0.000898096	0.000548025	0.000769259	0.000883152	0.000599318	0.00070747	0.000680899	0.000535171	0.000868605	0.000825788	0.000636853
PHLDA2	11.5885	5.88523	6.10358	5.64612	4.35174	5.33859	4.51085	3.05044	6.60181	10.775	5.54752	7.63273	6.94496	6.98092	4.9084	4.71402	3.38821	5.36848	5.15427	4.45972	8.07206	5.14015	5.30483	4.07261	7.15292	27.8893	12.4662	14.4252	29.1849	5.76284	28.5775	19.2801	12.2232	23.6808	9.57657	19.2801	9.47384	32.3061	45.2882	6.51201	11.1676	11.6642	12.9052	9.09652	6.44964	11.4944	12.5283	52.1383	16.2782
CBL	1.98681	1.88388	1.57907	1.62973	1.74044	1.79434	2.09906	1.69818	2.29447	2.42096	1.86663	1.58594	1.64321	2.19842	2.03032	2.31591	1.57005	1.85541	1.79714	1.51395	2.01766	2.30656	2.45394	1.75358	1.59145	3.29042	3.83253	3.23167	2.69578	3.94622	2.94193	3.6374	3.19487	3.49194	3.78261	3.6278	2.4845	4.57189	2.89609	3.32806	2.50704	3.56186	2.65989	5.48419	5.35257	2.69517	6.49147	3.83765	2.53362
ASS1P2	0.0622173	0.142018	0.150581	0.0544683	0.195528	0.128753	0.116237	0.152251	0.173812	0.260669	0.060356	0.310687	0.00191249	0.163244	0.0988806	0.134575	0.0237747	0.0971834	0.00190573	0.158356	0.100104	0.13531	0.103277	0.13486	0.1938	0.233492	0.167577	0.296615	0.334496	0.458315	0.286492	0.438695	0.251318	0.66445	0.598991	0.567619	0.563945	0.507679	0.183316	0.716315	0.444286	0.150163	0.228336	0.251462	0.26838	0.279395	0.111417	0.478243	0.96565
SMAP1	4.30944	5.92002	5.00629	6.49438	4.58189	5.08792	4.5576	4.62337	5.93909	6.34994	4.96231	4.56015	5.50096	4.68954	5.7138	5.53678	3.96294	4.03068	6.00181	4.16998	4.76176	5.0553	6.74461	5.49554	5.89437	4.11442	4.34181	2.95388	2.82725	2.22248	4.19054	2.80854	2.68627	2.75367	1.73755	2.17658	3.39566	3.82244	3.00554	1.85551	1.92485	3.94023	2.90837	2.23376	3.09096	3.14069	3.44924	3.39341	2.43686
AC022690.1	0.00177842	0.00179397	0.00171269	0.00178587	0.00168838	0.00190382	0.00186209	0.00185139	0.00164547	0.00188206	0.00177728	0.00157661	0.00191249	0.00170916	0.00165669	0.0018078	0.00151531	0.00181285	0.00190573	0.00154714	0.00166611	0.00193315	0.00174492	0.00162909	0.00192463	0.000915789	0.000455845	0.000677371	0.000922801	0.000619465	0.0132014	0.000840277	0.000762898	0.195101	0.00237643	0.000577252	0.00055539	0.000778521	0.000898096	0.000548025	0.000769259	0.000883152	0.000599318	0.00070747	0.0102435	0.000535171	0.000868605	0.000825788	0.00762827
TERB2	0.00177842	0.00179397	0.00171269	0.00178587	0.00168838	0.00190382	0.0774419	0.00185139	0.00164547	0.00188206	0.00177728	0.00157661	0.00191249	0.00170916	0.00165669	0.0018078	0.00151531	0.00181285	0.00190573	0.00154714	0.00166611	0.00193315	0.00174492	0.00162909	0.00192463	0.000915789	0.002028	0.000677371	0.00899226	0.000619465	0.00993591	0.000840277	0.000762898	0.0141998	0.0043606	0.000577252	0.00272667	0.00650115	0.00872807	0.00264137	0.000769259	0.000883152	0.00468429	0.00070747	0.00503644	0.0043623	0.00804111	0.000825788	0.000636853
RLN1	0.00177842	0.142018	0.118627	0.198694	0.0801529	0.00190382	0.00186209	0.182752	0.0581112	0.123099	0.234643	0.0474576	0.00191249	0.0744217	0.128111	0.0018078	0.133294	0.00181285	0.00190573	0.0469481	0.17588	0.123078	0.0889282	0.107449	0.224235	0.000915789	0.138232	0.0397847	0.00999498	0.0166876	0.00434753	0.276589	0.321597	0.0231106	0.0158539	0.00599725	0.191806	0.176373	0.00977526	0.123491	0.122832	0.0131798	0.00366278	0.0126164	0.106743	0.000535171	0.109357	0.011501	0.130451
AC093801.2	0.00177842	0.00179397	0.00171269	0.00178587	0.00168838	0.00190382	0.00186209	0.00185139	0.00164547	0.00188206	0.00177728	0.00157661	0.00191249	0.00170916	0.00165669	0.0018078	0.00151531	0.00181285	0.00190573	0.00154714	0.00166611	0.00193315	0.00174492	0.00162909	0.00192463	0.000915789	0.000455845	0.000677371	0.000922801	0.000619465	0.00916318	0.000840277	0.000762898	0.00202726	0.00357854	0.000577252	0.00055539	0.000778521	0.000898096	0.000548025	0.000769259	0.000883152	0.000599318	0.00959006	0.000680899	0.000535171	0.000868605	0.000825788	0.000636853
IGHV1-12	0.00177842	0.00179397	0.00171269	0.00178587	0.00168838	0.00190382	0.00186209	0.00185139	0.00164547	0.00188206	0.00177728	0.00157661	0.00191249	0.00170916	0.00165669	0.0018078	0.00151531	0.00181285	0.00190573	0.00154714	0.00166611	0.00193315	0.00174492	0.00162909	0.00192463	0.000915789	0.000455845	0.0187557	0.000922801	0.212086	0.833029	0.419627	1.21587	2.71174	2.0707	0.000577252	0.0831587	0.0319521	0.0619331	0.0259293	0.000769259	0.6763	0.859879	0.442792	0.000680899	0.318697	1.6427	0.204856	0.273225
RN7SL193P	0.00177842	0.00179397	0.00171269	0.00178587	0.00168838	0.00190382	0.00186209	0.00185139	0.00164547	0.00188206	0.00177728	0.00157661	0.00191249	0.00170916	0.00165669	0.0018078	0.00151531	0.00181285	0.00190573	0.00154714	0.00166611	0.00193315	0.00174492	0.00162909	0.00192463	0.000915789	0.000455845	0.000677371	0.000922801	0.000619465	0.000226236	0.000840277	0.000762898	0.00130894	0.000161498	0.000577252	0.00055539	0.000778521	0.000898096	0.000548025	0.000769259	0.000883152	0.000599318	0.00070747	0.000680899	0.000535171	0.000868605	0.000825788	0.0140975
AC245128.2	0.00177842	0.00179397	0.00171269	0.00178587	0.00168838	0.00190382	0.00186209	0.00185139	0.00164547	0.00188206	0.00177728	0.00157661	0.00191249	0.00170916	0.00165669	0.0018078	0.00151531	0.00181285	0.00190573	0.00154714	0.00166611	0.00193315	0.00174492	0.00162909	0.00192463	0.000915789	0.00892149	0.000677371	0.000922801	0.000619465	0.094101	0.000840277	0.000762898	0.0119387	0.000161498	0.000577252	0.00055539	0.000778521	0.000898096	0.000548025	0.000769259	0.000883152	0.000599318	0.00070747	0.0680315	0.0117645	0.000868605	0.000825788	0.000636853
KRT8P50	0.209354	0.0882629	0.00171269	0.00178587	0.285969	0.783443	0.422507	0.54044	0.0581112	0.00188206	0.00177728	0.0843576	0.0844215	0.0744217	0.00165669	0.0951326	0.00151531	0.548698	0.237053	0.278067	0.339609	0.442216	0.0464852	0.00162909	0.00192463	0.0124562	0.00305313	0.00453185	0.000922801	0.000619465	0.000226236	0.00733878	0.00823952	0.000984402	0.00108743	0.0148288	0.00399603	0.00661363	0.0157638	0.00377678	0.000769259	0.0144279	0.00323637	0.00760394	0.00835432	0.0027616	0.00815095	0.000825788	0.0188015
AC108063.1	0.359815	0.207771	0.00171269	0.00178587	0.00168838	0.00190382	0.222854	0.00185139	0.00164547	0.00188206	0.00177728	0.00157661	0.00191249	0.173971	0.00165669	0.0018078	0.00151531	0.00181285	0.00190573	0.119926	0.144246	0.00193315	0.20255	0.00162909	0.00192463	0.0189098	0.123003	0.0101784	0.000922801	0.0649562	0.0232123	0.000840277	0.0237946	0.00298703	0.0913076	0.567292	0.0267581	0.0136093	0.0177443	0.126701	0.000769259	0.000883152	0.0135937	0.00070747	0.0727061	0.00805502	0.108939	0.0139431	0.136027
PPIAP27	0.00177842	0.00179397	0.00171269	0.00178587	0.00168838	0.00190382	0.00186209	0.00185139	0.00164547	0.00188206	0.00177728	0.00157661	0.00191249	0.00170916	0.00165669	0.0018078	0.00151531	0.00181285	0.00190573	0.00154714	0.00166611	0.00193315	0.00174492	0.00162909	0.00192463	0.000915789	0.000455845	0.000677371	0.000922801	0.000619465	0.0440135	0.000840277	0.000762898	0.140235	0.139037	0.000577252	0.00055539	0.000778521	0.000898096	0.000548025	0.000769259	0.000883152	0.000599318	0.00070747	0.0193621	0.000535171	0.000868605	0.000825788	0.404886
AC103592.1	0.00177842	0.00179397	0.00171269	0.00178587	0.00168838	0.00190382	0.00186209	0.00185139	0.00164547	0.00188206	0.00177728	0.00157661	0.00191249	0.00170916	0.00165669	0.0018078	0.00151531	0.00181285	0.00190573	0.00154714	0.00166611	0.00193315	0.00174492	0.00162909	0.00192463	0.000915789	0.00324701	0.0070769	0.000922801	0.000619465	0.00160272	0.000840277	0.000762898	0.217742	0.0201581	0.000577252	0.00055539	0.000778521	0.000898096	0.00400074	0.000769259	0.000883152	0.000599318	0.00070747	0.000680899	0.000535171	0.000868605	0.000825788	0.000636853
AC007823.1	0.00177842	0.0494837	0.0611635	0.128415	0.0669399	0.318492	0.33238	0.121851	0.129891	0.00188206	0.136741	0.120029	0.0844215	0.206784	0.1523	0.390085	0.0657711	0.487624	0.177084	0.099848	0.215544	0.197637	0.174864	0.093072	0.00192463	0.20101	0.0953275	0.803682	0.906668	0.611655	0.172835	0.343447	0.0765102	0.80511	0.167322	0.542778	0.0835854	0.0976803	1.51288	0.124395	0.19371	0.234509	0.224318	0.40336	1.18735	1.18172	0.480775	0.184297	0.34429
RPS15AP30	1.73569	0.00179397	0.00171269	0.213036	1.88749	0.687729	0.676511	1.10562	0.14439	0.273159	0.00177728	0.344447	0.890774	0.73592	0.628875	0.390085	0.522879	0.605662	0.00190573	1.12258	1.05285	1.08956	0.400841	0.830989	0.00192463	0.0767755	0.310457	0.180738	0.293962	0.0211083	1.45411	0.344491	0.0661188	0.565887	0.314213	0.995429	0.124079	0.0859148	0.126868	0.0537295	0.650456	0.186142	0.351612	0.284411	0.013504	0.251882	0.381212	0.453484	0.241912
EVPL	22.6401	19.2162	18.8934	23.2487	28.4158	28.7729	26.7357	24.6279	16.6545	21.185	15.3949	14.6855	21.185	8.92653	22.3028	19.9326	7.54654	19.1214	22.2471	18.9507	17.788	32.5633	18.4002	18.9195	19.6733	30.6627	43.3232	8.53996	9.60171	5.69689	23.3746	9.33032	19.9326	23.8059	8.95948	29.1849	27.9726	12.6262	15.8267	9.41917	6.96599	6.06348	15.983	5.40427	8.45061	19.7436	8.33017	26.6572	14.7709
GRAMD4P8	0.00177842	0.00179397	0.00171269	0.00178587	0.00168838	0.00190382	0.00186209	0.00185139	0.0403004	0.00188206	0.00177728	0.00157661	0.00191249	0.00170916	0.00165669	0.0018078	0.00151531	0.00181285	0.00190573	0.00154714	0.00166611	0.00193315	0.00174492	0.0406518	0.00192463	0.0100194	0.00391676	0.0271185	0.00994322	0.00837054	0.000226236	0.020392	0.00654662	0.0022977	0.0102754	0.0428118	0.00697341	0.0109481	0.000898096	0.00893214	0.00679214	0.0130529	0.00827865	0.00070747	0.0141251	0.0147323	0.0424159	0.0532389	0.000636853
AC120024.4	0.00177842	0.00179397	0.00171269	0.00178587	0.0353845	0.00190382	0.00186209	0.00185139	0.00164547	0.0677583	0.00177728	0.00157661	0.00191249	0.00170916	0.00165669	0.0018078	0.00151531	0.00181285	0.00190573	0.0292293	0.00166611	0.00193315	0.00174492	0.00162909	0.00192463	0.000915789	0.00307301	0.000677371	0.0101057	0.00507001	0.0018581	0.000840277	0.000762898	0.0004379	0.000161498	0.000577252	0.0120216	0.000778521	0.000898096	0.00243497	0.00543242	0.00738462	0.000599318	0.00070747	0.000680899	0.00240404	0.000868605	0.000825788	0.00334652
SMIM2	0.00177842	0.00179397	0.00171269	0.0829689	0.00168838	0.00190382	0.00186209	0.00185139	0.00164547	0.00188206	0.00177728	0.00157661	0.00191249	0.00170916	0.0585571	0.488642	0.308093	0.00181285	0.00190573	0.00154714	0.00166611	0.00193315	0.00174492	0.00162909	0.00192463	0.20553	0.00273852	0.122998	0.194089	0.0134018	0.00142868	0.014361	0.000762898	0.000878891	0.00534054	0.00770338	0.0138683	0.0136487	0.0336438	0.00615153	0.0890154	0.000883152	0.000599318	0.0696983	0.290254	0.00398752	0.23313	0.118323	0.0908022
RDH12	2.9999	5.19415	3.41254	5.00573	4.04448	5.28672	3.75351	3.75474	10.9044	5.64813	7.64595	2.49193	5.57477	3.64743	4.01761	5.33716	3.69853	3.63252	5.10025	2.77765	5.57108	6.8469	8.17336	3.72264	11.8495	10.5326	3.03684	0.200317	0.281607	0.104433	17.5235	1.7103	1.69235	0.609922	0.483991	0.0460281	2.39373	0.194437	2.78419	0.622827	0.0207215	0.283879	2.56414	0.831065	0.229223	3.83765	0.0105151	4.74548	1.03805
SPON1-AS1	0.00177842	0.603404	0.00171269	0.00178587	0.944048	0.00190382	0.00186209	0.00185139	0.00164547	0.00188206	0.701103	0.382654	0.00191249	0.541955	0.00165669	0.61326	0.00151531	0.599698	0.00190573	0.00154714	0.00166611	0.00193315	0.00174492	0.00162909	0.00192463	0.0530117	0.0107598	0.130434	0.512614	0.664576	0.865685	0.264614	0.154575	0.127083	0.12392	0.204212	0.0193089	0.0237166	0.358521	0.0100952	0.0643082	0.673957	0.472956	0.362121	0.173804	0.329465	0.56492	0.884995	0.456806
IL27RA	0.556943	1.25483	1.32961	1.47544	1.37476	1.34078	1.09035	1.01026	1.85918	1.17127	1.75529	2.17171	0.814893	1.78442	1.49357	1.77275	1.21151	1.44397	1.3175	0.910412	0.86337	2.22021	1.13812	1.56352	2.06789	0.840386	2.82996	2.27484	7.81218	8.29563	1.71239	4.21127	2.30994	3.79893	10.2714	5.35399	6.17179	4.80323	1.67738	7.27635	3.42508	3.30557	6.32029	3.09719	2.97766	4.58735	8.83292	2.5573	6.63188
AC068787.1	0.00177842	0.00179397	0.00171269	0.00178587	0.00168838	0.00190382	0.00186209	0.00185139	0.00164547	0.00188206	0.00177728	0.00157661	0.00191249	0.00170916	0.00165669	0.0018078	0.00151531	0.00181285	0.00190573	0.00154714	0.00166611	0.00193315	0.00174492	0.00162909	0.00192463	0.000915789	0.000455845	0.000677371	0.000922801	0.000619465	0.000226236	0.000840277	0.000762898	0.0125169	0.0049575	0.00493722	0.00055539	0.000778521	0.000898096	0.000548025	0.000769259	0.000883152	0.00493722	0.00070747	0.000680899	0.000535171	0.000868605	0.000825788	0.00615271
SRGAP2-AS1	0.00177842	0.00179397	0.00171269	0.00178587	0.00168838	0.00190382	0.00186209	0.00185139	0.00164547	0.00188206	0.00177728	0.0267446	0.00191249	0.0308625	0.00165669	0.0018078	0.0188329	0.00181285	0.00190573	0.00154714	0.00166611	0.00193315	0.00174492	0.00162909	0.00192463	0.00936014	0.00208215	0.00378137	0.0077534	0.00913566	0.00138747	0.0103619	0.00505081	0.0010752	0.00214257	0.00513385	0.00764571	0.00683583	0.01091	0.00491355	0.000769259	0.0101269	0.00510147	0.00951021	0.0221112	0.00481896	0.00837917	0.00616811	0.0117227
FTCD-AS1	0.00177842	0.00179397	0.00171269	0.00178587	0.00168838	0.00190382	0.00186209	0.00185139	0.0970874	0.00188206	0.00177728	0.00157661	0.00191249	0.00170916	0.00165669	0.0018078	0.00151531	0.15208	0.00190573	0.00154714	0.00166611	0.00193315	0.00174492	0.00162909	0.00192463	0.000915789	0.000455845	0.000677371	0.000922801	0.000619465	0.00195002	0.000840277	0.0104953	0.000750702	0.00269157	0.000577252	0.00055539	0.000778521	0.000898096	0.00516385	0.000769259	0.000883152	0.00643228	0.0172394	0.0109422	0.0132959	0.000868605	0.000825788	0.0259154
BRDT	0.038754	0.00179397	0.00171269	0.00178587	0.00168838	0.00190382	0.063871	0.00185139	0.0271831	0.0677583	0.122927	0.00157661	0.00191249	0.0495363	0.026358	0.0018078	0.00151531	0.00181285	0.0574176	0.00154714	0.00166611	0.00193315	0.00174492	0.00162909	0.00192463	0.0080256	0.00407444	0.00513742	0.00907471	0.23877	0.0215647	2.14556	4.47302	0.0266175	2.11865	0.0132922	2.25494	0.000778521	0.00684904	0.00586063	0.00914489	0.0276918	0.00602854	0.00673486	0.00725193	0.00317011	0.00813911	0.00572774	6.94697
WDR70	4.81611	4.688	3.96806	4.41559	4.40335	5.31298	4.5031	4.63742	3.46269	4.49646	3.75639	4.71195	4.76879	3.98988	4.23902	3.62818	3.60052	4.52623	3.75711	5.19025	4.6868	4.85616	3.72183	4.39142	3.83539	2.48092	3.34799	2.87151	2.71879	3.19074	2.50025	2.00301	3.26209	2.09471	2.45565	1.80234	2.45565	2.60262	2.9687	2.91425	1.88094	2.95729	2.8367	4.08469	2.57968	3.58898	2.7605	2.36549	3.70143
AL162724.2	0.00177842	0.00179397	0.00171269	0.00178587	0.307642	0.00190382	0.00186209	0.00185139	0.00164547	0.00188206	0.00177728	0.00157661	0.00191249	0.00170916	0.00165669	0.33275	0.36605	0.00181285	0.00190573	0.543202	0.00166611	0.00193315	0.326796	0.00162909	0.00192463	0.686992	0.0168559	0.252211	0.681889	0.531253	0.00355931	0.450454	0.509371	0.00582308	0.54184	0.297781	0.103035	0.414978	0.0976564	0.241625	0.498118	0.0215245	0.204343	0.501499	0.182814	0.121754	1.14223	0.692835	0.031368
TTC5	1.73143	2.11106	1.50198	2.06826	1.78146	2.29141	2.91106	2.18727	2.07505	1.92951	2.22276	2.36949	1.7852	1.96627	2.18342	2.19163	1.63078	2.41249	2.31527	1.86064	2.76204	1.93395	2.10677	2.23601	2.27151	1.25915	2.1656	1.72156	2.45864	2.03224	1.53849	2.58533	1.54878	2.29918	2.68066	1.26259	1.42907	0.952101	3.1005	1.51519	2.15361	1.05533	1.36875	1.80069	2.24667	2.00784	1.96999	1.80449	2.11276
AC009480.1	0.209354	0.00179397	0.00171269	0.00178587	0.00168838	0.00190382	0.00186209	0.00185139	0.00164547	0.00188206	0.00177728	0.120029	0.00191249	0.00170916	0.00165669	0.0018078	0.00151531	0.00181285	0.00190573	0.00154714	0.00166611	0.00193315	0.00174492	0.147679	0.00192463	0.0710978	0.165394	0.0186132	0.000922801	0.0660919	0.00701449	0.176119	0.024055	0.221104	0.0656798	0.111345	0.170711	0.0136487	0.017802	0.0257767	0.0122349	0.000883152	0.00763436	0.0214645	0.0735008	0.108289	0.000868605	0.293567	0.0908022
AC137675.1	0.00177842	0.00179397	0.00171269	0.00178587	0.00168838	0.00190382	0.00186209	0.00185139	0.00164547	0.00188206	0.00177728	0.00157661	0.00191249	0.00170916	0.00165669	0.0018078	0.00151531	0.00181285	0.00190573	0.00154714	0.00166611	0.00193315	0.00174492	0.00162909	0.00192463	0.000915789	0.000455845	0.000677371	0.000922801	0.000619465	0.288563	0.000840277	0.000762898	0.392746	0.701103	0.000577252	0.00055539	0.000778521	0.000898096	0.000548025	0.000769259	0.000883152	0.000599318	0.00070747	0.000680899	0.000535171	0.000868605	0.000825788	0.835521
CENPH	2.80674	2.08132	1.5298	3.04618	3.06821	1.84382	1.81965	1.2046	2.27784	1.93915	3.4469	2.34459	1.9147	3.42586	2.69741	1.2953	0.91539	1.46134	2.91243	2.41959	2.91555	2.47987	2.21223	2.89886	2.79988	2.58377	2.83926	4.07853	4.98462	2.54661	2.66365	3.77122	3.22607	4.9881	2.39923	1.39527	3.2774	4.03078	4.53421	8.14566	4.14781	2.89952	2.3595	4.27344	3.90088	3.71326	5.07741	3.13993	3.68742
AC008267.7	0.00177842	0.00179397	0.00171269	0.00178587	0.00168838	0.00190382	0.00186209	0.00185139	0.00164547	0.00188206	0.00177728	0.00157661	0.00191249	0.00170916	0.00165669	0.0018078	0.00151531	0.00181285	0.00190573	0.00154714	0.00166611	0.00193315	0.00174492	0.00162909	0.00192463	0.000915789	0.121548	0.000677371	0.1055	0.268032	0.0129957	0.000840277	0.185515	0.325842	0.167719	0.164109	0.00055539	0.000778521	0.000898096	0.0159821	0.000769259	0.000883152	0.0986655	0.00070747	0.000680899	0.000535171	0.107891	0.201555	0.174964
AP000439.2	0.00177842	0.00179397	0.355029	0.805643	0.0801529	0.791271	0.953678	1.12955	0.00164547	0.371534	0.099868	0.335624	0.776209	0.00170916	0.854156	0.728761	0.449532	0.467806	1.10427	0.099848	0.383177	0.584942	0.547987	0.592688	0.138811	0.00783983	0.000455845	0.00387897	0.000922801	0.0148288	0.00144679	0.00643138	0.0124917	3.6779e-05	0.000841384	0.000577252	0.00055539	0.000778521	0.0158688	0.00537547	0.00938145	0.000883152	0.000599318	0.00441719	0.00771058	0.00411523	0.000868605	0.000825788	0.523131
AC138430.2	0.1293	0.00179397	0.00171269	0.1429	0.0669399	0.274394	0.00186209	0.00185139	0.159434	0.00188206	0.099868	0.285282	0.186463	0.00170916	0.219096	0.200926	0.410227	0.64891	0.189252	0.167897	0.00166611	0.290423	0.00174492	0.00162909	0.1938	0.000915789	0.000455845	0.000677371	0.000922801	0.000619465	0.000226236	0.000840277	0.000762898	3.6779e-05	0.000161498	0.000577252	0.00055539	0.000778521	0.000898096	0.000548025	0.000769259	0.000883152	0.000599318	0.00070747	0.000680899	0.000535171	0.000868605	0.000825788	0.000636853
RPL7P22	0.102016	0.101287	0.130633	0.0985319	0.00168838	0.00190382	0.00186209	0.00185139	0.114174	0.123099	0.00177728	0.00157661	0.134554	0.00170916	0.128111	0.0951326	0.0410925	0.00181285	0.00190573	0.0469481	0.00166611	0.00193315	0.00174492	0.147679	0.00192463	0.121267	0.0256419	0.174964	0.0191527	0.0510285	0.0158088	0.125534	0.150581	0.00548387	0.008914	0.00837601	0.0868133	0.0953753	0.0431421	0.0356677	0.0258966	0.204261	0.0384162	0.0635857	0.0633376	0.178933	0.271199	0.140235	0.00589112
EPB41L2	6.17807	3.72152	4.48528	4.52162	5.14154	3.73254	5.00938	5.18319	3.7725	4.72736	3.71822	4.97972	4.05319	4.63902	5.66958	4.12915	5.67593	5.97763	3.02309	5.54451	4.26314	3.92808	3.87718	4.08417	3.58999	1.57488	2.15308	3.53668	2.91425	3.75392	0.931406	3.70062	2.83064	3.50046	4.58534	2.313	2.72004	1.83276	1.59788	4.57098	1.99464	4.33895	3.06724	3.56186	3.89912	3.34066	4.88259	2.3944	2.78749
RNA5SP442	0.00177842	0.00179397	0.00171269	0.00178587	0.00168838	0.00190382	0.00186209	0.00185139	0.00164547	0.00188206	0.00177728	0.00157661	0.00191249	0.00170916	0.00165669	0.0018078	0.00151531	0.00181285	0.00190573	0.00154714	0.00166611	0.00193315	0.00174492	0.00162909	0.00192463	0.000915789	0.0393554	0.39973	0.581197	0.000619465	1.16888	0.000840277	0.000762898	3.6779e-05	0.0110323	0.000577252	0.133211	0.531799	0.409955	0.000548025	0.0829689	0.000883152	0.000599318	0.00070747	0.113594	0.220276	0.000868605	0.000825788	0.436168
AL772337.3	0.00177842	0.00179397	0.00171269	0.00178587	0.00168838	0.00190382	0.00186209	0.00185139	0.00164547	0.00188206	0.00177728	0.00157661	0.00191249	0.00170916	0.00165669	0.0018078	0.00151531	0.00181285	0.00190573	0.11014	0.00166611	0.00193315	0.00174492	0.00162909	0.253218	0.000915789	0.000455845	0.000677371	0.000922801	0.0125638	0.00216657	0.000840277	0.000762898	0.00157711	0.000161498	0.0169922	0.00588661	0.000778521	0.051932	0.000548025	0.000769259	0.000883152	0.0070656	0.0108133	0.000680899	0.0145819	0.685195	0.000825788	1.78073
AC004554.1	0.00177842	0.00179397	0.00171269	0.00178587	0.00168838	0.00190382	0.00186209	0.00185139	0.00164547	0.00188206	0.00177728	0.00157661	0.00191249	0.00170916	0.00165669	0.0018078	0.00151531	0.00181285	0.00190573	0.00154714	0.00166611	0.00193315	0.00174492	0.00162909	0.00192463	0.00901989	0.003004	0.00655406	0.000922801	0.000619465	0.000226236	0.000840277	0.00588746	0.000968245	0.000161498	0.000577252	0.00273293	0.000778521	0.00876693	0.000548025	0.0060712	0.000883152	0.00472314	0.00513742	0.00506852	0.000535171	0.000868605	0.000825788	0.00380141
AC002310.3	0.00177842	0.00179397	0.130633	0.156745	0.153002	0.274394	0.244902	0.00185139	0.0581112	0.00188206	0.00177728	0.00157661	0.00191249	0.344089	0.00165669	0.237043	0.00151531	0.0971834	0.128722	0.00154714	0.0639662	0.123078	0.0889282	0.00162909	0.00192463	0.0220195	0.0462622	0.200926	0.0384218	0.0525821	0.00867692	0.0716824	0.0310431	0.0763447	0.252997	0.0320109	0.0268806	0.0149949	0.179017	0.203101	0.0883809	0.0177523	0.00842832	0.0431357	0.122057	0.159914	0.0356459	0.00986377	0.189813
C2orf27A	0.85532	1.19534	0.517031	1.11571	0.951984	1.62571	0.763505	1.13639	1.15479	0.817416	0.982095	0.836548	1.3463	1.35697	0.162422	0.886013	0.556667	1.33098	0.346387	1.50612	0.523438	1.25181	0.752489	1.14752	0.966951	0.485966	0.887684	1.99134	1.91779	2.94788	0.642469	1.69818	1.57589	0.739695	2.13885	2.0129	1.15523	0.781866	1.56087	0.965083	1.4008	2.39503	0.904376	1.99243	2.24957	1.07983	1.8257	1.16004	0.499977
RNU6ATAC25P	0.00177842	0.00179397	0.00171269	0.00178587	0.00168838	0.00190382	0.00186209	0.00185139	0.00164547	0.00188206	0.00177728	0.00157661	0.00191249	0.00170916	0.00165669	0.0018078	0.00151531	0.00181285	0.00190573	0.00154714	0.00166611	0.00193315	0.00174492	0.00162909	0.00192463	0.000915789	0.000455845	0.0594692	0.000922801	0.000619465	0.148143	0.000840277	0.000762898	0.318861	0.000161498	0.000577252	0.00055539	0.000778521	0.000898096	0.000548025	0.000769259	0.000883152	0.000599318	0.00070747	0.000680899	0.339366	0.000868605	0.000825788	0.000636853
WWC2-AS2	0.038754	0.368203	0.285282	0.350033	0.226055	0.376633	0.377673	0.405158	0.538409	0.0824021	0.386349	0.344447	0.253413	0.163244	0.288926	0.237043	0.245867	0.226578	0.346387	0.184362	0.286954	0.313897	0.280767	0.390104	0.546426	0.0513652	0.156757	0.0807749	0.25645	0.102548	0.0133506	0.242593	0.2167	0.00756205	0.0988806	0.280205	0.146506	0.0682891	0.805429	0.236999	0.0100373	0.0899233	0.0739393	0.258738	0.538409	0.00444233	0.502541	0.00646647	0.0258001
HMGB1P46	0.00177842	0.00179397	0.00171269	0.00178587	0.00168838	0.00190382	0.141455	0.00185139	0.00164547	0.00188206	0.00177728	0.00157661	0.00191249	0.00170916	0.00165669	0.0018078	0.00151531	0.00181285	0.00190573	0.00154714	0.00166611	0.00193315	0.00174492	0.00162909	0.00192463	0.000915789	0.00351579	0.000677371	0.000922801	0.00561328	0.00362341	0.000840277	0.000762898	0.015625	0.000161498	0.00544125	0.00055539	0.000778521	0.000898096	0.000548025	0.000769259	0.000883152	0.000599318	0.00070747	0.0164866	0.0159161	0.0121039	0.000825788	0.0190093
AC109329.1	0.00177842	0.00179397	0.00171269	0.00178587	0.00168838	0.00190382	0.00186209	0.00185139	0.00164547	0.00188206	0.00177728	0.00157661	0.00191249	0.00170916	0.00165669	0.0018078	0.00151531	0.00181285	0.00190573	0.00154714	0.00166611	0.00193315	0.00174492	0.00162909	0.00192463	0.0270765	0.0163183	0.000677371	0.000922801	0.000619465	0.0106662	0.000840277	0.000762898	0.00973336	0.00572485	0.000577252	0.00055539	0.000778521	0.000898096	0.000548025	0.0144493	0.0208181	0.000599318	0.00070747	0.000680899	0.000535171	0.000868605	0.000825788	0.000636853
C1orf35	5.18319	4.34944	4.32782	4.67622	5.77285	6.15996	6.73643	4.80693	5.68231	4.70433	4.84872	4.75965	4.99298	4.75854	4.66668	5.08668	3.70665	6.07039	4.97369	5.39217	5.82936	5.67019	4.50549	4.8611	5.45205	2.79271	3.05144	4.19247	4.67781	1.92425	2.9906	3.77292	3.43403	3.47217	2.85947	2.51521	3.80498	4.91871	4.39892	4.60896	4.76995	2.59199	3.65911	2.32437	2.81116	3.60123	2.42451	2.73028	4.13052
LDHA	28.5775	38.1293	33.2482	39.8261	36.7849	24.9024	25.1081	24.6916	36.9721	34.6024	44.23	33.1053	30.3995	53.3282	47.0905	39.1829	26.8991	21.3345	35.3533	33.2475	36.598	22.747	49.4497	35.5547	24.9688	43.3232	31.093	24.3025	85.1654	40.7438	44.7399	70.9689	30.0424	32.3061	54.288	82.5329	37.7135	127.916	53.7927	32.9752	21.5884	43.3232	47.4253	43.3232	75.3549	33.1053	66.2229	41.74	42.2572
RN7SL446P	0.00177842	0.00179397	0.00171269	0.00178587	0.00168838	0.00190382	0.00186209	0.00185139	0.00164547	0.00188206	0.00177728	0.00157661	0.00191249	0.00170916	0.00165669	0.0018078	0.00151531	0.00181285	0.00190573	0.00154714	0.00166611	0.00193315	0.00174492	0.00162909	0.00192463	0.000915789	0.000455845	0.000677371	0.000922801	0.000619465	0.285448	0.000840277	0.000762898	0.142895	0.0127346	0.000577252	0.0313732	0.000778521	0.000898096	0.00833756	0.000769259	0.000883152	0.000599318	0.00070747	0.000680899	0.000535171	0.000868605	0.000825788	0.000636853
XCL1	0.278189	0.00179397	0.211468	0.156745	0.0460533	0.128753	0.167016	0.101569	0.159434	0.299873	0.122927	0.218131	0.15905	0.185429	0.541648	0.565043	0.00151531	0.658362	0.117824	0.208678	0.0334984	0.184309	0.146724	0.0532684	0.267746	0.0128636	1.01973	0.732116	1.62357	1.00189	0.0283123	2.09127	2.22606	0.626762	1.69818	4.01154	1.87503	2.63279	2.03886	2.57649	2.77437	1.57225	1.9402	1.63147	1.61954	1.61255	1.03005	0.0858907	2.64533
RBM10	5.39228	5.94046	6.02355	6.55492	6.29902	7.27125	5.88751	6.59599	6.95103	5.65152	4.93517	5.69894	6.93644	5.89148	4.73667	6.30643	4.99052	6.39017	6.17567	5.53007	5.75953	7.72221	6.76972	5.81645	6.28006	5.79079	6.64947	6.37001	7.12367	7.59987	5.85981	7.91345	6.85223	7.07687	8.40836	7.90159	7.09753	7.88323	7.50623	5.92486	7.07001	6.52749	6.35514	5.51809	7.50889	8.14895	7.19038	5.79668	6.85431
AL033527.3	0.142693	0.397542	0.0728282	0.315051	0.164302	0.17076	0.422507	0.239954	0.217169	0.180327	0.259027	0.218131	0.200291	0.195796	0.195176	0.211928	0.283932	0.254757	0.0866036	0.0469481	0.515199	0.173172	0.214994	0.35091	0.353513	0.00974973	0.00217668	0.0565107	0.112308	0.0119123	0.0377343	0.049846	0.293567	0.00962107	0.726106	0.0350815	0.34397	0.707127	0.141987	0.0149099	0.758457	0.0962713	0.118441	0.0393653	0.0132444	0.127608	0.0122585	0.00770604	0.766723
AL596245.1	0.00177842	0.00179397	0.00171269	0.00178587	0.00168838	0.00190382	0.00186209	0.00185139	0.00164547	0.00188206	0.00177728	0.00157661	0.00191249	0.00170916	0.00165669	0.0018078	0.00151531	0.00181285	0.00190573	0.00154714	0.00166611	0.00193315	0.00174492	0.00162909	0.00192463	0.000915789	0.0142915	0.000677371	0.000922801	0.000619465	0.000226236	0.000840277	0.000762898	3.6779e-05	0.000161498	0.000577252	0.00055539	0.000778521	0.000898096	0.000548025	0.000769259	0.000883152	0.000599318	0.00070747	0.000680899	0.000535171	0.000868605	0.000825788	0.000636853
RNU6-90P	0.00177842	0.00179397	0.00171269	0.00178587	0.00168838	0.00190382	0.00186209	0.00185139	0.00164547	0.00188206	0.00177728	0.00157661	0.00191249	0.00170916	0.00165669	0.0018078	0.00151531	0.00181285	0.00190573	0.00154714	0.00166611	0.00193315	0.00174492	0.00162909	0.00192463	0.479202	2.09246	0.0772297	0.79376	0.000619465	2.56162	0.494877	0.0995228	0.680875	0.0601301	1.84976	0.996118	0.334349	1.47305	0.000548025	0.229276	1.11389	0.0365311	0.760781	0.116128	0.061929	1.01048	0.616132	1.32982
DNMT3A	2.19287	2.48367	2.21234	2.71145	2.32036	2.16171	2.17974	2.50983	2.94466	2.53851	2.31799	2.43686	2.78857	2.5127	2.99409	2.81413	2.63843	2.10001	2.51104	2.27661	2.71476	2.5799	2.97621	2.60444	3.05901	2.18392	1.83338	3.0653	1.27779	2.79012	1.94665	2.47363	3.21245	3.06256	1.85406	1.73755	1.40451	2.2707	1.98965	4.65399	3.10324	1.89979	1.5873	2.73434	2.92292	3.34723	2.3322	3.59975	3.96166
CYP4F22	3.11049	3.07033	5.04585	4.03999	6.80236	4.79987	3.29406	5.10622	3.81614	5.62361	0.992929	1.18405	4.78706	1.64975	4.63549	3.74596	1.84188	4.65032	2.74892	3.54661	4.23399	9.78379	6.76117	3.31675	2.29998	15.4168	3.12871	0.597891	0.653015	0.0475135	19.2455	5.5197	4.17885	0.188737	2.94731	0.209011	1.82091	0.0178393	3.12804	1.43757	0.0247294	5.26796	4.98236	1.55926	2.14967	3.58193	0.0784628	3.91527	0.0092871
AC005165.1	1.15562	1.07712	0.608546	1.96999	0.532773	0.376633	0.255063	0.426002	1.53464	2.47854	2.17945	1.61442	1.4328	1.39824	0.541648	0.638133	0.942935	0.695282	1.08696	1.7932	0.313541	1.20698	0.797997	2.86771	0.532962	0.654268	0.0904737	0.0629322	0.000922801	0.179776	0.00131788	0.100212	0.130626	0.210938	0.0637033	0.0100603	0.111345	0.0726523	0.00724581	0.203115	0.0464152	0.296636	0.0174166	1.12097	0.00504015	0.0111412	0.000868605	0.112575	0.912629
PPIAP16	0.00177842	0.00179397	0.00171269	0.266975	0.00168838	0.307108	0.179458	0.00185139	0.00164547	0.00188206	0.164023	0.169218	0.00191249	0.00170916	0.00165669	0.163085	0.00151531	0.15208	0.00190573	0.00154714	0.111862	0.43412	0.280767	0.107449	0.00192463	1.04428	0.368145	0.374137	0.415395	0.117625	0.71078	0.260723	0.336779	0.2926	0.292229	0.40628	0.421649	1.16906	0.404185	0.0298683	0.159612	0.810109	0.316987	0.31998	0.0899115	0.399149	0.186303	0.422566	0.705919
AL662844.3	0.422251	0.368203	0.338714	0.279483	0.685195	0.307108	0.00186209	0.419543	0.591814	0.260669	0.00177728	0.538659	0.715687	0.283185	0.698895	0.424063	0.884995	0.447476	0.337234	0.850288	0.71204	0.452555	0.315202	0.36123	0.365514	0.000915789	0.0224074	0.0815431	0.473762	0.636532	0.00483812	0.434739	0.0178732	0.17335	0.194895	0.37402	0.142288	0.299014	0.0815758	0.126783	0.324358	0.221643	0.288618	0.191137	0.121801	0.164378	0.0725151	0.0211139	0.418606
PDE5A	3.90805	1.85481	2.0792	2.09582	2.5272	2.33687	2.74264	2.44677	1.79411	2.61081	1.90139	2.78448	1.58101	1.78442	3.1005	2.16827	3.40904	3.94746	2.08402	2.94909	1.66124	2.48385	1.93586	2.7799	2.04451	2.96126	2.57909	3.23879	1.35945	15.3736	0.301564	2.68191	4.37157	2.30638	3.09168	2.68891	1.93747	1.49816	1.22196	7.78867	2.76451	7.71386	1.54153	6.64362	1.67686	1.15894	1.64521	2.23827	1.70752
FTLP10	0.278189	0.266143	0.0843658	0.128415	0.285969	0.409637	0.404473	0.258911	0.243893	0.180327	0.189144	0.120029	0.45254	0.00170916	0.162422	0.200926	0.0237747	0.160919	0.189252	0.480478	0.406332	0.690289	0.240599	0.193856	0.389039	1.03619	2.05752	0.000677371	0.00896104	0.00665175	0.000226236	0.000840277	0.69142	1.73387	0.000796981	0.00308066	1.09151	0.00648854	0.0152983	0.103138	0.799774	0.000883152	0.313415	0.0073773	0.0210418	1.32043	0.000868605	0.0149477	0.00577486
RN7SL648P	0.00177842	0.355711	0.00171269	0.00178587	0.317395	0.00190382	0.00186209	0.00185139	0.00164547	0.00188206	0.00177728	0.218131	0.00191249	0.00170916	0.266534	0.0018078	0.00151531	0.00181285	0.00190573	0.225017	0.00166611	0.00193315	0.338663	0.258925	0.492497	0.512252	0.217468	0.143621	0.698056	0.641693	0.424857	0.0184813	0.0480535	0.844424	1.09616	0.81038	0.541012	0.0629162	0.100896	0.167694	0.511312	0.448432	0.210535	0.0998724	0.188823	0.420685	0.0224023	0.0606755	0.000636853
LINC01730	0.102016	0.207771	0.0611635	0.240697	0.185881	0.214315	0.212312	0.00185139	0.373025	0.00188206	0.211928	0.00157661	0.00191249	1.28916	0.0585571	0.93122	0.245867	0.299401	0.00190573	0.036964	0.111862	0.111096	0.419933	0.107449	0.20944	0.0985837	0.00268987	0.385198	1.2402	0.133601	1.29948	0.453678	0.0360532	0.208963	0.148692	0.48942	0.064161	0.281049	0.442287	0.0826094	0.105356	0.133953	0.470991	0.874027	0.47178	0.979223	0.257202	0.135347	0.217343
RNU6-1045P	0.00177842	0.00179397	0.00171269	0.00178587	0.00168838	0.00190382	0.00186209	0.00185139	0.00164547	0.00188206	0.00177728	0.00157661	0.00191249	0.00170916	0.00165669	0.0018078	0.00151531	0.00181285	0.00190573	0.00154714	0.00166611	0.00193315	0.00174492	0.00162909	0.00192463	0.000915789	0.698323	0.0745611	0.000922801	0.259168	0.787854	0.308585	0.266391	0.236608	0.387854	0.73994	0.0241824	0.32826	0.167643	0.0232094	0.000769259	0.160172	0.0353783	0.248115	0.113594	0.000535171	0.160445	0.000825788	0.000636853
AC110774.1	0.102016	0.00179397	0.00171269	0.0829689	0.0933685	0.00190382	0.063871	0.00185139	0.0403004	0.0677583	0.00177728	0.021554	0.00191249	0.00170916	0.0460795	0.0018078	0.034117	0.0481618	0.00190573	0.0292293	0.00166611	0.0996214	0.0595849	0.0406518	0.00192463	0.010452	0.0114897	0.0137019	0.000922801	0.0566857	0.00109039	0.000840277	0.00685122	0.0131975	0.00113093	0.00280856	0.00754885	0.00968626	0.000898096	0.373025	0.000769259	0.0139513	0.0089668	1.29695	0.0131225	0.0146519	0.00735167	0.00661256	0.000636853
AL158801.4	0.00177842	0.00179397	0.00171269	0.00178587	0.153002	0.00190382	0.00186209	0.202569	0.00164547	0.00188206	0.00177728	0.00157661	0.00191249	0.00170916	0.00165669	0.176575	0.00151531	0.00181285	0.00190573	0.00154714	0.00166611	0.00193315	0.00174492	0.235986	0.00192463	0.172302	0.00501055	0.138938	0.193679	0.0123495	0.0749907	0.0270765	0.0464088	0.0662394	0.0270765	0.016743	0.0395418	0.253094	0.0162897	0.010452	0.0191809	0.000883152	0.0125169	0.0187472	0.0237913	0.0464788	0.0395657	0.216125	0.0167017
AL359258.3	0.00177842	0.101287	0.0843658	0.0544683	0.419971	0.00190382	0.167016	0.162482	0.0581112	0.123099	0.1766	0.0267446	0.00191249	0.0384783	0.0988806	0.0018078	0.133294	0.160919	0.405895	0.148163	0.0334984	0.00193315	0.00174492	0.121259	0.124343	0.000915789	0.0121318	0.00780992	0.0211204	0.00910293	0.00390767	0.022625	0.0078766	0.00216036	0.00217246	0.00346374	0.0146384	0.0296334	0.00952683	0.0135404	0.0112596	0.00722489	0.0153455	0.00880071	0.009744	0.00544218	0.0124262	0.0294899	0.118933
ZNF304	2.05387	1.8758	1.83034	2.07596	1.47415	1.441	1.38509	1.71085	1.95797	2.11448	1.74115	1.99243	1.83307	1.72046	1.64243	1.85157	1.73362	1.77581	1.70011	2.00374	1.85341	1.46529	1.66917	2.13175	1.975	2.85214	2.3022	1.88463	1.96599	2.93497	2.70867	3.46383	1.54406	2.35587	1.87397	2.56225	2.31881	2.71549	4.04408	4.23818	3.15961	3.49891	2.3841	3.02853	1.01314	1.77397	1.94728	2.92359	2.651
ATP6AP2	8.54335	8.45439	7.32025	9.00904	8.13895	7.18054	7.18691	7.50339	8.0356	7.85324	9.24784	8.98175	7.04178	9.25261	8.894	8.73547	7.81657	8.4255	7.92595	8.57185	8.11652	6.78362	9.12727	8.75891	8.57958	11.3293	20.1942	11.4326	13.9794	25.1081	14.3041	10.8162	11.2086	15.2136	24.1298	25.5458	21.5416	14.7333	12.8789	11.4415	11.2961	19.4848	22.9676	10.5262	10.9862	14.7709	16.7492	10.266	16.7726
RN7SL714P	0.00177842	0.00179397	0.00171269	0.00178587	0.00168838	0.00190382	0.00186209	0.00185139	0.00164547	0.00188206	0.00177728	0.00157661	0.00191249	0.00170916	0.00165669	0.0018078	0.00151531	0.00181285	0.00190573	0.00154714	0.00166611	0.00193315	0.00174492	0.00162909	0.00192463	0.000915789	0.000455845	0.000677371	0.000922801	0.000619465	0.000226236	0.000840277	0.000762898	0.0012161	0.000161498	0.000577252	0.00055539	0.000778521	0.000898096	0.000548025	0.000769259	0.000883152	0.000599318	0.00070747	0.000680899	0.000535171	0.000868605	0.000825788	0.000636853
AP001207.1	0.00177842	0.00179397	0.00171269	0.00178587	0.00168838	0.00190382	0.00186209	0.192869	0.00164547	0.207311	0.00177728	0.0970399	0.00191249	0.00170916	0.00165669	0.163085	0.00151531	0.00181285	0.00190573	0.00154714	0.00166611	0.00193315	0.292056	0.00162909	0.00192463	0.105673	0.0107437	0.0554648	0.0385431	0.0163978	0.138065	0.143774	0.188519	0.126354	0.245462	0.307358	0.346026	0.2365	0.303911	0.05002	0.132667	0.0368847	0.02603	0.0177676	0.0509694	0.183609	0.347192	0.0522346	0.0608089
ATP23	2.0745	2.51115	1.89535	3.02926	1.9619	2.63908	1.89559	2.41484	2.74431	1.94728	1.7103	2.38344	2.85251	2.80702	2.40342	2.77672	1.80311	2.22203	2.57835	1.40679	2.44402	2.59311	2.42146	2.63519	2.29584	2.32752	3.74637	2.84757	4.0353	3.05009	3.03883	3.15114	2.63465	2.84427	2.11995	3.29104	2.89023	4.14159	3.20115	3.23879	3.69974	2.9687	3.79129	3.31069	3.84665	2.95793	3.93414	2.86296	6.51402
AC008079.1	0.0491795	0.0757246	0.0962466	0.0414505	0.0669399	0.114446	0.103147	0.101569	0.0581112	0.109736	0.060356	0.0843576	0.109315	0.0495363	0.071643	0.0951326	0.0752487	0.0971834	0.0981566	0.0469481	0.0752803	0.111096	0.0739475	0.121259	0.0990578	0.0204462	0.0151088	0.0283187	0.0560751	0.0271242	0.0111566	0.055933	0.00935552	0.00811361	0.00830595	0.0267154	0.0164329	0.0295641	0.144937	0.0433054	0.0670261	0.051497	0.014649	0.0135445	0.0483815	0.0538189	0.01351	0.109551	0.0172871
MTND4P24	0.221388	0.00179397	0.00171269	0.00178587	0.00168838	0.00190382	0.233836	0.00185139	0.14439	0.273159	0.00177728	0.00157661	0.00191249	0.00170916	0.162422	0.0018078	0.00151531	0.00181285	0.00190573	0.128596	0.00166611	0.00193315	0.00174492	0.00162909	0.00192463	3.85407	4.9964	4.26149	2.10094	5.18667	5.50841	1.64869	2.0569	3.01095	4.10306	5.0319	9.72153	3.54754	2.51838	2.52508	2.41543	3.42816	9.75225	3.98646	1.3684	3.11744	3.95911	1.57675	25.901
AC244100.3	0.00177842	0.00179397	0.00171269	0.00178587	0.00168838	0.00190382	0.00186209	0.00185139	0.00164547	0.00188206	0.00177728	0.00157661	0.00191249	0.00170916	0.00165669	0.0018078	0.0565146	0.00181285	0.00190573	0.00154714	0.00166611	0.00193315	0.00174492	0.00162909	0.00192463	0.000915789	0.000455845	0.000677371	0.000922801	0.00318736	0.00110755	0.000840277	0.000762898	0.00044706	0.00076747	0.00285153	0.00253493	0.000778521	0.000898096	0.00410612	0.000769259	0.00970677	0.000599318	0.00468242	0.000680899	0.000535171	0.000868605	0.000825788	0.000636853
AL035411.1	1.34344	0.457491	0.486375	0.761633	0.385623	0.419801	0.56466	0.434063	0.409125	0.589257	0.710947	1.04694	0.45254	1.4236	0.330245	0.594362	0.683055	0.677628	0.177084	0.743861	0.754504	0.501186	0.605771	0.447011	0.920103	1.89398	1.92269	1.46822	1.39623	1.00008	0.884868	1.09076	1.77328	0.82689	0.82575	0.631304	1.73282	2.17081	1.15914	0.754893	0.900185	0.948792	0.77834	0.881427	1.00008	0.894415	2.67686	0.8114	0.778854
AL157944.1	0.00177842	0.00179397	0.00171269	0.00178587	0.00168838	0.00190382	0.00186209	0.00185139	0.00164547	0.00188206	0.00177728	0.00157661	0.00191249	0.00170916	0.00165669	0.0018078	0.00151531	0.00181285	0.00190573	0.00154714	0.00166611	0.00193315	0.00174492	0.00162909	0.00192463	0.0130356	0.0153009	0.000677371	0.000922801	0.0157915	0.000226236	0.000840277	0.000762898	0.000629881	0.000161498	0.000577252	0.00418466	0.000778521	0.000898096	0.000548025	0.000769259	0.000883152	0.00504849	0.00070747	0.000680899	0.00477194	0.000868605	0.000825788	0.132982
DSCR4-IT1	0.00177842	0.00179397	0.00171269	0.00178587	0.00168838	0.00190382	0.00186209	0.00185139	0.00164547	0.00188206	0.00177728	0.00157661	0.00191249	0.00170916	0.00165669	0.0018078	0.00151531	0.00181285	0.00190573	0.00154714	0.00166611	0.00193315	0.00174492	0.00162909	0.00192463	0.000915789	0.00547695	0.000677371	0.000922801	0.000619465	0.000226236	0.000840277	0.000762898	0.00168175	0.000161498	0.0535781	0.00055539	0.000778521	0.000898096	0.000548025	0.0119977	0.000883152	0.000599318	0.00070747	0.0126236	0.000535171	0.000868605	0.000825788	0.000636853
HMGN2P10	0.00177842	0.00179397	0.00171269	0.00178587	0.00168838	0.00190382	0.00186209	0.00185139	0.00164547	0.00188206	0.00177728	0.00157661	0.00191249	0.00170916	0.00165669	0.0018078	0.00151531	0.00181285	0.00190573	0.00154714	0.00166611	0.00193315	0.00174492	0.00162909	0.00192463	0.000915789	0.0212943	0.0438446	0.112565	0.148821	0.01397	0.232242	0.0174997	0.0524005	0.0150208	0.0487066	0.13619	0.413489	0.0361132	0.0391364	0.0167921	0.115845	0.107999	0.00070747	0.0786968	0.0126515	0.21439	0.077252	0.000636853
AC141257.2	0.0754601	0.00179397	0.00171269	0.00178587	0.0669399	0.00190382	0.00186209	0.00185139	0.00164547	0.00188206	0.00177728	0.00157661	0.00191249	0.00170916	0.0585571	0.0018078	0.00151531	0.00181285	0.00190573	0.00154714	0.00166611	0.00193315	0.00174492	0.00162909	0.00192463	0.000915789	0.000455845	0.000677371	0.000922801	0.000619465	0.000226236	0.000840277	0.000762898	3.6779e-05	0.000161498	0.000577252	0.00055539	0.000778521	0.000898096	0.000548025	0.000769259	0.000883152	0.000599318	0.00070747	0.000680899	0.000535171	0.000868605	0.000825788	0.000636853
RLIMP1	0.00177842	0.00179397	0.0396874	0.00178587	0.0353845	0.00190382	0.00186209	0.00185139	0.0581112	0.0677583	0.00177728	0.0360774	0.00191249	0.00170916	0.0343261	0.0018078	0.0207047	0.00181285	0.108006	0.00154714	0.0334984	0.00193315	0.0464852	0.00162909	0.151582	0.217943	0.222854	0.110161	0.0112783	0.0998524	0.171492	0.0327889	0.0289682	0.142441	0.0149949	0.284534	0.0505884	0.138232	0.0223426	0.0122653	0.0160874	0.229826	0.0751359	0.221388	0.0574759	0.173549	0.0761711	0.136379	0.194675
COPS5P1	0.00177842	0.00179397	0.00171269	0.00178587	0.00168838	0.00190382	0.00186209	0.00185139	0.00164547	0.00188206	0.00177728	0.00157661	0.00191249	0.00170916	0.00165669	0.0018078	0.00151531	0.00181285	0.00190573	0.00154714	0.00166611	0.00193315	0.00174492	0.00162909	0.00192463	0.000915789	0.000455845	0.00630081	0.000922801	0.00476996	0.000226236	0.000840277	0.000762898	0.0138609	0.00252771	0.000577252	0.00662936	0.0208401	0.0115644	0.000548025	0.0125793	0.000883152	0.00448652	0.00717088	0.000680899	0.00843501	0.000868605	0.000825788	0.0724682
MIR129-2	0.00177842	0.00179397	0.00171269	0.00178587	0.00168838	0.00190382	0.00186209	0.00185139	0.00164547	0.00188206	0.00177728	0.00157661	0.00191249	0.00170916	0.00165669	0.0018078	0.00151531	0.00181285	0.00190573	0.00154714	0.00166611	0.00193315	0.00174492	0.00162909	0.00192463	0.000915789	0.000455845	0.000677371	0.000922801	0.000619465	0.000226236	0.000840277	0.000762898	3.6779e-05	0.000161498	0.000577252	0.00055539	0.000778521	0.000898096	0.000548025	0.000769259	0.000883152	0.000599318	0.00070747	0.000680899	0.000535171	0.000868605	0.000825788	0.000636853
AL158166.1	0.246121	0.00179397	0.00171269	0.00178587	0.00168838	0.262091	0.00186209	0.00185139	0.00164547	0.00188206	0.00177728	0.00157661	0.00191249	0.206784	0.00165669	0.0018078	0.141126	0.387707	0.00190573	0.00154714	0.00166611	0.00193315	0.240599	0.00162909	0.00192463	0.021222	0.151616	0.193742	0.55566	1.75139	1.04385	0.363597	0.318697	0.00370818	0.479074	0.195336	0.0688016	0.0147323	0.722015	0.0901773	0.0253954	0.419627	0.156087	0.499267	0.361865	0.363447	0.476256	0.283772	0.0214482
TREH	1.35049	0.975467	2.25912	2.08318	0.820408	0.663556	0.710658	1.77799	0.683548	2.31085	0.00177728	0.682199	1.71564	0.0384783	0.84129	0.673727	1.18033	0.248129	1.2298	0.33246	0.456178	0.947639	0.734704	1.26973	0.94942	0.33547	0.429419	0.0123908	0.0101514	0.0249734	0.00666752	0.00815807	0.00667362	0.0174438	0.0321284	0.0168384	0.0810416	0.0126868	0.00715908	0.0545598	0.124746	0.188823	0.359973	0.0226152	0.00485003	0.0115167	0.00787058	0.00593902	0.0324356
AC138466.5	0.154909	0.0882629	0.150581	0.0829689	0.0669399	0.00190382	0.103147	0.00185139	0.324358	0.193123	0.0860746	0.0474576	0.290087	0.400123	0.162422	0.321374	0.125978	0.1434	0.277595	0.439947	0.164859	0.111096	0.280767	0.159392	0.00192463	0.249401	0.236895	0.192123	0.110472	0.660984	0.12868	0.526175	0.0628021	0.117967	0.266975	1.8226	0.0709942	0.405584	0.217095	0.382076	0.278447	0.308047	0.230473	0.181872	0.420685	0.368203	0.0282257	0.324107	0.0678043
AL049861.1	0.00177842	0.00179397	0.00171269	0.00178587	0.00168838	0.00190382	0.00186209	0.00185139	0.00164547	0.00188206	0.00177728	0.00157661	0.00191249	0.00170916	0.00165669	0.0018078	0.00151531	0.00181285	0.00190573	0.00154714	0.00166611	0.00193315	0.00174492	0.00162909	0.00192463	0.000915789	0.000455845	0.000677371	0.000922801	0.000619465	0.000226236	0.000840277	0.000762898	3.6779e-05	0.000161498	0.000577252	0.00055539	0.000778521	0.000898096	0.000548025	0.000769259	0.000883152	0.000599318	0.00070747	0.000680899	0.000535171	0.000868605	0.000825788	0.0334527
NOP16	9.3901	7.3989	7.57992	7.34329	6.20768	5.9932	7.27125	5.23901	8.32321	8.96671	8.25855	9.44003	8.02006	10.5352	6.75916	7.64046	4.57047	6.45934	6.78751	7.79916	8.44291	7.10083	6.12433	8.76288	10.1882	7.42535	4.17416	3.60511	7.45155	2.98523	6.04478	5.30918	3.95742	4.14515	4.17045	4.1172	4.06253	4.39892	4.36104	3.74725	4.88478	4.07145	3.96084	4.3861	4.12237	4.2975	4.48573	6.50258	6.74897
HEY2	0.994343	1.18999	0.737254	0.883544	1.06024	1.14787	1.25524	1.19207	0.808853	0.949984	0.854434	0.980944	0.806077	1.16998	1.09704	0.877989	1.10562	1.02997	1.00455	1.44664	1.10699	0.706899	0.725405	1.04008	1.24209	1.01578	1.0806	1.1575	1.79205	1.63554	0.570339	1.49623	0.811796	2.52259	1.24065	1.83953	0.833573	1.82684	1.5016	2.3601	0.2236	2.54155	2.30819	1.49277	0.769698	1.81407	1.00726	1.78938	1.39884
AC087742.1	0.0886626	0.310328	0.171006	0.0829689	0.327508	0.386627	0.244902	0.337363	0.243893	0.123099	0.00177728	0.0970399	0.316939	0.0870672	0.071643	0.298154	0.184642	0.160919	0.00190573	0.148163	0.236079	0.521479	0.303575	0.183272	0.138811	0.0122129	0.0647092	0.0157596	0.0365742	0.194797	0.00276402	0.256494	0.0295595	0.00910408	0.0766163	0.0572869	0.0252253	0.0392227	0.136701	0.231059	0.267161	0.0345395	0.0538222	0.0623579	0.144626	0.154756	0.000868605	0.022637	1.21702
ACOX2	2.94596	4.12454	3.37594	4.32833	3.0197	5.32215	4.53674	4.73285	3.69154	3.89613	3.4748	3.56332	3.32913	3.44621	4.06694	4.53528	4.30616	6.56056	3.117	3.42536	4.78044	4.41304	3.08869	5.13098	3.10609	0.995429	1.34735	0.722344	0.452069	1.89511	0.194797	0.788945	0.758128	0.190923	0.615461	0.172421	0.518374	0.35399	0.408024	0.707127	0.603859	2.02889	0.777363	0.983681	0.0503242	0.0437037	0.288618	0.180514	2.52935
INTS13	3.85531	3.61688	2.96601	3.74515	4.11619	4.99052	4.83263	4.25394	4.23087	3.46529	3.82032	3.88044	3.63495	5.47839	3.43937	4.18371	2.83428	4.46182	3.6602	4.39188	4.9772	5.07287	4.56148	4.10558	4.2478	4.92509	5.59827	5.68941	7.18316	4.48084	9.1516	6.50086	4.70021	5.9217	5.62491	4.26775	7.08861	7.66244	6.06194	6.59309	3.79893	7.02778	6.31679	6.04929	7.55453	6.89028	7.32831	5.08668	6.68501
SLC25A51P2	0.00177842	0.00179397	0.00171269	0.00178587	0.00168838	0.00190382	0.00186209	0.00185139	0.00164547	0.00188206	0.00177728	0.00157661	0.00191249	0.00170916	0.00165669	0.0018078	0.00151531	0.00181285	0.00190573	0.00154714	0.00166611	0.00193315	0.00174492	0.00162909	0.00192463	0.000915789	0.0145284	0.000677371	0.000922801	0.000619465	0.285001	0.000840277	0.000762898	0.0505859	0.0199738	0.000577252	0.00055539	0.000778521	0.000898096	0.000548025	0.000769259	0.000883152	0.000599318	0.00070747	0.00708508	0.0147687	0.00990104	0.000825788	0.00512467
MAJIN	0.0622173	0.142018	0.0316945	0.227677	0.0669399	0.00190382	0.00186209	0.00185139	0.0970874	0.00188206	0.0730072	0.00157661	0.00191249	0.00170916	0.184062	0.0018078	0.0207047	0.00181285	0.0981566	0.0292293	0.00166611	0.160192	0.00174492	0.147679	0.00192463	0.000915789	0.0112229	0.000677371	0.0338821	0.00381704	0.0160526	0.0229891	0.0112137	0.0167088	0.0105699	0.0205469	0.00380082	0.00724243	0.000898096	0.00358602	0.00670288	0.00725831	0.00912594	0.00571188	0.00789503	0.0100299	0.0106219	0.0063923	0.0089299
AC119150.1	0.00177842	0.00179397	0.00171269	0.00178587	0.00168838	0.00190382	0.00186209	0.00185139	0.00164547	0.00188206	0.00177728	0.00157661	0.00191249	0.00170916	0.00165669	0.0018078	0.00151531	0.00181285	0.00190573	0.00154714	0.00166611	0.00193315	0.00174492	0.00162909	0.177766	0.390797	0.2105	1.06567	0.470297	0.911866	0.00178774	0.785935	1.21628	0.843535	0.186975	0.28902	1.07114	0.499881	0.154444	0.00881604	0.346226	0.243108	0.510015	0.329465	1.21195	0.266534	1.02413	0.011301	0.701978
PROSER2	3.97943	2.74615	3.45215	2.45504	4.87547	4.42046	3.2065	3.46981	4.42399	2.41395	4.20541	3.318	3.29142	3.98688	2.64856	2.96976	2.22577	2.50507	3.812	2.33089	3.32371	5.29808	3.5397	1.80787	3.32831	2.9282	3.02319	1.8717	4.79195	2.42817	2.99409	3.82833	4.01238	5.52676	0.891121	0.66549	2.00026	1.06841	4.38238	0.834099	5.83256	2.64164	2.97421	0.946965	2.09246	7.18804	2.64386	3.18362	2.58159
PPP1R7	8.59075	10.6623	10.0063	13.1213	10.0657	9.85412	8.96127	10.5981	9.69969	10.3502	11.2036	11.3208	10.8162	9.73117	11.1987	10.9008	9.25705	9.05767	11.7233	9.63379	10.8638	8.78632	11.8596	11.9591	10.1702	6.82488	6.87739	4.34854	8.08523	5.64531	6.32394	5.88125	7.53643	6.01523	4.65928	4.94952	7.31032	5.97857	5.36286	5.85981	8.18828	6.10775	5.8493	4.85363	6.56992	4.53528	5.37196	5.65514	6.50258
HNRNPA2B1	29.4892	30.5444	28.4158	30.7626	28.2315	29.0795	28.3291	25.5458	30.3995	32.4439	38.1293	36.1027	28.9787	45.0098	35.2131	42.7881	35.5557	37.5438	25.9778	36.4468	38.3286	25.0464	33.9696	37.1706	32.4432	17.4979	26.99	26.2676	20.5749	31.6876	27.0794	31.3587	21.3763	26.1923	27.8893	22.3028	31.6876	23.6808	24.4354	43.935	28.2315	15.8621	24.9693	30.99	32.1745	30.0424	29.1849	18.0613	29.8128
AP001468.1	0.00177842	0.00179397	0.00171269	0.00178587	0.00168838	0.502541	0.00186209	0.00185139	0.00164547	0.00188206	0.00177728	0.00157661	0.00191249	0.00170916	0.00165669	0.0018078	0.00151531	0.00181285	0.00190573	0.00154714	0.00166611	0.00193315	0.00174492	0.00162909	0.00192463	0.000915789	0.00912455	0.0142831	0.0140935	0.0146364	0.000226236	0.000840277	0.00969994	3.6779e-05	0.00128349	0.00594636	0.00491598	0.000778521	0.000898096	0.0123328	0.0478921	0.000883152	0.000599318	0.00916554	0.000680899	0.000535171	0.000868605	0.000825788	0.0139797
RN7SL25P	0.00177842	0.00179397	0.00171269	0.00178587	0.00168838	0.00190382	0.00186209	0.00185139	0.00164547	0.00188206	0.00177728	0.00157661	0.00191249	0.00170916	0.00165669	0.0018078	0.00151531	0.00181285	0.00190573	0.00154714	0.34915	0.00193315	0.00174492	0.00162909	0.00192463	0.000915789	0.0767755	0.000677371	0.0324384	0.000619465	0.000226236	0.0224253	0.000762898	0.0140449	0.0641315	0.011158	0.00961324	0.0210309	0.000898096	0.000548025	0.000769259	0.0306051	0.000599318	0.00070747	0.0198512	0.000535171	0.000868605	0.000825788	0.000636853
MIR6720	0.00177842	0.00179397	0.00171269	0.00178587	0.00168838	0.00190382	0.00186209	0.00185139	0.00164547	0.00188206	0.00177728	0.00157661	0.00191249	0.00170916	0.00165669	0.0018078	0.00151531	0.00181285	0.00190573	0.00154714	0.00166611	0.00193315	0.00174492	0.00162909	0.00192463	0.000915789	0.000455845	0.000677371	0.000922801	0.000619465	0.000226236	0.000840277	0.000762898	3.6779e-05	0.000161498	0.000577252	0.00055539	0.000778521	0.000898096	0.000548025	0.000769259	0.000883152	0.000599318	0.00070747	0.000680899	0.000535171	0.000868605	0.000825788	0.000636853
AC020703.1	0.00177842	0.00179397	0.00171269	0.00178587	0.00168838	0.00190382	0.00186209	0.00185139	0.00164547	0.00188206	0.00177728	0.00157661	0.00191249	0.00170916	0.00165669	0.0018078	0.00151531	0.00181285	0.00190573	0.00154714	0.00166611	0.00193315	0.00174492	0.00162909	0.00192463	0.000915789	0.00427591	0.0463869	0.0732011	0.000619465	0.00477486	0.237702	0.0340243	0.0994365	0.00253946	0.0201153	0.00055539	0.000778521	0.000898096	0.040819	0.000769259	0.000883152	0.0113209	0.361277	0.155994	0.000535171	0.000868605	0.0118943	0.000636853
OR51E2	0.267317	0.00179397	0.0611635	0.0985319	0.00168838	0.00190382	0.051682	0.062847	0.0581112	0.00188206	0.038419	0.0267446	0.0709206	0.0998894	0.026358	0.0812647	0.163528	0.0971834	0.00190573	0.0788391	0.00166611	0.0644872	0.0360498	0.0406518	0.0621413	0.0106993	0.00182786	0.0055145	0.0195464	0.00780571	0.00546279	0.0144059	0.0162041	0.00398177	0.0104328	0.140466	0.00055539	0.0782724	0.0104465	0.0101256	0.00507383	0.0519237	0.0048155	0.142928	0.00515062	0.00226839	0.0207356	0.0154188	0.00597692
MIR100HG	4.56687	2.57314	2.48248	1.86264	3.55325	3.1767	3.2351	3.71709	1.78962	2.66171	2.61627	2.30529	2.06743	3.29006	2.88369	2.93823	2.97255	5.43061	2.24748	3.93756	2.15494	3.16956	2.53228	2.73356	1.76655	1.18888	1.73059	1.66212	0.952101	4.69721	0.637597	1.27283	1.92031	1.02163	1.46099	0.690481	0.470601	1.82749	0.47044	2.46483	1.94883	4.09677	1.68564	2.64787	0.154103	0.116058	1.505	0.422839	0.526558
AP002992.1	0.1293	0.00179397	0.237368	0.128415	0.00168838	0.00190382	0.00186209	0.00185139	0.00164547	0.00188206	0.00177728	0.0709694	0.330574	0.00170916	0.0988806	0.0018078	0.0836434	0.00181285	0.00190573	0.0788391	0.00166611	0.00193315	0.00174492	0.00162909	0.00192463	0.000915789	0.0346442	0.0151917	0.000922801	0.000619465	0.0188981	0.0149079	0.000762898	0.00472182	0.0130891	0.000577252	0.00377165	0.00896808	0.000898096	0.0172557	0.0367479	0.000883152	0.000599318	0.0072295	0.0322435	0.0519854	0.000868605	0.009491	0.194089
CYP2E1	3.4874	5.64694	6.2069	7.79172	5.1141	5.40494	3.22319	5.85378	2.62977	3.48624	6.05876	3.46676	3.39748	3.03883	1.32276	2.83134	2.7417	3.61439	4.74537	3.32797	2.05222	6.14292	4.31907	3.6898	3.72592	1.35602	1.38386	0.898769	0.109215	0.0149415	0.00330526	0.00778229	1.09448	0.197775	0.0119411	0.00469935	0.279395	0.00480038	0.0400154	0.106321	0.335676	0.202068	0.546015	0.0159241	0.00373323	1.4749	0.245894	0.0707408	0.0245382
AP003041.2	0.00177842	0.00179397	0.00171269	0.00178587	0.00168838	0.00190382	0.00186209	0.00185139	0.00164547	0.00188206	0.00177728	0.00157661	0.00191249	0.00170916	0.00165669	0.0018078	0.00151531	0.00181285	0.00190573	0.00154714	0.00166611	0.00193315	0.00174492	0.00162909	0.00192463	0.16655	0.261832	0.0114092	0.04036	0.0389728	0.00902826	1.90555	1.21151	0.00605064	1.67182	3.82915	0.0440135	0.0152642	0.92404	0.000548025	0.115225	0.0113405	0.874027	0.00070747	0.000680899	0.00455798	2.3774	1.76982	1.46584
PES1	5.43276	7.49385	6.91034	6.84573	7.51442	6.92333	8.02476	5.82793	7.80095	7.40672	7.53038	8.59481	6.89672	10.1452	6.83594	7.03015	6.44964	6.99595	6.21008	7.0885	8.26113	6.62032	6.4525	7.86935	8.11162	7.97484	6.55666	9.06621	7.27125	7.42803	6.21723	8.54335	7.13095	5.01394	5.98809	4.66244	5.55437	6.66136	8.60283	4.35815	7.27125	7.5416	6.86098	6.53135	9.51213	8.77462	6.28015	7.77121	5.10327
ADAM20P2	0.00177842	0.00179397	0.00171269	0.00178587	0.00168838	0.00190382	0.00186209	0.00185139	0.00164547	0.00188206	0.00177728	0.00157661	0.00191249	0.00170916	0.00165669	0.0018078	0.00151531	0.00181285	0.00190573	0.00154714	0.00166611	0.00193315	0.00174492	0.00162909	0.00192463	0.000915789	0.000455845	0.000677371	0.000922801	0.000619465	0.00336043	0.000840277	0.000762898	0.000485821	0.00082682	0.000577252	0.00055539	0.000778521	0.000898096	0.000548025	0.000769259	0.000883152	0.000599318	0.00070747	0.0054979	0.000535171	0.000868605	0.000825788	0.000636853
USP3-AS1	1.54589	1.0338	0.878698	0.890948	1.48543	1.32148	1.17967	1.38443	1.20477	1.06587	0.854434	0.965412	1.18172	1.67938	0.997703	1.25915	1.26323	0.973895	1.00455	1.65995	1.50516	1.27054	1.50636	0.743733	0.876943	0.415056	0.279738	0.128808	0.527041	0.3664	0.676697	0.139566	0.434395	0.0259785	0.686091	0.545847	0.577649	0.496137	0.669636	0.238383	0.297153	0.25757	0.308735	0.331682	0.214046	0.514121	0.254689	0.512174	0.808096
IGLC7	1.3821	0.181376	2.57344	1.3065	1.37158	6.18249	0.00186209	0.526624	0.129891	0.679682	2.28965	2.34074	0.890774	2.65601	3.82365	0.456694	1.26323	0.00181285	2.98925	0.11014	1.09767	0.00193315	3.55956	0.13486	0.00192463	0.850382	0.63024	0.57268	0.859613	2.31181	1.6281	0.764557	2.06374	24.0077	7.64333	0.000577252	3.55289	1.11326	0.0168109	1.44125	0.115554	1.97462	6.70774	0.160177	0.339495	5.87973	1.09664	3.28446	0.654851
AC078899.3	0.00177842	0.00179397	0.00171269	0.00178587	0.00168838	0.00190382	0.00186209	0.00185139	0.00164547	0.00188206	0.00177728	0.00157661	0.00191249	0.00170916	0.00165669	0.0018078	0.00151531	0.00181285	0.00190573	0.00154714	0.00166611	0.00193315	0.00174492	0.00162909	0.00192463	0.000915789	0.11825	0.000677371	0.000922801	0.0131564	0.595055	0.000840277	0.000762898	1.78567	0.110539	0.000577252	0.00055539	0.0295989	0.000898096	0.000548025	0.000769259	0.000883152	0.000599318	0.0207942	0.000680899	0.000535171	0.000868605	0.000825788	0.0855201
MIR516A2	0.00177842	0.00179397	0.00171269	0.00178587	0.00168838	0.00190382	0.00186209	0.00185139	0.00164547	0.00188206	0.00177728	0.00157661	0.00191249	0.00170916	0.00165669	0.0018078	0.00151531	0.00181285	0.00190573	0.00154714	0.00166611	0.00193315	0.00174492	0.00162909	0.00192463	0.000915789	0.000455845	0.000677371	0.000922801	0.000619465	0.000226236	0.000840277	0.000762898	0.178481	0.0146114	0.000577252	0.00055539	0.000778521	0.000898096	0.000548025	0.000769259	0.000883152	0.000599318	0.00070747	0.000680899	0.0908446	0.000868605	0.000825788	0.000636853
RNU6-919P	0.00177842	0.00179397	0.00171269	0.00178587	0.00168838	0.00190382	0.00186209	0.00185139	0.00164547	0.00188206	0.00177728	0.00157661	0.00191249	0.00170916	0.00165669	0.0018078	0.00151531	0.00181285	0.00190573	0.00154714	0.00166611	0.00193315	0.00174492	0.00162909	0.00192463	0.000915789	0.000455845	0.000677371	0.000922801	0.000619465	0.189463	0.000840277	0.000762898	0.00559251	0.000161498	0.0316269	0.00055539	0.000778521	0.000898096	0.125437	0.000769259	0.000883152	0.0389201	0.00070747	0.000680899	0.000535171	0.000868605	0.000825788	0.000636853
LINC01548	0.00177842	0.00179397	0.00171269	0.00178587	0.00168838	0.00190382	0.00186209	0.00185139	0.00164547	0.00188206	0.00177728	0.00157661	0.00191249	0.00170916	0.00165669	0.0018078	0.00151531	0.00181285	0.00190573	0.00154714	0.00166611	0.00193315	0.00174492	0.00162909	0.00192463	0.000915789	0.00837155	0.0132164	0.013408	0.0137674	0.0116128	0.000840277	0.000762898	0.0109375	0.00647085	0.000577252	0.00055539	0.000778521	0.000898096	0.00827753	0.000769259	0.000883152	0.000599318	0.00865311	0.00960053	0.0110846	0.0229148	0.000825788	0.00700643
RPS13P2	1.53464	0.446781	0.973554	0.844826	0.900662	0.585091	1.97268	0.372612	0.840553	0.670523	0.793105	1.68423	0.45254	0.705919	0.833426	0.860169	0.627356	0.945065	0.996202	1.23254	0.34915	0.485172	0.565449	0.77324	0.91001	6.76766	3.70311	5.76284	5.09397	2.56852	4.7145	2.01943	2.46148	5.92002	5.04358	7.92903	4.49914	4.51085	3.68992	6.61443	2.7605	3.99242	7.42535	2.78419	2.86751	2.90432	2.94996	3.69486	9.66933
HSDL2	3.95527	4.58242	4.22373	5.31758	3.94146	3.90764	3.99068	4.31623	6.51484	4.32922	4.49258	4.08338	4.15046	4.7795	4.55199	5.14812	3.84471	3.51536	5.07461	3.75628	4.61665	4.51183	6.24118	4.0705	4.35116	6.04626	8.73547	6.29249	8.43269	6.28015	5.45438	5.48845	5.89691	5.50564	6.20612	5.19914	7.74219	9.088	6.20612	4.79423	5.7737	5.36425	4.87603	5.92486	6.39905	9.1516	6.16505	4.815	4.33126
RPL31P9	0.00177842	0.00179397	0.00171269	0.00178587	0.00168838	0.00190382	0.00186209	0.00185139	0.00164547	0.00188206	0.00177728	0.00157661	0.00191249	0.00170916	0.00165669	0.0018078	0.00151531	0.00181285	0.00190573	0.00154714	0.00166611	0.00193315	0.00174492	0.00162909	0.00192463	0.000915789	0.000455845	0.0378434	0.000922801	0.000619465	0.000226236	0.000840277	0.000762898	3.6779e-05	0.000161498	0.000577252	0.016163	0.000778521	0.000898096	0.000548025	0.000769259	0.000883152	0.000599318	0.00070747	0.000680899	0.000535171	0.000868605	0.000825788	0.000636853
LINC00395	0.00177842	0.00179397	0.00171269	0.00178587	0.00168838	0.00190382	0.00186209	0.00185139	0.00164547	0.00188206	0.00177728	0.00157661	0.00191249	0.00170916	0.00165669	0.0018078	0.00151531	0.00181285	0.00190573	0.00154714	0.00166611	0.00193315	0.00174492	0.00162909	0.00192463	0.000915789	0.000455845	0.000677371	0.000922801	0.000619465	0.00314117	0.0102779	0.000762898	0.000630316	0.000161498	0.00904614	0.00055539	0.000778521	0.000898096	0.000548025	0.000769259	0.000883152	0.000599318	0.00070747	0.000680899	0.004789	0.000868605	0.000825788	0.000636853
PTCD3	6.79581	6.95607	6.21723	6.33653	5.56985	5.66958	5.87827	6.14302	6.08488	6.8312	6.67489	7.00933	6.54786	8.31938	5.90386	7.68585	6.29676	6.14064	6.20404	7.97472	6.66228	6.20404	6.67792	7.45402	7.29531	3.62856	3.58421	4.13509	4.59667	4.04587	4.73119	4.0607	4.39587	4.00792	3.85887	4.10306	5.08204	4.42356	3.10901	5.38204	4.46331	2.73549	3.18362	5.37314	3.51973	4.21583	4.36201	4.89808	4.99298
STARD5	4.60484	3.75964	3.80618	3.17195	5.10569	6.12699	5.82562	4.651	4.46824	3.65911	6.45262	5.75213	5.45143	4.36722	4.43089	4.81449	3.83212	3.32407	5.11155	4.24038	4.14149	4.98172	5.39591	4.69762	4.52575	0.883405	1.66269	0.729142	3.58898	0.849015	1.7762	2.07119	1.50695	1.35475	1.17791	2.20595	2.18453	1.14658	2.30697	0.444924	1.55191	1.56133	1.45818	2.02503	1.78656	1.90581	2.51838	1.55839	0.493288
TSPEAR	0.0622173	0.101287	0.107763	0.0985319	0.129891	0.17076	0.377673	0.131492	0.0271831	0.0677583	0.111389	0.0581866	0.0844215	0.0308625	0.0460795	0.0682331	0.118323	0.160919	0.151749	0.0203742	0.133907	0.13531	0.0739475	0.030877	0.0725769	0.00706363	0.271034	0.0178826	0.575126	0.525678	0.00990241	0.166128	0.0375307	0.00103489	0.369033	0.0161003	0.0129374	0.000778521	0.000898096	0.876058	0.120505	0.263777	0.0164534	0.00070747	0.115042	0.121501	0.0107756	0.0104646	0.0190259
DNAJC8	7.43584	8.11668	7.88736	8.09677	7.19943	7.11551	6.96599	7.07001	7.92756	8.74103	8.93898	8.81057	8.08883	10.5774	9.21497	9.60755	8.36972	7.23756	7.40163	8.61986	8.43619	6.80408	8.64464	9.51405	8.48032	8.32321	9.50238	6.51201	11.0452	10.0564	7.25692	11.5027	6.92333	7.88893	7.65404	7.77121	9.44409	10.5774	9.67943	10.8239	12.0391	9.72153	10.8929	10.3118	7.34057	8.78647	8.86055	8.2017	10.4289
AL162425.1	0.00177842	0.00179397	0.00171269	0.00178587	0.00168838	0.00190382	0.00186209	0.00185139	0.00164547	0.00188206	0.00177728	0.00157661	0.00191249	0.00170916	0.00165669	0.0018078	0.00151531	0.00181285	0.00190573	0.00154714	0.00166611	0.00193315	0.00174492	0.00162909	0.00192463	0.000915789	0.000455845	0.00442725	0.0237913	0.000619465	0.00116034	0.000840277	0.000762898	3.6779e-05	0.000161498	0.0063984	0.00055539	0.000778521	0.000898096	0.000548025	0.000769259	0.000883152	0.000599318	0.00507223	0.00495861	0.00269013	0.00796846	0.000825788	0.00376668
ABHD17AP4	0.00177842	0.0882629	0.00171269	0.00178587	0.00168838	0.101473	0.00186209	0.00185139	0.0403004	0.109736	0.0860746	0.00157661	0.121518	0.00170916	0.00165669	0.0018078	0.0752487	0.0870718	0.00190573	0.00154714	0.0527155	0.111096	0.00174492	0.00162909	0.00192463	0.278447	0.195855	0.216638	2.52203	0.0389728	0.0113498	1.74759	0.762234	0.0276437	1.06317	4.03257	0.886969	0.620709	3.12592	0.144251	1.33929	0.264478	0.282875	1.91933	0.598496	1.29712	1.76387	0.759478	1.63903
TRAV5	0.00177842	0.00179397	0.00171269	0.00178587	0.00168838	0.00190382	0.00186209	0.00185139	0.00164547	0.323321	0.00177728	0.00157661	0.00191249	0.00170916	0.195176	0.26399	0.00151531	0.00181285	0.346387	0.00154714	0.00166611	0.00193315	0.00174492	0.00162909	0.00192463	0.000915789	0.512329	0.0229018	0.0198917	0.0910873	0.00906694	0.0161653	0.0331516	0.275375	0.408848	0.112063	0.113498	0.000778521	0.000898096	0.0194457	0.0281796	0.000883152	1.07632	0.00070747	1.50179	0.00940879	0.510015	0.0949718	0.000636853
AC009643.2	0.00177842	0.00179397	0.00171269	0.00178587	0.00168838	0.00190382	0.00186209	0.00185139	0.00164547	0.00188206	0.00177728	0.00157661	0.00191249	0.00170916	0.00165669	0.0018078	0.00151531	0.00181285	0.00190573	0.00154714	0.00166611	0.00193315	0.00174492	0.00162909	0.00192463	0.000915789	0.000455845	0.000677371	0.000922801	0.000619465	0.000226236	0.000840277	0.000762898	0.000470579	0.000161498	0.000577252	0.00055539	0.000778521	0.000898096	0.000548025	0.000769259	0.000883152	0.000599318	0.00070747	0.000680899	0.00274664	0.000868605	0.000825788	0.000636853
AC011487.1	0.278189	0.397542	0.107763	0.0985319	0.285969	0.239097	0.255063	0.447518	0.230301	0.193123	0.00177728	0.382654	0.557861	0.0744217	0.113589	0.321374	0.443794	0.52794	0.213612	0.61222	0.6002	0.725498	0.00174492	0.224884	0.402226	0.0903393	0.000455845	0.000677371	0.000922801	0.0300106	0.00720567	0.0160374	0.0135482	0.00173727	0.0105845	0.0332563	0.00884795	0.0152025	0.00885818	0.00267858	0.00614944	0.00827865	0.0137816	0.0103756	0.00517361	0.00277081	0.102697	0.0190149	0.0136362
SRRM1	10.1476	9.18256	8.45061	8.05565	8.44879	6.14075	7.01351	8.62991	8.74738	9.04032	8.51376	8.93482	8.61804	8.90382	8.88402	8.8125	10.7456	8.00195	7.42518	12.1431	8.49179	8.60266	8.64867	9.58125	9.04019	7.95047	9.44003	6.55284	8.53264	10.8371	7.56783	8.67532	6.81173	8.00206	9.18767	8.64479	8.85214	8.71454	7.88323	14.6008	8.90727	6.49543	8.32321	10.8301	7.47508	7.99311	9.1338	8.79434	11.5112
LINC01874	0.00177842	0.00179397	0.00171269	0.00178587	0.00168838	0.00190382	0.00186209	0.00185139	0.00164547	0.00188206	0.00177728	0.00157661	0.00191249	0.00170916	0.00165669	0.0018078	0.00151531	0.00181285	0.00190573	0.00154714	0.00166611	0.00193315	0.00174492	0.00162909	0.00192463	0.000915789	0.000455845	0.000677371	0.000922801	0.000619465	0.00192076	0.000840277	0.000762898	3.6779e-05	0.000161498	0.000577252	0.00055539	0.000778521	0.000898096	0.00956868	0.000769259	0.000883152	0.000599318	0.00070747	0.000680899	0.000535171	0.000868605	0.000825788	0.000636853
MEF2C-AS1	1.33577	0.861244	0.577419	0.853464	0.275924	0.540189	0.718453	0.548146	0.36069	0.859449	0.364618	0.488642	0.00191249	0.93236	0.679459	0.585647	0.683055	1.50212	0.458452	0.9662	0.00166611	0.302098	0.504039	1.04008	0.425391	0.01063	0.0070769	0.00901723	0.00761301	0.0208554	0.00952241	0.0878034	0.0152602	0.0114151	0.00746475	0.00243277	0.00361938	0.00656968	0.0080821	0.0112881	0.0121803	0.0262922	0.00476727	0.0505619	0.00512322	0.00445415	0.01025	0.0174931	0.00424937
RNU6-3P	0.00177842	0.00179397	0.00171269	0.00178587	0.00168838	0.00190382	0.00186209	0.00185139	0.00164547	0.00188206	0.00177728	0.00157661	0.00191249	0.00170916	0.00165669	0.0018078	0.00151531	0.00181285	0.00190573	0.00154714	0.00166611	0.00193315	0.00174492	0.00162909	0.00192463	0.47157	1.19048	1.32659	1.86768	0.382685	1.48755	1.80873	1.04662	0.0214624	0.270942	1.17196	2.22125	1.6971	2.05118	0.22582	0.79376	1.29967	1.17538	1.68192	0.302041	0.558833	2.38344	0.110539	2.17142
FLYWCH2	4.61248	4.31205	4.18107	4.99181	5.75825	5.27418	5.74594	5.45217	5.40809	4.10953	4.8243	5.55866	4.64265	4.11354	4.52162	4.5056	4.66975	4.69411	5.94036	4.9202	5.48333	5.0655	4.02265	4.87481	5.3928	3.67706	5.99959	4.93081	6.61827	3.83509	5.87043	5.40809	6.01523	5.28181	4.96659	4.66975	7.23158	7.83777	5.08204	4.14243	8.44306	7.60769	5.01046	4.66761	5.1141	5.99144	3.79726	4.32833	9.25705
SERF1AP1	0.00177842	0.00179397	0.00171269	0.00178587	0.00168838	0.00190382	0.00186209	0.00185139	0.00164547	0.00188206	0.00177728	0.00157661	0.00191249	0.00170916	0.00165669	0.0018078	0.00151531	0.00181285	0.00190573	0.00154714	0.00166611	0.00193315	0.00174492	0.00162909	0.00192463	0.000915789	0.000455845	0.000677371	0.000922801	0.000619465	0.000226236	0.000840277	0.000762898	3.6779e-05	0.000161498	0.000577252	0.00055539	0.000778521	0.000898096	0.000548025	0.000769259	0.000883152	0.000599318	0.00070747	0.000680899	0.000535171	0.000868605	0.000825788	0.000636853
NTM	2.65858	1.44262	0.665202	0.538219	1.91732	1.46584	1.83464	2.53001	0.761148	1.12068	0.659553	0.856674	0.6166	1.27121	1.79116	1.2105	0.757515	2.56214	0.584772	2.37471	1.24591	1.65995	1.70966	1.00615	1.10344	0.439671	0.231563	3.49354	0.842215	1.90474	0.148228	1.26962	0.141126	0.110921	1.95703	1.51959	0.148607	0.225962	1.87722	0.365555	0.0669399	1.90139	1.34735	2.8119	1.10393	0.465934	1.02577	0.187841	0.996118
AC091489.2	0.00177842	0.00179397	0.00171269	0.00178587	0.00168838	0.00190382	0.00186209	0.00185139	0.00164547	0.00188206	0.00177728	0.00157661	0.00191249	0.00170916	0.00165669	0.0018078	0.00151531	0.00181285	0.00190573	0.00154714	0.00166611	0.00193315	0.00174492	0.00162909	0.00192463	0.000915789	0.00355077	0.000677371	0.000922801	0.000619465	0.109129	0.000840277	0.000762898	0.0403113	0.00381001	0.000577252	0.00453444	0.000778521	0.0133744	0.000548025	0.000769259	0.000883152	0.000599318	0.00070747	0.00949247	0.000535171	0.000868605	0.0108187	0.00692415
LSM4	9.47384	10.1884	8.92467	10.8495	12.3965	12.0147	16.2782	11.7756	12.4351	9.93144	11.152	10.782	9.80566	14.2465	11.5112	9.69969	8.98802	14.3925	10.8638	12.1222	16.8208	12.2143	10.5979	10.6108	9.99431	7.87114	6.76129	10.2533	13.6057	6.44009	5.86608	8.29885	9.38098	8.37814	8.38523	5.25677	11.1052	18.5712	7.46487	10.9787	16.2332	8.35413	8.44697	8.77462	8.49553	12.2591	9.66933	6.88399	17.3631
IFNA1	0.00177842	0.00179397	0.00171269	0.00178587	0.0669399	0.00190382	0.00186209	0.00185139	0.00164547	0.00188206	0.00177728	0.00157661	0.00191249	0.00170916	0.00165669	0.0018078	0.034117	0.115092	0.189252	0.00154714	0.100104	0.00193315	0.00174492	0.00162909	0.00192463	0.302833	0.00614347	0.00498772	0.0796388	0.000619465	0.205756	0.503804	0.0268886	0.0130025	0.00220858	0.0241738	0.00299963	0.0361694	0.00957924	0.0154412	0.000769259	0.000883152	0.201986	0.0314013	0.200639	0.000535171	0.121847	0.0494202	0.000636853
DLGAP1-AS4	0.00177842	0.00179397	0.00171269	0.00178587	0.00168838	0.00190382	0.00186209	0.00185139	0.0581112	0.00188206	0.00177728	0.00157661	0.00191249	0.00170916	0.00165669	0.0018078	0.0410925	0.00181285	0.00190573	0.00154714	0.00166611	0.00193315	0.00174492	0.0532684	0.00192463	0.02083	0.0172557	0.000677371	0.000922801	0.000619465	0.00801334	0.000840277	0.0129495	0.00871445	0.00105626	0.000577252	0.00383184	0.0144475	0.000898096	0.0147257	0.000769259	0.000883152	0.000599318	0.00070747	0.00798226	0.0131798	0.0174806	0.000825788	0.000636853
AC108738.1	0.00177842	0.00179397	0.00171269	0.00178587	0.00168838	0.00190382	0.00186209	0.00185139	0.396153	0.00188206	0.00177728	0.00157661	0.00191249	0.00170916	0.00165669	0.0018078	0.00151531	0.00181285	0.00190573	0.00154714	0.00166611	0.00193315	0.00174492	0.00162909	0.00192463	0.0539602	0.0938586	0.0163832	0.000922801	0.000619465	0.00557191	0.025904	0.0197986	0.438977	0.0850654	0.0231029	0.00055539	0.000778521	0.0468754	0.0102102	0.538409	0.0383621	0.0769007	0.00070747	0.176871	0.0140021	0.000868605	0.000825788	0.895315
ZDHHC20P3	0.00177842	0.00179397	0.00171269	0.00178587	0.00168838	0.00190382	0.00186209	0.00185139	0.00164547	0.00188206	0.00177728	0.00157661	0.00191249	0.00170916	0.00165669	0.0018078	0.00151531	0.00181285	0.00190573	0.00154714	0.00166611	0.00193315	0.00174492	0.00162909	0.00192463	0.000915789	0.000455845	0.000677371	0.000922801	0.000619465	0.00311982	0.000840277	0.000762898	0.00212962	0.00186219	0.000577252	0.00755578	0.000778521	0.0223426	0.000548025	0.000769259	0.000883152	0.000599318	0.0775918	0.000680899	0.000535171	0.0195512	0.000825788	0.0257811
DDX3X	10.4615	13.4691	13.7818	11.5964	8.62991	8.57199	8.08523	8.10287	12.7862	13.5141	14.2465	11.0586	10.5506	10.8791	13.3715	13.8374	9.71889	9.81034	12.8434	10.1822	9.36797	8.47642	13.2806	13.197	13.8371	15.983	17.0561	10.039	10.0564	16.9752	15.0246	8.40514	10.5199	12.5387	14.6008	17.7623	15.7136	10.1186	12.3669	13.6057	8.85663	13.0245	9.77347	9.67943	7.17114	11.9863	10.0802	14.3471	10.5704
AC010387.1	0.00177842	0.00179397	0.00171269	0.00178587	0.00168838	0.00190382	0.00186209	0.00185139	0.00164547	0.00188206	0.00177728	0.00157661	0.00191249	0.00170916	0.00165669	0.0018078	0.00151531	0.00181285	0.00190573	0.00154714	0.00166611	0.00193315	0.00174492	0.00162909	0.00192463	0.000915789	0.000455845	0.000677371	0.000922801	0.000619465	0.00200172	0.000840277	0.000762898	0.0206598	0.00547695	0.000577252	0.00055539	0.000778521	0.000898096	0.000548025	0.000769259	0.000883152	0.000599318	0.00070747	0.000680899	0.000535171	0.000868605	0.000825788	0.000636853
RN7SL177P	0.00177842	0.00179397	0.00171269	0.00178587	0.00168838	0.00190382	0.00186209	0.00185139	0.00164547	0.00188206	0.00177728	0.00157661	0.00191249	0.00170916	0.00165669	0.0018078	0.00151531	0.00181285	0.00190573	0.00154714	0.00166611	0.00193315	0.00174492	0.00162909	0.00192463	0.000915789	0.000455845	0.000677371	0.0248848	0.000619465	0.000226236	0.000840277	0.000762898	3.6779e-05	0.00207862	0.000577252	0.00055539	0.000778521	0.000898096	0.000548025	0.015122	0.000883152	0.000599318	0.00070747	0.000680899	0.000535171	0.000868605	0.000825788	0.000636853
RPL41	244.739	215.455	260.664	215.455	183.269	203.817	361.732	165.962	148.929	183.269	192.068	260.664	215.455	282.822	244.739	183.269	282.822	304.931	158.561	304.931	215.448	127.913	124.547	333.03	173.958	79.9486	53.7927	79.9486	73.3317	51.7311	36.4476	47.0905	56.6562	38.7637	35.0509	23.3101	38.1293	37.9124	52.4685	53.3282	97.5175	55.2019	39.8261	52.4685	59.3996	43.0061	73.3317	93.8949	26.7357
LINC01771	0.00177842	0.00179397	0.00171269	0.128415	0.00168838	0.00190382	0.00186209	0.00185139	0.00164547	0.00188206	0.136741	0.0709694	0.171535	0.00170916	0.00165669	0.134575	0.00151531	0.00181285	0.00190573	0.0675252	0.00166611	0.00193315	0.131875	0.171313	0.00192463	0.175383	0.0136078	0.30899	0.000922801	0.262152	0.0040975	1.09151	0.15184	0.00935424	0.103643	0.0181199	0.0210665	0.0107935	0.0711394	0.228912	0.0158711	0.000883152	0.000599318	0.0460759	0.354675	0.0481773	0.000868605	0.812619	0.000636853
AC093890.1	0.381285	0.699148	0.615461	0.128415	0.462875	0.376633	0.368474	0.733692	0.258796	0.193123	0.1766	0.413256	0.354387	0.965083	0.783278	0.148914	0.732465	0.15208	0.375863	0.36123	0.100104	0.00193315	0.482233	0.107449	0.532962	0.0889026	0.0700485	0.0420716	0.10996	0.30307	0.00874201	0.156967	0.330005	0.00771276	0.0251036	0.171663	0.02344	0.011211	0.034808	0.0761711	0.0267256	0.590453	0.0211819	0.181234	0.110944	0.0302093	0.20825	0.241912	0.118233
RNY1P5	0.00177842	0.00179397	0.00171269	0.00178587	0.00168838	0.00190382	0.00186209	0.00185139	0.00164547	0.00188206	0.00177728	0.00157661	0.00191249	0.00170916	0.00165669	0.0018078	0.00151531	0.00181285	0.00190573	0.00154714	0.00166611	0.00193315	0.00174492	0.00162909	0.00192463	0.000915789	0.000455845	0.000677371	0.000922801	0.000619465	0.000226236	0.000840277	0.000762898	0.00432573	0.000161498	0.000577252	0.00055539	0.000778521	0.000898096	0.000548025	0.000769259	0.000883152	0.000599318	0.00070747	0.000680899	0.000535171	0.000868605	0.000825788	0.000636853
AC018946.1	0.00177842	0.00179397	0.00171269	0.00178587	0.00168838	0.00190382	0.00186209	0.00185139	0.203448	0.00188206	0.00177728	0.00157661	0.00191249	0.00170916	0.00165669	0.0018078	0.00151531	0.00181285	0.00190573	0.00154714	0.122786	0.00193315	0.00174492	0.00162909	0.00192463	0.0170412	0.442287	0.0168443	1.09234	0.0123848	0.245813	0.497786	0.126778	0.171242	0.31956	0.530365	0.0903393	0.202199	0.211736	0.104499	0.376633	0.261379	0.531799	0.224852	0.146506	0.393548	0.090229	0.140404	0.572806
LINC01127	0.491465	1.43136	0.47157	0.667201	0.499151	0.284956	0.191216	0.55546	0.749638	0.708153	2.12688	0.965412	0.785935	0.972715	0.473643	0.70772	0.301708	0.248129	0.92289	0.530987	1.17293	0.493684	0.772468	0.911078	1.04903	0.0528109	0.0908945	1.56038	1.37385	0.0036493	0.098926	0.158926	0.0726285	1.84549	0.344978	0.0100982	0.137854	0.00901723	0.0801529	0.0267686	0.121124	0.0184909	0.127226	0.250271	0.169194	1.2678	3.78261	0.181376	0.000636853
AC103808.1	0.00177842	0.00179397	0.00171269	0.00178587	0.00168838	0.00190382	0.00186209	0.00185139	0.00164547	0.00188206	0.00177728	0.00157661	0.00191249	0.00170916	0.00165669	0.0018078	0.00151531	0.00181285	0.00190573	0.00154714	0.00166611	0.00193315	0.00174492	0.00162909	0.00192463	0.000915789	0.0302037	0.000677371	0.000922801	0.000619465	0.00586574	0.000840277	0.000762898	0.00324727	0.00442512	0.00404012	0.00055539	0.000778521	0.000898096	0.000548025	0.000769259	0.000883152	0.000599318	0.00070747	0.000680899	0.00362697	0.000868605	0.000825788	0.00497708
RNU7-2P	0.00177842	0.00179397	0.00171269	0.00178587	0.00168838	0.00190382	0.00186209	0.00185139	0.00164547	0.00188206	0.00177728	0.00157661	0.00191249	0.00170916	0.00165669	0.0018078	0.00151531	0.00181285	0.00190573	0.00154714	0.00166611	0.00193315	0.00174492	0.00162909	0.00192463	0.000915789	0.000455845	0.000677371	0.000922801	0.000619465	0.000226236	0.000840277	0.000762898	0.0152007	0.0331562	0.000577252	0.00055539	0.000778521	0.000898096	0.000548025	0.000769259	0.000883152	0.000599318	0.00070747	0.000680899	0.000535171	0.000868605	0.000825788	0.000636853
ELOCP13	0.00177842	0.00179397	0.00171269	0.00178587	0.00168838	0.00190382	0.00186209	0.00185139	0.00164547	0.00188206	0.00177728	0.00157661	0.00191249	0.00170916	0.00165669	0.0018078	0.00151531	0.00181285	0.00190573	0.00154714	0.00166611	0.00193315	0.00174492	0.00162909	0.00192463	0.000915789	0.000455845	0.000677371	0.000922801	0.000619465	0.000226236	0.000840277	0.000762898	3.6779e-05	0.000161498	0.000577252	0.00055539	0.000778521	0.000898096	0.000548025	0.000769259	0.000883152	0.00911591	0.00070747	0.000680899	0.000535171	0.000868605	0.000825788	0.000636853
TP73-AS1	3.43007	3.17733	2.80341	2.65538	2.87245	3.82958	3.76335	3.70474	2.50216	3.13226	2.73964	2.92325	2.93181	2.98866	2.82515	2.89419	3.32709	4.81014	2.41128	3.79547	3.14648	2.85364	2.49686	3.1741	2.72177	1.76128	1.3367	1.65029	1.737	2.05529	0.5486	2.50216	1.89511	1.11843	3.39637	1.14988	1.40692	1.05722	0.92735	3.79977	1.31642	2.00949	1.67797	1.33601	0.583645	1.02792	1.3414	1.42609	2.30891
RN7SKP132	0.00177842	0.00179397	0.00171269	0.00178587	0.00168838	0.00190382	0.00186209	0.00185139	0.00164547	0.00188206	0.00177728	0.00157661	0.00191249	0.00170916	0.00165669	0.0018078	0.00151531	0.00181285	0.00190573	0.00154714	0.00166611	0.00193315	0.00174492	0.00162909	0.00192463	0.000915789	0.000455845	0.000677371	0.000922801	0.000619465	0.000226236	0.000840277	0.000762898	0.00170733	0.000161498	0.000577252	0.00055539	0.000778521	0.000898096	0.000548025	0.000769259	0.000883152	0.000599318	0.00070747	0.000680899	0.000535171	0.000868605	0.000825788	0.000636853
DEFB109D	0.994343	0.584691	0.00171269	0.00178587	1.21808	1.34649	1.44553	1.68371	0.00164547	0.00188206	0.598673	0.382654	0.767633	0.497786	1.50083	0.556077	0.00151531	1.3047	0.82439	0.554871	0.00166611	0.619962	0.00174492	0.758361	0.00192463	0.000915789	0.0267558	0.130434	0.000922801	0.0714388	0.223841	0.264614	0.000762898	0.00954731	0.373025	0.308172	0.26336	0.000778521	0.000898096	0.598496	0.132842	0.774553	0.233708	0.210938	0.000680899	0.113923	0.000868605	0.000825788	2.31118
SERPINB3	10.9502	52.1383	41.4825	39.1829	23.6808	36.2639	33.4051	35.2131	12.3151	47.7746	20.0384	26.8991	41.2863	22.493	33.1053	54.7105	35.0509	26.9894	50.6665	16.9537	23.4287	15.1631	71.6937	32.9744	16.5023	23.8059	70.168	12.3355	6.05428	1.50249	136.127	10.3817	16.8892	24.2427	2.63648	1.23987	66.2229	10.6757	41.4825	8.81793	0.206832	16.3253	36.4476	6.39178	6.95504	24.1298	1.20788	11.3689	8.35739
MIR5739	0.00177842	0.00179397	0.00171269	0.00178587	0.00168838	0.00190382	0.00186209	0.00185139	0.00164547	0.00188206	0.00177728	0.00157661	0.00191249	0.00170916	0.00165669	0.0018078	0.00151531	0.00181285	0.00190573	0.00154714	0.00166611	0.00193315	0.00174492	0.00162909	0.00192463	0.000915789	0.000455845	0.000677371	0.000922801	0.0714388	0.000226236	0.000840277	0.37809	0.0773074	0.0172774	0.361718	0.207572	0.000778521	0.000898096	0.190128	0.000769259	0.569928	0.000599318	0.00070747	0.000680899	0.000535171	0.000868605	0.000825788	0.000636853
ASB2	3.28558	1.55956	1.88749	1.5484	1.98159	2.20365	1.44553	2.41484	1.20477	2.44186	1.37769	2.03945	1.5611	1.08668	3.54519	2.18113	1.36774	3.20071	1.43875	1.35972	0.585658	2.83591	1.80299	3.0927	2.14007	1.44553	1.71443	1.35437	2.19347	4.36676	0.0194311	2.11865	3.04586	1.31063	2.38344	3.32611	1.23504	4.95866	3.21963	0.977623	3.33177	5.03071	2.2088	2.96461	1.06979	0.747368	1.32538	1.1144	0.27702
RNU7-105P	0.00177842	0.00179397	0.00171269	0.00178587	0.00168838	0.00190382	0.00186209	0.00185139	0.00164547	0.00188206	0.00177728	0.00157661	0.00191249	0.00170916	0.00165669	0.0018078	0.00151531	0.00181285	0.00190573	0.00154714	0.00166611	0.00193315	0.00174492	0.00162909	0.00192463	0.000915789	0.000455845	0.000677371	0.000922801	0.000619465	0.000226236	0.000840277	0.000762898	3.6779e-05	0.000161498	0.000577252	0.00055539	0.000778521	0.000898096	0.000548025	0.000769259	0.000883152	0.000599318	0.00070747	0.000680899	0.000535171	0.000868605	0.000825788	0.000636853
RPS6P16	0.481822	0.114858	0.140922	0.0985319	0.0933685	0.00190382	0.00186209	0.00185139	0.00164547	0.13666	0.345842	0.0581866	0.265496	0.0998894	0.0842295	0.0018078	0.110418	0.00181285	0.140242	0.285748	0.0752803	0.13531	0.00174492	0.33277	0.477983	0.602535	0.340932	0.361457	0.188473	0.0302401	0.0142204	0.0304172	0.0927356	0.00163507	0.0106096	0.0756559	0.090058	0.285391	0.0127665	0.132457	0.15054	0.1183	0.18745	0.112463	0.168806	0.109223	0.118027	0.216275	0.0494176
CD1C	0.577539	1.42186	0.679825	0.361791	0.894415	1.0338	0.00186209	0.405158	1.22697	0.909071	0.542778	1.24765	0.330574	0.382685	1.7264	1.84382	0.289327	0.13422	1.40581	0.727753	0.154331	0.279241	0.975877	0.616854	1.98836	0.476628	2.13829	0.751203	0.499343	4.65612	0.0524366	0.530928	1.60492	2.13379	2.62034	1.93407	1.70249	0.697128	1.9144	0.721872	2.46483	0.471374	2.87605	0.966902	0.0807137	0.749194	1.06456	0.460151	0.327498
DDX55P1	0.00177842	0.00179397	0.130633	0.00178587	0.0669399	0.00190382	0.00186209	0.00185139	0.0271831	0.00188206	0.00177728	0.0267446	0.00191249	0.00170916	0.0585571	0.0018078	0.034117	0.00181285	0.151749	0.0235688	0.0334984	0.00193315	0.00174492	0.0532684	0.124343	0.0226697	0.0145871	0.0140073	0.000922801	0.00700514	0.0197958	0.0100412	0.013618	0.0899083	0.00296059	0.0134792	0.00565289	0.000778521	0.000898096	0.00876339	0.0111539	0.000883152	0.0273778	0.0220608	0.0178653	0.00699646	0.0147132	0.0127003	0.00387189
AC025575.1	0.00177842	0.00179397	0.00171269	0.00178587	0.00168838	0.00190382	0.00186209	0.00185139	0.00164547	0.00188206	0.00177728	0.00157661	0.00191249	0.00170916	0.00165669	0.0018078	0.00151531	0.00181285	0.00190573	0.00154714	0.00166611	0.00193315	0.00174492	0.00162909	0.00192463	0.000915789	0.014248	0.000677371	0.000922801	0.206435	0.00863107	0.0210309	0.128483	0.00194422	0.0045519	0.0860746	0.0626096	0.0410505	0.30952	0.00479153	0.0263443	0.000883152	0.00599883	0.00070747	0.0188329	0.0551709	0.0657711	0.000825788	0.0443823
MZT2A	12.2591	13.0922	10.584	12.3448	14.5003	15.0392	16.8211	13.7958	9.78652	12.6214	11.3765	11.4415	11.1609	10.0909	12.0391	9.26828	7.24789	11.788	10.8823	14.3468	10.1791	16.5876	10.1882	11.4506	8.07955	4.79761	3.6526	5.92334	6.61645	3.75793	3.86317	4.52814	5.55587	2.98729	4.87398	5.26294	5.49492	5.44598	5.24777	3.79469	6.66897	5.01394	3.79301	3.74973	4.65719	4.51905	3.94274	6.07747	4.90489
EXOSC7	6.96706	6.12863	6.51017	6.42304	6.91476	6.26048	5.99959	6.1482	6.88925	6.04322	7.14034	6.72817	6.54786	7.89528	7.42068	6.53916	5.3248	5.21397	6.92878	7.54641	7.82367	5.60379	7.59973	7.16789	6.83107	5.97857	3.18362	2.92017	3.46003	2.3076	3.35774	2.86682	3.17535	2.7143	4.06253	2.7691	2.87731	2.99344	3.69736	2.09298	4.31967	2.19578	2.80069	2.49072	2.929	3.30483	3.09855	5.76423	2.98936
FOXO1B	0.00177842	0.00179397	0.00171269	0.00178587	0.00168838	0.00190382	0.00186209	0.00185139	0.00164547	0.00188206	0.00177728	0.00157661	0.00191249	0.00170916	0.00165669	0.0018078	0.00151531	0.00181285	0.00190573	0.00154714	0.00166611	0.00193315	0.00174492	0.00162909	0.00192463	0.000915789	0.000455845	0.000677371	0.00890693	0.00485338	0.00147077	0.00720828	0.00582599	0.000592304	0.00203125	0.000577252	0.00055539	0.000778521	0.000898096	0.0160106	0.000769259	0.000883152	0.00457634	0.00070747	0.000680899	0.000535171	0.138558	0.000825788	0.000636853
RNA5SP237	0.00177842	0.00179397	0.00171269	0.00178587	0.00168838	0.00190382	0.00186209	0.00185139	0.00164547	0.00188206	0.00177728	0.00157661	0.00191249	0.00170916	0.00165669	0.0018078	0.00151531	0.00181285	0.00190573	0.00154714	0.00166611	0.00193315	0.00174492	0.00162909	0.00192463	0.176471	0.000455845	0.000677371	0.000922801	0.000619465	0.000226236	0.000840277	0.000762898	0.00447903	0.0101044	0.333786	0.00055539	0.000778521	0.000898096	0.0207686	0.000769259	0.000883152	0.254243	0.0758173	0.000680899	0.000535171	0.374794	0.100576	0.0714955
IGHGP	1.06856	1.54356	0.709831	0.418503	0.0460533	0.431042	0.00186209	0.121851	2.68661	0.941696	2.45898	1.39014	0.147808	1.59739	1.56576	0.298154	0.614521	0.957275	0.872582	0.0890708	0.568033	0.233017	1.14422	0.204269	0.315669	2.49012	0.887333	0.324267	1.06292	0.762889	1.04662	4.56886	5.27808	4.28012	5.0175	0.0460281	0.642469	3.96335	0.73924	2.34696	0.0125763	2.36313	1.61076	1.12171	0.991274	6.29757	0.710537	3.58348	0.341955
RECQL5	9.66417	8.48223	10.3118	10.4487	14.362	15.4341	16.369	13.9232	11.152	8.19136	6.90019	8.16712	11.5278	5.52944	9.23349	9.8105	6.82079	12.8098	12.4146	8.56049	9.38299	17.775	9.20035	9.23332	10.6722	2.47304	3.24296	2.18237	3.47137	2.83537	3.99242	3.59283	2.9687	4.75274	2.63843	3.16895	3.60447	2.73694	2.32189	3.29335	3.51273	2.63582	3.14069	2.87151	3.04946	2.7757	2.60392	3.318	4.60082
ZNF35	1.19977	1.97462	1.89955	1.7282	1.55042	1.49698	1.38978	1.51383	1.89979	2.02607	1.65079	1.62075	2.09349	1.44949	1.891	2.11865	1.15697	1.04193	1.8265	1.51395	1.5112	1.14648	1.70065	1.92796	2.31228	3.68021	2.31649	1.61748	2.18173	2.04777	2.58648	2.90558	2.18285	2.00076	2.37868	1.99971	2.15417	2.27554	2.40247	2.50089	2.17142	2.99205	2.0362	2.16099	2.65858	1.83008	2.1941	3.18018	2.81841
AP003031.1	0.142693	0.00179397	0.00171269	0.00178587	0.164302	0.00190382	0.00186209	0.00185139	0.00164547	0.00188206	0.00177728	0.00157661	0.00191249	0.00170916	0.00165669	0.0018078	0.00151531	0.00181285	0.405895	0.00154714	0.00166611	0.00193315	0.00174492	0.00162909	0.00192463	0.000915789	0.0485047	0.000677371	0.000922801	0.000619465	0.840279	0.000840277	0.000762898	0.26544	0.0684456	0.000577252	0.00055539	0.000778521	0.000898096	0.000548025	0.000769259	0.000883152	0.000599318	0.00070747	0.000680899	0.411268	0.000868605	0.000825788	0.000636853
OGDHL	0.038754	0.207771	0.532773	0.0682979	0.216447	0.060356	0.201517	0.311776	0.00164547	0.055106	0.568539	0.0474576	0.109315	0.126041	0.0842295	0.0548281	0.395781	0.394295	0.177084	0.0675252	0.0267256	0.13531	0.227579	0.030877	0.0859636	0.0134412	0.0148501	0.559659	0.00911347	1.08562	0.350033	3.69649	0.139516	0.107939	0.310646	0.0108187	0.832435	0.0198295	0.015824	2.36667	1.32809	0.0153455	0.090785	0.0207942	0.70393	0.0773003	0.135207	0.0140581	0.0161245
AL117382.2	0.00177842	0.00179397	0.00171269	0.00178587	0.00168838	0.00190382	0.00186209	0.00185139	0.00164547	0.00188206	0.00177728	0.00157661	0.00191249	0.00170916	0.00165669	0.0018078	0.00151531	0.00181285	0.00190573	0.00154714	0.00166611	0.00193315	0.00174492	0.00162909	0.00192463	0.0109684	0.0113835	0.0218778	0.000922801	0.0149626	0.0784628	0.00879518	0.000762898	0.00907471	0.00314379	0.000577252	0.0176264	0.0127428	0.000898096	0.155899	0.00747463	0.000883152	0.00410772	0.00656038	0.00699885	0.0108802	0.000868605	0.0130823	0.000636853
NOX1	0.102016	0.101287	0.130633	0.0414505	0.129891	0.114446	0.116237	0.00185139	0.0581112	0.00188206	0.038419	0.0474576	0.134554	0.0870672	0.0343261	0.0430862	0.337702	0.0772318	0.299048	0.0469481	0.0752803	0.147083	0.0595849	0.0406518	0.138811	0.258077	0.405584	0.337653	1.19391	0.111127	0.499267	0.574615	0.150163	0.632438	0.135583	0.0767624	1.18816	0.445473	0.458315	0.302681	1.32686	0.290747	0.686474	0.151767	0.635191	0.307603	0.0953275	0.0903076	0.279218
FGFBP1	38.7637	34.6024	28.8673	35.354	15.1443	16.3253	14.4252	11.9769	32.8237	43.0061	26.4229	47.4253	30.0424	48.4223	31.2261	19.2455	9.87001	17.6337	27.2663	27.7904	42.0115	11.1822	29.4886	33.4043	24.1294	97.5175	33.4051	37.3447	38.1293	2.97766	13.4691	38.3294	36.9721	13.398	6.82275	28.5775	21.8111	14.0388	52.8882	9.82076	33.2482	37.9124	15.575	52.8882	54.7105	26.0435	192.068	38.7637	23.6808
BRD9P2	3.81486	1.32611	1.28366	0.743193	0.00168838	0.00190382	0.00186209	0.00185139	2.16313	0.00188206	1.06037	0.744915	1.3414	1.92396	1.60331	1.07361	0.47044	0.605662	0.00190573	1.25635	0.810165	1.09563	2.30983	1.1631	0.885809	0.163804	0.0271085	2.21659	0.32611	0.612658	0.00547783	0.000840277	1.48688	0.0785778	0.000161498	0.000577252	0.763873	1.67482	0.142189	0.290467	1.16495	0.875685	0.292429	0.00070747	0.349677	1.72696	0.460905	0.243697	0.458594
RN7SL150P	0.00177842	0.00179397	0.00171269	0.00178587	0.00168838	0.00190382	0.00186209	0.00185139	0.00164547	0.00188206	0.00177728	0.00157661	0.00191249	0.00170916	0.00165669	0.0018078	0.00151531	0.00181285	0.00190573	0.00154714	0.00166611	0.00193315	0.00174492	0.00162909	0.00192463	0.000915789	0.0217026	0.0150335	0.000922801	0.000619465	0.00472897	0.164036	0.000762898	0.00327857	0.0025228	0.000577252	0.00954966	0.000778521	0.000898096	0.00938145	0.000769259	0.000883152	0.000599318	0.00070747	0.019705	0.0324978	0.000868605	0.000825788	0.000636853
FAM86C1	1.28486	1.99269	1.84465	1.95627	2.15745	1.98209	1.80952	1.68371	2.63908	1.88495	2.23523	2.62943	2.4661	2.56067	2.14589	1.85157	1.29178	1.54416	1.95953	1.78456	2.23215	1.59442	1.93098	2.16752	3.04999	3.37269	2.42219	2.5453	2.15588	4.27432	2.76451	2.73815	4.5321	3.42889	2.558	1.27366	3.06256	3.26346	7.31298	6.15008	5.71311	1.72271	5.73404	3.21458	2.38344	5.23537	3.086	3.29335	5.59128
HNRNPA1P40	0.0622173	0.00179397	0.00171269	0.0829689	0.0801529	0.00190382	0.00186209	0.00185139	0.00164547	0.00188206	0.00177728	0.00157661	0.00191249	0.00170916	0.00165669	0.0018078	0.0410925	0.00181285	0.00190573	0.00154714	0.00166611	0.00193315	0.00174492	0.00162909	0.00192463	0.0267182	0.0541899	0.130639	0.0836401	0.00759516	0.0033347	0.12123	0.528909	0.153087	0.0143672	0.132935	0.0160508	0.0549049	0.0392196	0.0140681	0.0565414	0.0119691	0.0133401	0.0113167	0.0125638	0.0754687	0.103277	0.0136428	0.129111
AL021578.1	2.26553	0.673298	0.836027	0.338571	0.887151	0.467143	0.702758	0.548146	0.560902	0.88124	1.9343	0.965412	1.09939	0.828874	0.397416	0.437184	0.383622	0.331137	0.478293	1.64562	0.296628	0.866064	0.772468	1.35238	1.34745	0.669122	0.562271	0.206832	0.521122	1.59428	2.44907	0.575369	2.0745	1.06567	0.707433	2.03164	1.03191	0.226431	1.20847	0.347854	0.515099	0.175383	0.202311	2.41045	2.16612	0.360616	0.966628	1.26416	0.17008
AC005237.2	0.00177842	0.00179397	0.00171269	0.00178587	0.00168838	0.00190382	0.00186209	0.00185139	0.00164547	0.00188206	0.00177728	0.00157661	0.00191249	0.00170916	0.00165669	0.0018078	0.00151531	0.00181285	0.00190573	0.00154714	0.00166611	0.00193315	0.00174492	0.539756	0.00192463	0.000915789	0.0358788	0.000677371	0.000922801	0.0299174	0.0194476	0.0302123	0.257202	0.0113195	0.10303	0.288926	0.0226629	0.0277301	0.000898096	0.0220553	0.218289	0.000883152	0.0130375	0.00070747	0.733361	0.0149552	0.0437332	0.106719	0.339366
AP001610.2	0.00177842	0.00179397	0.532773	0.185269	0.00168838	0.00190382	0.00186209	0.405158	0.00164547	0.00188206	0.200725	0.450344	0.265496	0.00170916	0.00165669	0.0018078	0.110418	0.00181285	0.257054	0.00154714	0.00166611	0.00193315	0.00174492	0.00162909	0.686211	0.340575	0.560304	0.100859	0.533761	1.30752	0.334496	1.46017	0.155249	0.491892	0.780127	2.67237	0.435687	0.231581	0.0728424	0.550693	0.185849	0.00906598	0.975962	0.128615	1.12788	0.661444	0.762611	2.93344	0.0563078
PIGA	5.73102	2.60392	2.32099	2.759	3.04691	2.60455	2.56101	2.35707	2.50704	3.44924	3.75474	2.36949	2.69637	2.43363	2.52203	2.13438	1.23807	2.02652	2.27661	2.28099	2.25511	2.75952	2.80973	2.02074	3.23082	4.36201	2.98173	2.27012	4.04489	3.44477	5.58132	2.18453	2.98454	4.16693	4.0035	7.00498	4.93808	3.98903	4.74205	1.96889	2.05118	2.78096	2.70213	2.66674	3.10195	3.75309	4.84225	4.05096	3.59122
AP006565.1	0.00177842	0.00179397	0.00171269	0.00178587	0.00168838	0.00190382	0.00186209	0.00185139	0.00164547	0.00188206	0.00177728	0.00157661	0.00191249	0.00170916	0.00165669	0.0018078	0.00151531	0.00181285	0.00190573	0.00154714	0.00166611	0.00193315	0.00174492	0.00162909	0.00192463	0.000915789	0.000455845	0.000677371	0.000922801	0.000619465	0.000226236	0.237927	0.000762898	3.6779e-05	0.0095656	0.000577252	0.00055539	0.000778521	0.0136505	0.00842016	0.000769259	0.000883152	0.0678657	0.0150482	0.000680899	0.000535171	0.000868605	0.000825788	0.000636853
MNT	10.7427	5.58708	4.57242	3.318	4.41999	4.15658	3.75757	3.7977	4.21175	7.41147	5.48722	5.27048	5.1667	4.61248	3.51165	5.12373	3.73677	4.13134	3.73996	3.95217	4.32047	3.93277	3.67092	4.7387	5.9611	4.64884	4.0652	3.58119	4.47705	4.33806	4.15867	4.2196	3.69413	4.02993	3.02253	3.88895	3.41295	3.14415	3.73047	3.11326	3.59283	5.13349	3.1448	4.16607	5.06777	4.5392	3.78878	5.7044	3.08738
AC107074.1	0.00177842	0.00179397	0.00171269	0.00178587	0.00168838	0.00190382	0.00186209	0.00185139	0.00164547	0.00188206	0.00177728	0.00157661	0.00191249	0.00170916	0.00165669	0.0018078	0.00151531	0.00181285	0.00190573	0.00154714	0.00166611	0.00193315	0.00174492	0.00162909	0.00192463	0.000915789	0.000455845	0.000677371	0.0341107	0.000619465	0.000226236	0.000840277	0.000762898	0.000592206	0.00105311	0.00812588	0.00055539	0.000778521	0.000898096	0.000548025	0.000769259	0.000883152	0.000599318	0.00070747	0.000680899	0.0042272	0.0173697	0.00955802	0.000636853
AC009145.3	0.00177842	0.00179397	0.00171269	0.00178587	0.00168838	0.00190382	0.00186209	0.00185139	0.00164547	0.00188206	0.00177728	0.00157661	0.00191249	0.00170916	0.00165669	0.0018078	0.00151531	0.00181285	0.00190573	0.00154714	0.00166611	0.00193315	0.00174492	0.00162909	0.00192463	0.000915789	0.00477111	0.000677371	0.000922801	0.000619465	0.000226236	0.000840277	0.000762898	0.00148118	0.00571347	0.000577252	0.00055539	0.000778521	0.000898096	0.00536174	0.000769259	0.000883152	0.000599318	0.00070747	0.000680899	0.000535171	0.000868605	0.000825788	0.000636853
AC139792.3	0.00177842	0.00179397	0.00171269	0.00178587	0.00168838	0.00190382	0.00186209	0.00185139	0.00164547	0.00188206	0.00177728	0.00157661	0.00191249	0.00170916	0.00165669	0.0018078	0.00151531	0.00181285	0.00190573	0.00154714	0.00166611	0.00193315	0.00174492	0.00162909	0.00192463	0.000915789	0.0115024	0.000677371	0.000922801	0.0282029	0.00617445	0.0287564	0.000762898	0.00456852	0.00319733	0.0124729	0.0108377	0.109477	0.000898096	0.000548025	0.0741399	0.000883152	0.000599318	0.019328	0.000680899	0.000535171	0.148355	0.000825788	0.0171609
AL354794.2	0.246121	0.0626132	0.130633	0.0544683	0.275924	0.0881224	0.00186209	0.192869	0.0581112	0.123099	0.060356	0.0474576	0.186463	0.126041	0.0988806	0.0018078	0.0410925	0.00181285	0.225869	0.099848	0.0639662	0.244315	0.103277	0.0665435	0.238575	0.0900173	0.00789646	0.01015	0.00949394	0.00955531	0.00508346	0.0107437	0.0319521	0.000873066	0.00269631	0.0114685	0.0339978	0.0101044	0.0599939	0.0112643	0.00910507	0.00868571	0.0116892	0.0115167	0.000680899	0.0156266	0.0119266	0.0850996	0.00410445
AC136632.1	3.31834	2.18727	1.84736	2.27848	3.07348	2.86018	3.39566	1.81988	2.34763	2.26494	2.57314	2.44413	2.67237	1.91806	1.84109	1.78418	1.4285	3.42205	2.04847	3.43147	2.35606	3.1556	2.01958	2.94652	1.92852	11.4241	6.30976	10	7.01823	4.27166	5.99802	3.65504	4.83703	5.95034	5.17457	5.67528	7.98454	6.3009	4.6646	5.60661	4.80535	7.25208	7.33292	3.93414	3.35616	5.35878	4.99421	4.73667	5.83879
AC104333.2	0.00177842	0.00179397	0.00171269	0.00178587	0.00168838	0.00190382	0.00186209	0.00185139	0.00164547	1.27196	0.00177728	0.00157661	0.00191249	0.00170916	0.00165669	0.0018078	0.00151531	0.00181285	0.00190573	0.00154714	0.00166611	0.00193315	0.00174492	0.00162909	0.00192463	0.226431	0.23313	0.0945719	0.0610657	0.0141161	0.000226236	0.244296	0.0269444	0.303117	0.457892	0.000577252	0.0339978	0.145224	0.000898096	0.650714	0.256579	0.0608089	0.114337	0.193037	0.0332708	0.0167648	0.000868605	0.000825788	0.197565
MSANTD3	2.71174	3.5193	2.63615	2.73931	3.27773	3.10867	3.02758	2.9687	2.03716	2.87115	3.74894	2.61242	3.34681	3.72799	3.41213	3.54587	2.92649	2.62278	3.25942	2.87206	2.55625	2.27743	3.26371	2.83659	2.85043	3.56796	3.96935	5.61072	7.78235	5.62216	3.82244	4.4799	4.59554	4.17511	5.25929	10.3118	2.82515	5.76888	4.79423	2.85947	3.29555	3.96084	4.36104	7.51703	8.33363	3.73795	9.60171	3.5283	3.18288
WDR45BP1	0.114858	0.266143	0.00171269	0.11319	0.0561715	0.0881224	0.00186209	0.00185139	0.0403004	0.0962713	0.259027	0.198694	0.00191249	0.00170916	0.0460795	0.0682331	0.00151531	0.00181285	0.00190573	0.00154714	0.122786	0.00193315	0.00174492	0.00162909	0.00192463	0.34722	0.0790355	0.283594	0.297079	0.026628	1.0023	0.995186	0.0180813	0.200926	0.017487	0.0420624	0.649109	0.0212392	0.128615	0.0338562	0.010475	0.170686	0.262152	0.0132767	0.0431094	0.0248638	0.368099	0.118494	0.144926
LINC01776	0.00177842	0.00179397	0.00171269	0.00178587	0.00168838	0.00190382	0.00186209	0.00185139	0.0271831	0.0677583	0.00177728	0.00157661	0.00191249	0.00170916	0.00165669	0.0018078	0.00151531	0.00181285	0.00190573	0.00154714	0.00166611	0.00193315	0.00174492	0.00162909	0.00192463	0.000915789	0.0716664	0.00393688	0.0547139	0.000619465	0.00107702	0.0065247	0.000762898	0.00229993	0.00106943	0.0172684	0.00055539	0.000778521	0.000898096	0.000548025	0.000769259	0.00731223	0.0699068	0.00744314	0.0141307	0.000535171	0.117967	0.000825788	0.000636853
AL139130.1	0.00177842	0.00179397	0.00171269	0.00178587	0.00168838	0.00190382	0.00186209	0.00185139	0.00164547	0.00188206	0.00177728	0.00157661	0.00191249	0.00170916	0.00165669	0.0018078	0.00151531	0.00181285	0.00190573	0.00154714	0.00166611	0.0644872	0.00174492	0.00162909	0.00192463	0.0100044	0.0020562	0.00344981	0.000922801	0.00320838	0.00296154	0.00624106	0.00599725	0.000839994	0.00127995	0.00316455	0.0023857	0.00488256	0.0081524	0.0038655	0.00566263	0.00637947	0.00301254	0.00392918	0.00447368	0.00227978	0.00617965	0.00564499	0.00389493
OR2V2	0.00177842	0.00179397	0.00171269	0.0682979	0.00168838	0.00190382	0.00186209	0.00185139	0.00164547	0.00188206	0.00177728	0.00157661	0.00191249	0.00170916	0.00165669	0.0018078	0.00151531	0.124465	0.00190573	0.00154714	0.0527155	0.00193315	0.00174492	0.00162909	0.00192463	0.000915789	0.00245691	0.012484	0.000922801	0.000619465	0.000226236	0.000840277	0.000762898	0.00148884	0.000161498	0.000577252	0.00055539	0.000778521	0.000898096	1.67443	0.000769259	0.000883152	0.000599318	0.00070747	0.000680899	0.000535171	0.000868605	0.000825788	0.000636853
PLOD1	4.44269	4.92977	4.26503	4.97324	4.15091	5.65012	5.30129	5.15976	4.55199	4.35659	5.14576	5.07921	4.31672	8.26477	5.94862	7.08419	4.78493	6.80505	4.82643	3.89108	5.148	4.23217	6.01293	5.40154	3.8969	4.17045	10	8.21194	13.9517	30.3995	5.26053	13.9106	8.67532	5.44466	15.9042	12.1833	7.25953	14.9615	15.3033	17.8131	10.2347	19.5235	11.7661	11.5885	9.24784	11.038	16.7029	3.95826	9.51624
SNCA-AS1	0.038754	0.00179397	0.00171269	0.0414505	0.00168838	0.00190382	0.00186209	0.00185139	0.0271831	0.00188206	0.00177728	0.0267446	0.00191249	0.00170916	0.00165669	0.0018078	0.034117	0.00181285	0.00190573	0.00154714	0.0639662	0.00193315	0.00174492	0.0532684	0.124343	0.00746367	0.0063591	0.00538539	0.000922801	0.00345438	0.00230755	0.000840277	0.00492048	0.00107337	0.00079761	0.000577252	0.00236663	0.000778521	0.0072295	0.00432792	0.000769259	0.000883152	0.0031969	0.0112881	0.00808338	0.00433006	0.000868605	0.000825788	0.00311377
AC092803.1	0.00177842	0.00179397	0.00171269	0.00178587	0.00168838	0.00190382	0.00186209	0.00185139	0.00164547	0.00188206	0.00177728	0.00157661	0.00191249	0.00170916	0.00165669	0.0018078	0.00151531	0.00181285	0.00190573	0.00154714	0.00166611	0.00193315	0.00174492	0.00162909	0.00192463	0.00832641	0.295591	0.73924	0.685049	0.353415	0.428567	1.20364	1.31684	0.723957	1.34192	0.579143	2.93497	1.45818	0.242593	1.95503	1.35848	0.37402	0.450027	0.763873	0.722938	0.736953	0.621874	0.0374839	0.0449254
PSMB3P2	0.209354	0.00179397	0.00171269	0.00178587	0.00168838	0.00190382	0.00186209	0.00185139	0.00164547	0.00188206	0.00177728	0.00157661	0.00191249	0.00170916	0.00165669	0.0018078	0.00151531	0.00181285	0.00190573	0.00154714	0.00166611	0.00193315	0.00174492	0.00162909	0.00192463	0.0710978	0.00798852	0.051932	0.0131148	0.00555179	0.00353739	0.0108248	0.000762898	0.00117026	0.0011902	0.00964048	0.0271701	0.031682	0.0253725	0.000548025	0.0375528	0.12868	0.00956704	0.00839401	0.000680899	0.00512467	0.0884507	0.000825788	0.030899
AC108471.2	0.635191	0.207771	0.421326	0.240697	0.25803	0.679142	0.517901	0.354483	0.384466	0.220801	0.270582	0.335624	0.398486	0.408747	0.308336	0.223343	0.527041	0.79971	0.74676	0.323986	0.406332	0.424875	0.240599	0.410721	0.0990578	0.240584	1.2108	0.000677371	0.000922801	0.612173	0.243605	0.000840277	0.125915	1.3294	1.65333	1.23543	0.00055539	1.07066	0.000898096	0.8191	0.108546	0.203268	0.497881	1.17791	0.364877	0.0872084	0.481558	0.139337	0.526849
RNA5S10	0.00177842	0.00179397	0.00171269	0.00178587	0.00168838	0.00190382	0.00186209	0.00185139	0.00164547	0.00188206	0.00177728	0.00157661	0.00191249	0.00170916	0.00165669	0.0018078	0.00151531	0.00181285	0.00190573	0.00154714	0.00166611	0.00193315	0.00174492	0.00162909	0.00192463	0.000915789	0.000455845	0.000677371	0.000922801	0.000619465	0.000226236	0.000840277	0.000762898	3.6779e-05	0.000161498	0.000577252	0.00055539	0.000778521	0.000898096	0.000548025	0.000769259	0.000883152	0.000599318	0.00070747	0.000680899	0.000535171	0.000868605	0.000825788	0.000636853
RNU6-464P	0.00177842	0.00179397	0.00171269	0.00178587	0.00168838	0.00190382	0.00186209	0.00185139	0.00164547	0.00188206	0.00177728	0.00157661	0.00191249	0.00170916	0.00165669	0.0018078	0.00151531	0.00181285	0.00190573	0.00154714	0.00166611	0.00193315	0.00174492	0.00162909	0.00192463	0.000915789	0.000455845	0.000677371	0.000922801	0.000619465	0.0226945	0.000840277	0.000762898	0.00559251	0.0641315	0.000577252	0.00055539	0.000778521	0.000898096	0.000548025	0.000769259	0.000883152	0.000599318	0.00070747	0.000680899	0.000535171	0.000868605	0.000825788	0.000636853
AC244502.3	0.00177842	0.00179397	0.00171269	0.00178587	0.00168838	0.00190382	0.00186209	0.00185139	0.00164547	0.00188206	0.00177728	0.00157661	0.00191249	0.00170916	0.00165669	0.176575	0.00151531	0.00181285	0.00190573	0.099848	0.00166611	0.00193315	0.00174492	0.00162909	0.00192463	0.000915789	0.0113024	0.216075	0.000922801	0.00719059	0.00213904	0.000840277	0.0468608	0.0139188	0.000161498	0.000577252	0.00583024	0.000778521	0.000898096	0.0146463	0.0388488	0.000883152	0.0125656	0.0107232	0.000680899	0.555755	0.000868605	0.000825788	0.154327
AC091812.2	0.00177842	0.00179397	0.00171269	0.00178587	0.00168838	0.00190382	0.56466	0.00185139	0.173812	0.00188206	0.00177728	0.00157661	0.303648	0.00170916	0.172835	0.0018078	0.00151531	0.00181285	0.299048	0.00154714	0.00166611	0.00193315	0.00174492	0.00162909	0.00192463	0.147087	0.0578318	1.06317	0.594148	0.299336	0.333786	0.347854	0.707937	1.29948	1.27343	0.774121	0.288775	0.200043	0.693708	0.939527	0.55423	0.0169648	0.953142	0.334496	0.0831039	0.210938	0.584999	0.682392	5.64945
CD79B	0.916009	3.61194	1.97624	2.57877	1.71443	1.9553	2.02692	2.39307	1.50695	2.99647	1.79039	2.77171	1.69361	1.75241	2.7009	1.77741	2.36792	2.87298	1.24778	2.2345	1.24591	0.568596	2.48848	2.25623	1.81053	0.725138	0.349223	0.180738	0.293962	0.287897	0.00930665	0.933051	0.785761	2.52082	2.69292	0.2926	0.360822	0.266744	0.161623	0.992616	0.530365	0.909217	1.20733	1.4918	0.201986	1.29162	0.745181	4.08557	0.363688
FARS2	3.24009	3.08043	3.05563	3.27665	2.11478	2.30129	1.98474	1.88723	2.59498	2.94118	3.53295	3.05805	3.39748	3.24157	2.86717	2.89795	2.2874	1.85906	2.90014	2.40329	2.76204	1.5823	2.74388	2.87898	2.85043	5.62361	3.17195	3.14838	3.56718	3.12016	3.77616	3.99498	3.58898	2.46051	3.2524	2.03336	2.98095	5.0667	3.90163	2.66612	5.60794	4.11797	3.02521	4.26681	3.24733	3.87559	2.45993	4.45161	3.94714
MTND4LP26	0.00177842	0.00179397	0.00171269	0.00178587	0.00168838	0.00190382	0.00186209	0.00185139	0.00164547	0.00188206	0.00177728	0.00157661	0.00191249	0.00170916	0.00165669	0.0018078	0.00151531	0.00181285	0.00190573	0.00154714	0.00166611	0.00193315	0.00174492	0.00162909	0.00192463	0.000915789	0.00899435	0.000677371	0.000922801	0.000619465	0.0127226	0.000840277	0.0164606	0.00708726	0.00721414	0.000577252	0.00055539	0.000778521	0.000898096	0.000548025	0.000769259	0.000883152	0.000599318	0.0155064	0.000680899	0.000535171	0.000868605	0.000825788	0.000636853
AC020656.2	0.038754	0.0882629	2.05387	0.0985319	0.0561715	0.060356	0.051682	0.0533314	0.0970874	0.00188206	0.038419	0.0709694	0.0844215	0.0308625	0.0585571	0.0430862	1.30704	0.0481618	0.0574176	0.0571007	0.0267256	0.111096	0.0889282	0.0532684	0.00192463	0.0120313	0.00260427	0.00419275	0.00775076	0.010146	0.144713	0.0103422	0.00557365	0.0111091	0.0127871	0.00512322	0.0353783	0.0061217	0.000898096	0.00326285	0.00694259	0.00846996	0.0145772	0.00949925	0.00711884	0.00319987	0.0106707	0.0102602	0.0104579
DDX60L	1.83974	2.47363	1.94276	1.74403	1.09533	1.95886	1.87503	2.02547	1.24925	1.81138	2.12353	2.03032	1.97733	1.57589	1.44741	1.2184	3.01669	2.78502	1.56458	1.71576	1.57992	0.857782	0.996202	1.46529	2.05625	0.879219	2.50025	1.45121	4.36768	2.89224	4.27912	4.30616	1.74445	3.1273	3.19074	5.77508	2.47739	1.40793	4.29221	5.41979	1.58924	1.80775	3.70143	2.88956	4.02717	1.27498	6.62605	4.5565	2.78419
VNN2	0.102016	0.640157	0.744915	0.708713	0.337702	0.431042	0.422507	0.319857	0.455993	0.396011	1.83219	0.608936	1.49437	1.56259	1.42588	0.68982	1.07983	0.373829	0.74676	0.586077	0.933519	0.33489	1.04745	0.270252	0.328439	0.0431158	0.14055	0.208963	0.219649	0.158129	0.297942	0.344403	0.308421	1.47824	1.33472	0.0950239	1.0687	0.498536	0.132991	0.104508	0.202422	0.401721	1.32417	0.835123	0.0474686	0.278681	0.459508	1.68816	0.101473
RNU6-1307P	0.00177842	0.00179397	0.00171269	0.00178587	0.00168838	0.00190382	0.00186209	0.00185139	0.00164547	0.00188206	0.00177728	0.00157661	0.00191249	0.00170916	0.00165669	0.0018078	0.00151531	0.00181285	0.00190573	0.00154714	0.00166611	0.00193315	0.00174492	0.00162909	0.00192463	0.000915789	0.000455845	0.000677371	0.000922801	0.000619465	0.000226236	0.000840277	0.000762898	0.00575075	0.000161498	0.0321473	0.00055539	0.000778521	0.000898096	0.000548025	0.000769259	0.000883152	0.000599318	0.00070747	0.000680899	0.000535171	0.000868605	0.000825788	0.0908022
RPS6KB2-AS1	0.00177842	0.00179397	0.00171269	0.00178587	0.00168838	0.00190382	0.00186209	0.00185139	0.00164547	0.00188206	0.00177728	0.00157661	0.00191249	0.00170916	0.00165669	0.0018078	0.00151531	0.00181285	0.00190573	0.00154714	0.00166611	0.00193315	0.00174492	0.00162909	0.00192463	0.000915789	0.000455845	0.000677371	0.000922801	0.000619465	0.000226236	0.000840277	0.000762898	3.6779e-05	0.000161498	0.000577252	0.00055539	0.000778521	0.000898096	0.000548025	0.000769259	0.000883152	0.000599318	0.00070747	0.000680899	0.000535171	0.000868605	0.000825788	0.000636853
IGHJ1P	0.00177842	0.00179397	0.00171269	0.00178587	0.00168838	0.00190382	0.00186209	0.00185139	0.00164547	0.00188206	0.00177728	0.00157661	0.00191249	0.00170916	0.00165669	0.0018078	0.00151531	0.00181285	0.00190573	0.00154714	0.00166611	0.00193315	0.00174492	0.00162909	0.00192463	0.000915789	0.000455845	0.000677371	0.000922801	0.000619465	0.000226236	0.000840277	0.000762898	3.6779e-05	0.000161498	0.000577252	0.00055539	0.316412	0.000898096	0.113241	0.000769259	0.000883152	0.000599318	0.00070747	0.000680899	0.210938	0.000868605	0.887509	0.000636853
LINC01219	0.541012	0.101287	0.0728282	0.00178587	0.0801529	0.00190382	0.00186209	0.00185139	0.0581112	0.00188206	0.099868	0.00157661	0.134554	0.00170916	0.00165669	0.0018078	0.0922877	0.00181285	0.00190573	0.353812	0.00166611	0.00193315	0.00174492	0.00162909	0.00192463	0.012428	0.0107345	0.0066536	0.0121093	0.00503551	0.000226236	0.00991855	0.0530913	3.6779e-05	0.000161498	0.00479862	0.0270439	0.00934146	0.000898096	0.00375871	0.0887058	0.000883152	0.000599318	0.00070747	0.000680899	0.0177811	0.0110144	0.34397	0.243583
LINC01994	0.00177842	0.00179397	0.00171269	0.0829689	0.0353845	0.00190382	0.00186209	0.062847	0.00164547	0.00188206	0.00177728	0.00157661	0.109315	0.00170916	0.00165669	0.0018078	0.0410925	0.00181285	0.00190573	0.00154714	0.00166611	0.00193315	0.00174492	0.00162909	0.00192463	0.0109858	0.0113998	0.0309974	0.000922801	0.00854825	0.032155	0.000840277	0.138224	0.382376	0.00739656	0.00288697	0.00255986	0.00608446	0.0134106	0.00568007	0.0171277	0.000883152	0.000599318	0.00070747	0.0475786	0.144561	0.000868605	0.000825788	0.00504965
RCN3	3.28341	2.29231	2.99344	3.29942	4.02501	4.34944	3.81909	3.99158	2.82625	2.69578	2.56603	4.21271	2.54971	6.18425	3.04551	3.1036	3.3045	5.65503	1.8265	3.09706	3.43729	3.16491	2.31901	2.14664	2.01305	1.24484	2.38287	8.96671	5.53489	8.10764	3.87559	6.64569	2.93081	2.34763	10.3817	7.21235	1.94932	4.1172	6.31488	3.12016	4.56158	13.8967	9.94168	8.72279	3.1139	3.60052	3.70228	1.72073	7.38591
PPP4C	13.174	12.71	12.3553	11.9151	11.6092	12.7639	11.4693	10.9081	13.0588	12.6348	13.1376	12.3553	12.572	12.2766	12.1225	11.9638	8.8403	10.0562	13.0476	11.4239	13.4442	13.3713	11.996	10.8638	13.3215	12.1942	12.0774	12.154	15.0902	7.64046	15.2476	17.4979	13.255	11.924	14.7709	10.033	16.9752	19.3484	15.5161	11.6974	16.1071	12.4865	11.0163	11.1987	10.9224	12.4351	14.3772	16.1862	15.356
COX6CP17	0.00177842	0.00179397	0.00171269	0.00178587	0.00168838	0.00190382	0.00186209	0.00185139	0.00164547	0.00188206	0.00177728	0.00157661	0.00191249	0.00170916	0.00165669	0.0018078	0.00151531	0.00181285	0.00190573	0.00154714	0.00166611	0.00193315	0.00174492	0.00162909	0.00192463	0.000915789	0.152325	0.000677371	0.191316	0.0496522	0.000226236	0.000840277	0.000762898	0.0153578	0.00439762	0.000577252	0.00055539	0.000778521	0.000898096	0.000548025	0.107947	0.000883152	0.0538222	0.397308	0.000680899	0.0173347	0.0629447	0.0393653	0.000636853
AL121929.1	0.00177842	0.00179397	0.00171269	0.00178587	0.00168838	0.00190382	0.265356	0.00185139	0.00164547	0.00188206	0.00177728	0.00157661	0.00191249	0.00170916	0.00165669	0.0018078	0.00151531	0.00181285	0.00190573	0.00154714	0.00166611	0.00193315	0.00174492	0.00162909	0.00192463	0.990585	0.189298	0.000677371	0.365555	0.0314064	0.0201055	0.116712	0.000762898	1.09595	0.154201	0.129111	0.243277	0.000778521	0.000898096	0.333304	0.0803933	0.000883152	0.150652	0.0846173	0.000680899	0.216669	0.989551	1.04681	0.000636853
JAKMIP3	0.267317	0.181376	0.305673	0.128415	0.174811	0.17076	0.090166	0.239954	0.0581112	0.13666	0.136741	0.108934	0.109315	0.0308625	0.231225	0.402105	0.403283	0.226578	0.151749	0.192221	0.133907	0.302098	0.0595849	0.258925	0.151582	0.487941	0.0121758	3.3011	0.0507812	0.124289	0.00281641	0.014129	0.659065	1.42698	0.0201153	0.00640602	0.0765575	0.0217724	0.296844	0.687076	2.0654	0.0778955	0.0131355	0.125866	1.57225	2.8151	0.00954336	0.0199182	0.00529953
AL365440.1	0.038754	0.00179397	0.0316945	0.0414505	0.00168838	0.060356	0.00186209	0.00185139	0.00164547	0.0677583	0.00177728	0.00157661	0.00191249	0.00170916	0.026358	0.0430862	0.0207047	0.0671838	0.00190573	0.0203742	0.0267256	0.00193315	0.00174492	0.00162909	0.00192463	0.326606	0.261474	0.544191	0.31276	0.0364334	0.252502	0.138678	0.193834	0.418606	0.0196683	0.0156047	0.142904	0.0882765	0.464122	0.0188273	0.0229018	0.169814	0.103597	0.0653411	0.122153	0.225092	0.721728	0.056733	0.0306348
AC099494.1	0.00177842	0.00179397	0.00171269	0.00178587	0.0460533	0.00190382	0.103147	0.0720042	0.114174	0.00188206	0.00177728	0.0709694	0.0844215	0.00170916	0.00165669	0.0548281	0.00151531	0.00181285	0.117824	0.0235688	0.086717	0.00193315	0.116901	0.0796614	0.00192463	0.0764375	0.239069	0.0237946	0.016024	0.0226578	0.497976	0.00744747	0.00604066	0.0198743	0.0171444	0.100551	0.0253898	0.0349639	0.033888	0.0179835	0.0985837	0.0149949	0.129388	0.00783128	0.0118446	0.0229989	0.0113181	0.0994365	0.0114179
AC004233.3	0.233666	0.310328	0.267277	0.156745	0.725367	1.0917	0.244902	0.666835	0.601965	0.123099	0.00177728	0.276451	0.330574	0.250271	0.417415	0.507679	0.372465	0.55408	0.375863	0.233634	0.236079	0.725498	0.338663	0.159392	0.1938	0.000915789	0.161935	0.000677371	0.0520303	0.00772509	0.00238149	0.266744	0.000762898	0.00294674	0.00158701	0.031376	0.00629657	0.0309493	0.11538	0.0458443	0.0480535	0.231129	0.000599318	0.0114995	0.0717764	0.00797773	0.000868605	0.201555	0.0184275
ALDOA	76.4212	95.4669	89.1744	92.3276	105.638	90.9883	86.4671	85.1654	127.916	95.4669	101.43	78.7486	89.1744	76.4212	102.425	69.3626	60.752	57.7953	104.526	78.7466	76.4193	92.3257	144.673	107.76	51.0327	42.7881	41.2863	67.7054	56.1758	31.9427	41.4825	99.2298	59.3996	57.1274	62.6604	55.2019	60.0878	139.938	67.7054	46.7485	56.6562	62.0014	38.1293	54.7105	71.6951	58.2594	58.2594	39.3797	42.0125
AL121769.1	0.00177842	0.00179397	0.00171269	0.00178587	0.00168838	0.00190382	0.00186209	0.441272	0.36069	0.00188206	0.00177728	0.00157661	0.290087	0.00170916	0.162422	0.0018078	0.00151531	0.337667	0.277595	0.242001	0.6002	0.00193315	0.00174492	0.00162909	0.00192463	0.798212	0.570048	1.4328	0.455623	0.013665	0.477632	0.0834065	0.0633836	0.0133585	0.017233	0.454313	0.473643	0.519608	0.251613	0.10442	0.093473	0.376895	0.518219	0.0998933	0.222123	0.15635	0.818358	0.391627	0.378768
AC023866.2	0.00177842	0.00179397	0.00171269	0.00178587	0.00168838	0.00190382	0.00186209	0.00185139	0.00164547	0.00188206	0.00177728	0.00157661	0.00191249	0.00170916	0.00165669	0.0018078	0.00151531	0.00181285	0.00190573	0.00154714	0.00166611	0.00193315	0.00174492	0.00162909	0.00192463	0.000915789	0.000455845	0.000677371	0.0181935	0.00811888	0.000226236	0.000840277	0.000762898	0.00339501	0.00405107	0.000577252	0.00670151	0.000778521	0.000898096	0.000548025	0.000769259	0.000883152	0.000599318	0.00070747	0.0135881	0.000535171	0.000868605	0.000825788	0.000636853
CTAGE6	0.00177842	0.00179397	0.00171269	0.338571	0.129891	0.156321	0.294062	0.345528	0.71134	0.00188206	0.00177728	0.00157661	0.316939	0.0622882	0.195176	0.223343	0.00151531	0.532438	0.639196	0.119926	0.236079	0.209529	0.253946	0.171313	0.00192463	0.0111912	0.00426814	0.0462388	0.00935678	0.00362137	0.000226236	0.000840277	0.00869527	0.00109775	0.00190662	0.136971	0.0077558	0.0146584	0.0109922	0.000548025	0.000769259	0.000883152	0.00515665	0.00537747	0.00897493	0.00381525	0.0135293	0.00618862	0.00317256
AL109941.1	0.00177842	0.00179397	0.00171269	0.00178587	0.00168838	0.00190382	0.00186209	0.00185139	0.00164547	0.00188206	0.00177728	0.00157661	0.00191249	0.00170916	0.00165669	0.0018078	0.00151531	0.00181285	0.00190573	0.00154714	0.00166611	0.00193315	0.00174492	0.00162909	0.00192463	0.000915789	0.000455845	0.000677371	0.000922801	0.000619465	0.00594326	0.000840277	0.000762898	0.00436858	0.00309179	0.000577252	0.00055539	0.0254538	0.000898096	0.000548025	0.000769259	0.000883152	0.012549	0.00070747	0.000680899	0.0143879	0.000868605	0.000825788	0.000636853
NCEH1	1.04737	1.26174	1.30159	1.5484	1.28207	1.42609	1.56361	1.24659	2.53605	1.21467	1.67395	1.27101	1.74342	1.52638	1.29098	1.99546	1.70185	1.02603	2.1915	0.827285	1.51778	1.5823	1.8297	1.15454	1.33939	2.11508	4.08974	5.35994	3.26417	8.53616	2.46051	3.5736	5.91431	6.30442	6.59123	2.23671	5.09854	4.95297	2.85474	1.4465	4.54839	6.17807	4.49646	4.05981	7.3989	7.30005	4.23818	1.70731	7.33793
RFX4	0.0754601	0.00179397	0.00171269	0.0414505	0.0284892	0.060356	0.00186209	0.00185139	0.00164547	0.0824021	0.038419	0.00157661	0.171535	0.0495363	0.00165669	0.0018078	0.00151531	0.00181285	0.164113	0.0203742	0.00166611	0.00193315	0.00174492	0.030877	0.0621413	0.000915789	0.00426655	0.00361639	0.00703063	0.00356506	0.00572774	0.000840277	0.000762898	0.00186806	0.00352036	0.00296255	0.00055539	0.00484068	0.000898096	0.0171406	0.000769259	0.000883152	0.0030796	0.0041137	0.00368776	0.014573	0.00650912	0.00559567	0.0137481
NRAP	0.221388	0.00179397	0.150581	0.213036	0.412031	0.060356	0.201517	0.0918324	0.0271831	0.00188206	0.060356	0.267413	0.134554	0.151256	0.162422	0.163085	0.0657711	0.0870718	0.299048	0.138044	0.255577	0.0644872	0.0739475	0.224884	0.341082	0.00692759	0.00192204	0.00343997	0.000922801	0.00319185	0.00478362	0.00586784	0.00458846	0.0103933	0.00270964	0.00259062	0.00253882	0.000778521	0.000898096	0.0022208	0.00612678	0.000883152	0.000599318	0.0039248	0.00384423	0.00351171	0.00747911	0.00607745	0.00430367
ZFYVE28	2.46326	2.46579	2.82589	2.05914	3.60679	2.13096	2.6023	3.18151	2.72762	1.98629	3.16117	3.12249	3.12178	2.42947	2.5825	2.63309	2.97733	2.83184	2.82311	2.9659	3.19024	2.85008	1.92573	2.99505	2.57214	0.530587	1.30389	1.02163	0.925458	0.580054	0.698056	1.2143	1.46662	1.24696	1.31789	0.595745	0.339495	0.341644	0.393248	0.332532	1.5298	1.26962	1.17015	0.948486	1.07983	1.14046	1.26259	0.403943	0.558732
NPM1P19	0.00177842	0.00179397	0.00171269	0.00178587	0.00168838	0.128753	0.00186209	0.00185139	0.00164547	0.00188206	0.00177728	0.188602	0.00191249	0.0870672	0.00165669	0.0018078	0.0410925	0.00181285	0.00190573	0.00154714	0.00166611	0.00193315	0.00174492	0.0665435	0.00192463	0.252093	0.0933685	0.37402	0.13078	0.0185935	0.0429604	0.0463634	0.0135404	0.24464	0.0175014	0.0180539	0.145835	0.0241738	0.14373	0.13044	0.0911108	0.173804	0.0934961	0.0179759	0.176471	0.11585	0.316098	0.0932588	0.0939424
RCAN3	2.6702	3.92005	3.28196	4.22894	3.40651	3.23413	2.80136	3.28126	3.31868	2.89123	3.61406	2.46326	3.48174	2.33522	4.06694	2.87605	2.27041	2.39058	3.90916	2.31608	2.68747	3.1592	3.10999	2.87034	3.65167	5.07354	4.57189	2.54591	4.28935	3.38305	3.99936	4.98128	3.81326	3.68511	3.14415	4.31394	3.88992	4.85683	4.18962	3.59587	3.96166	2.61593	3.87239	4.12048	4.18413	3.51202	5.0469	4.52633	2.66928
RNU6-18P	0.00177842	0.00179397	0.00171269	0.00178587	0.00168838	0.00190382	0.00186209	0.00185139	0.00164547	0.00188206	0.00177728	0.00157661	0.00191249	0.00170916	0.00165669	0.0018078	0.00151531	0.00181285	0.00190573	0.00154714	0.00166611	0.00193315	0.00174492	0.00162909	0.00192463	0.000915789	0.000455845	0.000677371	0.000922801	0.000619465	0.000226236	0.000840277	0.000762898	3.6779e-05	0.0110323	0.239081	0.0241824	0.119303	0.167643	0.0232094	0.000769259	0.000883152	0.000599318	0.0868079	0.000680899	0.000535171	0.000868605	0.000825788	0.0828201
GALC	2.52654	1.78745	1.78221	2.53084	2.45025	1.51959	2.14937	1.84653	1.69634	1.44212	2.6912	1.86825	1.5959	2.69059	2.20774	2.02503	2.88113	2.78502	2.19534	2.18276	1.8467	1.72007	1.71643	2.00826	1.72595	0.830083	3.74315	2.84494	2.92226	4.29392	3.48052	3.35324	2.79864	2.72126	3.46153	4.92287	2.04375	1.76128	2.43864	2.87667	2.32065	3.38821	3.22172	3.73047	2.72126	0.500996	3.57273	0.747818	3.60913
MIR548AM	0.00177842	0.00179397	0.00171269	0.00178587	0.00168838	0.00190382	0.00186209	0.00185139	0.00164547	0.00188206	0.00177728	0.00157661	0.00191249	0.00170916	0.00165669	0.0018078	0.00151531	0.00181285	0.00190573	0.00154714	0.00166611	0.00193315	0.00174492	0.00162909	0.00192463	0.000915789	0.000455845	0.148228	0.557178	0.000619465	0.356425	0.000840277	0.000762898	3.6779e-05	0.1462	0.775831	0.00055539	0.000778521	0.000898096	0.378419	0.000769259	0.000883152	0.0872125	0.158663	0.000680899	0.129388	0.000868605	0.428397	0.416976
ZNF451	4.16477	3.2802	3.2774	2.77407	3.34876	2.63309	3.13045	3.06785	2.46696	2.89647	3.04445	3.04283	3.35885	3.05696	3.6075	3.17459	3.81746	3.0464	3.12449	3.97973	3.36289	2.73219	2.95482	3.53088	3.01019	2.3524	2.4642	2.35362	2.93788	3.05279	2.74904	2.49485	2.08098	2.73028	3.83509	2.40573	3.20687	2.41362	2.61977	2.82243	2.56162	2.33282	2.27012	3.53528	3.96084	2.32065	2.83134	2.83857	3.0666
MIR574	0.00177842	0.00179397	0.00171269	0.00178587	0.00168838	0.00190382	0.00186209	0.00185139	0.00164547	0.00188206	0.00177728	0.00157661	0.00191249	0.00170916	0.00165669	0.0018078	0.00151531	0.00181285	0.00190573	0.00154714	0.00166611	0.00193315	0.00174492	0.00162909	0.00192463	1.11027	0.058189	0.27361	0.000922801	0.170921	0.000226236	0.73994	0.118441	0.0344259	0.1992	0.000577252	0.15875	0.145224	0.45513	0.14358	0.422507	0.469418	0.0488177	0.28993	0.745688	0.258181	0.000868605	0.31956	0.000636853
LINC02503	0.00177842	0.00179397	0.00171269	0.00178587	0.00168838	0.00190382	0.00186209	0.00185139	0.00164547	0.00188206	0.00177728	0.00157661	0.00191249	0.00170916	0.00165669	0.0018078	0.034117	0.00181285	0.00190573	0.00154714	0.00166611	0.00193315	0.00174492	0.0532684	0.00192463	0.0193256	0.00945922	0.000677371	0.0114427	0.00786666	0.00143495	0.00934018	0.000762898	0.00223762	0.00547299	0.00442863	0.00366763	0.000778521	0.000898096	0.000548025	0.000769259	0.0105861	0.000599318	0.0117245	0.000680899	0.00403784	0.000868605	0.000825788	0.000636853
AC012506.2	0.00177842	0.00179397	0.00171269	0.00178587	0.00168838	0.00190382	0.00186209	0.00185139	0.00164547	0.00188206	0.00177728	0.00157661	0.00191249	0.00170916	0.00165669	0.0018078	0.00151531	0.00181285	0.00190573	0.00154714	0.00166611	0.00193315	0.00174492	0.00162909	0.00192463	0.000915789	0.000455845	0.000677371	0.000922801	0.000619465	0.00894967	0.000840277	0.000762898	0.00787176	0.00133075	0.000577252	0.00513291	0.000778521	0.000898096	0.00489359	0.000769259	0.000883152	0.000599318	0.00070747	0.000680899	0.031391	0.000868605	0.000825788	0.0145694
AC007557.2	0.00177842	0.00179397	0.00171269	0.00178587	0.00168838	0.00190382	0.00186209	0.00185139	0.00164547	0.00188206	0.00177728	0.00157661	0.00191249	0.00170916	0.00165669	0.0018078	0.00151531	0.00181285	0.164113	0.00154714	0.00166611	0.00193315	0.00174492	0.00162909	0.00192463	0.000915789	0.000455845	0.000677371	0.000922801	0.000619465	0.000226236	0.0111912	0.000762898	3.6779e-05	0.000161498	0.000577252	0.00055539	0.000778521	0.000898096	0.000548025	0.000769259	0.000883152	0.000599318	0.00070747	0.000680899	0.00543745	0.000868605	0.000825788	0.000636853
LINC00621	0.00177842	0.00179397	0.00171269	0.00178587	0.0933685	0.00190382	0.00186209	0.111814	0.129891	0.150066	0.00177728	0.00157661	0.00191249	0.00170916	0.195176	0.0018078	0.110418	0.00181285	0.00190573	0.0571007	0.00166611	0.00193315	0.00174492	0.00162909	0.00192463	0.47157	0.00599328	0.0197218	0.000922801	0.00378779	0.00254856	0.0148243	0.0157845	0.709732	0.0008447	0.000577252	0.0154549	0.0348021	0.000898096	0.0530987	0.000769259	0.0167193	0.55857	0.0149726	0.404023	0.00302381	0.00878367	0.000825788	0.000636853
RNF24	2.59135	2.28142	2.29377	2.44268	3.46003	3.02725	2.3968	2.55384	3.52602	2.61724	2.39774	1.61442	2.42817	1.72046	2.63556	2.96976	1.88249	2.34062	2.55089	1.7439	1.96988	3.45027	3.41775	1.87661	2.23336	4.8892	3.57441	6.51736	4.04845	3.33177	3.6253	3.26848	4.10735	4.0931	3.07348	3.8716	2.79608	4.41364	4.69319	6.59499	5.00686	5.28181	3.60052	4.48573	5.4731	5.02697	3.40084	3.49735	2.02547
MIR378E	0.00177842	0.00179397	0.00171269	0.00178587	0.00168838	0.00190382	0.00186209	0.00185139	0.00164547	0.00188206	0.00177728	0.00157661	0.00191249	0.00170916	0.00165669	0.0018078	0.00151531	0.00181285	0.00190573	0.00154714	0.00166611	0.00193315	0.00174492	0.00162909	0.00192463	0.000915789	0.000455845	0.000677371	0.000922801	0.000619465	0.000226236	0.000840277	0.000762898	3.6779e-05	0.126976	0.000577252	0.00055539	0.000778521	0.000898096	0.000548025	0.000769259	0.000883152	0.000599318	0.00070747	0.000680899	0.000535171	0.248023	0.000825788	0.000636853
CYP4F34P	0.00177842	0.00179397	0.267277	0.00178587	0.00168838	0.00190382	0.00186209	0.00185139	1.04513	0.00188206	0.211928	0.00157661	0.409059	0.138678	0.00165669	0.0018078	0.00151531	0.00181285	1.96457	0.402913	0.367442	0.00193315	0.376137	0.00162909	0.477983	0.000915789	0.0266311	0.000677371	0.0154871	0.000619465	0.000226236	0.000840277	0.000762898	3.6779e-05	0.000161498	0.179647	3.55075	0.000778521	0.000898096	0.000548025	0.000769259	0.000883152	0.206137	0.00070747	0.000680899	0.000535171	0.000868605	0.000825788	1.85184
DROSHA	4.92077	4.82654	4.57731	4.98986	5.06953	8.33363	8.36087	6.74162	4.64935	5.30662	5.59486	6.03046	5.19782	5.89899	4.78002	5.55437	5.05962	9.55744	5.0468	6.42293	7.00705	6.37166	5.18555	6.85641	5.37245	3.7413	6.61645	5.48271	4.17885	5.63324	4.84116	4.05885	6.14302	5.36931	5.08668	4.71711	4.70869	5.61238	5.94357	8.30917	5.37698	5.22522	4.60586	9.26118	5.24911	6.25715	5.02	3.96848	8.39543
BCL7C	5.65798	4.88478	4.23999	5.08258	5.59057	5.63662	6.4297	5.34948	5.82491	4.85479	4.58343	4.62695	4.75752	4.95131	5.09337	4.10208	3.96806	6.78646	4.38178	5.32269	5.66796	7.34937	4.43078	4.27714	4.61349	6.07562	4.5301	5.5197	6.62998	3.8565	4.51085	5.71884	5.16161	4.39892	4.90612	4.84011	5.09736	6.77609	6.61232	4.43238	7.87371	7.97773	5.62216	3.86656	3.94975	5.08902	3.27944	6.7241	7.59987
AC098851.1	0.1293	0.232234	0.412634	0.11319	0.205328	0.156321	0.324267	0.152251	0.0776545	0.165582	0.336779	0.249014	0.536084	0.00170916	0.0988806	0.488642	0.133294	0.00181285	0.52884	0.138044	0.383177	0.366215	0.00174492	0.567393	0.177766	0.546479	1.11571	0.126404	0.854011	0.702909	0.0176764	0.388123	0.700886	2.41289	0.223113	0.65721	2.00687	1.87226	0.582365	1.47924	1.09956	0.599827	1.46662	0.668035	0.618486	2.27012	0.802814	1.25338	0.338714
RAB9AP2	0.00177842	0.00179397	0.00171269	0.00178587	0.00168838	0.00190382	0.00186209	0.00185139	0.00164547	0.00188206	0.00177728	0.00157661	0.00191249	0.00170916	0.00165669	0.0018078	0.00151531	0.00181285	0.00190573	0.00154714	0.00166611	0.00193315	0.00174492	0.00162909	0.00192463	0.000915789	0.000455845	0.000677371	0.000922801	0.000619465	0.00376186	0.000840277	0.000762898	3.6779e-05	0.000161498	0.000577252	0.00055539	0.000778521	0.000898096	0.000548025	0.000769259	0.000883152	0.000599318	0.00070747	0.000680899	0.000535171	0.000868605	0.000825788	0.000636853
LEMD2	7.62376	7.3305	7.27125	7.29772	9.35451	9.62345	10.5071	8.85663	6.75218	8.20006	6.79291	7.15194	7.36329	6.73451	7.17572	7.92146	7.85875	9.87518	8.07206	9.7051	8.18644	10.3357	6.69536	8.05551	6.63627	5.20634	5.27545	5.08792	5.99647	4.56571	5.3451	5.28053	6.25525	5.08312	4.52428	5.43777	5.35767	7.13095	6.77609	4.98236	7.15194	6.87528	5.35532	5.4731	4.60181	4.93213	4.2455	5.02238	7.06521
BTLA	0.102016	0.853812	0.160445	0.1429	0.0460533	0.540189	0.141455	0.00185139	0.285736	0.698456	0.625407	0.601104	0.398486	0.697468	0.387809	0.390085	0.205695	0.565268	0.415516	0.233634	0.100104	0.0644872	0.689993	0.33277	0.138811	0.00962107	0.0606673	0.0329606	0.0316376	0.131368	0.00355227	0.115225	0.00715908	0.508001	0.582867	0.142716	0.0230447	0.0101811	0.0362745	1.95447	0.170753	0.0346492	0.347024	0.213481	0.0163674	0.0553981	0.310123	0.732308	0.00352871
HES7	0.519494	0.101287	0.0728282	0.253675	0.164302	0.687729	0.191216	0.121851	0.336779	0.0962713	0.111389	0.0360774	0.147808	0.239069	0.0842295	0.456694	0.0657711	0.312633	0.151749	0.255891	0.205647	0.584942	0.103277	0.107449	0.0859636	0.12466	0.0166675	0.191316	1.51765	0.113598	0.00457114	0.1998	0.113778	0.0108362	0.0367479	0.012086	0.00806504	0.0123882	0.0160919	0.00924749	0.316515	0.153002	0.154681	0.891645	0.0867959	0.165239	1.02088	0.71152	0.0185263
AC022898.2	0.323589	0.0626132	0.0396874	0.11319	0.0801529	0.185071	0.0774419	0.00185139	0.0581112	0.0824021	0.00177728	0.0970399	0.134554	0.00170916	0.0343261	0.0682331	0.0922877	0.0575601	0.00190573	0.099848	0.0639662	0.00193315	0.00174492	0.00162909	0.00192463	0.000915789	0.00327521	0.00714118	0.000922801	0.00534054	0.0100556	0.00753658	0.000762898	0.00108605	0.00189921	0.00517435	0.0290643	0.000778521	0.000898096	0.016994	0.0141175	0.00851371	0.0130684	0.00536174	0.012273	0.0171609	0.00840509	0.000825788	0.00935296
PRDM10	1.68843	1.65822	1.32483	1.51288	1.01607	1.83588	1.71874	1.54206	1.03619	1.67462	1.37769	1.31684	1.9232	1.92126	1.74582	2.38377	1.23461	1.31275	1.80554	1.4551	1.63309	1.76537	1.81153	2.12033	1.94442	2.89224	2.63582	3.20048	2.27554	2.18986	3.20538	2.56982	2.1093	2.20365	2.39006	2.45932	2.53111	2.96601	2.44538	2.61213	2.37627	2.01507	1.67182	3.35616	3.1767	2.49072	3.437	2.3262	2.29565
IGLC3	24.4989	30.8881	52.1383	10.8431	9.93937	25.9784	2.77311	4.48484	24.6279	22.7924	44.4674	38.7637	13.1856	37.7135	56.1758	12.5503	27.5963	6.62125	24.8308	6.69732	6.17488	4.90658	32.174	12.4552	11.3993	10.9081	10.443	3.62191	10.1186	12.0692	44.23	85.1654	64.8194	183.269	20.3458	3.9453	25.7718	47.0905	4.31672	8.81057	5.00938	16.4606	93.8949	8.17701	13.5918	39.5896	4.52633	35.5557	11.2471
TRAJ36	0.00177842	0.00179397	0.00171269	0.00178587	0.00168838	0.00190382	0.00186209	0.00185139	0.00164547	0.00188206	0.00177728	0.00157661	0.00191249	0.00170916	0.00165669	0.0018078	0.00151531	0.00181285	0.00190573	0.00154714	0.00166611	0.00193315	0.00174492	0.00162909	0.00192463	0.000915789	0.471425	0.000677371	0.720916	0.000619465	0.000226236	0.000840277	0.000762898	1.00448	0.670347	0.113889	0.00055539	0.000778521	0.000898096	0.102215	0.47446	0.000883152	1.09151	0.220856	0.000680899	0.194368	1.76494	0.000825788	0.000636853
VPS18	1.97532	2.84001	3.03133	3.47757	2.6816	2.84401	2.68003	2.18173	3.94229	2.9563	3.0036	3.05805	2.78857	3.02353	2.90558	3.03578	2.67297	2.33007	3.14613	1.98919	2.72377	2.57491	3.60741	2.89886	2.85306	7.3581	4.18513	4.56065	6.29902	3.72799	5.7173	6.4727	3.92481	3.32379	4.38512	3.1005	4.30142	5.2881	6.64145	4.38327	3.65426	6.33738	4.28012	4.05885	3.47823	5.7737	3.81658	7.63801	3.09375
LINC01686	0.154909	0.128293	0.0396874	0.0829689	0.337702	0.0738817	0.201517	0.141516	0.129891	0.0824021	0.222987	0.108934	0.00191249	0.0744217	0.0842295	0.0018078	0.125978	0.115092	0.0866036	0.158356	0.17588	0.00193315	0.0464852	0.0796614	0.267746	0.0581767	0.124337	0.0197112	0.058171	0.347249	0.0493647	0.0790558	0.589067	0.0899011	0.451297	0.00700288	0.118027	0.505889	0.000898096	0.056538	0.328217	0.0752748	0.324267	0.422251	0.00862556	0.0227291	0.0150783	0.0129334	1.5016
RNU6-78P	0.00177842	0.00179397	0.00171269	0.00178587	0.00168838	0.00190382	0.00186209	0.00185139	0.00164547	0.00188206	0.00177728	0.00157661	0.00191249	0.00170916	0.00165669	0.0018078	0.00151531	0.00181285	0.00190573	0.00154714	0.00166611	0.00193315	0.00174492	0.00162909	0.00192463	0.000915789	0.000455845	0.000677371	0.000922801	0.000619465	0.000226236	0.000840277	0.000762898	0.112859	0.0577394	0.000577252	0.00055539	0.000778521	0.000898096	0.000548025	0.000769259	0.000883152	0.0353783	0.00070747	0.000680899	0.000535171	0.000868605	0.000825788	0.000636853
DUX4L11	0.00177842	0.00179397	0.00171269	0.00178587	0.00168838	0.00190382	0.00186209	0.00185139	0.00164547	0.00188206	0.00177728	0.00157661	0.00191249	0.00170916	0.00165669	0.0018078	0.00151531	0.00181285	0.00190573	0.00154714	0.00166611	0.00193315	0.00174492	0.00162909	0.00192463	0.000915789	0.000455845	0.000677371	0.000922801	0.000619465	0.000226236	0.000840277	0.000762898	3.6779e-05	0.000161498	0.000577252	0.00055539	0.000778521	0.000898096	0.000548025	0.000769259	0.000883152	0.000599318	0.00070747	0.000680899	0.000535171	0.000868605	0.000825788	0.000636853
AC137803.1	0.00177842	0.00179397	0.00171269	0.00178587	0.00168838	0.00190382	0.00186209	0.00185139	0.00164547	0.00188206	0.00177728	0.00157661	0.00191249	0.00170916	0.00165669	0.0018078	0.00151531	0.00181285	0.00190573	0.00154714	0.00166611	0.00193315	0.00174492	0.00162909	0.00192463	0.000915789	0.000455845	0.0149969	0.000922801	0.000619465	0.000226236	0.000840277	0.0176654	0.00325369	0.000161498	0.000577252	0.00055539	0.000778521	0.000898096	0.000548025	0.000769259	0.000883152	0.000599318	0.00070747	0.000680899	0.000535171	0.000868605	0.000825788	0.000636853
AL022316.1	0.00177842	0.00179397	0.00171269	0.00178587	0.00168838	0.156321	0.00186209	0.00185139	0.0776545	0.00188206	0.136741	0.0709694	0.00191249	0.00170916	0.0988806	0.0018078	0.00151531	0.00181285	0.00190573	0.0675252	0.00166611	0.00193315	0.00174492	0.00162909	0.177766	0.0352748	0.318567	0.020392	0.182637	0.462348	0.0591962	0.106316	0.0274756	0.253298	0.877876	0.116237	0.246121	0.223382	0.000898096	0.0318315	0.102057	0.237452	0.182052	0.024156	0.0338979	0.0469415	0.143681	0.0189023	0.0205098
UQCRB	20.2723	21.4123	21.185	21.3763	18.9816	22.3028	21.5176	22.2476	18.0856	21.4123	24.0077	21.73	22.0325	21.185	24.6916	23.936	27.9726	21.2882	21.2882	28.1537	24.9019	18.893	23.4997	27.1672	20.7337	6.34626	5.29309	6.12134	6.37001	3.67851	5.93756	4.30889	5.76572	4.88808	4.37459	6.64947	6.78373	6.499	6.08074	4.24101	6.70363	5.74016	6.75104	5.10447	3.95742	6.17179	5.16039	4.93338	7.32259
AL049650.1	0.323589	0.277132	0.363586	0.185269	0.454986	0.494053	0.342315	0.485393	0.488014	0.299873	0.800048	0.150809	0.735643	0.690067	0.612819	0.355533	0.00151531	0.24028	0.697748	0.543202	0.950933	0.00193315	0.00174492	0.482674	0.796506	0.000915789	0.000455845	0.000677371	0.000922801	0.000619465	0.000226236	0.000840277	0.000762898	0.0208273	0.000161498	0.000577252	0.00055539	0.000778521	0.000898096	0.0226604	0.0803933	0.000883152	0.000599318	0.00070747	0.000680899	0.0564719	0.157395	0.000825788	0.000636853
MIR3117	0.00177842	0.00179397	0.00171269	0.00178587	0.00168838	0.00190382	0.00186209	0.00185139	0.00164547	0.00188206	0.00177728	0.00157661	0.00191249	0.00170916	0.00165669	0.0018078	0.00151531	0.00181285	0.00190573	0.00154714	0.00166611	0.00193315	0.00174492	0.00162909	0.00192463	0.000915789	0.181512	0.000677371	0.000922801	0.833029	0.000226236	0.291773	0.000762898	0.00469091	0.253932	0.342315	0.00055539	0.000778521	0.390523	0.0214506	0.000769259	0.000883152	0.0316598	1.45367	0.000680899	0.0515988	0.150737	0.103871	0.595745
AC009065.7	0.00177842	0.00179397	0.00171269	0.198694	0.164302	0.00190382	0.00186209	0.00185139	0.00164547	0.180327	0.00177728	0.00157661	0.00191249	0.00170916	0.00165669	0.0018078	0.00151531	0.00181285	0.31953	0.00154714	0.00166611	0.00193315	0.00174492	0.00162909	0.00192463	0.000915789	0.100798	0.255705	0.0432419	0.265645	0.0112954	0.154784	0.12713	0.0139882	0.242318	0.880883	0.0401278	0.0619814	0.152025	0.366798	0.271592	0.204901	0.0178499	0.189397	0.186742	0.199033	0.548456	0.141085	0.0090117
DIPK1B	2.14098	2.10279	1.54406	1.73641	2.63009	1.61844	2.50516	2.61017	1.69634	1.70021	1.53004	1.80477	1.73886	1.25147	2.22068	1.12269	2.0686	2.27541	1.8486	2.56245	1.74059	1.67432	1.22812	1.83532	1.66526	1.85459	0.792933	3.51815	1.04877	1.91294	0.382253	1.1151	1.66986	1.20411	1.74923	1.6611	1.1854	2.83331	2.16671	3.93414	1.94225	1.79411	0.6431	1.14988	0.918731	3.17811	1.13228	1.76128	2.4937
PRRT1	3.39601	2.73624	3.08527	2.37068	3.24803	3.7708	3.49125	4.16788	2.77603	1.87318	1.7503	2.21092	2.81683	1.69507	2.47079	2.73721	2.641	4.10813	2.29758	3.95685	3.25302	3.91735	2.91125	2.60062	1.89969	1.07342	0.590561	0.350831	0.695608	2.1863	1.34696	0.651815	1.76435	0.42347	0.554046	0.227069	0.859879	0.547005	0.177259	1.81558	2.35707	2.03005	0.420276	0.864092	0.629443	0.950755	0.253661	0.899934	3.99669
MRPL20-AS1	2.14098	3.15222	3.86063	3.23699	3.6374	4.01196	5.21218	3.09207	3.92694	3.09474	3.30591	3.85326	3.52561	3.76093	3.36639	3.60324	3.38155	3.53859	3.7271	3.28293	3.81559	3.61439	3.56211	3.98588	3.78385	3.67626	2.7009	3.18427	3.5566	3.25312	2.20303	4.35815	4.56262	2.52012	5.34246	2.60952	3.57511	2.63711	3.37195	4.70655	4.82147	2.9975	3.48052	3.41057	2.47245	3.35966	3.05634	2.36667	3.26496
AC083843.2	0.00177842	0.00179397	0.00171269	0.0829689	0.00168838	0.00190382	0.00186209	0.00185139	0.00164547	0.00188206	0.00177728	0.0360774	0.121518	0.00170916	0.00165669	0.0018078	0.00151531	0.00181285	0.00190573	0.00154714	0.00166611	0.00193315	0.00174492	0.00162909	0.00192463	0.000915789	0.000455845	0.00599135	0.0112211	0.0104979	0.000226236	0.0321494	0.00750997	0.000560716	0.00716654	0.00751377	0.0113246	0.000778521	0.000898096	0.0133055	0.0159017	0.000883152	0.000599318	0.00070747	0.00735167	0.01185	0.0253661	0.000825788	0.0179604
RNF5	6.62045	5.78922	6.07366	6.02005	6.07294	7.03721	6.73342	6.28105	4.66025	6.71203	5.54324	6.01232	6.39261	5.15189	7.0337	6.12444	6.31408	6.87339	6.13385	6.37696	5.99636	5.40154	5.94109	6.75204	5.22576	9.06197	11.1295	8.57593	12.4986	12.4148	9.47893	12.9417	12.2146	12.6166	10.3502	8.02324	13.2201	15.1634	9.48897	12.5283	21.3763	14.6135	12.9634	12.1942	8.84846	7.85324	9.28441	10.4615	15.6785
ONECUT1	0.00177842	0.128293	0.00171269	0.00178587	0.00168838	0.00190382	0.00186209	0.00185139	0.00164547	0.00188206	0.00177728	0.00157661	0.00191249	0.00170916	0.00165669	0.0018078	0.00151531	0.00181285	0.00190573	0.00154714	0.042526	0.00193315	0.00174492	0.00162909	0.00192463	0.338929	0.00191915	0.0090482	0.00729472	0.00687158	0.00230343	0.00676254	0.0156989	0.000531568	0.00104979	0.000577252	0.00055539	0.00791233	0.0104159	0.00249217	0.00561466	0.00858605	0.00265521	0.00405107	0.0136542	0.0145421	0.00950216	0.186077	0.00302932
POTEC	0.00177842	0.00179397	0.00171269	0.00178587	0.00168838	0.00190382	0.00186209	0.00185139	0.00164547	0.055106	0.00177728	0.00157661	0.00191249	0.00170916	0.00165669	0.0018078	0.00151531	0.00181285	0.00190573	0.00154714	0.00166611	0.00193315	0.00174492	0.00162909	0.00192463	0.000915789	0.00194967	0.000677371	0.000922801	0.000619465	0.00123664	0.000840277	0.000762898	0.00127154	0.00121801	0.000577252	0.00347195	0.000778521	0.00661846	0.00221277	0.000769259	0.00665175	0.00752458	0.00070747	0.00347071	0.00276984	0.000868605	0.00557797	0.000636853
MIR217	0.00177842	0.00179397	0.00171269	0.00178587	0.00168838	0.00190382	0.00186209	0.00185139	0.00164547	0.00188206	0.00177728	0.00157661	0.00191249	0.00170916	0.00165669	0.0018078	0.00151531	0.00181285	0.00190573	0.00154714	0.00166611	0.00193315	0.00174492	0.00162909	0.00192463	0.000915789	0.000455845	0.000677371	0.000922801	0.000619465	0.000226236	0.000840277	0.000762898	0.0189058	0.000161498	0.000577252	0.00055539	0.000778521	0.000898096	0.000548025	0.000769259	0.000883152	0.000599318	0.00070747	0.103713	0.000535171	0.000868605	0.000825788	0.239823
AL606534.5	0.00177842	0.00179397	0.00171269	0.00178587	0.00168838	0.00190382	0.00186209	0.00185139	0.00164547	0.00188206	0.00177728	0.00157661	0.00191249	0.0384783	0.00165669	0.0812647	0.00151531	0.00181285	0.00190573	0.00154714	0.00166611	0.00193315	0.00174492	0.00162909	0.00192463	0.00840509	0.0050002	0.00569836	0.000922801	0.00321647	0.00359717	0.000840277	0.00549211	0.00284125	0.00173213	0.00405284	0.00337375	0.000778521	0.0081863	0.00251194	0.000769259	0.00766011	0.00302119	0.00070747	0.00449265	0.000535171	0.0120746	0.00675608	0.000636853
RN7SL49P	0.371425	0.355711	0.00171269	0.79149	0.327508	0.00190382	0.00186209	0.00185139	0.420685	0.00188206	0.650579	0.55566	0.00191249	1.09743	0.266534	1.01654	0.00151531	0.345239	0.00190573	0.419598	0.00166611	0.3975	0.838639	0.674885	0.00192463	0.031376	0.395766	0.438089	0.326827	0.330084	0.281386	0.400403	0.407272	0.227952	0.393004	0.766066	0.190503	0.210747	0.0271053	0.704249	0.0407458	0.022717	0.129258	0.69142	0.398486	0.610597	0.267031	0.000825788	0.413122
BNIP3P32	0.00177842	0.00179397	0.00171269	0.00178587	0.00168838	0.00190382	0.00186209	0.00185139	0.00164547	0.00188206	0.00177728	0.00157661	0.00191249	0.00170916	0.00165669	0.0018078	0.00151531	0.00181285	0.00190573	0.00154714	0.00166611	0.00193315	0.00174492	0.00162909	0.00192463	0.000915789	0.000455845	0.000677371	0.000922801	0.000619465	0.00429386	0.000840277	0.000762898	0.0280322	0.0141307	0.000577252	0.00055539	0.000778521	0.000898096	0.000548025	0.000769259	0.000883152	0.000599318	0.00920326	0.000680899	0.00585138	0.000868605	0.000825788	0.000636853
ITFG1-AS1	0.169718	0.277132	0.00171269	0.00178587	0.153002	0.00190382	0.179458	0.00185139	0.00164547	0.00188206	0.1766	0.00157661	0.00191249	0.00170916	0.00165669	0.0018078	0.00151531	0.170529	0.00190573	0.200563	0.00166611	0.00193315	0.00174492	0.107449	0.00192463	0.109684	0.691213	0.246722	0.453198	1.34735	0.679142	0.681761	0.582867	0.370441	0.381468	1.48261	0.99378	0.513772	0.489991	0.74436	0.543904	0.509007	0.565043	0.521408	0.619871	1.23807	0.126041	0.346846	0.544739
CCDC63	0.00177842	0.00179397	0.00171269	0.00178587	0.0561715	0.00190382	0.00186209	0.00185139	0.00164547	0.00188206	0.00177728	0.00157661	0.00191249	0.00170916	0.00165669	0.0018078	0.00151531	0.00181285	0.00190573	0.00154714	0.00166611	0.07552	0.00174492	0.00162909	0.00192463	0.010093	0.0030254	0.000677371	0.00810501	0.00501311	0.0393585	0.0117911	0.000762898	0.00384835	0.00451994	0.00274053	0.00055539	0.000778521	0.00980739	0.000548025	0.00686839	0.00734417	0.00367607	0.00585562	0.00421099	0.00239718	0.000868605	0.000825788	0.000636853
CDK8	2.74675	2.60795	2.66448	2.51927	3.13859	3.55148	3.4835	3.29836	3.26135	3.19829	2.91918	2.58958	3.04026	3.36528	2.68035	3.53632	2.35474	3.27048	3.18108	2.82907	3.24251	3.68421	3.22704	2.92608	2.94417	4.42356	4.05534	4.56687	3.13993	3.05347	4.13223	3.6278	3.47441	3.89997	3.54062	2.34343	3.70228	3.8395	2.94535	2.70979	3.01435	3.41295	3.04804	5.20511	5.65662	3.30845	4.11619	3.97943	3.15258
NPIPB14P	4.20827	3.71861	8.48397	4.44975	4.79704	5.04525	4.62274	4.76238	2.32866	2.98965	2.53824	2.56799	4.06386	1.50083	2.7403	2.46387	6.56067	3.02342	5.75039	6.94782	3.26161	6.11098	3.70342	5.21899	3.05268	0.156087	0.306299	0.0945719	0.135705	0.285682	0.682907	0.116712	0.286027	0.015338	0.0434363	0.252398	0.476994	0.0462328	0.183505	0.110534	0.382939	0.251452	0.180676	0.25633	0.284534	0.298924	0.0452854	0.31956	0.0241915
AL162386.2	0.00177842	0.00179397	0.00171269	0.291773	0.00168838	0.00190382	0.00186209	0.00185139	0.00164547	0.00188206	0.00177728	0.00157661	0.00191249	0.00170916	0.128111	0.0018078	0.00151531	0.170529	0.00190573	0.00154714	0.00166611	0.00193315	0.00174492	0.121259	0.00192463	0.000915789	0.0308739	0.140185	0.000922801	0.0266799	0.0176193	0.0133892	0.0208181	0.0104399	0.00993173	0.0692783	0.00583024	0.202629	0.050555	0.130723	0.0710951	0.204707	0.0178184	0.00070747	0.0118291	0.0474177	0.429332	0.000825788	0.000636853
PCBP3	0.422251	1.24043	1.06956	0.699762	2.27429	0.783443	1.02088	0.916469	0.549855	0.894415	1.81988	1.12587	0.796804	1.53889	1.09128	0.860169	1.06732	1.08774	0.574855	0.999978	0.770547	0.812713	0.536618	0.559427	0.477983	0.0432465	0.103597	0.712563	0.396977	0.775105	0.0133324	0.407357	1.07749	0.136338	1.25915	0.356677	0.016381	0.322354	0.0611705	0.407186	0.100407	3.22172	0.219296	0.620426	0.431823	0.784015	0.47873	0.0913968	0.0168443
TRAJ5	0.00177842	0.00179397	0.00171269	0.00178587	0.00168838	0.00190382	0.00186209	0.00185139	0.00164547	0.00188206	0.00177728	0.00157661	0.00191249	0.00170916	0.00165669	0.0018078	0.00151531	0.00181285	0.00190573	0.00154714	0.00166611	0.00193315	0.00174492	0.00162909	0.00192463	0.000915789	0.000455845	0.202017	0.323956	0.000619465	0.000226236	0.000840277	0.000762898	0.957542	1.06062	0.527465	0.00055539	0.000778521	0.000898096	0.000548025	0.194846	0.000883152	0.000599318	0.210938	0.000680899	0.184388	0.000868605	0.000825788	0.000636853
LAMA1	0.169718	0.355711	0.323414	0.279483	0.226055	0.330842	0.718453	0.485393	0.864573	0.51916	1.3193	0.778854	0.626285	1.21808	0.172835	0.527041	0.821969	0.579996	0.366599	0.294271	0.671545	0.184309	0.189138	0.584216	0.1938	0.00822682	0.00738283	0.233051	0.0175123	0.232566	1.05216	0.122927	0.0205469	1.34098	2.66989	0.0523859	0.0208401	1.23263	1.11365	6.4164	0.00463078	0.252944	0.395139	0.45077	0.338215	0.221402	4.14693	0.0135881	0.00514714
AP006621.3	2.57471	2.62194	2.00507	2.80532	3.3045	4.28659	4.47792	3.60951	2.75201	2.27754	1.63554	2.13885	2.73197	2.3751	2.03032	2.01231	2.95793	3.32766	3.12684	2.74757	3.73912	4.91297	2.37295	2.05768	1.76655	1.28768	1.03191	1.2071	2.11157	1.52193	0.972715	1.48634	1.76549	0.681761	1.56285	1.24182	1.94665	3.37477	0.986472	1.29948	1.58241	0.789733	0.946965	0.477226	1.15894	1.44921	0.534987	1.39884	2.57098
GRPEL2P2	0.00177842	0.00179397	0.0728282	0.00178587	0.00168838	0.00190382	0.00186209	0.00185139	0.00164547	0.00188206	0.00177728	0.00157661	0.147808	0.00170916	0.00165669	0.0018078	0.00151531	0.00181285	0.00190573	0.00154714	0.00166611	0.00193315	0.00174492	0.00162909	0.00192463	0.0130511	0.0115248	0.00701539	0.000922801	0.000619465	0.00313284	0.000840277	0.000762898	3.6779e-05	0.00186751	0.000577252	0.0108711	0.000778521	0.0125793	0.00396485	0.000769259	0.000883152	0.000599318	0.00070747	0.00879962	0.000535171	0.000868605	0.000825788	0.000636853
RIC8B	1.39597	1.18437	1.56133	1.64627	1.17721	1.37994	1.70348	1.38443	1.33868	1.62143	1.3131	1.65926	1.28826	2.19842	1.58357	2.09529	2.29536	2.29079	1.81876	1.5548	1.83916	1.5294	1.70065	1.83986	1.63208	1.37344	1.64917	1.79092	1.91077	2.25014	0.716315	2.45025	2.02056	1.48737	1.87346	2.15658	1.36618	2.3894	2.05014	1.95391	2.29981	2.41167	1.89708	1.83544	3.13644	1.88463	2.30472	1.4918	2.14156
ULK4P1	1.07615	0.517405	0.276008	1.02595	0.900662	0.227663	0.00186209	0.380612	0.749638	1.00462	0.642347	0.608936	0.00191249	0.690067	0.172835	0.0018078	0.696717	0.857486	0.0756811	1.35972	0.677628	0.00193315	0.00174492	0.853529	0.570155	0.000915789	0.00268754	0.000677371	0.000922801	0.00328801	0.00113704	0.000840277	0.000762898	0.00056345	0.000780853	0.000577252	0.00261674	0.00622288	0.00837917	0.00255134	0.000769259	0.0191785	0.000599318	0.00488069	0.000680899	0.000535171	0.000868605	0.00693181	0.00363599
PLK3	12.7639	5.9932	9.09238	5.93598	9.64873	8.00206	4.43402	8.21354	5.77603	9.71889	4.22942	7.39628	8.63764	4.86183	3.92181	3.88666	3.26172	6.34615	6.14292	5.095	4.32961	6.02505	5.0371	4.34687	6.30716	5.51249	7.40672	3.22252	4.63029	3.63495	5.12847	4.81834	4.70542	3.71822	5.49492	6.05428	4.23818	3.8066	6.40284	3.29775	3.26209	5.41856	5.98809	5.73102	2.53796	3.05563	4.69627	5.65225	2.93497
MPLKIP	1.47799	1.48818	1.2896	1.3572	1.12193	1.88934	1.45772	1.2272	1.89048	1.55643	1.46822	1.44855	1.58774	1.69977	1.38996	1.88802	1.09404	1.20884	1.37375	1.39833	1.66124	1.41987	1.82377	1.45886	1.81902	2.39373	2.5324	2.88827	3.97392	2.09471	5.31298	3.34279	2.56355	2.69906	3.33104	1.64521	2.72762	3.67626	2.62977	2.3358	3.15829	2.25657	3.209	3.16117	3.5589	3.13584	3.45215	2.48586	4.25027
RN7SL144P	0.00177842	0.00179397	0.00171269	0.00178587	0.00168838	0.00190382	0.00186209	0.00185139	0.00164547	0.00188206	0.00177728	0.00157661	0.00191249	0.567786	0.00165669	0.0018078	0.00151531	0.00181285	0.00190573	0.00154714	0.00166611	0.00193315	0.00174492	0.00162909	0.00192463	0.317421	0.0178266	0.000677371	0.000922801	0.124079	0.144256	0.0679672	0.0157596	0.143706	0.442565	1.66556	0.236377	0.213777	0.192784	0.0288649	0.000769259	0.000883152	0.0186418	0.0149452	0.132643	0.307747	0.0232401	0.494561	0.16059
LIPJ	0.102016	0.0401901	0.00171269	0.0414505	0.594306	0.0738817	0.051682	0.0473941	0.14439	0.055106	0.1766	0.0581866	0.00191249	0.0384783	0.00165669	0.0548281	0.0237747	0.179111	0.00190573	0.0292293	0.0527155	0.0644872	0.0595849	0.00162909	0.00192463	0.000915789	0.00569396	0.00802151	0.0150388	0.0475753	0.00101472	0.00968521	0.00465434	0.00179494	0.00096006	0.00307545	0.00637761	0.00986952	0.00682263	0.0162041	0.0106355	0.00647656	0.01682	0.00509098	0.00499418	0.00428448	0.007998	0.00788268	0.00573306
EN1	0.00177842	0.0401901	0.00171269	0.0544683	0.00168838	0.060356	0.00186209	0.0533314	0.00164547	0.00188206	0.00177728	0.0267446	0.00191249	0.0308625	0.00165669	0.0018078	0.0410925	0.00181285	0.00190573	0.0235688	0.00166611	0.0644872	0.0360498	0.00162909	0.00192463	0.000915789	3.13226	8.92653	5.1141	1.57775	7.01823	5.05036	5.22771	2.58219	1.67582	4.48755	2.40112	4.45926	7.70035	3.11113	0.205793	1.29549	7.37844	6.56992	7.36835	3.72562	0.957736	0.0060615	0.090331
PEMT	5.66592	4.70869	4.83914	5.40694	6.62998	4.79822	5.80685	5.42635	5.64945	4.8892	5.40166	4.85847	4.8243	4.5311	5.59622	3.58859	4.27299	5.52238	5.1647	6.16245	5.42288	6.51556	4.35493	5.28293	5.35984	7.90159	5.5197	6.29091	8.64883	4.6068	3.24585	8.22834	6.20255	4.03166	5.28304	3.52372	5.86739	6.87739	8.39862	5.42493	11.3534	6.83869	7.77698	5.61955	7.00027	7.40177	5.36286	4.18059	10.9862
RPL32P31	0.00177842	0.00179397	0.00171269	0.00178587	0.00168838	0.00190382	0.00186209	0.00185139	0.00164547	0.00188206	0.00177728	0.00157661	0.00191249	0.00170916	0.00165669	0.0018078	0.00151531	0.00181285	0.00190573	0.00154714	0.00166611	0.00193315	0.00174492	0.00162909	0.00192463	0.79376	0.337917	0.431593	0.338642	0.0079098	0.0253984	0.0353723	0.109223	0.00942895	0.0716159	0.115272	0.0563335	0.134037	0.186412	0.0766706	0.167322	0.176871	0.169266	0.00070747	0.000680899	0.112308	0.0521291	0.300754	0.0191765
TRIM51	0.00177842	0.00179397	0.00171269	0.00178587	0.00168838	0.00190382	0.00186209	0.00185139	0.00164547	0.00188206	0.00177728	0.00157661	0.00191249	0.00170916	0.00165669	0.0018078	0.00151531	0.00181285	0.00190573	0.00154714	0.00166611	0.00193315	0.00174492	0.00162909	0.00192463	0.00841916	0.000455845	0.000677371	0.000922801	0.000619465	0.000226236	0.000840277	0.000762898	0.000450403	0.000770995	0.000577252	0.00055539	0.000778521	0.000898096	0.0042568	0.000769259	0.000883152	0.000599318	0.00070747	0.000680899	0.000535171	0.000868605	0.000825788	0.000636853
WNK4	2.64627	1.34826	4.13605	3.17422	1.95391	4.30764	4.86066	4.98699	3.28341	4.28984	0.136741	1.61442	4.43089	0.126041	5.70356	3.76417	2.90263	0.933953	2.74892	2.096	1.89467	5.9255	1.66917	4.04397	5.65069	1.33472	1.35025	0.155683	0.118725	0.637597	0.0261119	0.0250291	0.289576	0.888705	1.87226	0.0844642	1.70078	0.0202463	0.0202463	0.339876	0.289727	0.257617	1.29162	0.0185406	0.0218802	0.0522346	0.0600809	0.304465	1.13977
RNU6-940P	0.00177842	0.00179397	0.00171269	0.00178587	0.00168838	0.00190382	0.00186209	0.00185139	0.00164547	0.00188206	0.00177728	0.00157661	0.00191249	0.00170916	0.00165669	0.0018078	0.00151531	0.00181285	0.00190573	0.00154714	0.00166611	0.00193315	0.00174492	0.00162909	0.00192463	0.000915789	0.000455845	0.000677371	0.000922801	0.000619465	0.000226236	0.000840277	0.000762898	3.6779e-05	0.000161498	0.000577252	0.00055539	0.000778521	0.000898096	0.000548025	0.000769259	0.000883152	0.000599318	0.0929785	0.000680899	0.000535171	0.000868605	0.000825788	0.000636853
AL161629.2	0.00177842	0.00179397	0.00171269	0.00178587	0.00168838	0.00190382	0.00186209	0.00185139	0.00164547	0.00188206	0.00177728	0.00157661	0.00191249	0.00170916	0.00165669	0.0018078	0.00151531	0.00181285	0.00190573	0.00154714	0.00166611	0.00193315	0.00174492	0.00162909	0.00192463	0.000915789	0.000455845	0.000677371	0.000922801	0.000619465	0.000226236	0.000840277	0.000762898	3.6779e-05	0.000161498	0.000577252	0.00055539	0.000778521	0.000898096	0.000548025	0.000769259	0.000883152	0.000599318	0.0159143	0.000680899	0.000535171	0.000868605	0.000825788	0.000636853
KF459542.1	0.00177842	0.00179397	0.257527	0.0414505	0.174811	0.0881224	0.201517	0.221427	0.00164547	0.466489	0.00177728	0.593247	0.200291	0.283185	0.453099	0.176575	0.00151531	0.226578	0.00190573	0.0235688	0.00166611	0.452555	0.116901	0.147679	0.00192463	0.000915789	0.000455845	0.000677371	0.000922801	0.000619465	0.000226236	0.000840277	0.000762898	3.6779e-05	0.000161498	0.000577252	0.00055539	0.000778521	0.000898096	0.000548025	0.000769259	0.000883152	0.000599318	0.00070747	0.000680899	0.000535171	0.000868605	0.000825788	0.000636853
RPL19P14	0.1293	0.00179397	0.00171269	0.00178587	0.00168838	0.00190382	0.00186209	0.00185139	0.00164547	0.00188206	0.00177728	0.0709694	0.00191249	0.00170916	0.00165669	0.0018078	0.00151531	0.00181285	0.164113	0.00154714	0.00166611	0.00193315	0.00174492	0.093072	0.00192463	0.000915789	0.0186591	0.0954756	0.0137599	0.00591697	0.00785963	0.0113336	0.0162308	0.110539	0.00985207	0.0244028	0.0121894	0.000778521	0.0138594	0.000548025	0.015735	0.0127886	0.0103953	0.0730631	0.0176332	0.108934	0.0247807	0.000825788	0.000636853
AP002392.1	0.00177842	0.00179397	0.00171269	0.00178587	0.00168838	0.00190382	0.00186209	0.00185139	0.00164547	0.00188206	0.00177728	0.00157661	0.00191249	0.00170916	0.00165669	0.0018078	0.00151531	0.00181285	0.00190573	0.00154714	0.00166611	0.00193315	0.00174492	0.00162909	0.00192463	0.000915789	0.000455845	0.000677371	0.000922801	0.000619465	0.00690021	0.000840277	0.023629	0.0671123	0.00363447	0.000577252	0.00055539	0.000778521	0.176724	0.0112643	0.000769259	0.050374	0.0389201	0.00070747	0.0283155	0.145236	0.000868605	0.000825788	0.000636853
NACAP5	0.00177842	0.00179397	0.00171269	0.00178587	0.00168838	0.00190382	0.00186209	0.00185139	0.00164547	0.00188206	0.00177728	0.00157661	0.00191249	0.00170916	0.00165669	0.0018078	0.00151531	0.00181285	0.00190573	0.00154714	0.00166611	0.00193315	0.00174492	0.00162909	0.00192463	0.0134412	0.0232401	0.0124026	0.0505859	0.000619465	0.121208	0.010617	0.000762898	0.0146003	0.0112627	0.00527029	0.0113436	0.00998817	0.0241511	0.000548025	0.00899226	0.0207239	0.00936219	0.00822793	0.0158983	0.0103336	0.0118127	0.0105006	0.0121347
LNPEP	2.81477	2.74062	2.21971	2.76314	2.90027	2.96976	3.67979	3.29006	2.3698	2.90527	2.49042	2.73129	2.84724	2.29889	2.77908	3.12356	2.28412	3.09233	3.22526	3.02175	2.78709	2.99879	2.78846	3.16456	2.76609	4.42936	4.79646	3.56256	3.90764	5.31819	5.0951	3.75722	3.18998	4.98128	3.99414	5.15672	3.87477	3.49891	3.94274	3.72881	2.8754	4.46629	4.57408	4.31489	6.69744	2.86353	4.76238	5.11767	3.61406
AP002518.1	0.00177842	0.0401901	0.0316945	0.0985319	0.00168838	0.00190382	0.00186209	0.0473941	0.0271831	0.055106	0.038419	0.021554	0.00191249	0.0495363	0.026358	0.0548281	0.0207047	0.0411582	0.00190573	0.00154714	0.00166611	0.00193315	0.0360498	0.00162909	0.00192463	0.0083013	0.00399992	0.000677371	0.000922801	0.000619465	0.00146914	0.000840277	0.00473424	0.00102162	0.00130022	0.00457764	0.00380004	0.0133258	0.000898096	0.00312791	0.0048324	0.0085947	0.00455516	0.00542731	0.000680899	0.00288732	0.000868605	0.000825788	0.00564499
SNORA11F	0.00177842	0.00179397	0.00171269	0.00178587	3.70062	0.00190382	0.00186209	0.00185139	0.00164547	0.00188206	3.72312	0.00157661	0.00191249	0.00170916	0.00165669	0.0018078	0.00151531	0.00181285	0.00190573	0.00154714	0.00166611	0.00193315	0.00174492	0.00162909	0.00192463	0.835521	1.47163	1.65598	1.53689	0.809315	1.85459	2.06257	0.881728	1.00121	2.22606	2.4185	3.15114	1.21977	1.68953	1.2149	2.18313	0.122378	1.28047	1.56383	1.59428	1.88588	3.25841	1.93565	2.20303
LINC01562	0.00177842	0.0401901	0.0728282	0.0829689	0.0460533	0.00190382	0.0774419	0.0533314	0.0403004	0.00188206	0.038419	0.0267446	0.097035	0.0622882	0.0343261	0.0018078	0.0237747	0.0481618	0.00190573	0.00154714	0.0639662	0.00193315	0.0360498	0.030877	0.00192463	0.0117694	0.0119803	0.00769661	0.0254518	0.0149016	0.0523334	0.0130073	0.015735	0.00640197	0.0101448	0.0128762	0.0103669	0.0104821	0.00946502	0.00538963	0.0261705	0.0231393	0.0112341	0.0119445	0.00577317	0.00977526	0.0193758	0.00775076	0.0914521
AC021146.8	0.00177842	0.00179397	0.00171269	0.00178587	0.00168838	0.00190382	0.00186209	0.00185139	0.00164547	0.00188206	0.00177728	0.00157661	0.00191249	0.00170916	0.00165669	0.0018078	0.00151531	0.00181285	0.00190573	0.00154714	0.00166611	0.00193315	0.00174492	0.00162909	0.00192463	0.000915789	0.000455845	0.000677371	0.000922801	0.000619465	0.000226236	0.000840277	0.000762898	3.6779e-05	0.000161498	0.000577252	0.00055539	0.000778521	0.000898096	0.000548025	0.000769259	0.000883152	0.000599318	0.00070747	0.000680899	0.000535171	0.000868605	0.000825788	0.000636853
AC079340.2	0.00177842	0.00179397	0.00171269	0.00178587	0.00168838	0.00190382	0.179458	0.00185139	0.0970874	0.00188206	0.00177728	0.00157661	0.00191249	0.00170916	0.00165669	0.0018078	0.101335	0.00181285	0.00190573	0.00154714	0.00166611	0.00193315	0.00174492	0.00162909	0.00192463	0.000915789	0.000455845	0.00628825	0.141126	0.00475825	0.00471224	0.0220711	0.0258049	0.0017957	0.00103983	0.000577252	0.00373749	0.000778521	0.000898096	0.00352401	0.0168937	0.000883152	0.00448196	0.00070747	0.0196866	0.0127684	0.0105057	0.00941395	0.0294965
PXT1	0.209354	0.00179397	0.0316945	0.00178587	0.00168838	0.0738817	0.00186209	0.00185139	0.0581112	0.0824021	0.060356	0.0581866	0.0709206	0.0495363	0.00165669	0.0018078	0.00151531	0.0481618	0.00190573	0.099848	0.00166611	0.111096	0.00174492	0.0796614	0.00192463	0.0126663	0.00312391	0.0130529	0.103888	0.00766188	0.025779	0.0141695	0.0119445	0.0114027	0.02083	0.0170088	0.0173263	0.0206122	0.0210813	0.00384537	0.00696855	0.0113777	0.0112087	0.0238278	0.0105905	0.00321697	0.00912594	0.013752	0.0147294
FAM205BP	0.00177842	0.00179397	0.00171269	0.00178587	0.0284892	0.00190382	0.051682	0.0473941	0.00164547	0.055106	0.038419	0.00157661	0.00191249	0.0622882	0.026358	0.0430862	0.00151531	0.00181285	0.00190573	0.0203742	0.00166611	0.00193315	0.00174492	0.00162909	0.00192463	0.000915789	0.00204095	0.00593736	0.0234468	0.00350559	0.00117742	0.0065756	0.00468058	0.000611362	0.00243027	0.000577252	0.00230101	0.000778521	0.000898096	0.000548025	0.000769259	0.000883152	0.00262511	0.00070747	0.00422512	0.00216492	0.00906501	0.00804225	0.000636853
MRPL22	5.98081	7.01351	5.54537	7.45155	6.27178	6.91571	6.20768	6.28105	6.2848	6.71874	6.80703	6.4963	6.82804	7.29772	6.92128	6.50451	4.94602	5.14927	7.17671	6.6698	7.10954	6.51824	6.36697	6.82476	6.63262	3.38589	2.58159	2.08318	5.34122	1.89884	3.86576	3.56796	2.24846	2.66928	2.63965	2.42759	3.48511	3.28091	2.78478	2.88276	3.0653	3.27944	2.68312	3.14415	3.09168	2.25707	3.67543	3.68021	4.6768
LINC02618	0.00177842	0.0757246	0.00171269	0.00178587	0.00168838	0.00190382	0.00186209	0.00185139	0.00164547	0.00188206	0.00177728	0.00157661	0.00191249	0.00170916	0.00165669	0.0018078	0.00151531	0.00181285	0.00190573	0.00154714	0.00166611	0.00193315	0.00174492	0.00162909	0.00192463	0.000915789	0.0105699	0.0159226	0.000922801	0.00415534	0.0101824	0.000840277	0.000762898	0.120872	0.00190914	0.00385174	0.00323436	0.000778521	0.0103322	0.0295759	0.00721634	0.000883152	0.000599318	0.00070747	0.006553	0.00341451	0.000868605	0.00839401	0.000636853
MIR6737	0.00177842	0.00179397	0.00171269	0.00178587	0.00168838	0.00190382	0.00186209	0.00185139	0.00164547	0.00188206	0.00177728	0.00157661	0.00191249	0.00170916	0.00165669	0.0018078	0.00151531	0.00181285	0.00190573	0.00154714	0.00166611	0.00193315	0.00174492	0.00162909	0.00192463	0.000915789	0.000455845	0.000677371	0.269717	0.000619465	0.000226236	0.000840277	0.000762898	3.6779e-05	0.000161498	0.000577252	0.255063	0.000778521	0.299041	0.000548025	0.000769259	0.000883152	0.000599318	0.00070747	0.000680899	0.000535171	0.289576	0.000825788	0.000636853
KRT18P37	0.0622173	0.0626132	0.00171269	0.00178587	0.00168838	0.00190382	0.00186209	0.111814	0.00164547	0.0824021	0.060356	0.00157661	0.227663	0.0495363	0.00165669	0.0018078	0.00151531	0.217685	0.177084	0.0292293	0.122786	0.345823	0.00174492	0.030877	0.00192463	0.105824	0.0100546	0.0367479	0.0168997	0.00931363	0.0147113	0.0105531	0.000762898	0.0688732	0.00260301	0.0293713	0.0141998	0.0099278	0.0172916	0.0140355	0.0172534	0.0119411	0.00522238	0.00541392	0.00906501	0.00288023	0.0117677	0.0104347	0.114158
SLC7A11	1.51428	2.34664	0.672729	0.776861	2.56603	0.431042	0.294062	0.485393	3.22458	0.764102	3.83901	0.524368	1.20895	3.3052	1.13108	0.681514	1.53175	0.663269	0.74676	0.578965	0.829392	0.793346	1.2738	1.24171	3.79247	7.15414	1.30981	14.9615	1.70132	2.78624	4.46143	0.9192	6.82706	1.33929	1.05879	0.86976	3.56718	2.48337	8.57973	0.148973	12.1434	2.07221	1.20538	2.45625	50.668	11.1824	1.81887	0.727805	1.96442
ARPC3P5	0.00177842	0.142018	0.00171269	0.128415	0.00168838	0.00190382	0.00186209	0.00185139	0.00164547	0.00188206	0.00177728	0.00157661	0.00191249	0.00170916	0.0988806	0.148914	0.00151531	0.00181285	0.00190573	0.0788391	0.00166611	0.111096	0.00174492	0.093072	0.00192463	0.902579	0.799774	0.784374	0.498788	0.260669	0.29861	0.23046	0.462494	0.160817	0.159193	0.15138	0.794198	1.17791	0.620811	0.01668	0.281157	0.360442	0.383479	0.0517509	0.304261	0.253422	0.503532	0.381357	0.047454
AC012366.1	0.00177842	0.00179397	0.130633	0.00178587	0.00168838	0.00190382	0.129343	0.00185139	0.00164547	0.00188206	0.1766	0.00157661	0.00191249	0.0622882	0.00165669	0.0018078	0.219589	0.00181285	0.00190573	0.00154714	0.00166611	0.00193315	0.00174492	0.00162909	0.00192463	0.000915789	0.000455845	0.0164159	0.000922801	0.024788	0.000226236	0.0259785	0.000762898	3.6779e-05	0.00578859	0.00679334	0.00055539	0.0563562	0.015912	0.000548025	0.000769259	0.000883152	0.000599318	0.00070747	0.0114589	0.00695224	0.000868605	0.0543343	0.000636853
AL391416.1	0.00177842	0.00179397	0.00171269	0.0682979	0.00168838	0.00190382	0.00186209	0.00185139	0.0403004	0.00188206	0.00177728	0.00157661	0.171535	0.00170916	0.00165669	0.121116	0.00151531	0.00181285	0.277595	0.099848	0.086717	0.00193315	0.0739475	0.0406518	0.00192463	1.61844	0.557444	1.69558	0.904982	0.0525887	0.409294	0.393369	0.761349	0.311724	0.232268	0.241565	0.700772	2.60764	1.07152	0.312081	0.421731	1.22059	0.707127	0.348686	0.789198	1.1626	1.53301	0.471921	0.187246
NCAN	0.00177842	0.00179397	0.00171269	0.0682979	0.00168838	0.060356	0.141455	0.0533314	0.0271831	0.055106	0.150969	0.021554	0.0595832	0.00170916	0.00165669	0.0548281	0.0237747	0.0481618	0.0574176	0.00154714	0.0267256	0.00193315	0.146724	0.00162909	0.0621413	0.000915789	0.00264841	0.00389713	0.00702347	0.00354197	0.00246373	0.000840277	0.00521543	0.00165382	0.00274496	0.00532984	0.00055539	0.00483399	0.000898096	0.00227733	0.00464066	0.00633822	0.0026828	0.00410166	0.00413014	0.00550858	0.0106184	0.00639004	0.004291
AL121601.1	0.00177842	0.299014	0.388411	0.291773	0.00168838	0.549756	0.56466	0.372612	0.624224	0.00188206	0.313881	0.46611	0.699148	0.00170916	0.00165669	0.0018078	0.177482	0.292558	0.712739	0.345682	0.398759	0.33489	0.00174492	0.00162909	0.00192463	0.369471	0.293074	0.446669	0.900185	0.375096	0.239089	0.115314	0.0388594	0.0399108	0.301999	0.31276	1.01159	0.661611	0.934196	0.219026	0.692948	0.0831658	0.356796	0.35583	0.109931	0.215151	0.080328	0.441898	1.82798
AC244131.1	0.00177842	0.00179397	0.00171269	0.00178587	0.00168838	0.00190382	0.00186209	0.00185139	0.00164547	0.00188206	0.00177728	0.0360774	0.00191249	0.00170916	0.00165669	0.0018078	0.00151531	0.00181285	0.00190573	0.00154714	0.00166611	0.111096	0.00174492	0.00162909	0.11088	0.206847	0.0834523	0.195576	0.165332	0.418262	0.00135994	0.0627191	0.0205172	0.425568	0.0432592	0.49366	0.0276995	0.130385	0.000898096	0.140901	0.000769259	0.0215923	0.136618	0.151369	0.227677	0.835833	0.479457	0.431042	0.00497708
IGHV1OR15-3	0.00177842	0.00179397	0.00171269	0.00178587	0.00168838	0.00190382	0.00186209	0.00185139	0.00164547	0.00188206	0.494877	0.00157661	0.00191249	0.00170916	0.00165669	0.26399	0.00151531	0.00181285	0.00190573	0.00154714	0.196781	0.00193315	0.267518	0.00162909	0.00192463	0.000915789	0.000455845	0.000677371	0.000922801	0.00872669	0.0029418	0.214587	0.182585	0.00101252	0.0151639	0.00868571	0.00728267	0.0153434	0.000898096	0.000548025	0.000769259	0.0183681	0.325852	0.00070747	0.000680899	0.0183996	0.000868605	0.149033	0.000636853
AC017053.1	0.00177842	0.00179397	0.00171269	0.00178587	0.00168838	0.00190382	0.00186209	0.00185139	0.00164547	0.00188206	0.00177728	0.00157661	0.00191249	0.00170916	0.00165669	0.0018078	0.00151531	0.00181285	0.00190573	0.00154714	0.00166611	0.00193315	0.00174492	0.00162909	0.00192463	0.000915789	0.000455845	0.000677371	0.000922801	0.000619465	0.0173218	0.000840277	0.000762898	0.195048	0.0164159	0.000577252	0.00055539	0.000778521	0.000898096	0.000548025	0.000769259	0.000883152	0.000599318	0.00070747	0.000680899	0.000535171	0.000868605	0.000825788	0.00718154
AL138767.2	0.00177842	0.00179397	0.00171269	0.00178587	0.00168838	0.00190382	0.00186209	0.00185139	0.00164547	0.00188206	0.00177728	0.00157661	0.00191249	0.00170916	0.00165669	0.0018078	0.00151531	0.00181285	0.00190573	0.00154714	0.00166611	0.00193315	0.00174492	0.00162909	0.00192463	0.000915789	0.000455845	0.000677371	0.000922801	0.000619465	0.00971855	0.000840277	0.000762898	0.0189058	0.000161498	0.000577252	0.00055539	0.000778521	0.000898096	0.000548025	0.000769259	0.000883152	0.000599318	0.00070747	0.000680899	0.000535171	0.000868605	0.000825788	0.000636853
RNU4-22P	0.00177842	0.00179397	0.00171269	0.00178587	0.00168838	0.00190382	0.00186209	0.00185139	0.00164547	0.00188206	0.00177728	0.00157661	0.00191249	0.00170916	0.00165669	0.0018078	0.00151531	0.00181285	0.00190573	0.00154714	0.00166611	0.00193315	0.00174492	0.00162909	0.00192463	0.276598	0.0850943	0.000677371	0.216943	0.0159062	0.00985514	0.000840277	0.0372474	0.00216973	0.0163352	0.501677	0.125366	0.050193	0.39286	0.469928	0.0316243	0.000883152	0.0691426	0.234796	0.000680899	0.000535171	0.0778143	0.267779	0.0261768
AC011491.2	0.323589	0.00179397	0.228428	0.291773	0.00168838	0.214315	0.201517	0.00185139	0.00164547	0.220801	0.189144	0.00157661	0.00191249	0.163244	0.141455	0.0018078	0.101335	0.00181285	0.405895	0.00154714	0.00166611	0.209529	0.174864	0.00162909	0.00192463	0.0612237	0.0715191	0.108112	0.0162806	0.0176045	0.455238	0.0288506	0.0213582	0.0491223	0.0147761	0.0718406	0.010864	0.064494	0.156231	0.00573425	0.316304	0.210997	0.114962	0.562229	0.0249376	0.0920843	0.0947881	0.0262826	0.287008
AC044836.1	0.00177842	0.00179397	0.00171269	0.00178587	0.00168838	0.00190382	0.00186209	0.00185139	0.00164547	0.00188206	0.00177728	0.00157661	0.00191249	0.00170916	0.00165669	0.0018078	0.00151531	0.00181285	0.00190573	0.00154714	0.00166611	0.00193315	0.00174492	0.00162909	0.00192463	0.000915789	0.00930896	0.000677371	0.000922801	0.000619465	0.24678	0.000840277	0.000762898	0.00750397	0.014356	0.000577252	0.00055539	0.000778521	0.000898096	0.000548025	0.000769259	0.000883152	0.000599318	0.00070747	0.000680899	0.000535171	0.0269164	0.000825788	0.000636853
EEF1A1P11	0.75939	0.310328	0.436906	0.906187	0.445743	0.454692	0.404473	0.397145	0.601965	0.431042	0.727257	0.480865	0.419971	0.47178	0.638133	0.575665	0.465261	0.502306	0.415516	0.474133	0.530788	0.33489	0.574118	0.883769	0.519261	5.48966	3.12098	5.78005	2.87878	1.69507	2.64856	1.56133	2.14502	2.72516	1.54925	1.28806	2.63159	2.71806	2.73879	3.12387	1.99243	4.5392	2.61848	1.61353	3.42363	2.33927	2.31051	2.82243	6.50086
CDRT15P1	0.169718	0.244697	0.140922	0.00178587	0.118107	0.835123	0.305027	0.152251	0.420685	0.00188206	0.247053	0.140721	0.398486	0.52514	0.231225	0.603689	0.308093	0.292558	0.538311	0.11014	0.463489	0.345823	0.292056	0.549533	0.696889	1.138	0.653995	1.14148	0.819291	0.112817	0.0179864	0.784651	0.625802	0.0184835	1.2951	0.120075	0.0995008	0.884073	0.427658	0.931033	0.0248895	0.197729	1.88526	0.111529	1.97236	1.07114	0.104508	1.53464	0.767105
AC073188.6	0.00177842	0.00179397	0.00171269	0.00178587	0.00168838	0.00190382	0.00186209	0.00185139	0.00164547	0.00188206	0.00177728	0.00157661	0.00191249	0.00170916	0.00165669	0.0018078	0.00151531	0.00181285	0.00190573	0.00154714	0.00166611	0.00193315	0.00174492	0.00162909	0.00192463	0.00750397	0.000455845	0.000677371	0.000922801	0.000619465	0.000226236	0.00620841	0.000762898	3.6779e-05	0.000161498	0.000577252	0.00055539	0.00531693	0.00727793	0.000548025	0.000769259	0.000883152	0.00274407	0.00070747	0.000680899	0.000535171	0.000868605	0.000825788	0.000636853
ALG3P1	0.00177842	0.00179397	0.00171269	0.00178587	0.00168838	0.00190382	0.00186209	0.00185139	0.00164547	0.0962713	0.00177728	0.00157661	0.00191249	0.00170916	0.0460795	0.0018078	0.00151531	0.0671838	0.00190573	0.00154714	0.00166611	0.00193315	0.0595849	0.0406518	0.0990578	0.000915789	0.002255	0.017241	0.0285147	0.00837373	0.00126564	0.00802242	0.00969994	0.00129586	0.00568454	0.00356226	0.00906598	0.014718	0.00973897	0.0029159	0.00989106	0.0130684	0.0107312	0.00581704	0.0519776	0.00580457	0.0128991	0.0113895	0.0139797
MTND2P5	0.00177842	0.00179397	0.00171269	0.00178587	0.00168838	0.00190382	0.00186209	0.00185139	0.00164547	0.00188206	0.00177728	0.0360774	0.00191249	0.00170916	0.00165669	0.0018078	0.00151531	0.00181285	0.00190573	0.0675252	0.00166611	0.00193315	0.00174492	0.00162909	0.00192463	0.000915789	0.00445274	0.011916	0.000922801	0.000619465	0.00312638	0.00834812	0.000762898	0.00459252	0.0026713	0.0210813	0.0098648	0.00767958	0.000898096	0.00741431	0.00710274	0.009491	0.00898125	0.00070747	0.000680899	0.00332461	0.000868605	0.00825833	0.00825174
AC027228.1	0.541012	0.00179397	0.00171269	0.00178587	0.00168838	0.00190382	0.00186209	0.00185139	0.00164547	0.00188206	0.00177728	0.00157661	0.00191249	0.00170916	0.00165669	0.298154	0.00151531	0.00181285	0.00190573	0.493175	0.00166611	0.33489	0.00174492	0.224884	0.00192463	0.187584	0.963829	0.0261878	0.50452	0.179647	0.774244	0.302041	0.0939958	0.146566	0.49741	0.557765	0.166848	0.32297	0.542966	0.0486421	0.316412	0.156429	0.315738	0.189813	0.0491458	0.60607	0.156555	0.274196	0.489696
GABRA3	0.169718	0.876222	0.0396874	0.396977	0.164302	0.343002	0.00186209	0.364278	0.311724	0.419585	0.222987	0.310687	0.265496	0.0495363	0.453099	0.47779	0.101335	0.24028	0.67907	0.11014	0.154331	0.111096	0.504039	0.193856	0.570155	0.0306248	2.26782	2.2641	0.0414591	3.08118	0.00327464	2.87418	2.93282	0.322217	0.280324	0.528483	2.06491	2.81444	0.889652	0.672999	1.9144	1.72371	0.824493	1.46145	2.24079	1.58241	0.00822445	0.0302063	1.34235
DOCK10	1.77039	2.08132	1.82459	1.70662	1.29162	1.40925	1.15652	1.13639	1.51021	2.42096	2.61627	2.04492	1.7852	2.75621	1.90828	2.64195	1.51595	1.57062	1.84482	1.34788	1.54008	0.947639	1.76005	1.91123	1.95491	0.526299	1.8717	0.992303	1.61748	2.01449	0.232791	1.74709	0.424225	1.87503	2.77034	2.17823	1.27498	0.683779	1.3925	1.12015	0.75578	0.754601	1.98183	1.43556	1.73387	0.575963	1.86366	2.01565	0.328612
AL136985.1	0.00177842	0.00179397	0.00171269	0.00178587	0.00168838	0.00190382	0.00186209	0.00185139	0.00164547	0.00188206	0.00177728	0.00157661	0.00191249	0.00170916	0.00165669	0.0018078	0.00151531	0.00181285	0.00190573	0.00154714	0.00166611	0.00193315	0.00174492	0.00162909	0.00192463	0.000915789	0.000455845	0.000677371	0.0178266	0.000619465	0.00253187	0.000840277	0.000762898	0.0137233	0.00392266	0.0198494	0.0173365	0.000778521	0.000898096	0.000548025	0.000769259	0.000883152	0.0140428	0.00070747	0.0133161	0.000535171	0.000868605	0.000825788	0.0100917
DHDDS	5.8287	5.47702	6.90684	6.14659	7.58702	4.50018	4.84746	5.08559	8.19655	6.29757	5.51809	5.59416	6.03118	4.91014	6.56812	4.74548	5.75377	4.26314	6.43526	5.0479	6.69536	4.79634	6.82165	6.23474	7.69744	4.63143	5.15913	2.97085	4.26149	4.60799	3.31146	5.32345	3.52752	3.13716	3.41657	3.26629	4.58641	4.10033	3.87477	3.13859	4.5181	4.12869	3.76791	4.43828	3.16041	3.92133	3.9828	4.25571	4.10651
HSFY7P	0.00177842	0.00179397	0.00171269	0.00178587	0.00168838	0.00190382	0.00186209	0.00185139	0.00164547	0.00188206	0.00177728	0.00157661	0.00191249	0.00170916	0.00165669	0.0018078	0.00151531	0.00181285	0.00190573	0.00154714	0.00166611	0.00193315	0.00174492	0.00162909	0.00192463	0.000915789	0.000455845	0.000677371	0.000922801	0.000619465	0.000226236	0.000840277	0.000762898	3.6779e-05	0.000161498	0.000577252	0.00055539	0.000778521	0.000898096	0.000548025	0.000769259	0.000883152	0.000599318	0.00070747	0.000680899	0.000535171	0.000868605	0.000825788	0.000636853
AC009704.2	0.154909	0.00179397	0.118627	0.266975	0.725367	0.521512	0.818763	0.689077	0.00164547	0.00188206	0.164023	0.375286	0.387971	0.363688	0.318567	0.402105	0.245867	0.447476	0.366599	0.646102	0.313541	0.646584	0.410569	0.390104	0.224235	0.160812	0.481241	0.0548507	0.420743	0.434017	0.354567	0.42755	0.0402303	0.0158851	0.664071	0.665202	0.205634	0.415877	0.198201	0.142176	0.524897	0.188496	0.622827	0.3596	0.25531	0.147256	0.241306	0.239865	0.537568
SIAH2-AS1	0.45178	0.332505	0.00171269	0.171196	0.00168838	0.00190382	0.00186209	0.00185139	0.129891	0.234181	0.345842	0.285282	0.431338	0.00170916	0.254243	0.18913	0.198524	0.00181285	0.246965	0.11014	0.00166611	0.00193315	0.00174492	0.13486	0.44865	0.973229	1.19251	1.47673	1.76494	0.426115	1.21728	0.901522	0.687837	0.857966	0.339124	1.05359	2.01889	1.15791	1.18816	0.272209	1.28137	0.0995228	0.595745	0.446412	1.6944	1.91886	1.5634	1.69235	2.65036
AC006042.1	0.541012	0.457491	0.890948	0.814083	0.79898	0.284956	0.3596	0.41236	0.73816	0.733195	0.270582	0.856674	1.0156	0.00170916	0.195176	0.251228	1.4285	0.1434	0.458452	0.727753	0.733745	0.759207	0.547987	0.193856	0.770164	0.425357	0.958568	0.145236	0.000922801	1.46822	1.12042	0.464122	0.986818	0.627199	0.214052	0.136338	1.79521	1.16201	0.0368997	1.32276	1.79116	0.367643	0.502541	0.188266	0.0413145	0.325966	0.070734	0.216275	1.71899
AC244636.2	0.00177842	0.00179397	0.00171269	0.00178587	0.00168838	0.00190382	0.00186209	0.00185139	0.00164547	0.00188206	0.00177728	0.00157661	0.00191249	0.00170916	0.00165669	0.0018078	0.00151531	0.00181285	0.00190573	0.00154714	0.00166611	0.00193315	0.00174492	0.00162909	0.00192463	0.00867064	0.00729227	0.00604744	0.0112954	0.000619465	0.00687605	0.0092128	0.000762898	0.00344291	0.00619587	0.0106542	0.00758602	0.00624329	0.000898096	0.00466245	0.00785275	0.010452	0.00589112	0.0114932	0.00475072	0.000535171	0.000868605	0.00695315	0.0116443
C10orf90	0.0491795	0.142018	0.118627	0.00178587	0.0353845	0.00190382	0.129343	0.141516	0.0403004	0.109736	0.0730072	0.0267446	0.0709206	0.0622882	0.0343261	0.0430862	0.0836434	0.00181285	0.00190573	0.0292293	0.042526	0.111096	0.0739475	0.0665435	0.00192463	0.00855393	0.00581857	0.00588957	0.00711725	0.0254557	0.00270566	0.00589719	0.000762898	0.00251684	0.00123596	0.00367215	0.00770944	0.000778521	0.597633	0.00234685	0.00576976	0.00702634	0.00335262	0.0048221	0.0113751	0.0668833	0.00620637	0.000825788	0.00358277
MGA	1.11591	1.6966	1.78745	1.92066	1.39055	1.64547	1.73088	1.65598	1.94592	1.91886	1.53004	1.90555	1.73362	2.27933	1.85996	2.20419	1.45289	1.63867	1.90739	1.7439	1.70418	1.56122	1.94114	2.03212	2.63486	2.31181	2.6946	3.36004	2.56852	3.47977	2.79733	3.711	3.23026	2.20943	3.87728	3.11263	2.32382	2.82589	3.1062	4.0009	2.57909	2.34343	2.28798	3.84911	3.52447	2.69706	3.4706	2.641	2.32688
AL008636.1	0.0754601	0.00179397	0.00171269	0.00178587	0.00168838	0.00190382	0.00186209	0.00185139	0.00164547	0.00188206	0.00177728	0.00157661	0.00191249	0.00170916	0.00165669	0.0018078	0.0565146	0.00181285	0.00190573	0.00154714	0.00166611	0.00193315	0.00174492	0.00162909	0.00192463	0.000915789	0.000455845	0.000677371	0.0208021	0.00406187	0.00306946	0.00829698	0.0141108	0.00105172	0.005097	0.0758683	0.0031674	0.032503	0.0101269	0.0050922	0.0105687	0.00945007	0.0137746	0.00607879	0.0063401	0.0253661	0.000868605	0.0120585	0.0529873
AP003122.2	0.00177842	0.00179397	0.00171269	0.00178587	0.00168838	0.00190382	0.00186209	0.00185139	0.00164547	0.00188206	0.00177728	0.00157661	0.00191249	0.00170916	0.00165669	0.0018078	0.00151531	0.00181285	0.00190573	0.00154714	0.00166611	0.00193315	0.00174492	0.00162909	0.00192463	0.000915789	0.000455845	0.000677371	0.000922801	0.000619465	0.0102553	0.000840277	0.000762898	0.00661594	0.00281602	0.0223281	0.00055539	0.000778521	0.000898096	0.000548025	0.000769259	0.014275	0.000599318	0.0325004	0.000680899	0.00672531	0.000868605	0.000825788	0.0276013
RMI2	2.54218	2.26616	1.53516	3.23945	2.61627	3.99891	3.54587	3.18998	3.22458	2.40573	3.28446	2.40573	2.39617	3.59322	3.06965	2.54281	1.14588	2.74352	2.97208	2.19452	3.62477	3.10465	3.27691	2.83659	2.98161	1.94276	3.95227	4.28935	5.16412	2.22418	2.88331	8.42563	8.35117	6.54103	4.6646	1.47062	6.11774	4.34181	4.03778	5.22399	5.66807	2.61332	3.35104	3.38521	4.12591	6.79195	5.30544	2.64227	5.72965
GALNT16	2.21715	0.768695	0.623183	1.16736	1.24552	0.835123	1.00918	1.39172	1.03619	0.660475	0.518675	0.94835	0.462763	0.93236	1.76956	0.914713	0.899313	1.21534	0.415516	1.47665	0.87543	1.00945	0.524823	0.817591	0.676447	0.161815	0.0174166	0.0391729	0.0117263	0.617087	0.00163584	0.15905	0.5734	0.00332556	0.28752	0.0101874	0.015122	0.0174117	0.0067156	0.155249	0.0259016	1.54981	0.0125042	0.147087	0.00531611	0.00475717	0.0153073	0.238573	0.017685
RPL21P109	0.00177842	0.00179397	0.00171269	0.00178587	0.00168838	0.00190382	0.00186209	0.00185139	0.00164547	0.00188206	0.00177728	0.00157661	0.00191249	0.00170916	0.00165669	0.0018078	0.00151531	0.00181285	0.00190573	0.00154714	0.00166611	0.00193315	0.00174492	0.00162909	0.00192463	0.0536096	0.0108845	0.0275093	0.015568	0.000619465	0.00204455	0.0129779	0.000762898	0.00231973	0.013498	0.000577252	0.00055539	0.000778521	0.000898096	0.000548025	0.000769259	0.0145474	0.000599318	0.0103647	0.000680899	0.000535171	0.0146209	0.0238143	0.000636853
FAM207BP	0.00177842	0.310328	0.228428	0.480072	0.00168838	0.199542	0.00186209	0.00185139	0.114174	0.207311	0.1766	0.450344	0.00191249	0.372612	0.128111	0.176575	0.00151531	0.00181285	0.213612	0.519191	0.00166611	0.00193315	0.326796	0.447011	0.253218	0.508799	0.177771	0.461752	0.909946	0.204261	0.203115	0.405227	0.142494	0.00212259	0.111932	0.0154929	0.217343	0.526299	0.287897	0.220112	0.24236	0.33323	0.442412	0.0992897	0.28196	0.239075	0.778854	0.515569	0.132403
AC090515.5	0.00177842	0.142018	0.180841	0.00178587	0.129891	0.00190382	0.00186209	0.00185139	0.0970874	0.312081	0.00177728	0.00157661	0.00191249	0.00170916	0.00165669	0.0018078	0.00151531	0.00181285	0.00190573	0.0788391	0.100104	0.173172	0.00174492	0.00162909	0.00192463	1.38137	0.0051674	0.0649562	0.0161957	0.080435	0.0802942	1.82929	0.166658	3.6779e-05	0.0476741	0.0171001	0.00591998	0.0128119	0.0522809	0.0106371	0.0115345	0.0425259	0.0127404	0.0388511	0.0120127	0.000535171	0.000868605	4.18962	0.000636853
AC006064.4	6.44201	0.00179397	0.00171269	0.00178587	0.00168838	0.00190382	15.107	6.44964	0.384466	0.00188206	0.650579	0.00157661	0.00191249	0.00170916	0.00165669	0.0018078	0.00151531	5.53605	0.00190573	0.646102	0.00166611	9.84842	0.00174492	0.00162909	0.00192463	0.000915789	0.000455845	0.000677371	0.000922801	0.000619465	0.000226236	0.000840277	0.000762898	3.6779e-05	0.000161498	0.000577252	0.00055539	0.000778521	0.000898096	0.000548025	0.000769259	0.000883152	0.000599318	0.00070747	0.000680899	0.000535171	0.000868605	0.000825788	0.000636853
CLEC3A	0.00177842	0.00179397	0.0316945	0.0829689	0.00168838	0.00190382	0.00186209	0.202569	0.00164547	0.00188206	0.00177728	0.00157661	0.097035	0.0495363	0.026358	0.0018078	0.00151531	0.0671838	0.00190573	0.00154714	0.00166611	0.00193315	0.227579	0.0532684	0.00192463	0.000915789	0.00181862	0.000677371	0.000922801	0.00567426	0.00370597	0.000840277	0.000762898	0.00251138	0.00187063	0.00255597	0.216075	0.000778521	0.000898096	0.00305163	0.00931023	0.000883152	0.000599318	0.0112469	0.000680899	0.000535171	0.000868605	0.0108415	0.00310876
UROD	6.2753	8.29094	7.71531	7.32142	8.04195	6.98092	7.23897	7.80684	6.14659	7.62254	7.86223	7.5416	7.31032	6.87159	8.11322	6.53221	8.35739	6.55479	7.29531	8.9756	7.62364	6.28821	6.18922	8.80579	6.88485	4.83263	5.27661	4.31305	6.62605	6.43254	3.32806	7.3305	6.46347	3.9453	5.78922	5.41206	5.4977	6.76539	5.09854	5.91258	8.15226	7.431	5.61549	5.83879	4.07227	5.07008	4.52814	4.88808	6.91476
VPS45	4.58292	5.00992	5.21218	5.04745	5.40427	6.17897	6.43254	5.78922	4.45723	5.50775	4.88208	5.67376	5.86226	5.19666	4.93147	5.36598	5.73474	6.18756	5.26908	6.38665	5.46211	5.60993	5.27534	5.87355	4.88798	3.30262	4.6202	3.46153	3.83677	4.61515	4.1643	5.17718	3.81833	5.2191	4.60896	3.0714	4.44125	4.516	3.20758	5.41206	5.05836	4.28374	3.58973	3.2963	3.75223	3.50975	2.80674	3.37634	3.74894
AC147055.4	0.00177842	0.00179397	0.0728282	0.00178587	0.00168838	0.00190382	0.00186209	0.00185139	0.00164547	0.00188206	0.00177728	0.00157661	0.00191249	0.00170916	0.00165669	0.0018078	0.00151531	0.00181285	0.00190573	0.00154714	0.00166611	0.00193315	0.00174492	0.00162909	0.00192463	0.000915789	0.000455845	0.000677371	0.000922801	0.000619465	0.000226236	0.000840277	0.000762898	0.00723555	0.000161498	0.000577252	0.00055539	0.000778521	0.000898096	0.000548025	0.000769259	0.000883152	0.000599318	0.00070747	0.000680899	0.000535171	0.000868605	0.000825788	0.000636853
AC104417.2	0.00177842	0.00179397	0.00171269	0.00178587	0.00168838	0.00190382	0.00186209	0.00185139	0.00164547	0.00188206	0.00177728	0.00157661	0.00191249	0.00170916	0.00165669	0.0018078	0.00151531	0.0481618	0.00190573	0.00154714	0.00166611	0.00193315	0.00174492	0.00162909	0.00192463	0.000915789	0.000455845	0.000677371	0.000922801	0.00323898	0.00137962	0.000840277	0.000762898	0.000452308	0.00121346	0.000577252	0.00055539	0.000778521	0.000898096	0.000548025	0.00573201	0.000883152	0.000599318	0.00070747	0.000680899	0.00255252	0.000868605	0.000825788	0.000636853
LINC02281	0.00177842	0.00179397	0.00171269	0.00178587	0.00168838	0.00190382	0.00186209	0.00185139	0.00164547	0.00188206	0.00177728	0.00157661	0.00191249	0.00170916	0.00165669	0.0018078	0.00151531	0.00181285	0.00190573	0.00154714	0.00166611	0.00193315	0.00174492	0.00162909	0.00192463	0.000915789	0.000455845	0.000677371	0.000922801	0.000619465	0.0802942	0.000840277	0.000762898	0.815556	0.00860487	0.00823564	0.00055539	0.0145629	0.000898096	0.000548025	0.000769259	0.000883152	0.0147406	0.012445	0.000680899	0.017151	0.000868605	0.000825788	0.000636853
NLGN3	0.863764	0.574964	0.47157	0.386112	0.445743	0.454692	0.627111	0.674459	0.311724	0.371534	0.396301	0.524368	0.354387	0.293719	0.550624	0.47779	0.495586	0.492638	0.436088	0.530987	0.538011	0.511188	0.376137	0.312479	0.281983	0.213481	0.0987871	0.494877	0.261679	1.31789	0.0468066	0.333008	0.256192	0.264553	0.449868	0.125642	0.217071	0.0335706	0.0300624	0.46686	0.413774	0.455238	0.149761	0.267689	0.0725241	0.242794	0.0962466	0.437567	0.552254
[truncated: 33,544 more rows]
[truncated: 16 more columns]
