# Supplementary material for: Identification and Validation of a Prognostic Immune-Related Gene Signature in Esophageal Squamous Cell Carcinoma
Source: Front Bioeng Biotechnol. 2022 Apr 13;10:850669. doi: 10.3389/fbioe.2022.850669 (PMC9043362; doi:10.3389/fbioe.2022.850669)
Supplement: Supplementary file 9 [file Table7.XLSX]

## Sheet: Sheet1
Primers sequence
Gene	Forward primer	Reverse primer
PSMD6	5'-AAGAACCCCGACTTGCGTATC-3'	5'-GGCTTCATAGTAAGGAGCCATGT-3'
RABEP2	5'-TGCCTGCACCATGAGGTAAAG-3'	5'-CGTCACGATCTCGATCCGC-3'
GRN	5'-ATCTTTACCGTCTCAGGGACTT-3'	5'-CCATCGACCATAACACAGCAC-3'
STC2	5'-GGGTGTGGCGTGTTTGAATG-3'	5'-TTTCCAGCGTTGTGCAGAAAA-3'
ITCH	5'-TGATGATGGCTCCAGATCCAA-3'	5'-GACTCTCCTATTTTCACCAGCTC-3'
ILF3	5'-AGCATTCTTCCGTTTATCCAACA-3'	5'-GCTCGTCTATCCAGTCGGAC-3'
PSMC4	5'-CCGCTGGTCATCGGACAATTT-3'	5'-GCGCACATAATAGTTGGAGCCT-3'
GAPDH	5'-GAAGGTGAAGGTCGGAGTC-3'	5'-GGGTGGAATCATATTGGAAC-3'
